# Supplementary material for: Extensive stage-regulation of translation revealed by ribosome profiling of Trypanosoma brucei
Source: BMC Genomics. 2014 Oct 20;15(1):911. doi: 10.1186/1471-2164-15-911 (PMC4210626; doi:10.1186/1471-2164-15-911)
Supplement: Supplementary file 3 — Additional file 3: Coordinates, read count data, and RRSs for all CDSs. (XLSX 4 MB) [file 12864_2014_6600_MOESM3_ESM.xlsx]

## Sheet: Metainfo
Content	This spread sheet contains the edgeR normalized read counts from ribosome profiling and mRNA RNA-seq experiments for each biological replicate, along with the ribosome release scores.
Column Headers:	Description
GeneID	from TriTrypDB T. brucei 927 version 5, except those commencing with NCDS, which were identified as described in this study, and NTCDS, where the mRNAs were identified in Kolev et al. (Plos.Path. 2010 6: e1001090)
Chromosome	chromosome and version
CDS Start	Coordinate of A of start codon ATG
CDS End	Coordinate of last base of stop codon
PCF	Procyclic culture form, strain 927
slBF	slender bloodstream form, strain 927
cBF	in vitro cultured bloodstream form, strain 427
r	Ribosome Profling library
m	mRNA library
Percent Multi-aligners	Percentage of reads to this coding region that align to multiple sites in the genome -a mean from all the libraries
Annotation Source	Source of the CDS annotation
		TriTrypDB T. brucei 927 V5.0
		Seattle BioMed, novel coding regions identified at Seattle BioMed
		Tschudi group, novel coding regions identified by Kolev et al. (2010) and manually comfirmed by Seattle BioMed.
is pseudogene	annotation from TriTrypDB
Functional category	Functional category for each gene based on Jensen et al. (BMC Genomics 2009 10: 482), user comments and domain annotation from TriTrypDB
Prodcut description	Product names from TriTrypDB or Seattle BioMed
RRS score calculation
Raw read counts were summed over the 9 libraries for ribosome profiling and 9 libraries for mRNA. To be counted reads had to be fully contained within the relevant region.
The 3' UTR from TriTrypDB was used; if no information was available the 3' UTR was set to 100 nt from the stop codon or to nt -13 relative to the ATG of the next CDS, whichever was smaller.
The calculation was: (CDS ribosome /3' UTR ribosome)/(CDS mRNA/3' UTR mRNA)
If the 3' UTR ribosome read count = 0, then 1 was used for that value prior to computation.
A RRS score of background (bkg) was given when the sum of CDS ribosome read counts across the 9 libraries was <180.
A RRS score of "NA" was given when the ribosome read counts were >179 but either CDS or 3' UTR mRNA value was zero

## Sheet: readcounts
Additional File 3. Jensen et al.			Library	BJ006	BJ010	BJ015	BJ023	BJ029	BJ031	BJ014	BJ017	BJ019	BJ008	BJ012	BJ016	BJ024	BJ030	BJ032	BJ013	BJ018	BJ020		Gene info
GeneID	Chromosome	CDS start	CDS end	PCF1r	PCF2r	PCF3r	slBF1r	slBF2r	slBF3r	cBF1r	cBF2r	cBF3r	PCF1m	PCF2m	PCF3m	slBF1m	slBF2m	slBF3m	cBF1m	cBF2m	cBF3m	Percent Multialigners	Annotation source	is Pseudogene	Functional category	Prodcut description
NCDS.Tb927.10.10451	Tb927_10_v5	2571650	2571312	1278.26	1658.62	1397.66	1861.97	1626.17	1685.98	559.527	2091.82	1431.45	750.94	789.26	891.764	992.52	708.488	591.934	327.533	981.025	975.436	99.8877	Seattle BioMed	No	DNA-associated	histone H2B, putative
NCDS.Tb927.10.13341	Tb927_10_v5	3257539	3257252	110.151	160.989	124.101	60.315	94.889	148.605	65.0095	80.0858	122.459	299.258	373.97	248.109	248.172	123.665	114.031	354.018	270.644	126.066	0.58457	Seattle BioMed	No	Unknown: conserved	hypothetical protein, conserved
NCDS.Tb927.10.16121	Tb927_10_v5	3967640	3967744	25.5442	34.1659	32.5657	35.8124	23.2241	23.9338	46.6841	66.9803	76.45	75.827	93.3601	46.7942	50.2055	45.6861	42.3517	84.7089	84.4107	63.6685	0	Seattle BioMed	No	Unknown: Tb-specific	hypothetical protein
NCDS.Tb927.10.8271	Tb927_10_v5	2051474	2051181	60.2206	54.0555	39.5275	49.174	21.2166	40.1331	77.9736	63.3462	71.8225	386.361	486.641	242.456	331.433	152.955	158.202	590.358	473.134	197.601	100	Seattle BioMed	No	Unknown: Tb-specific	hypothetical protein
NCDS.Tb927.10.8291	Tb927_10_v5	2055119	2054826	69.8236	60.6723	40.9215	53.4974	26.2622	45.6659	74.4984	73.9522	86.3127	466.257	491.239	200.034	308.297	142.444	126.114	574.278	391.058	180.24	100	Seattle BioMed	No	Unknown: Tb-specific	hypothetical protein
NCDS.Tb927.11.101	Tb927_11_v5	12217	12071	7.36829	12.0567	7.95674	10.944	8.0783	7.42935	6.07161	4.3501	6.05922	12.5328	5.47488	7.73561	35.2465	36.41	19.7002	2.06255	9.99734	2.1877	0.0961538	Seattle BioMed	No	Unknown: Tb-specific	hypothetical protein
NCDS.Tb927.11.10801	Tb927_11_v5	2889600	2892140	9.80109	7.84018	19.0266	254.809	127.2	120.921	1393.13	1384.91	1067.8	156.109	157.949	77.5551	223.736	536.119	475.389	392.41	453.465	547.307	0.686106	Seattle BioMed	No	RNA-associated	pumillio/PUF RNA binding protein 11 (PUF11)
NCDS.Tb927.11.10951	Tb927_11_v5	2925203	2933674	291.41	384.025	414.7	635.15	464.334	394.33	905.129	733.727	858.149	1485.37	795.627	817.932	1081.26	2450.55	2014.53	1324.28	1135.41	1727.78	21.7198	Seattle BioMed	No	Unknown: conserved	hypothetical protein, conserved
NCDS.Tb927.11.11965	Tb927_11_v5	3206244	3205879	269.356	286.876	223.437	1358.04	1278.94	2339.13	1246.03	1697.57	2218.66	207.625	358.347	225.061	780.731	654.142	517.502	830.44	1269.18	1020.76	100	Seattle BioMed	No	organelle biogenesis and structure	microtubule-associated protein,corset-associated protein 15 (CAP15)
NCDS.Tb927.11.14611	Tb927_11_v5	3881035	3882411	24.1595	10.1568	37.0851	18608.4	14215.5	13727.6	4839.42	3274.34	3773.63	38.6288	327.409	68.7124	9167.95	8896.53	8821.35	1876.08	1473.38	2884.3	1.31795	Seattle BioMed	No	ESAG/GRESAG	expression site-associated gene 2 (ESAG2) protein, putative"
NCDS.Tb927.11.14612	Tb927_11_v5	3882546	3883913	8.49153	9.90608	7.9293	5100.02	3003.01	3251.01	1096.3	687.878	705.031	29.1702	78.8045	18.1049	5183.07	3683.36	3951.79	1216.85	616.587	766.386	56.1829	Seattle BioMed	No	ESAG/GRESAG	expression site-associated gene (ESAG) protein, putative,expression site-associated gene 2 (ESAG2) protein, putative
NCDS.Tb927.11.14613	Tb927_11_v5	3884116	3885246	6.1881	7.75492	11.4845	1152.67	1266.81	1335.57	452.413	302.864	423.515	17.0958	40.8139	17.5141	966.297	983.269	992.078	639.777	516.489	702.593	21.087	Seattle BioMed	No	ESAG/GRESAG	expression site-associated gene (ESAG) protein, putative,expression site-associated gene 11 (ESAG11) protein, putative
NCDS.Tb927.11.15665	Tb927_11_v5	4153401	4153204	105.793	67.3845	50.1416	102.986	24.2509	31.7781	100.939	50.8486	89.9428	333.005	258.486	163.01	298.842	174.786	127.834	366.54	148.759	106.996	0.183996	Seattle BioMed	No	Unknown: Tb-specific	hypothetical protein
NCDS.Tb927.11.161	Tb927_11_v5	38058	37888	152.16	151.174	130.697	75.743	54.5219	87.3072	87.8261	86.3284	82.8345	328.678	304.685	185.841	178.162	118.341	73.2774	283.31	184.283	86.0452	0.255051	Seattle BioMed	No	Unknown: Tb-specific	hypothetical protein
NCDS.Tb927.11.2461	Tb927_11_v5	724791	724510	349.009	225.333	385.858	85.5056	82.78	119.151	102.876	127.638	206.356	300.933	255.663	281.079	165.502	110.83	123.722	133.892	154.36	116.314	1.82677	Seattle BioMed	No	Unknown: conserved	hypothetical protein, conserved
NCDS.Tb927.11.6740	Tb927_11_v5	1905758	1903710	1150.73	495.791	891.174	509.794	317.976	317.802	226.015	380.821	257.013	1048.28	790.096	1174.1	730.921	850.296	792.095	697.286	741.167	853.647	1.14736	Seattle BioMed	No	RNA-associated	pumilio/PUF RNA binding protein 10, putative (PUF10)
NCDS.Tb927.11.711	Tb927_11_v5	173609	173337	6289.18	6907.54	9444.49	4522.69	3331.07	5468.58	2426.06	7240.9	5204.99	3381.92	4404.34	3696.72	2735.03	1444.38	1513.91	2615.24	4347.67	2780.68	0.223721	Seattle BioMed	No	organelle biogenesis and structure	dynein light chain LC8, putative (DYNLL2)
NCDS.Tb927.11.7451	Tb927_11_v5	2099456	2102419	879.221	654.539	734.753	474.909	494.609	438.088	349.03	383.225	385.842	866.4	686.731	887.212	641.179	1056.93	1120.36	625.255	702.383	1040.71	0.259141	Seattle BioMed	No	RNA-associated	exosome complex exonuclease RRP44p homologue (RRP44)
NCDS.Tb927.11.7452	Tb927_11_v5	2102610	2106047	556.614	400.705	422.98	266.48	241.248	189.408	205.272	289.908	288.363	836.918	603.619	883.981	700.878	974.507	1051.94	576.189	743.492	1073.38	1.12857	Seattle BioMed	No	RNA-associated	mRNA processing protein, putative
NCDS.Tb927.11.7454	Tb927_11_v5	2108687	2109895	140.236	166.583	144.943	163.051	174.632	214.951	189.925	106.389	146.102	355.124	368.32	390.911	444.29	393.103	296.745	399.192	366.477	348.42	1.49593	Seattle BioMed	No	Protease-related	ubiquitin activating enzyme, putative
NCDS.Tb927.11.7455	Tb927_11_v5	2112676	2110784	461.481	444.787	478.855	859.714	913.511	693.262	696.608	676.551	673.188	546.286	564.914	724.973	841.976	923.095	939.298	675.266	638.966	1160.91	61.2622	Seattle BioMed	No	Metabolism	NADPH--cytochrome p450 reductase, putative (CPR)
NCDS.Tb927.11.7456	Tb927_11_v5	2115381	2114086	148.678	149.032	175.967	113.851	114.071	160.569	125.505	108.328	99.9653	224.229	241.827	303.41	238.428	298.279	375.903	186.948	218.121	333.444	1.00253	Seattle BioMed	No	Unknown: conserved	hypothetical protein, conserved
NCDS.Tb927.11.7457	Tb927_11_v5	2117528	2115795	134.109	129.155	139.577	284.17	316.956	346.633	181.724	165.578	170.453	619.499	412.521	609.127	579.931	811.217	951.576	493.992	525.879	591.309	0.350038	Seattle BioMed	No	Unknown: conserved	hypothetical protein, conserved
NCDS.Tb927.11.7675	Tb927_11_v5	2174442	2174092	2414.18	478.271	2123.85	756.64	358.361	480.124	1257.85	1744.59	795.4	6387.63	5429.83	5712.99	5118.27	3517.13	2385.54	6094.55	5355.16	3086.09	100	Seattle BioMed	No	Unknown: Tb-specific	hypothetical protein, unlikely
NCDS.Tb927.11.7695	Tb927_11_v5	2182150	2181248	155.581	64.3006	167.774	577.441	719.703	625.205	314.858	266.767	418.381	470.683	628.711	572.769	661.677	673.225	819.054	501.75	449.711	517.324	1.20519	Seattle BioMed	No	Unknown: Tb-specific	hypothetical protein,chrXI additional, unordered contigs
NCDS.Tb927.11.7702	Tb927_11_v5	2184874	2184545	53.3707	57.4621	84.3174	95.1733	38.382	90.774	70.9835	63.2475	121.172	471.495	495.754	415.846	409.033	298.139	184.087	476.638	535.988	218.611	0.144135	Seattle BioMed	No	Unknown: conserved	hypothetical protein, conserved
NCDS.Tb927.11.7705	Tb927_11_v5	2185927	2185472	2251.17	762.925	1821.42	734.359	266.51	395.129	940.594	1185.12	611.538	9671.05	8086.62	8340.36	6362.2	3999.77	2912.75	5270.86	5511.74	2979.74	73.2604	Seattle BioMed	No	Translation	40S ribosomal protein S14, putative,chrXI additional, unordered contigs (RPS14)
NCDS.Tb927.11.7707	Tb927_11_v5	2186853	2186476	273.048	269.307	288.33	177.34	210.971	285.574	108.993	170.962	190.827	234.557	274.244	197.598	261.878	191.052	171.253	159.896	179.477	149.928	71.2012	Seattle BioMed	No	Unknown: conserved	hypothetical protein, conserved
NCDS.Tb927.6.811	Tb927_06_v4	343859	343530	15.5978	11.098	13.0864	155.42	99.9477	157.614	150.144	144.403	178.772	59.8464	39.6914	20.935	108.574	180.341	132.398	88.1949	69.7986	119.905	2.41964	Seattle BioMed	No	Unknown: Tb-specific	hypothetical protein, unlikely
NCDS.Tb927.7.4641	Tb927_07_v4	1230858	1230655	25.2904	32.9117	9.77089	7.21888	11.1021	12.6203	12.3246	14.075	16.9292	112.414	132.185	39.6976	56.2738	37.5121	21.3647	84.8652	56.2293	35.7386	0.025025	Seattle BioMed	No	Unknown: Tb-specific	hypothetical protein
NCDS.Tb927.8.2391	Tb927_08_v4	722552	722794	12.0076	7.80566	11.6689	19.8064	9.09969	20.2611	30.9471	61.7869	61.8633	287.019	367.553	190.443	211.794	121.194	104.519	303.207	243.569	113.076	0.965313	Seattle BioMed	No	Unknown: Tb-specific	hypothetical protein
NCDS.Tb927.9.13655	Tb927_09_v5	2172657	2172109	954.383	681.133	1296.41	1565.53	1228.46	1584.06	1127.65	1572.52	1800.06	1204.56	1124.32	1432.35	1993.11	939.276	735.509	1858.61	1981.3	1158.3	99.7409	Seattle BioMed	No	Protein transport/modification	ADP-ribosylation factor, putative
NCDS.Tb927.9.13715	Tb927_09_v5	2175001	2174453	1095.64	665.724	1425.56	1810.9	1369.78	1812.51	1160.57	1627.16	1757.52	1251.91	1285.89	1539.31	2138.03	1001.47	851.538	1870.45	1911.14	1155.28	100	Seattle BioMed	No	Protein transport/modification	ADP-ribosylation factor, putative
NCDS.Tb927.9.13745	Tb927_09_v5	2176787	2175948	98.0677	132.358	121.319	291.443	254.378	295.47	194.248	236.964	280.944	503.598	560.41	399.307	805.609	650.403	606.738	699.413	460.676	518.592	0.358194	Seattle BioMed	No	Unknown: conserved	hypothetical protein, conserved
NCDS.Tb927.9.13775	Tb927_09_v5	2178793	2178515	4205.39	6762.7	4726.64	4201.02	3389.62	4856.97	1900.1	3993.56	3498.28	2477.72	2453.7	2177.01	2746.88	2239.65	1670.56	1465.38	2459.41	2322.64	95.9465	Seattle BioMed	No	Other	kinetoplastid membrane protein KMP-11
NCDS.Tb927.9.13785	Tb927_09_v5	2179386	2179108	4393.76	6278.25	4500.92	4223.12	3335.11	4841.79	1895.23	3987.39	3548.17	2173.55	2383.58	1909.81	2826.67	2088.81	1539.82	1549.11	2525.72	2406.88	100	Seattle BioMed	No	Other	kinetoplastid membrane protein KMP-11
NCDS.Tb927.9.14555	Tb927_09_v5	2276594	2278426	196.744	204.057	119.334	89.2079	58.5597	86.4373	193.967	279.635	94.3599	342.91	431.225	255.935	378.303	271.804	240.496	769.932	495.585	451.25	2.92308	Seattle BioMed	No	Interacting	leucine-rich repeat protein (LRRP), putative
NCDS.Tb927.9.15035	Tb927_09_v5	2346258	2347865	159.169	91.7823	136.929	44.4861	58.5393	51.0382	94.1977	115.393	137.315	373.114	395.083	447.254	346.23	402.371	261.247	545.425	499.251	551.992	0.294991	Seattle BioMed	No	DNA-associated	DNA polymerase epsilon subunit b, putative
NCDS.Tb927.9.15215	Tb927_09_v5	2362520	2362849	2244.61	335.912	1332.3	453.918	146.391	216.281	889.114	821.994	533.577	6274.43	4274.03	4672.95	3347.02	3088.06	2445.41	2585	2859.71	2668.68	30.8724	Seattle BioMed	No	Translation	ribosomal protein L36, putative
NCDS.Tb927.9.15245	Tb927_09_v5	2365598	2366344	222.162	167.867	217.799	73.2231	51.4943	85.2614	86.7373	80.0538	115.356	895.554	1403.32	917.026	425.64	247.487	217.929	802.139	639.185	377.344	0.314233	Seattle BioMed	No	Unknown: conserved	hypothetical protein, conserved
NCDS.Tb927.9.15335	Tb927_09_v5	2381852	2383918	125.694	154.391	109.92	139.939	163.517	124.653	63.6187	68.6619	87.4136	545.465	538.156	618.378	581.361	546.783	573.084	534.976	585.933	684.807	1.22882	Seattle BioMed	No	Unknown: conserved	hypothetical protein, conserved
NCDS.Tb927.9.15705	Tb927_09_v5	2461239	2462666	6.05509	5.54285	6.50221	524.633	354.315	409.832	22.9337	13.9962	15.916	15.7584	11.0664	8.07715	244.306	330.487	314.286	15.3834	17.623	7.90013	72.9013	Seattle BioMed	No	VSG/VR	variant surface glycoprotein (VSG)-related, putative
NCDS.Tb927.9.15715	Tb927_09_v5	2469698	2471122	7.28611	7.72997	7.83482	418.431	318.983	376.828	34.9687	20.1627	18.4929	17.261	7.31993	7.97431	178.845	290.72	270.167	16.5899	14.4265	10.329	56.7498	Seattle BioMed	No	VSG/VR	variant surface glycoprotein (VSG)-related, putative
NCDS.Tb927.9.15735	Tb927_09_v5	2478151	2479575	46.7289	33.1269	21.3926	181.094	167.565	169.021	66.5236	28.8564	39.1062	20.6113	11.9652	9.64933	94.8419	170.126	138.529	25.7484	22.7357	17.7313	65.033	Seattle BioMed	No	VSG/VR	variant surface glycoprotein (VSG)-related, putative
NCDS.Tb927.9.15795	Tb927_09_v5	2495100	2496521	6.10379	6.6363	7.76342	285.558	201.892	220.693	84.65	46.6057	27.2965	13.3921	10.1459	7.97801	143.913	192.036	195.723	42.3662	24.2861	38.828	49.993	Seattle BioMed	No	VSG/VR	variant surface glycoprotein (VSG)-related, putative
NCDS.Tb927.9.2801	Tb927_09_v5	610758	609472	12.3404	7.92806	35.3789	48.3327	24.2437	45.7757	15.6962	14.137	7.56762	216.913	161.51	144.147	222.425	119.761	155.759	99.8956	79.3213	84.9361	99.9569	Seattle BioMed	No	Unknown: conserved	hypothetical protein, conserved
NCDS.Tb927.9.2802	Tb927_09_v5	613765	612533	16.0896	21.0933	48.5565	47.5077	29.2878	49.9615	20.3851	12.2796	8.77898	169.492	132.846	182.916	207.34	107.718	180.99	136.899	98.5415	132.651	99.9489	Seattle BioMed	No	Unknown: conserved	hypothetical protein,chrIX additional, unordered contigs
NCDS.Tb927.9.2803	Tb927_09_v5	616858	615554	20.7732	18.9079	43.5499	61.0539	25.2574	58.2958	18.0152	9.58617	11.0649	186.641	146.706	183.132	221.743	156.481	196.519	117.392	101.789	101.389	99.9517	Seattle BioMed	No	Unknown: conserved	hypothetical protein,chrIX additional, unordered contigs
NCDS.Tb927.9.2811	Tb927_09_v5	629069	627747	16.0429	16.7148	45.8955	58.321	18.1926	41.4562	17.0335	17.6641	12.3493	174.348	135.642	151.307	195.32	129.622	157.524	177.582	137.611	170.342	100	Seattle BioMed	No	Unknown: conserved	hypothetical protein,chrIX additional, unordered contigs
NCDS.Tb927.9.2812	Tb927_09_v5	631992	630706	23.1625	16.748	48.6256	54.3043	23.2354	41.4446	12.2698	15.0222	12.243	169.037	138.415	158.828	214.072	125.738	154.895	153.26	125.036	150.366	100	Seattle BioMed	No	Unknown: conserved	hypothetical protein,chrIX additional, unordered contigs
NCDS.Tb927.9.2813	Tb927_09_v5	635034	633766	19.5165	15.6076	38.3715	47.4142	28.2806	56.3451	8.65689	12.3956	9.78948	198.087	161.498	177.257	211.532	151.746	134.887	92.6302	85.13	85.8522	100	Seattle BioMed	No	Unknown: conserved	hypothetical protein,chrIX additional, unordered contigs
NCDS.Tb927.9.2814	Tb927_09_v5	638073	636805	18.3955	10.1773	50.8374	54.9443	19.2015	45.7466	19.2436	15.9071	6.43956	172.212	145.805	166.439	212.406	138.13	188.747	123.957	92.2701	124.449	100	Seattle BioMed	No	Unknown: conserved	hypothetical protein,chrIX additional, unordered contigs
NCDS.Tb927.9.2815	Tb927_09_v5	641202	639844	17.2542	15.6438	50.9719	54.7354	21.2204	53.507	21.6554	14.9502	10.0067	175.676	167.993	172.64	213.22	109.719	172.291	188.774	137.711	168.936	100	Seattle BioMed	No	Unknown: conserved	hypothetical protein,chrIX additional, unordered contigs
NCDS.Tb927.9.2816	Tb927_09_v5	644206	642974	15.9431	13.4052	36.9446	63.7259	25.2572	54.0211	14.4829	11.4395	8.6921	198.436	148.532	205.868	223.712	130.098	184.399	111.68	75.8759	104.385	99.9118	Seattle BioMed	No	Unknown: conserved	hypothetical protein,chrIX additional, unordered contigs
NCDS.Tb927.9.2817	Tb927_09_v5	648424	645989	24.5268	26.6466	65.4435	183.097	136.282	181.658	69.7373	30.721	11.5634	337.821	256.575	269.088	350.242	276.165	314.235	296.408	169.47	243.208	86.3947	Seattle BioMed	No	Unknown: conserved	hypothetical protein,chrIX additional, unordered contigs
NCDS.Tb927.9.2821	Tb927_09_v5	651899	650055	56.2726	105.044	300.745	279.613	140.327	200.053	44.9116	49.541	15.1545	271.041	275.962	376.583	309.97	237.15	309.976	358.694	212.888	306.239	86.188	Seattle BioMed	No	Unknown: conserved	hypothetical protein, conserved
NCDS.Tb927.9.2841	Tb927_09_v5	622888	621584	14.7873	11.2358	41.8884	44.3671	30.2936	42.911	18.0972	14.0865	9.95515	261.599	169.746	233.565	238.874	148.453	187.823	113.648	114.013	119.917	99.2028	Seattle BioMed	No	Unknown: conserved	hypothetical protein,chrIX additional, unordered contigs
NCDS.Tb927.9.2842	Tb927_09_v5	625973	624669	12.4912	14.5264	48.253	62.8308	40.3883	53.1441	22.8657	19.4574	6.49944	177.942	139.317	178.497	218.663	152.186	171.351	172.372	111.236	156.486	100	Seattle BioMed	No	Unknown: conserved	hypothetical protein,chrIX additional, unordered contigs
NCDS.Tb927.9.4755	Tb927_09_v5	867907	868011	35.2831	59.4322	41.9088	56.787	38.3732	70.1609	29.7274	59.1349	60.628	93.9114	103.43	84.3549	75.6834	52.6235	55.3194	98.4313	74.1808	35.4843	33.5279	Seattle BioMed	No	Unknown: Tb-specific	hypothetical protein
NCDS.Tb927.9.5885	Tb927_09_v5	991620	992996	222.235	187.699	229.539	294.713	413.85	366.494	239.077	198.102	250.643	920.861	747.704	715.245	963.825	898.324	794.604	942.268	1009.13	744.052	0.821959	Seattle BioMed	No	Unknown: conserved	hypothetical protein, conserved
NCDS.Tb927.9.715	Tb927_09_v5	172837	172754	14.6343	24.1299	13.3267	30.0757	24.2382	44.7041	6.09857	4.33595	7.2177	14.5139	11.9627	15.1444	16.9344	27.2589	13.7082	7.6146	18.2486	6.33997	63.494	Seattle BioMed	No	Unknown: Tb-specific	hypothetical protein
NCDS.Tb927.9.9115	Tb927_09_v5	1453872	1453699	61.1045	39.7633	24.1005	23.5853	32.298	33.2861	34.6702	52.7419	101.468	189.8	233.7	109.612	146.697	93.6069	57.6925	210.764	171.436	100.812	0.979946	Seattle BioMed	No	Unknown: Tb-specific	hypothetical protein
NTCDS.Tb1.NT.21	Tb927_01_v4	296394	296645	211.676	258.266	320.593	111.923	57.5585	124.026	160.837	75.4473	180.964	660.705	674.876	437.735	310.794	138.43	128.72	639.167	370.812	152.263	0.635751	Tschudi Lab	No	Unknown: Tb-specific	hypothetical protein
NTCDS.Tb1.NT.22	Tb927_01_v4	322220	322444	70.016	84.8162	43.6275	247.23	79.771	161.449	60.2158	88.9412	127.315	334.802	248.259	267.533	220.368	139.735	134.891	234.589	182.564	162.685	0.54762	Tschudi Lab	No	Unknown: conserved	hypothetical protein, conserved
NTCDS.Tb10.NT.100	Tb927_10_v5	2237932	2238081	694.506	365.572	859.232	464.287	251.362	356.086	469.037	931.312	938.228	724.06	622.106	895.998	556.396	239.957	217.863	755.263	1123.35	615.231	0.0859593	Tschudi Lab	No	Unknown: Tb-specific	hypothetical protein
NTCDS.Tb10.NT.105	Tb927_10_v5	2337107	2337301	28.8313	18.8629	24.7837	252.076	459.272	456.532	346.601	356.74	416.157	44.3674	65.7178	25.5079	190.609	133.719	168.817	203.636	164.322	190.216	0.223372	Tschudi Lab	No	Unknown: Tb-specific	hypothetical protein
NTCDS.Tb10.NT.107	Tb927_10_v5	2340520	2340651	7.21129	5.55525	6.53906	35.8437	62.5789	72.2408	58.8815	58.8471	118.628	20.3164	9.15829	10.9604	49.6252	55.8919	59.7843	81.7774	37.0897	53.5392	0.171343	Tschudi Lab	No	Unknown: Tb-specific	hypothetical protein
NTCDS.Tb10.NT.110	Tb927_10_v5	2388412	2388492	31.5068	37.4845	33.969	64.8879	96.9036	125.501	70.4853	40.332	60.8025	80.1095	104.395	76.7703	74.3771	77.9759	54.3793	74.9023	98.6232	30.143	0	Tschudi Lab	No	Unknown: Tb-specific	hypothetical protein
NTCDS.Tb10.NT.13	Tb927_10_v5	438549	438361	51.989	43.1518	64.9035	75.4196	74.7035	103.229	88.9838	71.2508	88.7884	62.2597	59.0297	77.458	54.6288	54.3061	66.7484	71.004	108.861	105.42	1.2102	Tschudi Lab	No	Unknown: conserved	hypothetical protein, conserved
NTCDS.Tb10.NT.144	Tb927_10_v5	3299341	3298988	257.461	270.43	332.456	165.799	159.491	180.938	213.599	203.412	262.72	280.117	365.611	336.012	292.162	217.394	138.223	359.758	249.445	278.953	0.244174	Tschudi Lab	No	Unknown: Tb-specific	hypothetical protein, unlikely
NTCDS.Tb10.NT.145	Tb927_10_v5	3299951	3299691	1393.71	609.486	1352.78	534.006	333.122	481.851	725.15	1285.46	1212.23	3605.64	3772.88	3098.2	2488.64	1582.23	1262.79	2911.52	2414.78	1532.96	73.0493	Tschudi Lab	No	Translation	40S ribosomal protein S27, putative
NTCDS.Tb10.NT.79	Tb927_10_v5	1864069	1863830	139.159	136.973	228.963	66.1324	33.3283	56.0069	79.4214	75.6658	104.43	86.9528	123.77	105.457	85.963	84.4091	61.3046	133.41	106.114	105.627	0.148006	Tschudi Lab	No	Unknown: Tb-specific	unspecified product
NTCDS.Tb10.NT.86	Tb927_10_v5	1980231	1979950	177.778	173.379	269.527	62.9323	64.6045	71.1939	115.743	69.368	122.696	465.187	469.904	382.339	233.4	192.639	155.656	341.006	189.582	166.62	0.0731671	Tschudi Lab	No	Unknown: conserved	hypothetical protein, conserved
NTCDS.Tb10.NT.87	Tb927_10_v5	1989371	1989177	202.967	206.374	201.006	52.6743	49.4714	79.9184	79.6402	117.226	123.967	559.772	536.421	276.199	205.757	114.997	95.8446	368.748	209.702	114.322	0.149332	Tschudi Lab	No	Unknown: Tb-specific	hypothetical protein, unlikely
NTCDS.Tb10.NT.90	Tb927_10_v5	2020226	2020023	100.412	113.672	122.516	63.9895	48.4704	112.042	75.9267	103.11	110.598	264.804	349.964	254.007	195.418	108.873	97.6031	251.663	226.853	122.906	4.06409	Tschudi Lab	No	Unknown: Tb-specific	hypothetical protein
NTCDS.Tb10.NT.94	Tb927_10_v5	2067741	2067956	184.474	136.89	112.65	129.628	129.212	180.573	272.327	219.982	501.965	451.935	508.671	475.123	336.607	170.982	119.999	833.493	612.252	289.289	4.02524	Tschudi Lab	No	Unknown: Tb-specific	hypothetical protein
NTCDS.Tb10.NT.96	Tb927_10_v5	2124792	2124968	29.0823	36.3499	28.8495	76.9268	83.7767	68.8112	60.0817	57.0725	118.623	174.537	256.756	174.611	191.812	110.7	86.3071	266.961	161.793	79.107	2.29056	Tschudi Lab	No	Unknown: Tb-specific	hypothetical protein
NTCDS.Tb11.NT.10	Tb927_11_v5	163350	163063	393.026	571.675	744.482	278.786	179.695	359.527	318.336	234.164	339.431	433.673	487.471	377.752	297.306	224.249	220.65	308.451	277.219	223.867	0.271494	Tschudi Lab	No	Unknown: conserved	hypothetical protein, conserved
NTCDS.Tb11.NT.100	Tb927_11_v5	2296563	2296859	295.818	161.375	336.136	131.803	99.9456	159.845	144.277	182.332	230.953	462.746	549.364	349.049	392.714	204.027	139.905	461.844	353.944	241.635	0.826025	Tschudi Lab	No	Unknown: Tb-specific	hypothetical protein
NTCDS.Tb11.NT.101	Tb927_11_v5	2302674	2302877	141.521	135.856	210.831	63.8716	36.3656	139.481	78.1438	99.7039	64.7765	123.96	164.421	110.537	104.382	93.2979	84.75	113.793	85.4642	81.6014	0.483309	Tschudi Lab	No	Unknown: Tb-specific	hypothetical protein
NTCDS.Tb11.NT.103	Tb927_11_v5	2412323	2412451	20.7282	19.9734	37.2508	29.4211	27.2624	41.8124	25.7807	27.2467	37.4995	49.1453	51.7489	34.2365	41.5875	66.6938	46.6784	104.182	62.7596	42.6658	0	Tschudi Lab	No	Unknown: Tb-specific	hypothetical protein
NTCDS.Tb11.NT.108	Tb927_11_v5	2555142	2555432	95.8632	159.969	182.227	62.1675	53.5118	94.4868	95.212	103.988	93.7995	257.33	283.473	193.164	273.491	176.65	135.665	278.453	158.232	112.926	0.554794	Tschudi Lab	No	Unknown: Tb-specific	hypothetical protein
NTCDS.Tb11.NT.109	Tb927_11_v5	2580523	2579987	90.7801	146.524	76.1803	127.653	92.8768	120.17	129.138	79.0718	130.056	555.394	526.204	423.666	638.245	377.844	328.735	597.821	402.175	327.341	0.584238	Tschudi Lab	No	Unknown: Tb-specific	hypothetical protein
NTCDS.Tb11.NT.110	Tb927_11_v5	2582705	2582349	90.5195	60.8636	100.147	50.158	24.2455	52.1199	97.7467	72.8872	155.228	393.368	299.966	305.804	345.639	246.866	203.238	348.634	238.899	232.616	3.23415	Tschudi Lab	No	Unknown: Tb-specific	hypothetical protein, unlikely
NTCDS.Tb11.NT.112	Tb927_11_v5	2626789	2626430	75.0437	67.4447	110.367	269.069	172.624	245.815	245.219	230.763	249.514	163.741	274.312	192.786	509.966	262.314	237.819	297.01	492.985	399.042	0.495006	Tschudi Lab	No	Unknown: Tb-specific	hypothetical protein, unlikely
NTCDS.Tb11.NT.118	Tb927_11_v5	2697743	2697958	1277.45	533.305	853.522	504.006	409.831	530.226	858.781	691.432	836.208	4060.19	2818.25	3127.06	2855.18	1642.56	1335.49	1879.77	2223.51	1557.79	99.9822	Tschudi Lab	No	Translation	60S ribosomal protein L29, putative
NTCDS.Tb11.NT.119	Tb927_11_v5	2703686	2703925	111.135	136.694	80.0912	186.053	220.06	350.713	144.429	182.218	333.995	439.369	403.37	456.585	288.387	266.882	218.885	193.813	377.949	230.502	0.36084	Tschudi Lab	No	Unknown: Tb-specific	hypothetical protein
NTCDS.Tb11.NT.125	Tb927_11_v5	2966156	2966548	111.189	133.437	98.1487	61.3504	41.3994	64.428	163.137	125.944	100.126	243.944	332.464	197.82	267.822	282.617	183.317	550.837	309.977	361.262	0.224898	Tschudi Lab	No	Unknown: Tb-specific	hypothetical protein
NTCDS.Tb11.NT.126	Tb927_11_v5	2980172	2980513	109.929	100.482	114.749	181.967	81.7828	123.424	286.417	216.637	209.55	262.377	312.954	329.681	465.17	217.012	199.71	478.588	262.714	379.079	0.185251	Tschudi Lab	No	Unknown: Tb-specific	hypothetical protein, unlikely
NTCDS.Tb11.NT.128	Tb927_11_v5	3040867	3041160	149.807	146.799	151.37	103.649	79.7523	96.6598	133.002	150.731	115.83	261.678	232.646	173.329	208.389	169.966	142.686	262.267	229.705	186.95	0.308152	Tschudi Lab	No	Unknown: conserved	hypothetical protein, conserved
NTCDS.Tb11.NT.131	Tb927_11_v5	3057709	3057786	20.6369	22.0954	25.9502	34.5382	67.6214	69.3778	47.3773	22.6585	49.6416	33.6154	26.7551	23.2901	39.5671	33.546	34.5896	40.1727	42.8634	30.7151	0	Tschudi Lab	No	Unknown: Tb-specific	hypothetical protein
NTCDS.Tb11.NT.133	Tb927_11_v5	3064084	3064356	321.611	308.066	573.272	321.722	159.508	265.125	204.199	441.72	265.559	404.893	456.985	404.969	418.809	216.881	220.555	321.363	453.659	317.804	0.217755	Tschudi Lab	No	organelle biogenesis and structure	Dynein light chain LC6, flagellar outer arm, putative
NTCDS.Tb11.NT.135	Tb927_11_v5	3073648	3073821	1328.35	393.251	1280.86	484.984	241.265	248.662	716.257	904.871	680.634	5808.02	4102.36	3639.2	3644.94	2446.89	1451.42	3042.98	2912.82	1616.24	100	Tschudi Lab	No	Translation	ribosomal protein S29, putative
NTCDS.Tb11.NT.138	Tb927_11_v5	3145263	3145436	1196.75	394.342	1212.96	464.076	198.876	291.741	629.746	869.635	707.309	5600.3	4033.12	3623.88	3623.82	2269.13	1384.75	3021.33	2813.71	1681.9	100	Tschudi Lab	No	Translation	ribosomal protein S29, putative
NTCDS.Tb11.NT.142	Tb927_11_v5	3211446	3211081	306.623	280.28	201.423	1322.02	1322.34	2379.88	1205.8	1768.08	2170.01	223.737	322.327	184.101	762.374	612.913	500.192	803.145	1304.24	1055.57	100	Tschudi Lab	No	organelle biogenesis and structure	microtubule-associated protein,corset-associated protein 15 (CAP15)
NTCDS.Tb11.NT.145	Tb927_11_v5	3225743	3225922	51.1847	97.0266	102.696	41.3769	46.4339	51.9304	62.3136	65.1678	71.7379	217.361	331.635	126.576	226.587	92.7775	61.9566	280.271	111.713	104.721	0.23988	Tschudi Lab	No	Unknown: Tb-specific	hypothetical protein
NTCDS.Tb11.NT.147	Tb927_11_v5	3303167	3303415	101.291	69.6546	91.2892	94.1247	59.5725	106.69	52.9147	57.9287	141.493	301.24	334.251	222.228	194.379	124.924	97.5851	284.373	235.218	111.383	0.187181	Tschudi Lab	No	Unknown: Tb-specific	hypothetical protein
NTCDS.Tb11.NT.154	Tb927_11_v5	3482879	3482493	3885.98	2134.62	4030.49	2304.15	1898.71	2053.84	2271.89	2594.35	3232.79	11061.4	8849.13	7975.62	6223.76	3995.48	2721.42	5496.86	6295.38	2803.66	100	Tschudi Lab	No	Protease-related	polyubiquitin, putative
NTCDS.Tb11.NT.155	Tb927_11_v5	3483570	3483184	3805.08	2176.55	4080.04	2338.26	1769.51	2113.27	2149.93	2598.77	3165.84	10809.7	8906.38	7943.53	6194.32	3935.47	2633.11	5453.16	6239.57	2868.84	100	Tschudi Lab	No	Protease-related	polyubiquitin, putative
NTCDS.Tb11.NT.159	Tb927_11_v5	3515762	3515412	4172.44	3374.94	4429.99	46.9265	89.84	141.123	359.524	255.388	237.61	2957.9	2557.96	2841.13	247.312	162.437	157.409	916.127	692.682	283.077	100	Tschudi Lab	No	Metabolism	cytochrome c oxidase subunit 10, putative
NTCDS.Tb11.NT.170	Tb927_11_v5	3673716	3673892	88.5853	158.783	143.375	134.811	188.765	290.727	135.816	100.98	334.835	131.266	205.971	156.024	108.254	79.595	90.8656	169.496	121.057	137.468	0.336938	Tschudi Lab	No	Unknown: Tb-specific	hypothetical protein
NTCDS.Tb11.NT.177	Tb927_11_v5	3751692	3752084	592.043	416.291	903.432	735.825	704.577	918.931	695.785	361.028	293.844	295.169	197.488	185.421	125.339	337.039	282.326	110.548	73.2249	65.725	0.473749	Tschudi Lab	No	Unknown: Tb-specific	hypothetical protein
NTCDS.Tb11.NT.181	Tb927_11_v5	3851008	3851298	419.969	182.369	361.234	118.569	137.29	231.369	190.423	183.155	234.727	1018.71	1143.86	703.541	540.848	305.19	200.502	927.273	649.25	202.946	1.1124	Tschudi Lab	No	Unknown: Tb-specific	hypothetical protein
NTCDS.Tb11.NT.183	Tb927_11_v5	3911759	3911604	24.264	27.5855	28.6419	27.411	16.1626	24.9357	23.5937	24.4478	69.6868	141.39	195.846	110.796	174.039	80.1271	59.4128	211.371	146.944	77.1125	2.67814	Tschudi Lab	No	Unknown: Tb-specific	hypothetical protein
NTCDS.Tb11.NT.186	Tb927_11_v5	3990719	3990270	150.741	112.636	109.852	103.372	179.663	161.653	100.221	108.308	134.893	361.233	311.097	249.617	488.114	300.81	200.525	388.012	373.541	201.519	1.90966	Tschudi Lab	No	Unknown: conserved	hypothetical protein, conserved
NTCDS.Tb11.NT.189	Tb927_11_v5	4050358	4050182	194.36	140.292	190.372	81.7426	30.3041	53.0449	132.887	23.4079	47.8283	829.437	613.907	299.347	260.178	146.125	129.628	510.417	212.662	111.041	0.0177494	Tschudi Lab	No	Unknown: conserved	hypothetical protein, unknown function
NTCDS.Tb11.NT.191	Tb927_11_v5	4078993	4078601	142.734	136.962	214.73	72.2741	62.5961	106.879	131.592	75.5161	140.925	419.078	549.414	291.225	401.428	273.53	171.96	717.738	386.016	263.016	1.07763	Tschudi Lab	No	Unknown: Tb-specific	hypothetical protein
NTCDS.Tb11.NT.196	Tb927_11_v5	4199823	4199506	79.974	99.3298	117.122	171.064	128.207	177.576	300.115	257.129	328.518	254.292	231.685	233.831	329.632	175.226	152.111	898.835	561.238	307.147	0.108215	Tschudi Lab	No	Unknown: Tb-specific	hypothetical protein
NTCDS.Tb11.NT.2	Tb927_11_v5	36831	36568	659.875	604.966	1236.03	441.824	393.684	648.01	380.009	860.924	748.45	663.32	739.428	797.105	455.564	243.422	190.161	636.613	537.347	269.483	0.170565	Tschudi Lab	No	Unknown: Tb-specific	hypothetical protein
NTCDS.Tb11.NT.211	Tb927_11_v5	4403148	4402945	1004.01	1360.59	954.197	69.503	54.5171	69.8208	81.782	71.248	97.1837	530.071	550.212	473.851	120.479	99.2523	68.1666	99.7233	138.484	68.4264	0.11444	Tschudi Lab	No	Unknown: Tb-specific	hypothetical protein
NTCDS.Tb11.NT.212	Tb927_11_v5	4412418	4412131	677.745	609.281	790.511	324.781	309.893	336.852	301.276	101.037	85.8011	395.126	333.187	412.185	215.985	225.914	258.054	145.702	112.291	105.03	7.07984	Tschudi Lab	No	Unknown: Tb-specific	hypothetical protein
NTCDS.Tb11.NT.217	Tb927_11_v5	4510401	4510276	43.4801	50.6685	32.9775	54.8548	41.3984	66.6261	43.1089	69.6278	83.6592	28.036	49.0789	25.112	21.5447	26.3262	20.7192	37.0237	21.9144	28.9631	29.8315	Tschudi Lab	No	Unknown: Tb-specific	hypothetical protein
NTCDS.Tb11.NT.220	Tb927_11_v5	4537764	4537546	242.663	221.817	184.3	43.9829	28.2728	32.2935	104.436	48.2095	75.4942	385.172	347.103	286.186	145.448	92.0085	82.9244	284.099	168.546	128.693	0.707262	Tschudi Lab	No	Unknown: Tb-specific	hypothetical protein
NTCDS.Tb11.NT.28	Tb927_11_v5	634235	634405	409.382	312.431	384.889	263.593	174.639	192.359	321.939	209.451	339.39	238.236	192.908	176.106	235.982	227.221	165.168	279.828	172.997	180.524	0.125401	Tschudi Lab	No	Unknown: Tb-specific	hypothetical protein
NTCDS.Tb11.NT.29	Tb927_11_v5	637063	637251	1275.74	1232.79	1469.14	330.852	228.14	294.742	358.692	321.46	390.625	663.725	505.798	624.64	158.061	129.014	140.216	190.631	202.777	203.69	0.0156602	Tschudi Lab	No	Unknown: Tb-specific	hypothetical protein
NTCDS.Tb11.NT.3	Tb927_11_v5	39180	38950	518.223	459.172	540.123	1845.05	1806.86	2719.8	1392.26	1534.55	1991.15	279.34	558.648	435.309	995.766	549.786	460.284	960.795	603.328	574.191	1.03317	Tschudi Lab	No	Unknown: conserved	hypothetical protein, conserved
NTCDS.Tb11.NT.32	Tb927_11_v5	828469	828152	76.4172	101.542	127.431	202.189	182.715	287.669	223.154	172.538	220.241	272.772	324.097	234.244	414.31	173.977	202.372	214.67	229.319	197.264	1.09407	Tschudi Lab	No	Unknown: Tb-specific	hypothetical protein, unlikely
NTCDS.Tb11.NT.47	Tb927_11_v5	1089609	1089824	202.064	278.086	316.729	251.902	267.5	364.876	352.838	314.293	607.996	461.319	630.606	455.625	533.769	248.241	268.162	601.276	474.277	407.952	0.0958246	Tschudi Lab	No	Transcription	DNA-directed RNA polymerase subunit, putative
NTCDS.Tb11.NT.5	Tb927_11_v5	84862	84584	108.817	125.766	113.593	66.9359	81.7674	117.235	82.0977	95.0236	160.104	186.419	244.678	227.533	237.403	129.546	107.088	264.395	200.823	136.561	0.0649894	Tschudi Lab	No	Unknown: Tb-specific	hypothetical protein, unlikely
NTCDS.Tb11.NT.6	Tb927_11_v5	97495	97217	114.666	91.6867	109.564	150.749	65.6354	134.845	145.17	136.508	144.848	277.428	299.173	190.242	240.993	200.56	132.201	280.048	203.322	168.986	0.0983528	Tschudi Lab	No	Unknown: Tb-specific	hypothetical protein
NTCDS.Tb11.NT.66	Tb927_11_v5	1530022	1530306	51.2595	13.4853	27.5703	75.3775	56.5344	62.0139	124.465	96.7352	154.289	135.279	167.173	116.636	218.837	139.201	88.8563	277.448	198.892	132.57	0.190909	Tschudi Lab	No	Unknown: Tb-specific	hypothetical protein
NTCDS.Tb11.NT.69	Tb927_11_v5	1659645	1659749	36.43	53.9554	40.5878	36.7853	39.3751	62.7039	28.6108	52.7915	91.7748	55.9584	59.0912	55.1129	48.172	67.4898	59.7429	75.646	50.3623	43.5568	3.32866	Tschudi Lab	No	Unknown: Tb-specific	hypothetical protein
NTCDS.Tb11.NT.7	Tb927_11_v5	110961	110746	146.517	178.858	270.707	70.4263	68.6465	91.428	91.5485	60.5419	129.744	157.783	164.355	128.789	160.475	98.5087	104.628	107.023	86.8491	59.8502	5.07864	Tschudi Lab	No	Unknown: Tb-specific	hypothetical protein
NTCDS.Tb11.NT.83	Tb927_11_v5	1846337	1846227	42.301	51.7573	32.9768	24.3649	14.1418	18.5686	16.7433	6.00598	10.9796	127.581	135.79	74.3191	75.3377	38.2419	23.9307	97.9998	54.4865	30.2542	0	Tschudi Lab	No	Unknown: Tb-specific	hypothetical protein
NTCDS.Tb11.NT.88	Tb927_11_v5	1981275	1981051	55.4024	35.456	52.0702	77.098	57.5471	78.1434	91.4295	83.6646	81.6332	97.7991	134.888	89.1436	165.34	138.772	111.511	201.477	99.239	136.056	0	Tschudi Lab	No	Unknown: Tb-specific	hypothetical protein
NTCDS.Tb11.NT.95	Tb927_11_v5	2121459	2121175	101.238	55.3818	96.329	86.2003	46.4512	80.9667	123.04	68.4617	131.182	517.961	339.634	351.775	477.456	298.658	192.727	505.023	392.877	213.085	3.63292	Tschudi Lab	No	Unknown: conserved	hypothetical protein, conserved
NTCDS.Tb2.NT.10	Tb927_02_v4	386954	386880	15.4779	6.74423	11.7336	67.9054	75.7055	78.7665	48.8156	35.9505	61.779	13.1042	7.333	9.24564	65.239	51.7003	33.5335	70.2547	30.7515	39.3969	0	Tschudi Lab	No	Unknown: Tb-specific	hypothetical protein
NTCDS.Tb2.NT.23	Tb927_02_v4	578251	578454	54.1772	45.2638	38.1257	15.9512	12.1175	13.0288	19.8339	26.3685	40.974	134.448	132.012	120.908	58.5349	56.1949	60.6128	28.7276	47.0254	50.0663	2.70905	Tschudi Lab	No	Unknown: Tb-specific	hypothetical protein
NTCDS.Tb2.NT.46	Tb927_02_v4	850682	850515	115.048	97.3287	228.557	88.8735	75.7152	104.499	146.37	122.344	155.69	192.513	145.768	195.24	150.221	136.742	125.444	187.191	167.751	150.705	1.3506	Tschudi Lab	No	Unknown: Tb-specific	hypothetical protein
NTCDS.Tb2.NT.48	Tb927_02_v4	870105	869998	41.3941	78.1542	53.6454	69.6473	121.134	199.151	42.7712	46.7063	45.0527	207.199	233.653	133.838	137.45	108.13	101.177	99.1926	117.94	47.2411	0.40826	Tschudi Lab	No	Unknown: Tb-specific	hypothetical protein
NTCDS.Tb3.NT.15	Tb927_03_v4	233060	233434	16.8918	13.3143	18.1524	126.803	93.8892	148.766	50.2637	86.6006	48.9546	213.234	191.987	195.635	218.537	260.906	304.854	103.949	156.693	165.109	0.0597372	Tschudi Lab	No	Unknown: Tb-specific	hypothetical protein, unlikely
NTCDS.Tb3.NT.18	Tb927_03_v4	266632	266889	188.118	130.315	129.458	111.155	70.6762	126.022	137.785	94.0626	155.545	257.264	282.551	190.132	242.434	139.885	127.916	233.204	154.022	140.839	3.41163	Tschudi Lab	No	Unknown: Tb-specific	hypothetical protein
NTCDS.Tb3.NT.2	Tb927_03_v4	133100	132747	66.3261	48.6684	63.8453	144.966	183.721	301.112	210.924	173.471	186.289	173.679	232.749	147.307	459.103	255.753	203.162	577.479	457.17	283.628	1.80518	Tschudi Lab	No	Unknown: Tb-specific	hypothetical protein
NTCDS.Tb3.NT.20	Tb927_03_v4	399005	398622	116.828	63.0896	92.6383	272.373	239.24	323.995	239.28	250.133	308.972	129.814	147.722	140.553	394.236	267.591	204.059	333.316	385.769	253.236	99.7076	Tschudi Lab	No	Unknown: Tb-specific	hypothetical protein
NTCDS.Tb3.NT.22	Tb927_03_v4	513876	513487	192.02	183.203	171.086	202.573	187.767	375.047	202.379	175.271	168.105	141.959	134.816	92.4147	198.088	229.117	192.116	247.622	172.632	169.259	1.89314	Tschudi Lab	No	Unknown: Tb-specific	hypothetical protein, unlikely
NTCDS.Tb3.NT.27	Tb927_03_v4	622435	622815	513.691	662.15	748.699	624.47	514.809	648.906	336.086	712.857	705.727	679.66	708.062	637.2	598.681	338.597	287.16	374.223	509.805	383.054	1.29952	Tschudi Lab	No	Unknown: Tb-specific	hypothetical protein, unlikely
NTCDS.Tb3.NT.28	Tb927_03_v4	623857	624054	267.147	190.062	453.088	46.5108	67.6367	111.328	114.784	117.123	136.203	452.505	444.079	297.175	144.775	109.951	82.8972	232.994	236.752	123.814	1.26728	Tschudi Lab	No	Unknown: conserved	hypothetical protein, conserved
NTCDS.Tb3.NT.49	Tb927_03_v4	1123656	1123844	38.5908	22.2559	46.5348	107.066	146.348	86.5057	72.6413	190.442	206.502	36.741	26.7178	30.6182	53.8328	53.5806	44.0526	23.4837	39.0786	47.7526	0.871413	Tschudi Lab	No	Unknown: Tb-specific	hypothetical protein
NTCDS.Tb4.NT.20	Tb927_04_v4	587499	588062	324.918	252.859	358.574	234.951	247.311	311.603	177.981	179.798	122.054	212.893	74.6177	68.3954	49.1995	238.001	157.608	77.7524	81.9457	53.4958	8.71228	Tschudi Lab	No	Unknown: conserved	hypothetical protein, conserved
NTCDS.Tb4.NT.23	Tb927_04_v4	780149	780247	26.5147	24.2896	22.3171	41.6021	58.5487	82.7619	11.0074	11.4525	10.9838	46.1404	32.2193	48.5111	53.1544	49.5779	40.5748	40.7027	49.9424	21.0115	1.76889	Tschudi Lab	No	Unknown: Tb-specific	hypothetical protein
NTCDS.Tb4.NT.52	Tb927_04_v4	1317439	1316975	80.5932	62.9057	42.282	62.1733	37.3627	56.7132	43.612	23.6131	34.087	197.077	165.236	133.513	248.769	209.358	190.343	242.465	166.157	132.823	3.5732	Tschudi Lab	No	Unknown: Tb-specific	T. brucei spp.-specific protein
NTCDS.Tb4.NT.64	Tb927_04_v4	1452580	1452287	122.018	122.502	118.808	84.5152	68.6501	96.1986	85.4313	62.3526	111.617	192.527	263.148	242.787	230.945	161.603	95.7751	348.211	175.142	127.598	81.5414	Tschudi Lab	No	Unknown: conserved	hypothetical protein, conserved
NTCDS.Tb5.NT.34	Tb927_05_v5	449076	449216	17.2187	14.5386	47.1322	24.3908	18.1834	38.5697	44.848	25.3844	35.3106	112.557	99.7091	76.9868	82.9253	70.4324	56.1175	127.453	85.2437	56.5834	41.305	Tschudi Lab	No	Unknown: Tb-specific	hypothetical protein
NTCDS.Tb5.NT.58	Tb927_05_v5	785438	785659	77.7558	62.0868	226.622	117.293	74.7072	82.6116	100.8	72.2109	49.0976	74.7342	85.843	97.4178	78.7416	76.6122	71.8025	108.615	73.2311	67.9734	0.351223	Tschudi Lab	No	Unknown: Tb-specific	hypothetical protein
NTCDS.Tb5.NT.82	Tb927_05_v5	1224463	1224783	25.6039	34.2069	40.1712	93.5422	118.1	131.395	129.586	183.344	164.306	309.161	399.777	346.84	422.591	276.007	215.313	755.194	642.777	305.022	2.45638	Tschudi Lab	No	Unknown: conserved	hypothetical protein, conserved
NTCDS.Tb5.NT.83	Tb927_05_v5	1268736	1269026	63.0513	66.3101	103.8	87.6711	64.6164	106.005	95.2364	68.4938	135.856	192.124	261.324	214.024	255.09	229.358	155.601	392.856	279.499	169.756	0.670327	Tschudi Lab	No	Unknown: Tb-specific	hypothetical protein
NTCDS.Tb5.NT.87	Tb927_05_v5	1389302	1389219	20.7108	25.3895	29.7973	9.18481	32.2873	31.4782	12.2401	12.3138	13.3679	62.1327	78.5486	53.9713	53.9761	25.8672	16.1546	47.8621	44.1986	12.8003	0	Tschudi Lab	No	Unknown: Tb-specific	hypothetical protein
NTCDS.Tb5.NT.92	Tb927_05_v5	1417282	1417590	22.7549	15.5127	15.8208	84.9414	43.4172	41.6342	486.705	503.974	381.256	91.5138	141.452	54.669	165.304	90.1313	70.718	911.503	629.415	405.575	1.10122	Tschudi Lab	No	Unknown: Tb-specific	hypothetical protein
NTCDS.Tb6.NT.67	Tb927_06_v4	1118369	1118274	35.9276	23.2441	21.1734	54.0124	112.032	107.992	64.4288	35.9094	60.7203	42.1427	51.7261	47.3947	73.0448	60.2897	52.6878	101.858	108.33	54.3947	0.0774669	Tschudi Lab	No	Unknown: Tb-specific	hypothetical protein
NTCDS.Tb6.NT.77	Tb927_06_v4	1393473	1393691	907.247	1003.12	828.836	147.622	347.237	527.075	216.341	321.589	366.102	2463.65	2279.28	1281.23	406.855	216.487	164.18	630.707	699.05	210.478	0.47945	Tschudi Lab	No	Unknown: Tb-specific	hypothetical protein
NTCDS.Tb7.NT.100	Tb927_07_v4	1927542	1927646	36.43	53.9554	40.5878	47.7608	41.3961	64.6129	46.7279	67.8326	86.0795	43.9936	61.0868	23.9781	68.5288	34.2969	27.4536	119.199	55.8136	81.8408	0.555981	Tschudi Lab	No	Unknown: Tb-specific	hypothetical protein
NTCDS.Tb7.NT.113	Tb927_07_v4	2167074	2167151	9.90066	17.5958	16.8424	22.226	23.227	44.9168	21.2172	32.4759	66.188	34.5036	19.3301	17.3328	21.1676	20.4503	14.5958	21.3215	29.3946	13.5093	0	Tschudi Lab	No	Unknown: Tb-specific	hypothetical protein
NTCDS.Tb7.NT.25	Tb927_07_v4	749953	750138	198.799	150.064	77.7839	71.1135	55.532	99.2642	112.707	141.691	264.603	533.687	478.216	320.166	221.239	78.7804	72.4012	300.914	392.375	135.147	100	Tschudi Lab	No	Unknown: Tb-specific	hypothetical protein
NTCDS.Tb7.NT.26	Tb927_07_v4	762622	762807	204.819	148.979	81.6773	71.4591	42.4131	79.7659	107.864	130.189	285.131	501.75	495.8	277.589	218.199	80.8064	77.6172	314.279	382.391	139.517	100	Tschudi Lab	No	Unknown: Tb-specific	hypothetical protein
NTCDS.Tb7.NT.37	Tb927_07_v4	949878	949783	35.2882	52.8973	49.4881	94.0018	113.061	174.649	84.4591	124.33	109.532	61.0157	66.5293	43.4314	52.3695	50.0364	55.4297	73.8371	42.3594	36.0176	0	Tschudi Lab	No	Unknown: Tb-specific	hypothetical protein
NTCDS.Tb7.NT.4	Tb927_07_v4	264562	264747	44.7078	52.8768	35.5585	32.1068	33.3104	32.402	51.2445	40.3885	60.6466	133.673	132.047	95.3553	100.848	53.5835	81.381	123.482	85.7179	86.3884	2.03994	Tschudi Lab	No	Unknown: Tb-specific	hypothetical protein
NTCDS.Tb7.NT.55	Tb927_07_v4	1300024	1299605	100.164	74.0628	100.328	129.197	104.991	164.01	193.095	204.229	358.482	180.206	384.158	331.168	264.405	172.934	183.421	510.687	340.287	311.484	1.47332	Tschudi Lab	No	Unknown: Tb-specific	hypothetical protein
NTCDS.Tb7.NT.6	Tb927_07_v4	300051	300314	40.8021	33.0968	21.3383	22.9356	27.2579	37.6819	41.6344	33.2889	67.668	111.107	111.711	99.5493	108.521	99.3047	82.9862	109.929	101.591	97.9204	0.775467	Tschudi Lab	No	Unknown: Tb-specific	hypothetical protein
NTCDS.Tb7.NT.63	Tb927_07_v4	1520539	1520925	51.944	52.9615	48.3927	95.7876	114.074	207.346	83.2685	76.4332	164.828	168.783	241.962	182.074	252.395	188.905	167.793	342.377	216.232	197.66	0.838314	Tschudi Lab	No	Unknown: Tb-specific	hypothetical protein, unlikely
NTCDS.Tb7.NT.66	Tb927_07_v4	1564803	1565315	26.7592	45.0535	25.1256	82.7348	44.4285	55.723	131.734	169.385	80.8087	81.8086	71.1404	33.2556	85.9721	109.118	100.427	65.9951	50.591	62.1594	0.187154	Tschudi Lab	No	Unknown: Tb-specific	T. brucei spp.-specific protein
NTCDS.Tb7.NT.82	Tb927_07_v4	1756066	1756323	108.909	137.899	131.74	62.7569	36.3551	61.6534	52.6592	33.1867	101.444	185.713	263.23	161.077	181.802	146.65	84.5423	217.017	127.403	118.156	0.0993728	Tschudi Lab	No	Unknown: Tb-specific	unspecified product
NTCDS.Tb8.NT.19	Tb927_08_v4	423732	423631	49.5749	58.4161	44.5884	73.2047	65.6164	73.1934	104.288	57.13	49.055	59.5993	81.3352	53.9785	68.9092	51.9914	38.7607	92.9923	48.6972	37.517	3.58342	Tschudi Lab	No	Unknown: Tb-specific	hypothetical protein
NTCDS.Tb8.NT.32	Tb927_08_v4	555359	555012	21.2556	6.76469	9.38164	67.7248	34.3338	39.7391	62.6081	108.497	98.4948	32.4735	10.9709	12.7498	208.045	120.808	75.8514	153.425	200.721	101.381	2.44741	Tschudi Lab	No	Unknown: Tb-specific	hypothetical protein
NTCDS.Tb8.NT.37	Tb927_08_v4	626551	626988	97.9494	88.3929	128.783	692.375	462.323	559.647	1367.9	1779.56	1844.02	121.152	298.451	147.376	544.059	274.459	180.571	1520.36	825.315	911.699	0.0409698	Tschudi Lab	No	Unknown: Tb-specific	T. brucei spp.-specific protein
NTCDS.Tb8.NT.39	Tb927_08_v4	675154	675408	119.44	112.533	83.8978	34.0026	21.205	20.4154	57.2242	40.3806	57.1002	301.905	361.959	243.533	196.008	113.052	111.501	475.847	231.045	153.492	2.20177	Tschudi Lab	No	Unknown: Tb-specific	hypothetical protein
NTCDS.Tb8.NT.60	Tb927_08_v4	1049855	1050154	100.059	60.8688	93.7891	115.859	129.203	128.404	124.447	114.461	131.396	108.758	118.184	105.587	223.037	185.405	74.9253	245.535	163.746	94.9907	6.10945	Tschudi Lab	No	Unknown: Tb-specific	hypothetical protein
NTCDS.Tb8.NT.7	Tb927_08_v4	169734	169489	148.447	122.557	126.685	177.456	114.08	187.353	241.356	167.223	219.06	373.166	352.678	240.649	408.412	255.393	194.517	655.317	338.638	257.488	0.148704	Tschudi Lab	No	Unknown: Tb-specific	hypothetical protein
NTCDS.Tb8.NT.71	Tb927_08_v4	1231061	1230870	128.276	139.124	193.941	98.9997	69.6657	126.132	94.1655	89.7068	152.891	383.815	445.952	313.749	266.723	119.88	126.173	382.741	328.064	139.928	4.59883	Tschudi Lab	No	Unknown: Tb-specific	hypothetical protein
NTCDS.Tb8.NT.74	Tb927_08_v4	1377446	1377243	39.9808	43.0622	49.4218	56.0054	61.5723	58.635	76.9865	63.2522	112.772	230.016	294.535	258.232	244.003	143.619	96.6469	260.025	164.578	161.766	0.271884	Tschudi Lab	No	Unknown: Tb-specific	hypothetical protein
NTCDS.Tb8.NT.79	Tb927_08_v4	1450520	1450828	421.165	303.535	235.411	48.982	59.5505	53.0933	83.109	88.9381	105.734	316.438	314.783	311.682	128.599	99.2259	58.581	238.14	202.373	121.711	0.585283	Tschudi Lab	No	Unknown: Tb-specific	hypothetical protein, unlikely
NTCDS.Tb8.NT.93	Tb927_08_v4	1762430	1762534	2320.47	615.029	784.98	346.226	168.594	312.196	848.846	506.318	778.931	2251.91	2354.04	1732.83	851.548	499.783	366.756	1053.47	1087.41	640.255	98.412	Tschudi Lab	No	Unknown: Tb-specific	hypothetical protein
NTCDS.Tb8.NT.94	Tb927_08_v4	1762977	1763081	2269.93	517.957	1101.68	378.754	99.9623	217.243	786.361	487.033	459.215	3435.94	2701.07	2159.12	1970.39	1258.91	734.612	1736.18	1625.59	851.462	83.6472	Tschudi Lab	No	Unknown: Tb-specific	hypothetical protein
NTCDS.Tb8.NT.95	Tb927_08_v4	1763493	1763597	2213.03	618.333	803.197	384.259	176.67	306.524	1001.19	509.805	810.65	2600.44	2565.41	2129.8	1377.94	806.197	618.685	1333.74	1212.23	814.93	97.843	Tschudi Lab	No	Unknown: Tb-specific	hypothetical protein
NTCDS.Tb9.NT.3	Tb927_09_v5	342801	342574	41.2089	48.5422	49.5062	88.8805	77.7326	101.684	104.669	73.8861	82.8533	207.8	276.193	120.366	221.009	135.539	118.392	369.148	222.078	137.083	2.99017	Tschudi Lab	No	Unknown: Tb-specific	hypothetical protein
NTCDS.Tb9.NT.40	Tb927_09_v5	1125055	1125150	20.4174	21.975	9.60867	11.3124	11.1051	11.7361	15.9795	20.3061	18.2758	90.4528	115.542	51.5218	59.0646	41.4986	23.0942	109.883	68.6272	36.3305	3.16296	Tschudi Lab	No	Unknown: Tb-specific	hypothetical protein
NTCDS.Tb9.NT.44	Tb927_09_v5	1181688	1181972	7.26288	6.6487	7.80052	69.9628	22.2336	69.4902	47.6358	54.6811	45.1507	44.2846	35.9193	55.9238	281.828	222.331	251.903	197.576	165.469	119.833	0.00814598	Tschudi Lab	No	Unknown: Tb-specific	hypothetical protein
NTCDS.Tb9.NT.51	Tb927_09_v5	1398361	1398134	14.6946	20.9401	22.0332	258.916	173.633	243.068	232.948	205.203	219.127	116.383	120.057	84.6595	256.622	234.203	235.433	278.155	209.789	215.479	0.177971	Tschudi Lab	No	Unknown: Tb-specific	hypothetical protein
NTCDS.Tb9.NT.52	Tb927_09_v5	1421415	1421155	1219.07	1525.12	1415.82	409.655	393.68	575.413	529.628	572.594	642.583	1500.13	1678.3	1394.94	511.397	231.421	179.733	712.256	607.575	285.473	0.237084	Tschudi Lab	No	Unknown: Tb-specific	hypothetical protein
NTCDS.Tb9.NT.56	Tb927_09_v5	1431795	1431517	245.276	234.018	273.877	89.0185	59.5714	103.939	151.685	246.776	243.278	590.97	540.942	521.101	315.012	195.379	148.636	699.08	515.058	259.406	0.830726	Tschudi Lab	No	Unknown: Tb-specific	hypothetical protein
NTCDS.Tb9.NT.7	Tb927_09_v5	461524	461198	79.8907	87.2176	105.428	51.8096	57.5459	97.3747	69.6178	50.8888	99.3656	253.575	286.156	334.08	356.049	259.453	244.858	278.753	181.002	168.64	0.216537	Tschudi Lab	No	Unknown: Tb-specific	hypothetical protein
NTCDS.Tb9.NT.72	Tb927_09_v5	2088917	2088564	61.6374	66.188	58.8381	27.5966	24.2344	36.9272	28.22	32.5815	37.5996	67.7965	69.2265	71.7493	57.1166	55.7499	47.5251	43.4682	73.281	63.5677	2.56657	Tschudi Lab	No	Unknown: conserved	hypothetical protein, conserved
NTCDS.Tb9.NT.98	Tb927_09_v5	477050	468519	2172.29	4073.03	1805.36	1917.74	1537.34	1402.79	1196.84	1164.58	1223.34	2406.45	1061.45	1183.1	1546.68	4852.84	3737.26	1292.2	1265.28	1700.27	40.0675	Tschudi Lab	No	Unknown: Tb-specific	hypothetical protein
Tb04.24M18.150	Tb927_04_v4	1459109	1458621	51.0322	92.4895	60.2433	43.9333	34.3226	28.6644	63.16	51.9827	36.8341	101.251	126.496	125.114	81.722	118.877	96.9331	113.053	124.199	131.769	95.7724	TriTrypDB V5.0	No	Unknown: conserved	hypothetical protein, conserved
Tb04.3I12.100	Tb927_04_v4	1313406	1312951	31.8502	6.81896	10.8126	13.9723	14.1291	10.1187	6.31409	8.76503	14.3304	60.1068	19.2444	23.5809	204.287	258.242	250.219	127.926	117.184	192.573	41.6916	TriTrypDB V5.0	No	Unknown: Tb-specific	hypothetical protein
Tb05.30F7.410	Tb927_05_v5	293087	292578	8.39612	5.57827	7.80152	2.9746	5.04406	4.13154	6.07161	4.3501	6.05922	12.338	4.54117	7.67819	1.28852	10.3799	5.20549	2.54094	15.1781	3.38862	6.25	TriTrypDB V5.0	No	Unknown: Tb-specific	hypothetical protein
Tb06.3A7.270	Tb927_06_v4	393393	389986	177.553	231.528	106.396	93.3101	69.6526	55.4654	122.102	128.599	139.904	654.267	432.836	601.643	462.508	849.274	780.946	537.722	567.881	814.724	0.619377	TriTrypDB V5.0	No	Unknown: conserved	hypothetical protein, conserved
Tb06.3A7.960	Tb927_06_v4	484320	485252	105.161	119.14	103.214	846.875	618.778	645.79	1541.21	604.034	817.051	540.686	884.576	436.322	1453.52	841.265	568.427	2468.73	1464.04	1072.59	0.980201	TriTrypDB V5.0	No	Unknown: Tb-specific	hypothetical protein
Tb07.26A24.210	Tb927_07_v4	1280617	1280165	65.5208	130.99	59.2567	68.4415	57.5511	109.077	59.4007	42.244	31.9645	225.341	208.601	221.485	182.996	165.756	154.016	177.013	169.241	122.126	13.8312	TriTrypDB V5.0	No	Unknown: Tb-specific	hypothetical protein
Tb07.30D13.110	Tb927_07_v4	2186105	2186863	6.05509	5.54285	6.50221	3.66628	6.0507	3.31185	15.6992	6.87779	15.6675	58.2874	70.264	37.5208	74.1424	73.2289	102.318	422.857	174.432	319.253	99.7597	TriTrypDB V5.0	Yes	Unknown: conserved	hypothetical protein, conserved (pseudogene)
Tb07.30D13.130	Tb927_07_v4	2185049	2185687	6.05509	5.54285	6.50221	3.01306	5.04304	3.37801	9.58592	4.29817	7.2986	59.2437	69.2749	58.2728	98.4922	80.0727	132.661	556.273	205.568	345.795	98.8806	TriTrypDB V5.0	Yes	Unknown: conserved	hypothetical protein, conserved (pseudogene)
Tb07.30D13.160	Tb927_07_v4	2178717	2179475	6.07955	6.6229	6.53815	2.9746	5.04406	4.13154	23.8623	6.84879	12.2838	67.3603	68.3196	62.8113	86.8568	69.4493	98.7992	484.297	197.181	344.743	94.4394	TriTrypDB V5.0	Yes	Unknown: conserved	hypothetical protein, conserved (pseudogene)
Tb07.30D13.180	Tb927_07_v4	2177548	2178291	6.10267	7.70292	6.5722	4.36362	6.0517	3.28347	8.42289	4.31005	7.27293	64.9397	80.3913	55.507	112.13	148.248	131.582	744.747	333.376	449.829	99.8934	TriTrypDB V5.0	Yes	Unknown: conserved	hypothetical protein, conserved (pseudogene)
Tb07.30D13.60	Tb927_07_v4	2193496	2194254	7.26288	6.6487	7.80052	2.89297	8.06295	3.27532	10.9504	8.75259	10.9276	66.075	56.2973	50.7593	85.8219	89.1563	95.2593	456.68	170.548	353.689	100	TriTrypDB V5.0	Yes	Unknown: conserved	hypothetical protein, conserved (pseudogene)
Tb07.30D13.80	Tb927_07_v4	2192294	2193070	7.23714	6.63602	6.57311	2.90428	5.04595	5.64016	9.68929	6.98879	8.52805	71.0391	95.1934	58.6957	101.537	117.958	128.197	757.22	275.927	438.138	100	TriTrypDB V5.0	Yes	Unknown: conserved	hypothetical protein, conserved (pseudogene)
Tb927.1.05	Tb927_01_v4	1961	381	7.26288	6.6487	7.80052	157.231	126.172	64.7766	7.28527	5.22487	7.27036	16.8556	5.45362	7.88183	300.437	71.5074	128.792	10.4802	14.9654	4.3743	42.4365	TriTrypDB V5.0	No	VSG/VR	variant surface glycoprotein (VSG), putative
Tb927.1.10	Tb927_01_v4	6871	7203	6.05509	5.54285	6.50221	3.71148	5.04403	3.34607	6.07161	4.3501	6.05922	12.338	4.54117	7.67819	1.41108	8.66568	4.32965	1.29031	8.29639	2.3593	50	TriTrypDB V5.0	No	Unknown: Tb-specific	hypothetical protein
Tb927.1.100	Tb927_01_v4	59283	57401	67.5088	49.7616	61.3056	56.8243	49.4665	56.6387	309.511	213.965	212.008	930.173	895.472	669.724	1102.94	832.564	708.825	5114.36	2722.71	2222.92	95.4298	TriTrypDB V5.0	Yes	Transcription	RNA polymerase (pseudogene), putative
Tb927.1.1000	Tb927_01_v4	289893	291155	397.54	567.02	307.206	124.068	191.789	260.215	292.384	249.38	135.645	896.833	1079.22	787.188	646.576	528.312	509.802	824.117	656.709	680.189	1.53181	TriTrypDB V5.0	No	Other	developmentally regulated phosphoprotein
Tb927.1.1010	Tb927_01_v4	291585	293744	252.579	332.034	224.792	401.677	423.951	400.222	353.74	370.953	281.43	637.706	917.695	719.672	769.389	662.645	612.811	1003.37	935.37	817.648	0.342396	TriTrypDB V5.0	No	Unknown: conserved	hypothetical protein, conserved
Tb927.1.1020	Tb927_01_v4	294228	295508	73.9246	117.902	79.8346	283.218	319.974	223.214	290.304	266.009	271.492	350.683	521.685	388.284	505.494	473.812	385.094	611.323	573.29	523.782	0.258155	TriTrypDB V5.0	No	Unknown: conserved	hypothetical protein, conserved
Tb927.1.1030	Tb927_01_v4	296968	298341	338.132	277.083	311.883	227.273	148.391	125.808	241.279	156.641	202.07	903.856	1145.66	1043.29	847.644	689.344	524.402	1258.7	1055.27	739.806	0.220466	TriTrypDB V5.0	No	Interacting	leucine-rich repeat protein (LRRP), putative
Tb927.1.1040	Tb927_01_v4	298771	299280	25.094	9.01827	21.9936	11.5607	7.07307	9.64731	19.4988	20.2951	15.9587	243.957	291.766	240.095	198.402	153.397	117.53	291.294	178.841	140.493	96.5959	TriTrypDB V5.0	No	Unknown: conserved	hypothetical protein, conserved
Tb927.1.1050	Tb927_01_v4	300097	303453	369.742	488.728	312.288	379.241	279.619	382.531	429.645	538.321	513.649	703.148	718.204	682.927	569.542	685.326	832.956	737.822	727.482	1104.86	0.442318	TriTrypDB V5.0	No	Unknown: conserved	hypothetical protein, conserved
Tb927.1.1060	Tb927_01_v4	303934	304851	67.841	90.4221	80.905	103.889	54.5276	97.5495	70.6667	57.1736	66.929	338.531	446.865	378.947	340.87	275.947	288.225	410.489	343.897	321.351	0.140962	TriTrypDB V5.0	No	Unknown: conserved	hypothetical protein, conserved
Tb927.1.1080	Tb927_01_v4	305843	307300	110.068	153.24	102.102	99.9507	82.7753	78.4714	128.137	109.999	151.944	437.286	927.979	547.36	500.123	362.666	283.727	1127.03	733.181	513.331	0.479549	TriTrypDB V5.0	No	Transcription	TFIIH basal transcription factor subunit (TSP1)
Tb927.1.1090	Tb927_01_v4	307648	308220	30.2926	43.9762	23.8824	19.489	40.3655	37.4949	99.4784	50.9148	57.4307	334.978	514.395	234.826	353.471	238.853	213.648	814.826	443.752	253.693	0.752366	TriTrypDB V5.0	No	Unknown: Tb-specific	hypothetical protein, unlikely
Tb927.1.110	Tb927_01_v4	59858	60184	6.05509	5.54285	6.50221	3.01306	5.04304	3.37801	6.07161	4.3501	6.05922	12.338	4.54117	7.67819	1.41108	8.66568	4.32965	1.34505	8.20978	1.85136	0	TriTrypDB V5.0	No	Unknown: conserved	hypothetical protein, conserved
Tb927.1.1100	Tb927_01_v4	308704	311616	253.794	286.912	277.937	227.568	183.714	145.878	324.191	200.672	262.946	536.434	536.326	566.624	494.401	597.811	585.235	571.051	469.384	826.225	0.891526	TriTrypDB V5.0	No	Unknown: conserved	hypothetical protein, conserved
Tb927.1.1120	Tb927_01_v4	312457	313566	350.145	246.241	323.535	148.003	155.452	177.558	185.293	157.643	154.702	526.585	694.233	697.807	516.866	359.299	424.157	1031.83	704.057	489.048	0.317681	TriTrypDB V5.0	No	Unknown: conserved	hypothetical protein, conserved
Tb927.1.1130	Tb927_01_v4	313980	315833	113.756	150.019	136.994	106.857	92.8675	83.2679	115.874	100.343	120.43	602.2	685.878	786.24	376.306	410.392	536.906	398.169	453.78	613.17	1.42482	TriTrypDB V5.0	No	Metabolism	glycerol-3-phosphate dehydrogenase (FAD-dependent), putative
Tb927.1.1140	Tb927_01_v4	316190	317263	107.727	145.595	130.481	91.2922	84.7982	114.195	247.19	146.957	162.084	436.162	647.195	575.78	358.17	251.756	320.32	491.905	406.627	518.777	0.0761104	TriTrypDB V5.0	No	Unknown: conserved	hypothetical protein, conserved
Tb927.1.1150	Tb927_01_v4	317829	319271	125.745	143.441	138.313	154.069	131.228	138.658	114.697	118.06	110.832	465.976	788.479	629.374	616.436	419.423	509.003	616.657	464.674	567.605	1.084	TriTrypDB V5.0	No	organelle biogenesis and structure	zeta tubulin
Tb927.1.1160	Tb927_01_v4	319653	321248	136.593	147.876	148.729	81.0769	95.8923	98.1086	165.674	104.647	148.437	630.817	759.792	647.863	646.289	423.802	567.914	683.976	456.844	629.389	0.913717	TriTrypDB V5.0	No	Translation	hypothetical protein, conserved
Tb927.1.1170	Tb927_01_v4	321625	321873	147.123	106.035	112.391	87.1612	87.8312	158.879	179.519	184.921	245.609	218.555	219.756	151.96	174.768	131.138	132.363	264.148	183.01	180.992	0.392204	TriTrypDB V5.0	No	Transcription	DNA-directed RNA polymerase 2, RPB12 subunit (RBP12)
Tb927.1.120	Tb927_01_v4	62836	60266	3704.66	1791.42	3504.68	2682.56	1528.26	1788.64	6931.89	6573.67	5088.47	1943.83	1749.23	3012.56	2273.73	2148.78	2164.2	7239.28	6469.96	7857.25	84.5334	TriTrypDB V5.0	No	Unknown: Tb-specific	retrotransposon hot spot protein 4 (RHS4), putative
Tb927.1.1200	Tb927_01_v4	323197	324486	425.415	518.662	523.155	228.988	232.163	204.103	107.503	144.63	103.651	1175.62	1511.27	1098.75	708.705	610.97	586.861	1154.24	1023.61	553.156	0.186253	TriTrypDB V5.0	No	translation	hypothetical protein, conserved
Tb927.1.1210	Tb927_01_v4	325554	325988	131.574	111.52	118.801	80.9618	43.4252	91.5753	60.0013	79.346	76.6272	208.712	215.074	235.052	191.28	200.53	180.007	185.742	184.187	175.26	0.780776	TriTrypDB V5.0	No	Unknown: conserved	hypothetical protein, conserved
Tb927.1.1220	Tb927_01_v4	326712	327395	175.304	160.143	246.11	145.39	100.953	131.183	119.907	165.635	194.479	369.511	382.177	381.885	420.347	262.358	337.599	311.21	384.126	325.038	0.115851	TriTrypDB V5.0	No	Unknown: conserved	hypothetical protein, conserved
Tb927.1.1230	Tb927_01_v4	327663	329105	67.7438	71.7495	78.1843	151.213	111.042	110.883	86.6698	72.0993	108.069	368.281	497.624	461.213	487.622	367.331	414.636	514.548	463.701	422.556	0.131976	TriTrypDB V5.0	No	Protein folding	chaperone protein DNAj, putative
Tb927.1.1240	Tb927_01_v4	330289	332058	2820.42	1964.53	2183.28	1218.63	1136.6	1075.8	1196.78	1244.83	1019.04	1355.2	842.729	886.448	520.629	864.772	1025.21	431.219	564.551	581.779	0.691105	TriTrypDB V5.0	No	Metabolism	cytidine triphosphate synthase, putative
Tb927.1.1270	Tb927_01_v4	334687	335988	125.973	128.18	256.054	495.192	479.455	170.148	772.448	334.541	286.584	228.115	193.8	233.524	242.185	350.849	311.667	226.638	192.679	170.148	1.35706	TriTrypDB V5.0	No	Metabolism	homocysteine S-methyltransferase, putative
Tb927.1.1300	Tb927_01_v4	338098	339021	81.1036	93.8071	102.91	114.332	138.291	170.169	104.754	83.6166	87.7205	286.8	324.098	219.129	487.165	315.552	282.024	630.308	338.476	243.552	0.266033	TriTrypDB V5.0	No	Unknown: conserved	hypothetical protein, conserved
Tb927.1.1310	Tb927_01_v4	339557	340849	80.0212	131.168	100.564	127.101	145.356	159.615	148.571	95.8577	125.373	627.835	720.997	670.632	713.292	491.619	521.053	668.026	606.351	519.261	0.834209	TriTrypDB V5.0	No	Unknown: conserved	hypothetical protein, conserved
Tb927.1.1330	Tb927_01_v4	341299	342519	240.438	256.015	238.876	160.309	125.178	167.205	100.284	125.107	138.594	808.878	956.441	710.791	623.465	524.232	540.144	767.126	625.193	516.898	1.20942	TriTrypDB V5.0	No	RNA-associated	Mitochondrial Editosome-like Complex TUTase (MEAT1)
Tb927.1.1340	Tb927_01_v4	342978	345206	158.11	173.124	91.9793	202.32	204.913	226.491	134.424	177.149	164.302	519.856	612.984	603.267	653.538	673.048	767.942	541.54	775.322	763.704	1.12176	TriTrypDB V5.0	No	Other	FG-GAP repeat protein, putative,intergrin alpha chain protein, putative
Tb927.1.1350	Tb927_01_v4	345785	348445	131.702	124.755	142.129	148.872	168.563	118.333	105.307	195.818	140.07	325.875	214.987	279.495	244.767	491.422	506.615	187.216	266.782	315.176	1.79767	TriTrypDB V5.0	No	organelle biogenesis and structure	kinesin heavy chain, putative
Tb927.1.1370	Tb927_01_v4	350095	352134	708.712	340.163	606.608	353.909	350.264	306.914	202.701	262.626	222.819	542.879	448.529	755.118	541.239	515.609	516.792	389.022	638.265	589.115	0.423689	TriTrypDB V5.0	No	RNA-associated	rRNA biogenesis protein, putative
Tb927.1.1380	Tb927_01_v4	353241	354962	419.21	497.61	350.078	548.757	585.453	455.885	391.881	591.312	434.699	310.494	131.883	105.117	100.328	478.266	337.704	109.378	196.895	156.345	0.249553	TriTrypDB V5.0	No	Phosphorylation	serine/threonine protein phosphatase 2A regulatory subunit, putative
Tb927.1.1390	Tb927_01_v4	356937	357674	484.278	455.767	368.318	184.973	127.201	196.99	137.819	112.646	145.947	719.458	748.73	486.598	446.938	353.711	210.059	468.019	349.626	200.102	0.594539	TriTrypDB V5.0	No	Unknown: conserved	hypothetical protein, conserved
Tb927.1.1400	Tb927_01_v4	358355	358936	67.9703	111.339	96.5005	53.3468	47.4537	79.2328	63.681	77.5107	92.2915	244.196	179.942	203.282	165.591	165.451	147.963	235.684	278.035	175.465	1.83715	TriTrypDB V5.0	No	Unknown: conserved	hypothetical protein, conserved
Tb927.1.1420	Tb927_01_v4	360261	362252	1450.26	899.539	762.615	415.206	345.225	374.015	390.551	531.394	367.837	852.403	589.81	615.962	533.799	644.147	851.192	431.93	491.051	667.464	2.232	TriTrypDB V5.0	No	Unknown: conserved	hypothetical protein, conserved
Tb927.1.1460	Tb927_01_v4	366324	366866	55.7509	77.1519	62.727	16.1665	13.1207	7.17847	8.56652	7.89018	9.6917	64.9325	28.5033	32.6063	26.2778	74.7877	34.4798	13.5951	28.9213	16.158	25.7393	TriTrypDB V5.0	No	Unknown: Tb-specific	hypothetical protein, unlikely
Tb927.1.1470	Tb927_01_v4	367865	369622	1069.45	2158.28	1047.09	109.419	130.213	137.499	43.0933	124.912	22.5753	677.511	151.16	174.041	55.9498	400.861	260.647	74.0495	66.429	62.6816	2.41466	TriTrypDB V5.0	No	Unknown: conserved	hypothetical protein, conserved
Tb927.1.1480	Tb927_01_v4	369800	370105	15.5481	12.1542	9.37721	5.40951	11.0924	6.05175	7.43553	8.79159	10.8553	56.5312	30.4024	23.718	17.1189	54.8171	32.8725	15.2027	29.9551	7.60201	34.8783	TriTrypDB V5.0	No	Unknown: Tb-specific	hypothetical protein, unlikely
Tb927.1.1500	Tb927_01_v4	374878	376872	33.874	40.757	30.2328	1700.32	1994.59	1391.65	1707.49	1055.23	1067.8	261.77	159.698	59.7249	155.786	1600.56	968.756	192.637	197.946	138.194	0.764862	TriTrypDB V5.0	No	Unknown: conserved	hypothetical protein, conserved
Tb927.1.1520	Tb927_01_v4	379597	379935	7.23714	6.63602	6.57311	3.59141	6.05272	4.81149	8.44875	5.2115	7.29606	37.1101	9.09057	14.2335	25.0971	134.363	84.0084	36.5478	34.1941	13.5256	56.6244	TriTrypDB V5.0	No	Unknown: Tb-specific	hypothetical protein, unlikely
Tb927.1.1530	Tb927_01_v4	385710	390938	453.308	737.017	537.786	2079.35	2130.87	2024.15	923.336	828.105	661.247	833.653	412.526	370.671	925.371	2499.77	1990.3	645.917	716.029	754.9	2.11781	TriTrypDB V5.0	No	Phosphorylation	protein kinase, putative
Tb927.1.1540	Tb927_01_v4	394806	396761	480.56	335.623	409.765	394.166	404.773	376.027	357.312	381.593	223.185	360.626	512.351	608.723	606.068	666.292	642.336	503.932	412.992	564.539	1.92011	TriTrypDB V5.0	No	Unknown: conserved	hypothetical protein, conserved
Tb927.1.1550	Tb927_01_v4	397190	399262	187.248	185.415	184.035	171.321	142.329	121.131	139	123.287	126.645	738.975	791.126	811.016	1053.66	1084.42	982.498	790.819	757.863	846.051	0.526816	TriTrypDB V5.0	No	organelle biogenesis and structure	tubulin-tyrosine ligase, putative
Tb927.1.1560	Tb927_01_v4	399676	401853	806.741	677.64	597.954	1230.63	1181.01	1033.62	1190.73	1238.64	1115.12	577.992	629.581	644.503	947.857	952.317	989.495	697.094	663.499	1060.23	1.10292	TriTrypDB V5.0	No	Protein transport/modification	vesicular-fusion protein nsf, putative,N-ethylmaleimide sensitive factor (NsF)
Tb927.1.1570	Tb927_01_v4	403250	403615	9.81375	12.1559	15.4475	10.1984	12.1221	26.2994	6.09622	5.25402	6.08353	75.8787	58.1625	37.5521	44.2289	46.073	60.7349	90.3748	38.8367	34.4928	4.84666	TriTrypDB V5.0	No	Unknown: Tb-specific	hypothetical protein, unlikely
Tb927.1.1580	Tb927_01_v4	403775	404680	511.015	627.802	401.061	25.7709	46.4283	53.5925	62.1304	43.8922	65.5699	267.183	284.33	282.58	145.692	153.868	211.42	109.077	136.4	146.716	0.696187	TriTrypDB V5.0	No	Metabolism	cytochrome c oxidase assembly factor, putative,electron transport protein SCO1/2, putative
Tb927.1.1600	Tb927_01_v4	405678	410249	135.34	123.678	155.073	82.1775	46.4445	48.6735	112.231	87.9452	130.019	706.566	403.258	664.081	430.89	826.437	763.645	520.885	534.85	778.684	0.788141	TriTrypDB V5.0	No	Unknown: conserved	hypothetical protein, conserved
Tb927.1.1610	Tb927_01_v4	411411	412223	72.5503	105.707	48.8804	80.0062	79.746	87.0406	132.862	98.5258	131.366	342.989	381.298	313.487	430.638	348.339	352.268	465.917	350.728	401.571	0.513504	TriTrypDB V5.0	No	Unknown: conserved	hypothetical protein, conserved
Tb927.1.1620	Tb927_01_v4	412960	415179	359.756	282.581	272.959	271.974	180.693	163.146	251.11	200.79	198.549	631.296	696.026	806.109	734.236	842.041	781.701	558.273	581.797	653.811	1.09787	TriTrypDB V5.0	No	RNA-associated	ATP-dependent DEAD/H RNA helicase, putative
Tb927.1.1630	Tb927_01_v4	415685	416167	209.143	285.69	206.428	253.972	215.018	349.092	157.496	174.44	176.466	338.182	495.88	289.464	506.949	309.545	288.086	401.109	320.756	225.662	3.31841	TriTrypDB V5.0	No	Unknown: conserved	hypothetical protein, conserved
Tb927.1.1640	Tb927_01_v4	416752	417804	105.281	121.406	138.089	86.5988	56.5423	92.0857	95.2478	88.884	117.864	615.239	779.258	440.851	782.708	514.453	530.547	658.684	404.805	414.081	1.05739	TriTrypDB V5.0	No	Unknown: conserved	hypothetical protein, conserved
Tb927.1.1650	Tb927_01_v4	418001	418510	11.1039	16.5511	20.5861	10.8028	8.08067	10.3784	33.8836	27.3224	17.3588	246.263	283.467	211.297	264.493	144.35	154.804	282.308	209.339	159.299	95.9475	TriTrypDB V5.0	No	Unknown: conserved	hypothetical protein, conserved
Tb927.1.1660	Tb927_01_v4	418829	419716	36.298	53.8529	22.7506	11.7962	27.2512	36.545	46.3486	39.5566	49.8089	409.693	375.69	389.573	435.198	333.574	267.304	602.716	560.07	334.069	0.355888	TriTrypDB V5.0	No	Unknown: conserved	hypothetical protein, conserved
Tb927.1.1670	Tb927_01_v4	420035	423280	1429.28	2245.58	1250.61	3648.31	2995.94	2740.33	1586.22	2129.37	1811.34	827.354	835.388	1079.36	1546.89	2117.03	2219.73	828.631	1097.35	1593.65	0.373754	TriTrypDB V5.0	No	Unknown: conserved	hypothetical protein, conserved
Tb927.1.1680	Tb927_01_v4	424666	425379	136.933	214.078	263.04	181.009	231.16	324.334	173.165	167.394	146.223	401.862	468.085	376.12	487.448	371.116	347.883	284.606	263.069	260.372	0.786493	TriTrypDB V5.0	No	Unknown: conserved	hypothetical protein, conserved
Tb927.1.1690	Tb927_01_v4	425787	428240	126.996	157.753	142.263	97.6743	108.003	94.4217	101.209	78.2661	109.391	564.846	479.049	565.038	551.221	656.162	737.677	489.152	431.863	703.658	0.602159	TriTrypDB V5.0	No	RNA-associated	RNA editing endoribonuclease (KREN1)
Tb927.1.1700	Tb927_01_v4	428876	430357	500.931	290.422	374.609	200.33	134.255	84.8528	94.2518	171.206	100.066	350.845	294.425	340.554	283.932	332.891	319.449	242.341	264.745	259.681	1.55196	TriTrypDB V5.0	No	Unknown: conserved	hypothetical protein, conserved
Tb927.1.1710	Tb927_01_v4	430943	436303	1143.86	1238.11	722.229	562.6	612.706	475.908	700.436	860.769	757.19	1393.03	1136.33	1222.12	1084.68	2099.42	1959.17	1359.82	1342.26	2161.96	1.56722	TriTrypDB V5.0	No	Unknown: conserved	hypothetical protein, conserved
Tb927.1.1720	Tb927_01_v4	436940	438166	257.549	386.099	287.254	388.046	497.637	533.734	369.584	339.137	332.393	555.265	769.996	574.694	761.529	699.586	598.938	652.751	682.253	508.702	1.15568	TriTrypDB V5.0	No	Unknown: conserved	hypothetical protein, conserved
Tb927.1.1730	Tb927_01_v4	438709	440790	492.767	400.696	467.126	411.134	472.397	373.128	396.406	378.821	328.831	1111.39	1229.61	1305.81	1265.46	1291.45	1184.21	781.871	857.22	1078.86	0.636705	TriTrypDB V5.0	No	Unknown: conserved	hypothetical protein, conserved
Tb927.1.1740	Tb927_01_v4	441389	462853	99.6253	348.12	111.653	1323.21	2068.27	1828.99	2112.45	1494.94	956.08	2466.33	1154.69	1447.06	2810.28	12034.2	7920.22	4387.86	4852.43	4196.55	90.1418	TriTrypDB V5.0	No	Unknown: Tb-specific	hypothetical protein
Tb927.1.1750	Tb927_01_v4	463474	464886	151.04	157.806	151.421	373.517	375.497	295.751	255.997	201.658	208.256	177.64	139.417	77.5607	175.068	417.789	334.218	79.7675	97.8987	144.89	1.36597	TriTrypDB V5.0	No	Unknown: conserved	hypothetical protein, conserved
Tb927.1.1760	Tb927_01_v4	465361	465801	21.6954	16.6318	22.089	9.45192	11.0991	7.39278	9.66296	7.00203	7.36154	83.2753	48.8659	40.4852	74.2109	104.988	105.696	37.4727	62.4464	43.1443	37.4861	TriTrypDB V5.0	No	Unknown: conserved	hypothetical protein, conserved
Tb927.1.1770	Tb927_01_v4	466913	467236	193.718	190.045	485.301	62.0823	61.5834	96.4974	76.96	84.581	85.1821	147.849	146.718	203.99	94.0101	121.749	124.73	101.355	95.4652	98.0784	9.30622	TriTrypDB V5.0	No	Metabolism	glutaredoxin, putative
Tb927.1.1790	Tb927_01_v4	468196	468879	332.253	423.62	264.047	730.982	687.413	737.114	613.223	398.94	404.354	257.301	458.083	248.221	530.966	344.56	314.93	506.681	309.671	329.919	1.04754	TriTrypDB V5.0	No	Unknown: Tb-specific	hypothetical protein
Tb927.1.180	Tb927_01_v4	72405	69904	1730.83	1107.09	1517.55	1042.8	881.221	875.653	1791.76	1340.76	1059.38	954.356	1161.29	1390.94	1351.04	1359.94	1331.41	3225.4	2821.42	3284.24	99.865	TriTrypDB V5.0	No	Unknown: Tb-specific	retrotransposon hot spot protein 1 (RHS1), putative
Tb927.1.1820	Tb927_01_v4	470272	471417	68.9429	66.2803	84.5698	564.72	741.91	672.226	490.045	280.811	383.463	406.087	380.341	319.719	603.263	703.871	810.404	562.046	370.061	546.169	0.712003	TriTrypDB V5.0	No	Unknown: conserved	hypothetical protein, conserved
Tb927.1.1840	Tb927_01_v4	474175	475821	190.913	211.844	182.836	75.4714	57.5414	54.2699	273.498	139.073	76.1222	219.621	114.368	106.234	152.627	309.164	308.351	193.524	192.91	226.13	2.21022	TriTrypDB V5.0	No	Unknown: conserved	hypothetical protein, conserved
Tb927.1.1850	Tb927_01_v4	479794	481677	30.3587	51.6323	23.9569	352.314	520.834	285.883	145.438	57.9199	54.0096	143.257	72.8341	63.5235	221.924	636.929	522.119	131.899	110.494	133.031	0.361497	TriTrypDB V5.0	No	Unknown: conserved	hypothetical protein, conserved
Tb927.1.1880	Tb927_01_v4	484190	488521	370.899	504.114	253.79	837.871	1052.81	954.473	950.109	803.42	639.364	977.872	844.617	965.294	1723.1	2288.93	2431.83	1235.16	916.237	1363.17	0.635521	TriTrypDB V5.0	No	Unknown: conserved	hypothetical protein, conserved
Tb927.1.1890	Tb927_01_v4	489019	492543	153.463	166.612	150.171	119.686	101.949	71.9696	184.188	189.444	159.619	579.96	380.24	435.587	605.973	771.936	865.817	577.567	504.401	854.872	4.14092	TriTrypDB V5.0	No	Unknown: conserved	hypothetical protein, conserved
Tb927.1.190	Tb927_01_v4	77915	75424	997.725	694.342	1078.84	474.625	387.619	375.235	781.913	822.029	557.843	565.258	521.536	575.781	708.2	871.01	857.069	1058.97	1139.47	1943.84	97.6933	TriTrypDB V5.0	Yes	Unknown: Tb-specific	retrotransposon hot spot protein (RHS, pseudogene), putative
Tb927.1.1910	Tb927_01_v4	493801	497577	295.944	313.373	254.71	365.427	360.354	256.287	426.628	307.37	281.44	588.611	481.794	650.301	1110.32	1419.66	1512.46	722.676	743.967	1128.37	1.08279	TriTrypDB V5.0	No	Unknown: conserved	hypothetical protein, conserved
Tb927.1.1920	Tb927_01_v4	498194	499519	47.1878	55.1293	47.0901	140.006	162.506	113.51	97.8757	110.923	157.858	155.384	103.314	113.321	219.437	266.811	280.556	130.621	121.609	230.783	1.02429	TriTrypDB V5.0	No	Unknown: conserved	hypothetical protein, conserved
Tb927.1.1930	Tb927_01_v4	501553	510264	2117.69	2973.94	1334.37	1860.3	1576.7	1345.46	2081.92	1139.76	1218.76	2240.21	797.404	899.214	1284.35	4891.44	3421.25	1110.78	1080.72	1230.42	0.937505	TriTrypDB V5.0	No	Phosphorylation	phosphatidylinositol 3-kinase, putative
Tb927.1.1940	Tb927_01_v4	511620	511964	7.36944	10.9886	9.16259	4.8193	10.0823	4.62386	10.8011	7.00202	6.21445	85.4614	34.0061	50.676	76.3567	143.143	116.028	63.9686	46.4752	55.07	29.9492	TriTrypDB V5.0	No	Unknown: Tb-specific	hypothetical protein, unlikely
Tb927.1.1960	Tb927_01_v4	514039	516015	876.749	558.59	755.503	370.57	323.012	268.814	374.634	443.204	367.733	611.794	506.731	635.19	623.878	701.766	774.874	467.711	499.364	659.484	1.63408	TriTrypDB V5.0	No	Protein folding	chaperone protein DNAj, putative
Tb927.1.1980	Tb927_01_v4	516570	517472	182.609	268.003	185.563	231.197	293.731	245.582	284.161	207.738	296.846	504.591	613.956	473.923	763.522	621.224	525.317	952.913	537.491	563.393	3.72276	TriTrypDB V5.0	No	Unknown: conserved	hypothetical protein, conserved
Tb927.1.1990	Tb927_01_v4	517835	518431	63.0873	71.8088	107.718	73.9307	65.6285	142.48	79.4629	89.8482	99.689	504.132	662.033	362.97	497.136	325.695	256.869	715.106	554.152	268.512	0.175807	TriTrypDB V5.0	No	Unknown: conserved	hypothetical protein, conserved
Tb927.1.20	Tb927_01_v4	8555	7554	9.70235	7.79672	12.8343	1104.18	625.855	1042.38	1688.81	2181.23	2593.71	24.9102	107.515	24.2387	635.939	319.076	558.449	1478.57	1681.14	2403.68	67.2758	TriTrypDB V5.0	Yes	ESAG/GRESAG	expression site-associated gene (ESAG, pseudogene), putative,expression site-associated gene 3 (ESAG3), pseudogene
Tb927.1.200	Tb927_01_v4	80183	80518	6.05509	5.54285	6.50221	3.01306	5.04304	3.37801	6.09857	4.33595	7.2177	12.338	4.54117	7.67819	1.86434	8.7535	4.31713	2.64244	8.44613	1.71365	66.6667	TriTrypDB V5.0	No	Unknown: Tb-specific	hypothetical protein, unlikely
Tb927.1.2000	Tb927_01_v4	518951	519181	6.05509	5.54285	6.50221	3.01306	5.04304	3.37801	7.23196	4.33594	6.08586	57.611	64.7216	31.5311	64.4065	43.3535	16.0898	136.498	77.0304	33.031	0.161111	TriTrypDB V5.0	No	Unknown: Tb-specific	hypothetical protein, unlikely
Tb927.1.2040	Tb927_01_v4	522462	521080	9.60641	7.75404	7.90056	228.195	198.851	132.633	202.513	188.473	205.689	42.3792	45.3376	17.8856	448.425	328.001	357.472	378.265	358.566	417.991	86.9311	TriTrypDB V5.0	No	ESAG/GRESAG	expression site-associated gene 2 (ESAG2) protein, putative
Tb927.1.2060	Tb927_01_v4	524873	524736	6.05509	5.54285	6.50221	14.3436	192.752	128.65	19.6173	17.5189	27.7491	12.7191	6.40896	7.78967	29.0551	31.4585	40.813	35.2705	44.204	25.3152	93.8522	TriTrypDB V5.0	Yes	ESAG/GRESAG	expression site-associated gene (ESAG, pseudogene), putative,expression site-associated gene 11 (ESAG11), fragment
Tb927.1.2070	Tb927_01_v4	525252	524998	6.05509	5.54285	6.50221	3.55289	7.05952	4.77465	15.0189	19.2433	43.139	19.0504	5.444	7.94978	22.6505	53.6762	38.0971	30.6273	21.4518	23.6444	63.8392	TriTrypDB V5.0	Yes	ESAG/GRESAG	expression site-associated gene (ESAG, pseudogene), putative,expression site-associated gene 11 (ESAG11), fragment
Tb927.1.2100	Tb927_01_v4	531583	535023	22783.4	39557.3	19363	6480.15	8054.08	6162.15	3406.51	4693.8	4248.25	7465.53	6066.78	6882.94	2392.2	5362.88	4383.91	1617.31	2597.62	3974.5	15.9988	TriTrypDB V5.0	No	Protease-related	calpain-like cysteine peptidase, putative,cysteine peptidase, Clan CA, family C2, putative
Tb927.1.2110	Tb927_01_v4	536277	538325	59.6485	170.557	60.6765	18.447	35.3132	23.3217	67.078	82.9946	44.2017	290.295	167.01	139.925	138.285	252.536	186.09	156.925	186.095	194.795	2.18129	TriTrypDB V5.0	No	Protease-related	calpain-like cysteine peptidase, putative,cysteine peptidase, Clan CA, family C2, putative
Tb927.1.2120	Tb927_01_v4	540718	542916	1557.35	2250.09	1643.11	1032.77	726.789	953.192	837.194	1373.68	840.182	655.088	347.932	271.512	138.019	623.407	461.52	262.692	361.572	362.474	1.02304	TriTrypDB V5.0	No	Protease-related	calpain, putative,cysteine peptidase, Clan CA, family C2, putative
Tb927.1.2150	Tb927_01_v4	546235	546657	9.76277	8.90062	15.3442	5.8136	9.08898	16.4342	20.6617	15.7785	19.4545	51.7213	31.3404	25.1349	22.572	64.9093	70.3788	45.9126	26.2115	35.9345	0.102881	TriTrypDB V5.0	No	Protease-related	calpain-like protein fragment, putative,calpain-like cysteine peptidase, Clan CA, family C2
Tb927.1.2160	Tb927_01_v4	548865	549257	349.046	310.159	324.969	24.4128	13.1422	42.2696	51.0038	50.3344	23.5781	156.552	200.385	165.181	66.463	86.8142	98.8177	117.084	73.5515	77.2319	1.81454	TriTrypDB V5.0	No	Protease-related	calpain-like protein fragment, putative
Tb927.1.2190	Tb927_01_v4	553230	558473	352.639	434.588	186.095	251.333	355.298	249.562	632.811	331.856	547.663	1679.99	744.819	816.516	1121.13	2035.83	2176.53	722.639	924.761	980.452	0.74937	TriTrypDB V5.0	No	Phosphorylation	hypothetical protein, conserved
Tb927.1.220	Tb927_01_v4	88355	85854	1658.34	1165.53	1329.82	1061.13	880.211	868.038	1795.42	1339	1065.47	1070.6	1164.98	1351.43	1362.56	1289.9	1372.13	3259.51	2811.19	3405.91	99.7413	TriTrypDB V5.0	No	Unknown: Tb-specific	retrotransposon hot spot protein 1 (RHS1), putative
Tb927.1.2200	Tb927_01_v4	559615	559872	7.26413	5.57851	8.99017	3.66628	6.0507	3.31185	9.58592	4.29817	7.2986	46.0181	22.9825	27.7977	59.177	74.4431	84.0845	51.434	57.8375	58.2806	15.0242	TriTrypDB V5.0	No	RNA-associated	hypothetical protein,zinc finger protein family member, putative (ZC3H4)
Tb927.1.2210	Tb927_01_v4	560164	561120	1628.22	1164.44	1478.42	759.875	591.531	999.226	663.917	956.003	725.616	1048.75	1129.95	947.4	601.144	507.927	597.357	517.599	702.59	596.098	7.48324	TriTrypDB V5.0	No	Unknown: conserved	hypothetical protein, conserved
Tb927.1.2230	Tb927_01_v4	562244	562615	4116.03	4339.51	7331.5	491.662	442.135	706.634	705.374	851.903	888.493	1023.43	899.959	1410.51	238.123	236.546	292.714	199.336	393.71	361.74	64.2058	TriTrypDB V5.0	No	Protease-related	calpain-like protein fragment, putative
Tb927.1.2260	Tb927_01_v4	564977	565366	7466.73	6773.99	7539.77	776.729	691.46	1126.97	427.618	1057.43	849.538	1292.41	643.281	809.997	123.685	306.84	311.867	120.513	306.051	257.064	62.5141	TriTrypDB V5.0	No	Protease-related	calpain-like protein fragment, putative
Tb927.1.2290	Tb927_01_v4	566778	567119	9.65654	7.7764	10.3662	2.84148	5.04768	7.14688	8.58867	7.87705	10.8583	554.55	246.343	230.172	57.3938	155.115	134.312	34.2432	67.4912	74.2268	42.036	TriTrypDB V5.0	No	Unknown: Tb-specific	hypothetical protein, unlikely
Tb927.1.230	Tb927_01_v4	90305	90700	6.08068	5.5555	7.7254	3.01306	5.04304	3.37801	6.11954	6.15826	6.10655	12.8977	7.3432	7.84069	1.41108	8.66568	4.32965	3.51888	8.59191	1.63511	100	TriTrypDB V5.0	No	Unknown: Tb-specific	hypothetical protein, unlikely
Tb927.1.2300	Tb927_01_v4	567208	567531	11.1405	18.7358	21.8949	6.55188	54.4519	14.6446	9.02722	12.1043	48.7856	696.377	411.665	265.565	67.9596	186.4	175.052	55.0388	85.613	68.5381	60.251	TriTrypDB V5.0	No	Unknown: Tb-specific	hypothetical protein, unlikely
Tb927.1.2310	Tb927_01_v4	567609	567878	37.3627	14.5989	50.1741	165.025	24.2565	32.9153	27.9264	14.7806	30.2068	601.625	310.086	218.203	156.482	458.075	301.242	83.3412	356.563	83.5001	66.3027	TriTrypDB V5.0	No	Unknown: Tb-specific	hypothetical protein
Tb927.1.2320	Tb927_01_v4	568650	569507	82.0644	83.8195	61.672	160.288	209.957	248.16	145.135	125.013	146.019	285.131	426.679	207.25	596.573	390.002	337.416	634.551	504.961	357.226	0.71531	TriTrypDB V5.0	No	Unknown: conserved	hypothetical protein, conserved
Tb927.1.2330	Tb927_01_v4	570482	571810	70731.9	84715	66153.1	45120.6	49664.1	49961.1	12405.8	47745.2	35277.6	26400.2	29488.6	37160.5	15606.6	19240	25479.2	6584.15	21047.6	26739.9	100	TriTrypDB V5.0	No	organelle biogenesis and structure	beta tubulin
Tb927.1.2340	Tb927_01_v4	572442	573797	87162.1	91380.8	83364.9	42339.6	56670.4	58584.8	13489.2	61256.3	42476.6	38061.9	42675.5	59024.9	20489.3	18882.3	23842	9445.79	31706.5	32529.8	100	TriTrypDB V5.0	No	organelle biogenesis and structure	alpha tubulin
Tb927.1.2350	Tb927_01_v4	574124	575452	72205.7	85355.1	66459.8	45263.8	50245.5	50934.9	11897	46407.9	34709.1	26025.3	29196.9	36963.4	15432	19254.5	25357.1	6315.14	20406	25347.3	99.638	TriTrypDB V5.0	No	organelle biogenesis and structure	beta tubulin
Tb927.1.2360	Tb927_01_v4	576084	577439	87113.8	91140.2	84113.9	42187.6	56815.7	57960.8	13483.1	60464.3	42401.1	37924.3	43277.4	58973	20499.1	18650.6	23806.6	9513.34	31147.8	32338.3	100	TriTrypDB V5.0	No	organelle biogenesis and structure	alpha tubulin
Tb927.1.2370	Tb927_01_v4	577766	579094	73855.8	87619.7	70762.1	46567.4	53151.6	53415.3	13620.9	54992.7	45338.2	27668.5	29922.4	39036.2	16332.9	20488.1	26594.2	6941.61	22531.4	28803	99.2784	TriTrypDB V5.0	No	organelle biogenesis and structure	beta tubulin
Tb927.1.2380	Tb927_01_v4	579726	581081	86078.5	90729.7	83214.8	42187.6	56849	58341.8	13489.2	60679.3	42817.4	37388.3	42681.1	59000.4	20623.3	18696.1	23809.1	9483.98	31154.1	32459	100	TriTrypDB V5.0	No	organelle biogenesis and structure	alpha tubulin
Tb927.1.2390	Tb927_01_v4	581408	582736	70477	84612.3	66865.6	44998.9	49954.8	49574.6	12442.4	47830.6	35255.7	26628.7	29496	37490.4	15616	19529.8	25651.5	6568.01	21088.9	26366.9	100	TriTrypDB V5.0	No	organelle biogenesis and structure	beta tubulin
Tb927.1.240	Tb927_01_v4	99081	91365	874.605	782.531	935.481	434.542	431.019	423.7	923.378	816.622	731.758	740.043	603.673	679.755	760.914	1351.84	1071.72	1426.04	1321.65	2118.42	93.4427	TriTrypDB V5.0	Yes	Unknown: Tb-specific	retrotransposon hot spot protein (RHS, pseudogene), putative
Tb927.1.2400	Tb927_01_v4	583368	584723	81873.4	87322.9	80400.1	40188.9	54804	57093.4	12998.7	59826.5	41479.6	35528.3	41637.9	56616	19489.7	18120.6	22749.5	9211.29	29980.7	31471.6	99.8267	TriTrypDB V5.0	No	organelle biogenesis and structure	alpha tubulin
Tb927.1.2410	Tb927_01_v4	585050	585950	38486.3	45741.1	38028.1	26335.5	28616.8	31166.9	6925.55	26495.7	23536.8	15586	18602.1	23655.7	8907.67	11202.6	14911.7	3728.04	12513	15660.1	99.9036	TriTrypDB V5.0	Yes	organelle biogenesis and structure	beta tubulin, pseudogene
Tb927.1.2420	Tb927_01_v4	591274	591804	6.07955	6.6229	6.53815	2.75537	6.0563	8.60134	6.07161	4.3501	6.05922	91.4389	53.424	79.2637	92.1955	127.938	136.892	41.5409	63.8239	73.2243	1.1258	TriTrypDB V5.0	No	Unknown: Tb-specific	hypothetical protein
Tb927.1.2430	Tb927_01_v4	592496	592897	3716.05	5144.87	3879.73	4947.24	3793.38	5308.94	3573.89	6920.06	5937.74	1512.42	1738.29	1591.75	1212.26	1541.98	1753.16	1429.95	2117.46	3087.99	100	TriTrypDB V5.0	No	DNA-associated	histone H3, putative
Tb927.1.2450	Tb927_01_v4	594079	594480	3674.99	5152.59	3870.59	5123.92	3679.32	5333.09	3544.61	6939.44	5924.35	1567.97	1747.51	1660.44	1210.22	1605.82	1677.8	1511.55	1993.67	3133.23	100	TriTrypDB V5.0	No	DNA-associated	histone H3, putative
Tb927.1.2470	Tb927_01_v4	595663	596064	3601.33	5307.08	3908.43	5000.28	3653.07	5261.32	3526.31	6772.05	5847.66	1480.53	1791.85	1611.6	1195.84	1620.25	1684.73	1508.67	1960.53	3025.03	100	TriTrypDB V5.0	No	DNA-associated	histone H3, putative
Tb927.1.2490	Tb927_01_v4	597255	597656	3678.59	4997	3826.22	4794.6	3681.34	5197.84	3194.51	6613.5	5714.95	1550.46	1792.76	1602.49	1177.85	1552.06	1644.91	1365.39	1974.72	2899.09	99.8855	TriTrypDB V5.0	No	DNA-associated	histone H3, putative
Tb927.1.250	Tb927_01_v4	103589	103266	6.07955	6.6229	6.53815	3.66628	6.0507	3.31185	7.23196	4.33594	6.08586	41.6693	58.281	31.2954	64.0563	63.3197	35.2536	254.629	85.3041	105.822	86.9209	TriTrypDB V5.0	No	Unknown: Tb-specific	hypothetical protein, unlikely
Tb927.1.2510	Tb927_01_v4	598841	599242	3606.16	5214.39	4008.87	4990.17	3774.2	5189.5	3442.15	6745.62	6001	1483.45	1765.99	1639.04	1244.61	1616.37	1786.04	1442.43	2119.57	3126.66	100	TriTrypDB V5.0	No	DNA-associated	histone H3, putative
Tb927.1.2530	Tb927_01_v4	600427	600828	3660.48	5048.86	3791	4966.15	3862.02	5330.32	3487.28	6736.8	6097.15	1617.25	1790.92	1503.38	1224.93	1624.54	1753.14	1476.95	2160.92	3131.81	100	TriTrypDB V5.0	No	DNA-associated	histone H3, putative
Tb927.1.2550	Tb927_01_v4	602011	602412	3844.08	5221.02	3894.11	4998.34	3761.08	5401.44	3493.37	6934.18	5687.02	1497.98	1895.27	1491.17	1222.5	1649.19	1682.12	1462.68	2051.4	3078.46	100	TriTrypDB V5.0	No	DNA-associated	histone H3, putative
Tb927.1.2570	Tb927_01_v4	603482	606430	2117.58	2112.27	1733.22	2231.18	1880.53	1570.42	1483.91	2346.1	2176.37	1465.81	1483.43	1855.41	2043.43	2357.36	2349.51	1270.14	1627.35	2501.32	1.81728	TriTrypDB V5.0	No	Protein transport/modification	coatomer beta subunit (beta-coP)
Tb927.1.2580	Tb927_01_v4	607402	608595	263.363	206.522	319.294	275.682	275.568	242.744	279.778	460.882	418.639	718.565	728.323	848.962	667.036	672.477	585.987	472.182	618.69	719.319	0.802536	TriTrypDB V5.0	No	RNA-associated	RNasePH-like protein,exosome-associated protein 1,Rrp42 homologue (TbEAP1)
Tb927.1.260	Tb927_01_v4	106573	106271	6.05509	5.54285	6.50221	3.01306	5.04304	3.37801	6.07161	4.3501	6.05922	12.338	4.54117	7.67819	1.86434	8.7535	4.31713	3.51888	8.59191	1.63511	90	TriTrypDB V5.0	No	Unknown: Tb-specific	hypothetical protein, unlikely
Tb927.1.2600	Tb927_01_v4	610030	612033	2837.79	3804	2863.21	1113.95	1032.63	966.74	360.738	1643.37	1326.55	982.076	230.554	244.373	124.318	909.539	545.408	165.751	290.616	278.801	7.22661	TriTrypDB V5.0	No	RNA-associated	pumilio/PUF RNA binding protein 9 (PUF9)
Tb927.1.2610	Tb927_01_v4	614209	614334	13.5592	15.5512	31.902	10.9914	19.1692	14.4455	6.36345	6.91202	20.1289	73.6774	38.6996	31.3905	69.65	101.757	64.7919	17.0028	68.5716	17.5091	75.6511	TriTrypDB V5.0	No	Unknown: Tb-specific	hypothetical protein, unlikely
Tb927.1.2640	Tb927_01_v4	616596	617552	176.599	211.899	245.03	109.268	160.487	139.431	109.437	83.6678	62.4198	284.863	249.263	181.026	286.394	341.048	315.97	259.369	205.884	255.059	9.33431	TriTrypDB V5.0	No	Unknown: conserved	hypothetical protein, conserved
Tb927.1.2660	Tb927_01_v4	618162	618335	6.22083	12.0571	9.16156	5.55606	7.06404	6.17906	7.42254	6.06419	13.1139	24.4891	18.4526	14.2253	8.09594	30.9379	24.3493	12.384	19.1186	8.46561	45.526	TriTrypDB V5.0	No	Unknown: Tb-specific	hypothetical protein, unlikely
Tb927.1.2670	Tb927_01_v4	618929	620470	2784.71	3988.29	3126.72	4542.73	3521.84	3254.46	1487.66	2810.44	2360.21	1281.44	1449.32	1533.39	1289.96	1422.29	1670.03	584.996	1003.39	1259.16	1.21907	TriTrypDB V5.0	No	organelle biogenesis and structure	flagellar protein PF16
Tb927.1.270	Tb927_01_v4	106654	107025	52.9503	46.3334	33.0215	39.2939	26.2566	39.5081	49.9679	35.966	55.7971	226.943	272.504	94.68	207.592	127.533	137.53	483.28	205.284	321.981	96.7675	TriTrypDB V5.0	No	Unknown: Tb-specific	hypothetical protein
Tb927.1.2700	Tb927_01_v4	622544	623776	86.931	101.398	59.2185	49.9183	58.5529	91.074	54.7919	43.9675	49.9165	469.446	528.984	484.331	285.09	331.044	344.598	314.563	355.703	346.113	0.314858	TriTrypDB V5.0	No	Unknown: conserved	hypothetical protein, conserved
Tb927.1.2710	Tb927_01_v4	624700	626841	94.7414	241.368	154.115	440.685	507.729	451.961	173.556	274.15	219.148	380.533	189.122	194.752	227.285	600.233	549.011	126.831	158.837	150.322	1.92078	TriTrypDB V5.0	No	Unknown: conserved	hypothetical protein, conserved
Tb927.1.2730	Tb927_01_v4	628874	629938	261.021	248.386	318.115	116.809	180.672	146.268	145.407	231.956	137.832	269.539	268.629	262.825	187.003	259.803	224.206	207.129	163.042	278.897	6.62773	TriTrypDB V5.0	No	Unknown: conserved	hypothetical protein, conserved
Tb927.1.2740	Tb927_01_v4	631269	632888	15.8982	20.9667	24.5689	48.9329	70.6447	46.6444	75.7885	71.2397	106.79	532.617	669.273	775.411	987.505	799.97	986.066	602.076	860.239	866.673	0.540538	TriTrypDB V5.0	No	Metabolism	lipase-like protein, putative
Tb927.1.275	Tb927_01_v4	108058	110934	792.669	1257.85	716.864	52.1495	62.579	55.8478	88.994	102.343	58.7992	478.315	306.428	236.217	119.166	597.593	365.326	566.485	367.677	441.425	84.5012	TriTrypDB V5.0	Yes	ESAG/GRESAG	expression site-associated gene (ESAG, pseudogene), putative,expression site-associated gene 4 (ESAG4), pseudogene
Tb927.1.2750	Tb927_01_v4	633365	633871	702.779	487.909	548.201	524.464	320.002	516.501	455.385	562.007	728.784	616.108	619.387	745.026	549.38	402.311	388.574	401.397	570.374	544.327	0.483202	TriTrypDB V5.0	No	Unknown: conserved	hypothetical protein, conserved
Tb927.1.2760	Tb927_01_v4	634113	634226	6.05509	5.54285	6.50221	3.62778	6.05173	4.06098	6.07161	4.3501	6.05922	32.0257	41.4931	64.6549	69.6394	65.9088	48.3206	29.9022	26.1388	49.7298	5.07235	TriTrypDB V5.0	No	Unknown: Tb-specific	hypothetical protein
Tb927.1.2770	Tb927_01_v4	634816	636027	93.2817	146.622	111.038	191.515	222.067	209.801	152.601	183.326	151.054	441.546	671.245	481.521	730.916	513.804	388.452	684.293	634.989	473.41	0.27368	TriTrypDB V5.0	No	Unknown: conserved	hypothetical protein, conserved
Tb927.1.2780	Tb927_01_v4	637506	637282	6.05509	5.54285	6.50221	2.9746	5.04406	4.13154	6.07161	4.3501	6.05922	12.5328	5.47488	7.73561	6.86533	13.4435	9.51361	4.53254	10.5886	2.94461	74.6394	TriTrypDB V5.0	No	Unknown: Tb-specific	hypothetical protein
Tb927.1.280	Tb927_01_v4	112381	112743	6.05509	5.54285	6.50221	3.01306	5.04304	3.37801	6.07161	4.3501	6.05922	22.7816	21.2409	17.1416	21.9146	15.0289	13.7421	129.951	59.7484	68.7693	99.6305	TriTrypDB V5.0	No	Unknown: conserved	hypothetical protein, conserved
Tb927.1.2820	Tb927_01_v4	643237	641279	11.1193	14.4035	24.2716	23.0184	20.1864	13.433	40.2265	48.609	25.9071	557.574	625.9	617.062	540.345	460.512	600.019	355.299	512.916	584.765	99.2799	TriTrypDB V5.0	No	Transporter	pteridine transporter, putative
Tb927.1.2850	Tb927_01_v4	647235	645277	13.4821	16.5871	23.1491	19.7351	16.1537	15.7423	34.2454	43.2693	31.8017	606.558	619.425	600.399	528.053	435.847	600.909	328.481	463.487	565.384	99.547	TriTrypDB V5.0	No	Transporter	pteridine transporter, putative
Tb927.1.2880	Tb927_01_v4	651238	649280	10.0246	20.9416	26.9345	25.8037	14.1411	15.6499	53.3825	44.0686	28.3487	693.395	630.486	602.086	556.205	501.767	642.446	400.544	542.073	632.956	97.0016	TriTrypDB V5.0	No	Transporter	pteridine transporter, putative
Tb927.1.290	Tb927_01_v4	113137	117318	41.1621	60.4981	30.4902	81.2226	31.3116	45.9903	359.602	341.921	186.743	170.239	145.878	97.1282	188.403	241.366	208.605	1238.58	701.444	1020.95	96.128	TriTrypDB V5.0	No	Interacting	leucine-rich repeat protein (LRRP), putative
Tb927.1.2950	Tb927_01_v4	655620	655889	8.39612	5.57827	7.80152	2.86832	6.05275	5.59755	8.44594	6.12766	6.15369	16.4627	11.9696	12.3766	10.0619	13.799	9.46172	48.1105	29.7937	27.1181	4.56647	TriTrypDB V5.0	No	Unknown: Tb-specific	hypothetical protein, unlikely
Tb927.1.2960	Tb927_01_v4	656007	656174	6.05509	5.54285	6.50221	3.01306	5.04304	3.37801	6.07161	4.3501	6.05922	17.5887	33.2683	36.1937	22.2924	14.7491	8.44975	73.2391	32.3417	22.5774	1.81383	TriTrypDB V5.0	No	Unknown: Tb-specific	hypothetical protein, unlikely
Tb927.1.2970	Tb927_01_v4	656593	657333	146.118	144.554	125.475	385.372	261.456	485.072	296.403	316.348	231.542	290.101	543.925	327.434	583.339	377.762	363.432	527.12	357.2	418.851	0.218742	TriTrypDB V5.0	No	Unknown: conserved	hypothetical protein, conserved
Tb927.1.2980	Tb927_01_v4	658938	662354	402.271	528.4	261.648	262.502	251.343	223.404	460.812	298.485	351.88	724.137	850.266	681.622	826.568	1067.33	971.307	1034.45	695.208	1186.22	1.12705	TriTrypDB V5.0	No	Unknown: conserved	hypothetical protein, conserved
Tb927.1.2985	Tb927_01_v4	662973	663269	100.983	70.6495	43.7064	121.021	57.558	109.976	185.518	129.253	267.265	241.065	280.672	247.614	269.775	189.081	169.511	569.228	432.822	338.253	0.177912	TriTrypDB V5.0	No	Unknown: conserved	hypothetical protein, conserved
Tb927.1.2990	Tb927_01_v4	663658	666732	634.24	720.575	566.591	194.914	152.422	107.795	465.677	346.15	302.158	896.849	888.954	982.009	726.796	1009.39	980.887	1016.04	837.534	1320.08	0.909821	TriTrypDB V5.0	No	Translation	hypothetical protein, conserved
Tb927.1.30	Tb927_01_v4	11158	11865	6.05509	5.54285	6.50221	3.01306	5.04304	3.37801	6.11954	6.15826	6.10655	12.338	4.54117	7.67819	1.41108	8.66568	4.32965	1.54064	12.9307	1.60589	0	TriTrypDB V5.0	No	Unknown: Tb-specific	hypothetical protein
Tb927.1.300	Tb927_01_v4	122050	128711	19.322	19.8501	17.0916	14.9522	35.3215	39.1197	46.16	28.9166	41.33	233.843	204.895	226.046	244.752	463.333	321.109	566.03	476.42	465.181	98.6277	TriTrypDB V5.0	Yes	Unknown: Tb-specific	retrotransposon hot spot protein (RHS, pseudogene), putative
Tb927.1.3000	Tb927_01_v4	667007	668215	352.612	317.85	286.004	513.778	586.466	581.854	897.531	552.175	676.886	409.976	715.6	466.335	528.057	410.778	475.258	630.225	557.379	648.473	0.155279	TriTrypDB V5.0	No	protease-related	aminoacylase, putative,N-acyl-L-amino acid amidohydrolase, putative
Tb927.1.3010	Tb927_01_v4	668792	669910	275.545	303.488	314.399	134.129	149.392	152.596	182.892	171.793	148.678	244.42	285.267	282.494	226.459	262.856	286.624	255.073	228.845	346.515	0.890785	TriTrypDB V5.0	No	RNA-associated	mRNA processing protein, putative
Tb927.1.3030	Tb927_01_v4	670282	671532	105.276	124.697	132.94	139.774	115.075	100.454	197.716	232.661	187.601	883.526	1141.04	1050.88	809.846	543.216	502.799	895.902	840.594	899.763	1.12793	TriTrypDB V5.0	No	RNA-associated	KREL2 (KREL2)
Tb927.1.3040	Tb927_01_v4	671848	672660	46.1204	61.7556	61.2129	37.7334	18.1851	30.4131	43.8691	21.7539	59.1606	426.662	664.816	411.523	302.346	234.284	198.945	577.906	492.224	324.606	0.238432	TriTrypDB V5.0	No	Unknown: conserved	hypothetical protein, conserved
Tb927.1.3050	Tb927_01_v4	673048	674727	359.527	209.835	236.447	158.151	95.9008	67.6527	187.899	223.016	152.428	651.24	622.134	816.664	573.284	493.334	561.851	487.947	462.697	720.136	0.475022	TriTrypDB V5.0	No	Translation	hypothetical protein, conserved
Tb927.1.3070	Tb927_01_v4	675213	676454	986.947	910.529	1021.67	724.412	568.305	577.483	760.044	653.56	813.014	755.873	718.169	788.083	542.459	592.054	635.471	626.096	613.347	812.226	2.66547	TriTrypDB V5.0	No	Unknown: conserved	hypothetical protein, conserved
Tb927.1.310	Tb927_01_v4	129884	129633	6.05509	5.54285	6.50221	2.93841	5.04503	4.88586	7.39934	6.98881	10.8083	12.7191	6.40896	7.78967	2.34301	11.2521	10.5269	6.07021	9.04806	1.92495	96.6667	TriTrypDB V5.0	No	Unknown: Tb-specific	hypothetical protein, unlikely
Tb927.1.3110	Tb927_01_v4	677766	678611	491.691	449.24	545.274	731.909	757.065	1004.6	921.991	636.798	692.756	953.456	1271.25	976.404	920.166	745.245	567.686	1624.87	1328.28	809.46	0.949342	TriTrypDB V5.0	No	Protein transport/modification	soluble N-ethylmaleimide sensitive factor (NSF) attachment protein, putative
Tb927.1.3120	Tb927_01_v4	679153	682632	109.93	123.523	91.6455	103.226	107.001	125.821	140.397	132.934	173.856	581.768	455.035	542.204	389.019	770.66	748.101	831.33	541.989	863.784	0.513366	TriTrypDB V5.0	No	Protease-related	separase, putative,cysteine peptidase, Clan CD, family C50, putative
Tb927.1.3130	Tb927_01_v4	683132	684631	20.5103	23.1058	14.6568	198.342	187.747	136.213	452.285	314.381	331.249	269.726	288.966	255.328	500.47	462.331	575.778	490.23	376.214	618.351	1.54078	TriTrypDB V5.0	No	Phosphorylation	protein kinase, putative
Tb927.1.3150	Tb927_01_v4	685542	686459	142.646	116.035	199.071	128.528	143.333	131.754	279.455	265.971	327.283	611.547	860.434	757.624	469.456	301.205	292.448	888.614	905.534	587.003	1.65714	TriTrypDB V5.0	No	Unknown: conserved	hypothetical protein, conserved
Tb927.1.3170	Tb927_01_v4	687336	688253	1098.72	642.43	612.463	236.61	195.834	240.292	243.013	341.95	276.392	939.077	1144.71	1151.55	561.337	392.142	394.641	766.05	736.266	541.592	0.246496	TriTrypDB V5.0	No	Unknown: conserved	hypothetical protein, conserved
Tb927.1.3180	Tb927_01_v4	688963	689487	2406.1	691.247	2915.52	776.115	264.492	393.007	1151.8	1684.67	870.775	10959.3	8978.37	8349.77	5531.17	4525.07	3930.08	6636.58	7031.16	4783.08	82.1304	TriTrypDB V5.0	No	Translation	40S ribosomal protein S11, putative
Tb927.1.320	Tb927_01_v4	130249	131017	350.005	234.085	262.451	232.193	124.182	303.752	616.954	522.442	336.412	200.375	181.878	135.115	252.173	283.119	250.137	386.61	432.831	522.952	99.3519	TriTrypDB V5.0	Yes	Unknown: Tb-specific	retrotransposon hot spot protein (RHS, pseudogene), putative
Tb927.1.3200	Tb927_01_v4	690155	690820	854.011	839.829	740.092	557.41	315.965	503.991	866.185	709.909	962.674	412.407	455.051	648.252	365.856	304.763	302.057	452.463	497.495	726.244	0.232012	TriTrypDB V5.0	No	Phosphorylation	SGT1-like protein, putative
Tb927.1.3220	Tb927_01_v4	691797	693398	135.516	176.522	170.852	515.331	520.854	456.689	387.395	208.588	242.437	391.607	535.486	467.446	925.843	731.539	824.987	935.892	632.199	631.263	1.52838	TriTrypDB V5.0	No	organelle biogenesis and structure	GTPase activating protein of Rab-like GTPase, putative
Tb927.1.3230	Tb927_01_v4	694318	696465	110.76	88.2697	54.1153	88.0739	75.7051	56.8646	127.696	83.58	81.7785	691.108	610.141	714.699	648.846	823.052	728.027	703.391	628.027	840.784	1.06126	TriTrypDB V5.0	No	Other	cell division cycle protein, putative
Tb927.1.3250	Tb927_01_v4	697025	702331	586.001	662.137	640.705	1086.9	963.99	916.348	573.55	633.395	683.999	975.42	629.478	750.193	1065.82	2023.07	2003.35	777.018	932.083	1425.62	1.10958	TriTrypDB V5.0	No	Unknown: conserved	hypothetical protein, conserved
Tb927.1.3260	Tb927_01_v4	703126	708786	1424.08	1134.59	1225.4	2279.08	1777.58	1801.81	1698.31	1694.03	1868.43	1195.6	922.088	1563.24	1789.6	2770.83	2870.76	1362.6	1457.99	2306.19	0.738054	TriTrypDB V5.0	No	Unknown: conserved	hypothetical protein, conserved
Tb927.1.3270	Tb927_01_v4	709573	712308	681.323	805.502	534.144	610.679	523.89	560.363	549.11	703.151	504.165	622.216	673.876	749.71	912.15	933.683	985.181	792.751	741.869	1039.86	0.555843	TriTrypDB V5.0	No	Unknown: conserved	hypothetical protein, conserved
Tb927.1.3280	Tb927_01_v4	712980	713735	42.1614	33.1723	36.5912	37.2582	27.2654	42.3697	135.526	116.133	183.452	367.167	472.736	345.668	323.441	228.385	203.27	335.888	398.723	339.777	0.43502	TriTrypDB V5.0	No	organelle biogenesis and structure	septum formation protein MAF homologue, putative
Tb927.1.3290	Tb927_01_v4	714237	717203	136.097	91.6732	80.0097	39.2943	44.4023	22.2192	246.479	286.413	216.874	740.323	689.576	635.739	703.162	623.538	664.839	707.974	811.659	1040.76	1.34336	TriTrypDB V5.0	No	Unknown: conserved	hypothetical protein, conserved
Tb927.1.330	Tb927_01_v4	131944	131092	54.2016	44.1828	41.9435	43.9695	45.4429	127.774	125.301	64.0683	105.819	74.9223	42.3202	81.8134	104.112	115.152	84.7044	190.407	202.523	181.721	91.4687	TriTrypDB V5.0	Yes	Unknown: Tb-specific	retrotransposon hot spot protein (RHS, pseudogene), putative
Tb927.1.3300	Tb927_01_v4	717984	720602	812.941	877.28	629.364	1901.49	1494.94	1203.17	934.634	1152.4	909.449	751.64	609.213	676.738	1154.76	1372.11	1408.53	707.678	799.196	996.367	2.22143	TriTrypDB V5.0	No	Phosphorylation	myotubularin, putative,zinc-binding phosphatase, putative
Tb927.1.3310	Tb927_01_v4	722222	722980	2483.48	1862.99	2115.34	587.013	970.038	1057.06	833.357	1075.81	729.405	1297.68	1155.71	1398.93	610.891	672.68	698.65	502.18	754.5	735.939	2.22744	TriTrypDB V5.0	No	Other	hypothetical protein, conserved
Tb927.1.3320	Tb927_01_v4	724456	725505	7.21129	5.55525	6.53906	12.0031	22.204	26.6335	26.4736	11.2737	18.287	62.1777	22.9292	36.8601	193.308	183.95	145.294	281.663	162.667	153.768	1.30767	TriTrypDB V5.0	No	Interacting	leucine-rich repeat protein (LRRP), putative
Tb927.1.3330	Tb927_01_v4	725837	726058	6.05509	5.54285	6.50221	3.67058	5.045	4.09761	6.12186	5.23902	7.24341	15.2523	8.26507	7.95441	2.7603	25.5094	13.8879	7.69468	18.8773	11.1457	43.5396	TriTrypDB V5.0	No	Unknown: Tb-specific	hypothetical protein, unlikely
Tb927.1.3350	Tb927_01_v4	727719	728189	6.05509	5.54285	6.50221	3.01306	5.04304	3.37801	6.07161	4.3501	6.05922	14.4779	4.53081	7.75675	1.59086	21.5602	12.1824	2.61025	13.5709	3.45689	1.5873	TriTrypDB V5.0	No	Unknown: Tb-specific	hypothetical protein
Tb927.1.3360	Tb927_01_v4	728726	728538	6.05509	5.54285	6.50221	3.71148	5.04403	3.34607	6.09857	4.33595	7.2177	12.7191	6.40896	7.78967	3.19795	16.093	7.77056	11.1668	12.0124	7.82118	0	TriTrypDB V5.0	No	Unknown: Tb-specific	hypothetical protein, unlikely
Tb927.1.3390	Tb927_01_v4	732211	731723	299.589	203.271	385.653	95.5602	94.8927	136.429	213.746	207.753	346.417	208.854	185.467	274.225	169.548	183.781	156.616	305.875	308.05	259.244	0.506789	TriTrypDB V5.0	No	Unknown: conserved	hypothetical protein, conserved
Tb927.1.340	Tb927_01_v4	132309	132683	6.14534	9.86369	6.63523	2.9346	6.05073	4.09296	6.25628	11.561	7.39194	12.7191	6.40896	7.78967	4.00697	12.3991	4.23403	8.44818	9.54006	3.21464	95	TriTrypDB V5.0	No	Unknown: Tb-specific	hypothetical protein, unlikely
Tb927.1.3400	Tb927_01_v4	733820	732771	126.883	96.1779	165.209	165.3	158.479	153.812	176.515	108.195	127.923	619.945	602.834	471.052	593.76	505.825	590.43	631.592	462.474	508.695	2.92979	TriTrypDB V5.0	No	Unknown: conserved	hypothetical protein, conserved
Tb927.1.3410	Tb927_01_v4	735770	734457	284.926	234.019	235.037	233.001	199.866	187.513	227.728	163.796	135.435	334.239	634.385	400.656	592.935	355.234	355.637	391.662	264.107	316.415	1.81184	TriTrypDB V5.0	No	Unknown: conserved	hypothetical protein, conserved
Tb927.1.3450	Tb927_01_v4	740132	737757	820.219	765.938	803.837	822.846	737.877	532.303	625.966	711.852	658.577	541.875	549.273	508.855	501.788	956.764	862.317	425.222	431.228	586.105	4.21938	TriTrypDB V5.0	No	Unknown: conserved	hypothetical protein, conserved
Tb927.1.3460	Tb927_01_v4	740595	740185	7.42493	11.0272	12.867	7.50256	10.0879	6.01014	7.49317	7.84122	15.5032	58.5168	38.7231	35.6275	49.924	75.987	78.8904	39.8618	91.7206	14.7803	70.363	TriTrypDB V5.0	No	Unknown: Tb-specific	hypothetical protein, unlikely
Tb927.1.3470	Tb927_01_v4	751679	751482	11.1373	9.00028	31.604	326.623	241.266	429.179	69.7115	91.7184	76.7495	29.2594	17.4932	15.7372	13.6324	96.6674	55.4253	28.6825	31.9247	15.1116	0.0270563	TriTrypDB V5.0	No	Unknown: Tb-specific	hypothetical protein, unlikely
Tb927.1.350	Tb927_01_v4	135438	133484	22.885	19.8919	19.6656	21.1845	15.1452	13.5593	42.0918	16.5434	20.9008	168.261	160.669	107.733	222.437	190.77	181.715	391.502	227.064	254.839	99.387	TriTrypDB V5.0	Yes	Unknown: Tb-specific	retrotransposon hot spot protein (RHS, pseudogene), putative
Tb927.1.3540	Tb927_01_v4	756471	756133	6.10267	7.70292	6.5722	3.01306	5.04304	3.37801	8.44594	6.12766	6.15369	37.9617	10.9411	17.181	27.3268	77.7428	50.1964	57.2958	46.0789	47.5412	15.7242	TriTrypDB V5.0	No	Unknown: Tb-specific	hypothetical protein, unlikely
Tb927.1.3550	Tb927_01_v4	757868	756777	10.8851	11.038	10.4905	51.9949	40.3823	42.6757	355.113	161.051	94.3953	123.864	59.0046	34.9129	72.3652	249.02	172.309	222.704	145.652	122.884	0.586531	TriTrypDB V5.0	No	Unknown: Tb-specific	hypothetical protein
Tb927.1.3560	Tb927_01_v4	761284	758687	436.261	560.54	473.779	307.184	219.048	193.532	400.29	523.441	377.555	378.428	275.03	288.994	253.065	400.353	358.439	367.218	373.914	665.916	0.750065	TriTrypDB V5.0	No	Unknown: conserved	hypothetical protein, conserved
Tb927.1.3580	Tb927_01_v4	764542	764150	7.26413	5.57851	8.99017	3.01306	5.04304	3.37801	6.09622	5.25402	6.08353	33.4269	21.1575	27.4844	41.4286	35.8002	42.4467	52.435	38.2858	49.6036	5.05662	TriTrypDB V5.0	No	Unknown: Tb-specific	hypothetical protein, unlikely
Tb927.1.3590	Tb927_01_v4	765398	765114	6.08068	5.5555	7.7254	2.64326	12.0965	6.86673	6.09622	5.25402	6.08353	12.7191	6.40896	7.78967	3.57747	9.26692	6.06073	3.20879	11.8869	2.49705	18.4286	TriTrypDB V5.0	No	Unknown: Tb-specific	hypothetical protein, unlikely
Tb927.1.360	Tb927_01_v4	136397	136080	7.28489	8.7974	6.63612	2.89675	7.05742	4.05639	34.5624	10.3796	10.0839	226.185	331.603	147.794	277.941	139.999	104.437	792.817	486.791	266.757	99.6108	TriTrypDB V5.0	No	Unknown: Tb-specific	hypothetical protein, unlikely
Tb927.1.3620	Tb927_01_v4	766853	767080	7.33276	6.68298	11.4857	6.51107	5.04755	3.23508	8.47616	5.19885	8.45901	26.706	13.7637	18.4293	20.3068	22.6398	21.6367	27.8275	42.0207	27.8413	5.92882	TriTrypDB V5.0	No	Unknown: Tb-specific	hypothetical protein, unlikely
Tb927.1.3640	Tb927_01_v4	768476	768652	6.08068	5.5555	7.7254	3.66628	6.0507	3.31185	6.07161	4.3501	6.05922	28.8288	10.9573	19.8174	21.6905	18.6788	14.6024	23.8596	31.1322	38.3891	0.134409	TriTrypDB V5.0	No	Unknown: Tb-specific	hypothetical protein, unlikely
Tb927.1.3670	Tb927_01_v4	776625	778766	165.415	170.993	124.342	223.585	274.556	262.998	464.6	395.526	341.061	115.032	247.601	156.174	343.866	374.547	373.99	530.935	487.084	605.268	0.592109	TriTrypDB V5.0	No	ESAG/GRESAG	expression site-associated gene (ESAG) protein, putative,expression site-associated gene 8 (ESAG8) protein, putative
Tb927.1.370	Tb927_01_v4	144395	140214	183.744	270.15	146.669	449.858	175.66	236.348	1028.39	1279.39	609.158	750.9	757.976	424.228	710.648	953.144	789.468	3213.8	2056.78	3045.14	97.5994	TriTrypDB V5.0	No	Interacting	leucine-rich repeat protein (LRRP), putative
Tb927.1.3700	Tb927_01_v4	791451	791780	6.05509	5.54285	6.50221	3.01306	5.04304	3.37801	8.42004	5.22486	6.13298	12.5328	5.47488	7.73561	1.86434	8.7535	4.31713	8.10757	10.9418	1.75085	37.5	TriTrypDB V5.0	No	Unknown: Tb-specific	hypothetical protein, unlikely
Tb927.1.3740	Tb927_01_v4	801841	802191	1604.86	404.303	1406.23	366.906	620.748	174.295	537.96	245.413	749.137	44234.2	22452.3	24205.5	14359.4	32807.1	24268.7	20795.2	34477.9	13061	0.643757	TriTrypDB V5.0	No	Unknown: Tb-specific	hypothetical protein, unlikely
Tb927.1.3750	Tb927_01_v4	804064	803648	10.8865	9.96506	11.699	3.66628	6.0507	3.31185	6.09857	4.33595	7.2177	12.5328	5.47488	7.73561	4.02386	10.8716	5.14029	4.16035	10.4494	2.48665	68.1319	TriTrypDB V5.0	No	Unknown: conserved	hypothetical protein, conserved
Tb927.1.3770	Tb927_01_v4	812771	812908	6.05509	5.54285	6.50221	3.01306	5.04304	3.37801	6.07161	4.3501	6.05922	12.338	4.54117	7.67819	1.86434	8.7535	4.31713	1.7151	8.37514	2.30732	0	TriTrypDB V5.0	No	Unknown: Tb-specific	hypothetical protein, unlikely
Tb927.1.380	Tb927_01_v4	145151	144726	7.21129	5.55525	6.53906	3.01306	5.04304	3.37801	7.37759	7.00205	9.64358	98.2312	87.7014	72.2828	130.602	57.6775	60.3852	553.652	291.465	333.778	98.9034	TriTrypDB V5.0	No	Unknown: conserved	hypothetical protein, conserved
Tb927.1.3800	Tb927_01_v4	814305	814850	177.447	153.435	147.622	41.3704	48.4507	50.4906	69.7253	78.3759	93.5396	312.606	482.012	330.376	288.352	138.047	101.825	326.625	307.639	190.868	1.53987	TriTrypDB V5.0	No	Unknown: conserved	hypothetical protein, conserved
Tb927.1.3810	Tb927_01_v4	815129	815491	173.027	219.621	260.613	168.678	152.435	264.353	224.55	220.185	254.298	465.71	844.862	512.274	457.935	214.822	177.164	826.747	616.442	315.88	0.131179	TriTrypDB V5.0	No	Unknown: conserved	hypothetical protein, conserved
Tb927.1.3820	Tb927_01_v4	815748	816149	274.19	204.323	316.724	304.619	189.783	228.31	629.343	536.459	502.888	714.153	853.106	453.211	836.723	411.42	353.786	1395.93	731.831	561.025	0.403276	TriTrypDB V5.0	No	Metabolism	ATP synthase subunit, putative
Tb927.1.3830	Tb927_01_v4	816419	818242	3490.61	2972.99	1073.69	5031.17	7429.26	5948.36	5313.61	9708.2	9388.6	2232.8	3179.46	1603.4	3730.66	4073.23	3748.4	4215.52	5689.13	7272.16	0.536308	TriTrypDB V5.0	No	Metabolism	glucose-6-phosphate isomerase, glycosomal (PGI)
Tb927.1.3840	Tb927_01_v4	818737	820566	70.4662	154.203	90.3158	113.349	122.139	127.76	119.526	113.623	112.042	469.504	578.881	441.856	528.185	402.451	443.193	460.407	456.272	666.609	0.612676	TriTrypDB V5.0	No	Unknown: conserved	hypothetical protein, conserved
Tb927.1.3850	Tb927_01_v4	821129	821290	378.154	267.278	512.169	303.677	306.869	423.523	732.473	1128.51	1404.3	433.288	710.028	515.044	436.062	257.958	256.943	1415.3	1317.45	773.471	0.0517345	TriTrypDB V5.0	No	Unknown: conserved	hypothetical protein, conserved
Tb927.1.3860	Tb927_01_v4	822570	826118	250.217	349.677	239.106	210.188	206.926	165.324	331.618	219.175	304.239	605.768	511.36	597.144	484.439	750.547	756.724	719.064	634.454	930.033	0.291046	TriTrypDB V5.0	No	Unknown: conserved	hypothetical protein, conserved
Tb927.1.3880	Tb927_01_v4	827008	832221	379.409	503.073	321.421	935.22	650.071	711.378	1000.13	659.654	864.24	801.266	692.329	652.578	849.512	1633.86	1592.14	824.024	812.408	1273.87	1.04491	TriTrypDB V5.0	No	Unknown: conserved	hypothetical protein, conserved
Tb927.1.3890	Tb927_01_v4	832456	832941	7.23714	6.63602	6.57311	4.24387	7.06048	4.74445	7.23196	4.33594	6.08586	90.3332	70.0778	95.8969	114.365	189.797	209.678	91.0869	84.2059	151.543	2.60171	TriTrypDB V5.0	No	Unknown: Tb-specific	hypothetical protein
Tb927.1.3910	Tb927_01_v4	833797	836520	477.349	666.425	485.667	636.188	544.072	423.316	600.124	584.99	465.233	690.944	643.404	655.382	621.71	1127.37	1283.18	652.511	716.813	1024.51	1.44406	TriTrypDB V5.0	No	Protease-related	hypothetical protein, conserved
Tb927.1.3940	Tb927_01_v4	837683	840421	82.0984	102.447	48.9074	83.9128	83.7805	77.1726	135.219	118.046	96.4037	764.702	744.95	786.615	987.583	1099.41	1316.84	864.547	835.038	1219.36	1.08757	TriTrypDB V5.0	No	Unknown: conserved	hypothetical protein, conserved
Tb927.1.3950	Tb927_01_v4	840877	842391	2217.87	2015.23	2102.26	4081.33	5970.66	5101.62	3917.53	3912.23	4608.44	795.155	973.03	872.281	930.504	1917.39	1912.48	627.248	831.046	1526.18	0.724405	TriTrypDB V5.0	No	Metabolism	D-alanine aminotransferase (ALAT)
Tb927.1.40	Tb927_01_v4	12733	12407	6.05509	5.54285	6.50221	3.71148	5.04403	3.34607	7.26059	4.32262	7.24599	12.5328	5.47488	7.73561	4.44829	13.4164	12.2265	24.4325	12.644	2.58602	0.178571	TriTrypDB V5.0	No	Unknown: Tb-specific	hypothetical protein
Tb927.1.400	Tb927_01_v4	147842	148204	11.211	39.2888	8.43452	17.6698	22.1971	12.0543	151.7	55.2145	81.7609	72.081	114.614	69.3296	117.66	63.5884	71.7241	598.034	223.703	214.514	98.7439	TriTrypDB V5.0	No	Unknown: conserved	hypothetical protein, conserved
Tb927.1.4010	Tb927_01_v4	844858	848607	227.298	267.068	290.799	195.574	150.403	106.406	172.564	363.151	328.48	588.505	169.658	167.869	113.321	670.328	459.77	188.728	285.871	199.323	1.60645	TriTrypDB V5.0	No	DNA-associated	primase 2
Tb927.1.4020	Tb927_01_v4	848943	849479	42.6143	12.3188	11.0087	7.30801	13.1123	8.1398	12.1654	9.6286	12.14	110.42	39.5702	27.2511	30.5725	107.485	99.7634	45.114	75.8732	33.7642	37.4998	TriTrypDB V5.0	No	Unknown: Tb-specific	hypothetical protein
Tb927.1.4030	Tb927_01_v4	851425	851757	15.838	25.2417	14.6184	10.7513	6.06731	13.3922	7.33108	7.03067	7.3156	49.8506	22.0682	19.0997	15.0483	23.8989	19.0389	24.3162	16.6265	8.55207	21.2608	TriTrypDB V5.0	No	Unknown: Tb-specific	hypothetical protein, unlikely
Tb927.1.4040	Tb927_01_v4	852809	854428	164.365	223.834	127.077	254.256	363.382	359.762	197.453	166.463	153.542	193.007	122.691	134.762	154.417	385.296	373.302	110.624	108.649	166.418	2.58057	TriTrypDB V5.0	No	Unknown: conserved	hypothetical protein, conserved
Tb927.1.4050	Tb927_01_v4	856511	859288	1183.84	1347.39	928.21	883.783	723.756	833.042	718.901	1053.73	964.013	932.807	683.035	837.033	675.979	1038.9	1284.06	580.468	842.387	1111.48	0.461377	TriTrypDB V5.0	No	Phosphorylation	protein phosphatase with EF-Hand domains (PPEF),ser/thr protein phosphatase, putative
Tb927.1.4060	Tb927_01_v4	859290	859595	6.1279	5.57876	10.1744	2.45626	8.08042	18.8688	6.09857	4.33595	7.2177	62.9345	47.0257	52.0528	59.8604	86.3327	86.6519	34.5696	49.7786	65.6414	32.0069	TriTrypDB V5.0	No	Unknown: Tb-specific	hypothetical protein, unlikely
Tb927.1.4070	Tb927_01_v4	859777	859995	6.46357	6.83146	40.1391	3.66628	6.0507	3.31185	10.9591	6.02363	14.3697	61.0039	47.0047	63.8614	52.9282	68.3429	82.3949	33.6756	66.8819	59.4118	34.8917	TriTrypDB V5.0	No	Unknown: Tb-specific	hypothetical protein, unlikely
Tb927.1.4080	Tb927_01_v4	860310	860480	6.05509	5.54285	6.50221	2.97073	6.04964	3.3419	6.07161	4.3501	6.05922	42.0869	21.1659	17.5073	30.4313	44.9308	44.2209	18.7908	30.839	37.7057	6.77171	TriTrypDB V5.0	No	Unknown: Tb-specific	hypothetical protein, unlikely
Tb927.1.410	Tb927_01_v4	151277	153022	416.713	236.433	536.904	263.62	214.007	305.374	1358.94	1284.45	1043.44	333.713	351.751	284.545	297.949	564.944	418.101	1337.02	1122.75	1501.16	95.5876	TriTrypDB V5.0	Yes	Unknown: Tb-specific	retrotransposon hot spot protein (RHS, pseudogene), putative
Tb927.1.4100	Tb927_01_v4	861807	862868	8457.38	8801.26	8718.18	582.172	810.554	886.491	331.006	683.162	336.332	2196.12	1547.05	2379.31	351.398	547.357	493.487	223.988	507.927	310.066	0.595524	TriTrypDB V5.0	No	Metabolism	cytochrome oxidase subunit IV (COXIV)
Tb927.1.4140	Tb927_01_v4	864961	866070	84.6821	100.384	92.6733	58.7844	90.8369	78.718	56.4177	80.2197	83.8328	443.958	482.769	595.179	417.639	395.395	365.251	386.905	444.489	404.593	0.709472	TriTrypDB V5.0	No	Unknown: conserved	hypothetical protein, conserved
Tb927.1.4160	Tb927_01_v4	866968	867468	43.7723	62.8665	67.6017	57.5508	51.4958	109.989	55.1806	69.5741	87.3609	522.202	584.367	546.918	436.068	351.8	240.413	618.543	478.084	325.873	1.49949	TriTrypDB V5.0	No	Unknown: conserved	hypothetical protein, conserved
Tb927.1.4180	Tb927_01_v4	868118	870352	682.555	734.961	642.176	1123.26	1183.03	1026.77	378.575	608.003	540.397	499.185	377.494	424.755	514.514	844.059	989.709	340.006	531.683	664.579	0.466877	TriTrypDB V5.0	No	Interacting	leucine-rich repeat protein (LRRP), putative
Tb927.1.420	Tb927_01_v4	156384	158411	994.051	570.805	1109.99	463.427	321.003	363.584	1612.69	1508.21	1215.08	333.032	375.684	480.486	368.097	309.162	353.213	1319.56	1147.68	1655.14	91.6568	TriTrypDB V5.0	No	Unknown: Tb-specific	retrotransposon hot spot protein 5 (RHS5), putative
Tb927.1.4210	Tb927_01_v4	871490	871669	6.07955	6.6229	6.53815	2.9746	5.04406	4.13154	6.07161	4.3501	6.05922	70.3054	55.3973	35.989	66.3598	32.3843	30.089	65.369	26.2297	17.2973	10.297	TriTrypDB V5.0	No	Unknown: Tb-specific	hypothetical protein, unlikely
Tb927.1.4220	Tb927_01_v4	871865	873064	246.5	283.561	236.362	137.093	173.616	179.613	163.985	292.562	324.67	423.877	556.693	535.999	406.457	379.133	396.479	456.126	552.005	508.022	0.881642	TriTrypDB V5.0	No	Unknown: conserved	hypothetical protein, conserved
Tb927.1.4230	Tb927_01_v4	873932	875212	726.3	900.554	1083.99	634.094	811.562	777.883	559.617	429.863	350.889	537.528	348.815	541.832	422.516	515.408	589.662	266.666	235.35	404.602	0.370443	TriTrypDB V5.0	No	Other	hypothetical protein, conserved
Tb927.1.4250	Tb927_01_v4	876435	878804	284.023	393.812	258.73	150.211	171.607	253.239	129.459	135.622	161.727	673.421	635.1	638.594	430.998	571.012	624.284	628.821	542.946	632.813	1.64428	TriTrypDB V5.0	No	organelle biogenesis and structure	hypothetical protein, conserved
Tb927.1.4280	Tb927_01_v4	881086	883182	235.629	308.835	188.365	467.49	485.521	355.035	350.279	440.587	355.56	305.241	165.135	168.695	206.293	614.316	531.682	145.629	200.202	202.695	1.27564	TriTrypDB V5.0	No	Unknown: conserved	hypothetical protein, conserved
Tb927.1.430	Tb927_01_v4	159343	166610	254.799	180.047	272.44	130.501	205.914	217.044	382.977	445.08	231.756	282.072	282.445	335.7	332.127	581.561	412.868	777.76	628.26	861.545	99.5823	TriTrypDB V5.0	Yes	Unknown: Tb-specific	retrotransposon hot spot protein (RHS, pseudogene), putative
Tb927.1.4300	Tb927_01_v4	886299	887774	249.014	336.467	253.363	399.929	598.571	547.398	192.832	192.005	216.579	247.737	80.1371	83.6078	91.7465	398.378	330.002	124.902	138.431	132.41	2.39734	TriTrypDB V5.0	No	Protein folding	chaperone protein DNAj, putative
Tb927.1.4310	Tb927_01_v4	890927	895843	5050.67	5797.11	3595.58	5251.47	4446.46	4050.95	4049.7	7325.21	7506.63	2009.53	1111.35	1038.03	1135.85	3263.56	2670.76	1130.81	1746.83	2440.47	6.25125	TriTrypDB V5.0	No	Other	hypothetical protein, conserved
Tb927.1.4340	Tb927_01_v4	899638	901788	390.362	573.669	359.24	449.291	444.136	322.563	368.349	323.254	336.012	481.724	557.588	561.99	577.641	656.045	678.745	545.168	433.683	575.273	2.70539	TriTrypDB V5.0	No	Unknown: conserved	hypothetical protein, conserved
Tb927.1.4370	Tb927_01_v4	903224	905026	48.7704	138.585	52.7813	79.6976	102.957	105.759	114.475	103.985	75.7707	394.211	489.294	474.938	817.649	859.521	1074.46	553.094	532.683	710.61	0.689544	TriTrypDB V5.0	No	Unknown: conserved	hypothetical protein, conserved
Tb927.1.4380	Tb927_01_v4	906010	907602	47.2251	69.3369	38.2671	129.868	155.439	108.698	185.016	106.41	132.781	411.8	323.031	375.756	488.758	702.855	653.639	711.562	446.726	660.739	0.940324	TriTrypDB V5.0	No	Unknown: conserved	hypothetical protein, conserved
Tb927.1.4400	Tb927_01_v4	908100	908966	55.8121	90.3228	62.8288	115.591	130.22	182.044	81.7658	51.7265	113.928	273.865	319.416	329.751	409.446	430.605	447.587	403.817	284.912	382.76	2.63002	TriTrypDB V5.0	No	Unknown: conserved	hypothetical protein, conserved
Tb927.1.4410	Tb927_01_v4	909535	911871	259.945	396	266.488	267.06	323.01	336.957	298.823	220.067	322.378	540.311	381.157	499.35	466.29	721.981	832.126	474.958	518.034	706.936	1.54432	TriTrypDB V5.0	No	Unknown: conserved	hypothetical protein, conserved
Tb927.1.4420	Tb927_01_v4	912324	915161	1262.47	2028.04	696.423	124.85	189.765	206.717	177.796	141.816	109.872	919.186	961.955	718.529	272.479	586.736	643.451	281.006	334.959	334.513	1.03646	TriTrypDB V5.0	No	Transporter	ABC transporter, putative
Tb927.1.4450	Tb927_01_v4	916553	920056	176.144	151.193	119.137	264.597	209.964	215.175	288.619	146.889	199.727	630.436	463.349	490.603	670.815	949.983	1155.04	594.003	500.056	748.509	1.22533	TriTrypDB V5.0	No	Transporter	hypothetical protein, conserved
Tb927.1.4470	Tb927_01_v4	921423	922754	93.1174	122.364	83.8229	293.06	333.103	324.396	151.476	188.576	182.543	770.205	729.257	748.524	1084.46	937.855	834.408	954.023	883.379	675.37	1.7066	TriTrypDB V5.0	No	Unknown: conserved	hypothetical protein, conserved
Tb927.1.4480	Tb927_01_v4	923539	927993	471.141	440.391	498.381	214.145	187.751	154.941	365.27	607.033	703.211	806.392	486.351	763.401	590.683	862.347	843.259	742.658	808.184	1299.71	0.678544	TriTrypDB V5.0	No	Unknown: conserved	hypothetical protein, conserved
Tb927.1.4490	Tb927_01_v4	928858	929376	173.949	188.657	150.318	1046.23	938.761	1219.09	535.009	1065.09	1461.29	147.329	140.376	81.9508	218.993	482.165	393.081	216.792	330.859	396.5	0.469778	TriTrypDB V5.0	No	Protein transport/modification	acetyltransferase, putative
Tb927.1.450	Tb927_01_v4	174089	167799	676.524	613.685	764.466	470.493	476.441	447.809	1083.25	1018.38	892.43	1080.89	1083.76	1037.31	1030.48	1257.47	972.068	1775.68	1484.83	1904.88	80.3211	TriTrypDB V5.0	Yes	Unknown: Tb-specific	retrotransposon hot spot protein (RHS, pseudogene), putative
Tb927.1.4500	Tb927_01_v4	932707	933594	285.332	398.299	345.814	1018.82	1262.77	1269.32	812.416	687.945	751.073	547.351	495.692	525.487	1037.93	892.717	962.633	621.152	701.755	817.279	1.02697	TriTrypDB V5.0	No	Unknown: conserved	hypothetical protein, conserved
Tb927.1.4520	Tb927_01_v4	934943	937138	96.9493	169.741	115.036	591.618	561.235	579.02	497.966	222.68	178.263	280.206	249.229	237.035	504.007	839.288	813.853	456.176	443.679	592.949	0.821509	TriTrypDB V5.0	No	Unknown: conserved	hypothetical protein, conserved
Tb927.1.4540	Tb927_01_v4	939394	940977	6.18704	8.82477	10.2926	458.57	471.392	397.99	403.751	373.497	365.258	158.881	96.8762	72.76	285.558	1042.62	936.015	195.173	180.643	212.582	99.9743	TriTrypDB V5.0	No	Other	cyclin-like F-box protein (CFB1A)
Tb927.1.4550	Tb927_01_v4	941652	942035	7.28734	6.66073	9.028	2.75191	7.06243	7.8068	6.07161	4.3501	6.05922	93.7497	82.2119	42.3555	96.81	162.646	166.347	78.9867	26.7916	26.634	100	TriTrypDB V5.0	No	Unknown: conserved	hypothetical protein, conserved
Tb927.1.4560	Tb927_01_v4	942522	944105	7.3094	7.74261	9.06404	483.513	579.396	514.095	375.977	355.751	578.948	176.501	111.658	78.9347	301.103	1191.05	954.997	208.977	188.738	198.387	99.4604	TriTrypDB V5.0	No	Other	cyclin-like F-box protein (CFB1B)
Tb927.1.4570	Tb927_01_v4	944779	945114	6.05509	5.54285	6.50221	2.86832	6.05275	5.59755	6.09857	4.33595	7.2177	76.698	71.1452	36.1958	71.6904	112.698	98.7188	42.1723	23.6113	19.0992	100	TriTrypDB V5.0	No	Unknown: conserved	hypothetical protein, conserved
Tb927.1.4580	Tb927_01_v4	945585	947168	7.26164	7.71665	6.60541	473.848	433.038	393.867	362.269	323.257	338.431	125.788	93.2132	74.0352	284.312	1137.06	878.794	205.535	164.294	185.367	99.7968	TriTrypDB V5.0	No	Other	cyclin-like F-box protein (CFB1C)
Tb927.1.4590	Tb927_01_v4	947842	948225	6.1279	5.57876	10.1744	3.48944	7.06148	6.27304	7.23196	4.33594	6.08586	82.1248	72.9857	36.2492	99.7213	160.73	168.951	82.8808	38.8341	41.7929	100	TriTrypDB V5.0	No	Unknown: conserved	hypothetical protein, conserved
Tb927.1.4600	Tb927_01_v4	948712	950295	6.20591	8.83732	11.5233	508.036	621.793	584.584	394.267	386.611	582.667	172.725	101.494	68.3475	290.466	1112.58	922.118	209.845	170.533	198.928	99.6346	TriTrypDB V5.0	No	Other	cyclin-like F-box protein (CFB1D)
Tb927.1.4620	Tb927_01_v4	950969	951370	6.20904	5.61845	15.0923	2.90052	6.05176	4.84514	7.28785	4.31005	8.40639	112.959	90.5165	39.5209	100.441	151.156	200.244	80.8713	38.6295	34.611	100	TriTrypDB V5.0	No	Unknown: conserved	hypothetical protein, conserved
Tb927.1.4630	Tb927_01_v4	951841	953424	7.26288	6.6487	7.80052	471.994	413.861	392.512	335.586	333.829	386.967	125.59	100.639	62.1048	281.382	1195.23	988.789	195.79	198.896	214.661	100	TriTrypDB V5.0	No	Other	cyclin-like F-box protein (CFB1E)
Tb927.1.4650	Tb927_01_v4	954904	956334	12.6302	41.8498	51.5066	11295.7	12101.8	10094.7	7436.03	8184.02	8281.05	185.829	618.152	79.8247	764.893	2778.76	2231.01	650.178	844.326	998.133	18.0042	TriTrypDB V5.0	No	Other	cyclin-like F-box protein (CFB2)
Tb927.1.4680	Tb927_01_v4	962750	963745	235.548	211.953	242.632	138.995	136.281	218.738	82.1063	110.087	148.104	312.032	352.63	395.272	284.718	255.278	302.178	308.584	351.013	272.224	1.43832	TriTrypDB V5.0	No	Unknown: conserved	hypothetical protein, conserved
Tb927.1.4690	Tb927_01_v4	964186	965223	1712.57	1225.07	1056.11	443.505	358.35	447.349	203.145	460.893	481.67	1086.69	1114.24	1002.29	689.719	458.918	598.202	462.585	680.057	666.015	0.22525	TriTrypDB V5.0	No	Protein transport/modification	arginine N-methyltransferase (PRMT1)
Tb927.1.470	Tb927_01_v4	181089	181451	6.05509	5.54285	6.50221	3.01306	5.04304	3.37801	8.42004	5.22486	6.13298	30.1141	30.4313	37.8609	46.0811	31.8916	34.5587	206.778	76.7175	83.1636	96.1154	TriTrypDB V5.0	No	Unknown: conserved	hypothetical protein, conserved
Tb927.1.4700	Tb927_01_v4	966037	966996	165.61	212.875	156.844	120.789	154.455	345.814	78.9966	51.851	58.532	854.621	867.783	672.661	621.814	675.124	806.077	206.068	259.419	177.851	1.52415	TriTrypDB V5.0	No	Unknown: conserved	hypothetical protein, conserved
Tb927.1.4710	Tb927_01_v4	967788	968324	21.7581	19.9077	23.4134	136.925	124.162	133.199	108.693	88.7976	154.173	92.6056	83.0797	72.1871	180.399	175.86	157.48	159.703	146.832	121.038	4.45401	TriTrypDB V5.0	No	Unknown: conserved	hypothetical protein, conserved
Tb927.1.4720	Tb927_01_v4	968784	970679	311.501	238.474	274.063	114.354	92.8726	104.193	153.647	133.842	144.866	429.631	514.186	576.973	378.69	490.132	497.841	450.433	517.582	613.255	1.9699	TriTrypDB V5.0	No	Unknown: conserved	hypothetical protein, conserved
Tb927.1.4730	Tb927_01_v4	971016	971492	188.511	172.247	224.174	145.224	118.121	274.398	155.065	147.9	201.803	801.797	838.264	590.327	588.554	342.842	333.974	761.43	698.035	259.643	0.270815	TriTrypDB V5.0	No	Unknown: conserved	hypothetical protein, conserved
Tb927.1.4740	Tb927_01_v4	971957	975136	395.09	489.873	346.135	1191.6	1097.23	950.763	1026.82	670.266	698.91	685.117	688.674	603.686	783.773	1298.94	1314.25	601.83	526.589	683.043	1.10836	TriTrypDB V5.0	No	Unknown: conserved	hypothetical protein, conserved
Tb927.1.4760	Tb927_01_v4	975844	978930	387.861	511.903	326.645	436.648	386.607	370.447	374.613	392.018	400.458	618.248	555.671	684.009	700.308	1075.65	1126.4	583.825	699.831	898.388	0.284103	TriTrypDB V5.0	No	Unknown: conserved	hypothetical protein, conserved
Tb927.1.4780	Tb927_01_v4	979543	981555	148.837	197.499	200.785	161.325	172.609	171.861	225.059	111.672	129.268	532.931	480.912	540.633	552.893	627.431	748.955	683.212	425.815	546.172	0.969872	TriTrypDB V5.0	No	Protease-related	serine peptidase, putative,serine peptidase, Clan SC, Family S9D
Tb927.1.480	Tb927_01_v4	181845	186029	66.5499	104.569	44.991	182.285	104.994	139.344	250.072	309.427	165.979	368.268	282.478	190.426	367.778	499.714	397.293	1068.76	513.67	924.814	92.4081	TriTrypDB V5.0	No	Interacting	leucine-rich repeat protein (LRRP), putative
Tb927.1.4800	Tb927_01_v4	982545	983948	142.42	124.734	117.621	63.2143	92.8582	86.3737	44.3485	100.752	61.0209	218.283	231.67	292.72	241.114	291.756	318.668	290.352	210.317	278.105	0.493253	TriTrypDB V5.0	No	Unknown: conserved	hypothetical protein, conserved
Tb927.1.4810	Tb927_01_v4	984460	985912	51.9962	35.5	73.7594	31.692	34.312	20.2734	76.3919	43.9099	45.2594	452.793	550.21	555.823	299.919	302.081	276.097	406.954	294.514	263.776	2.74642	TriTrypDB V5.0	Yes	Unknown: conserved	hypothetical protein, conserved (pseudogene)
Tb927.1.4830	Tb927_01_v4	986718	987620	263.191	215.263	221.958	158.729	155.456	200.46	492.924	450.075	561.005	408.617	497.605	468.914	380.942	403.319	358.335	836.05	831.364	611.535	0.52246	TriTrypDB V5.0	No	Metabolism	phospholipase A1 (PLA1)
Tb927.1.4850	Tb927_01_v4	988919	989137	7.36829	12.0567	7.95674	5.6295	7.0623	4.6884	6.14397	6.14254	7.26781	30.4125	13.7801	11.3461	72.7367	44.8852	61.4657	76.9688	73.8035	44.6302	50.8361	TriTrypDB V5.0	No	Unknown: Tb-specific	hypothetical protein, unlikely
Tb927.1.4860	Tb927_01_v4	989446	989637	6.05509	5.54285	6.50221	184.12	145.357	109.936	267.334	114.326	84.5647	22.1142	23.1608	8.52389	189.724	126.928	101.934	231.52	162.202	152.246	99.9843	TriTrypDB V5.0	Yes	ESAG/GRESAG	expression site-associated gene (ESAG, pseudogene), putative,expression site-associated gene 11 (ESAG11), pseudogene
Tb927.1.4870	Tb927_01_v4	989771	990757	6.05509	5.54285	6.50221	303.069	242.264	245.532	206.071	155.788	205.614	29.1929	37.0322	17.6145	687.187	501.506	437.002	595.603	318.228	333.184	85.2383	TriTrypDB V5.0	No	ESAG/GRESAG	expression site-associated gene (ESAG) protein, putative,expression site-associated gene 1 (ESAG1) protein, putative
Tb927.1.4890	Tb927_01_v4	992004	993368	7.39102	8.86039	12.795	1051.13	938.751	711.102	608.864	669.551	633.009	20.4866	54.7112	20.7169	900.826	718.554	604.952	1442.78	695.305	845.297	84.7151	TriTrypDB V5.0	No	ESAG/GRESAG	expression site-associated gene 2 (ESAG2) protein, putative
Tb927.1.490	Tb927_01_v4	189837	190085	8.42178	6.66045	7.83582	2.90052	6.05176	4.84514	7.28527	5.22487	7.27036	216.708	119.002	98.7117	101.335	62.5264	34.2996	159.064	67.6657	39.1755	84.0038	TriTrypDB V5.0	No	Unknown: Tb-specific	hypothetical protein
Tb927.1.4900	Tb927_01_v4	993544	994662	7.39215	7.78735	13.9902	2135.61	1921.92	2052.51	3065.44	1719.39	2366.4	32.3411	235.979	48.8357	1664.61	1250.69	1062.89	2646.82	1851.03	1830.63	72.1749	TriTrypDB V5.0	No	ESAG/GRESAG	expression site-associated gene 11 (ESAG11) protein, putative
Tb927.1.4910	Tb927_01_v4	994793	995767	6.10379	6.6363	7.76342	313.529	254.382	332.853	280.568	200.655	332.004	23.7494	33.3563	14.5587	780.62	526.771	529.677	721.307	429.914	505.961	70.9391	TriTrypDB V5.0	No	ESAG/GRESAG	expression site-associated gene (ESAG) protein, putative,expression site-associated gene 1 (ESAG1) protein, putative
Tb927.1.4920	Tb927_01_v4	996672	997259	6.08068	5.5555	7.7254	2.89675	7.05742	4.05639	8.39281	4.32261	6.11118	15.1098	6.38827	9.26825	6.61338	47.0708	21.5934	24.597	12.7909	4.41449	52.1896	TriTrypDB V5.0	No	Unknown: Tb-specific	hypothetical protein
Tb927.1.4930	Tb927_01_v4	998235	997882	6.05509	5.54285	6.50221	3.01306	5.04304	3.37801	7.25799	5.23901	6.10886	20.0631	19.3981	15.5881	23.5071	39.0611	16.2412	43.7579	41.5433	40.6782	1.65414	TriTrypDB V5.0	No	Unknown: Tb-specific	hypothetical protein, unlikely
Tb927.1.4970	Tb927_01_v4	1001711	1002058	18.061	15.4805	15.7301	13.1048	16.1471	13.7348	43.4001	23.6792	19.7843	48.7877	50.8374	29.8008	48.1809	28.6217	52.9384	77.4369	56.5723	56.0354	1.62626	TriTrypDB V5.0	No	Unknown: Tb-specific	hypothetical protein
Tb927.1.50	Tb927_01_v4	41283	41026	6.07955	6.6229	6.53815	3.01306	5.04304	3.37801	6.07161	4.3501	6.05922	25.7793	5.41855	8.13491	4.7735	29.8212	17.3497	26.2145	18.5414	8.45874	30.1722	TriTrypDB V5.0	No	Unknown: Tb-specific	hypothetical protein, unlikely
Tb927.1.500	Tb927_01_v4	190759	196430	19.3319	25.2518	12.1562	20.4865	26.2435	28.4673	74.9737	31.4981	39.1794	258.849	118.925	177.342	195.088	526.482	341.91	454.429	358.87	403.329	94.7926	TriTrypDB V5.0	Yes	Unknown: Tb-specific	retrotransposon hot spot protein (RHS, pseudogene), putative
Tb927.1.5000	Tb927_01_v4	1004308	1005123	1253.85	1357.34	932.155	391.755	505.715	595.306	336.715	392.16	264.442	833.084	1113.41	781.064	618.821	566.708	391.939	708.806	593.916	449.453	0.847826	TriTrypDB V5.0	No	Unknown: conserved	hypothetical protein, conserved
Tb927.1.5020	Tb927_01_v4	1007260	1007418	6.05509	5.54285	6.50221	3.01306	5.04304	3.37801	6.07161	4.3501	6.05922	88.4226	119.215	66.4949	65.1929	38.2152	33.5723	60.2696	50.0301	47.4185	0.83433	TriTrypDB V5.0	No	Unknown: Tb-specific	hypothetical protein, unlikely
Tb927.1.5030	Tb927_01_v4	1007804	1010011	474.907	728.115	382.896	369.715	339.164	331.85	146.737	219.454	211.685	543.14	741.394	503.102	561.405	482.389	405.864	431.488	468.02	553.687	1.89775	TriTrypDB V5.0	No	Interacting	leucine-rich repeat protein (LRRP), putative
Tb927.1.5050	Tb927_01_v4	1012162	1012371	6.08068	5.5555	7.7254	2.9746	5.04406	4.13154	6.07161	4.3501	6.05922	27.7767	19.3368	21.515	59.7056	52.5608	69.348	195.48	74.5035	72.1811	0.280234	TriTrypDB V5.0	No	Unknown: Tb-specific	hypothetical protein, unlikely
Tb927.1.5060	Tb927_01_v4	1013265	1014302	17.884	12.1739	9.42128	626.834	538.027	747.089	934.594	349.466	338.917	41.9788	73.1673	21.1135	461.242	501.217	590.512	659.194	327.017	455.7	39.7415	TriTrypDB V5.0	No	VSG/VR	variant surface glycoprotein (VSG)-related, putative
Tb927.1.5070	Tb927_01_v4	1014345	1014479	6.05509	5.54285	6.50221	2.97073	6.04964	3.3419	8.45157	4.29818	8.43473	15.0704	7.33121	7.90906	35.2415	60.6803	48.483	95.2413	63.0891	66.8981	14.9687	TriTrypDB V5.0	No	Unknown: Tb-specific	hypothetical protein, unlikely
Tb927.1.5080	Tb927_01_v4	1015395	1016174	13.0908	7.78596	7.98848	130.748	94.8968	131.302	55.9018	33.2962	51.0335	30.6212	10.0304	16.9713	223.114	144.314	192.193	294.28	197.281	159.736	6.80427	TriTrypDB V5.0	No	ESAG/GRESAG	expression site-associated gene (ESAG) protein, putative,expression site-associated gene 9 (ESAG9) protein, putative
Tb927.1.5090	Tb927_01_v4	1016683	1016862	6.05509	5.54285	6.50221	74.2064	40.3861	33.2769	27.8122	21.1206	16.0597	29.1725	23.1214	8.62004	241.419	189.05	194.714	290.389	73.304	90.7307	68.2956	TriTrypDB V5.0	Yes	ESAG/GRESAG	expression site-associated gene (ESAG, pseudogene), putative,expression site-associated gene 1(ESAG1), pseudogene
Tb927.1.5100	Tb927_01_v4	1018107	1019468	8.62481	14.2786	11.7559	1654.39	1193.13	1009.93	1425.83	961.856	1067.67	25.2043	114.885	31.736	1273.3	905.445	910.595	2252.75	1301.14	1409.37	75.0281	TriTrypDB V5.0	No	ESAG/GRESAG	expression site-associated gene 2 (ESAG2) protein, putative
Tb927.1.5110	Tb927_01_v4	1019645	1020739	7.37059	9.91945	10.364	1751.7	1411.16	1536.91	1301.28	766.239	913.088	24.5997	102.936	15.2449	1323.82	983.689	827.414	1479.46	1086.98	903.687	77.0624	TriTrypDB V5.0	No	ESAG/GRESAG	expression site-associated gene 11 (ESAG11) protein, putative
Tb927.1.5120	Tb927_01_v4	1020872	1021855	6.10492	5.56746	8.94926	306.03	152.441	235.35	275.148	108.921	206.882	20.9653	30.5894	13.0111	620.012	459.991	383.313	781.063	398.825	343.639	57.6503	TriTrypDB V5.0	No	ESAG/GRESAG	expression site-associated gene (ESAG) protein, putative,expression site-associated gene 1 (ESAG1) protein, putative
Tb927.1.5150	Tb927_01_v4	1025766	1025861	6.05509	5.54285	6.50221	3.01306	5.04304	3.37801	6.07161	4.3501	6.05922	12.338	4.54117	7.67819	11.7153	23.1495	13.7869	12.444	23.6537	18.7624	96.0651	TriTrypDB V5.0	No	Unknown: Tb-specific	hypothetical protein
Tb927.1.5160	Tb927_01_v4	1026017	1026301	6.05509	5.54285	6.50221	3.01306	5.04304	3.37801	6.07161	4.3501	6.05922	12.5687	4.53221	9.0748	39.2328	69.0448	58.9068	48.3466	57.7812	59.6995	15.0535	TriTrypDB V5.0	No	Unknown: Tb-specific	hypothetical protein
Tb927.1.5170	Tb927_01_v4	1027246	1028607	6.10379	6.6363	7.76342	719.141	482.507	437.826	651.157	464.152	478.547	17.07	45.5026	11.7538	572.52	519.824	512.441	373.553	207.371	445.273	43.123	TriTrypDB V5.0	No	VSG/VR	variant surface glycoprotein (VSG)-related, putative
Tb927.1.5180	Tb927_01_v4	1028738	1028881	6.05509	5.54285	6.50221	3.52841	5.04846	7.10746	6.07161	4.3501	6.05922	12.5687	4.53221	9.0748	61.7492	50.2906	54.5109	49.9942	73.4227	60.7417	0.515113	TriTrypDB V5.0	No	Unknown: Tb-specific	hypothetical protein
Tb927.1.520	Tb927_01_v4	197206	198050	6.05509	5.54285	6.50221	198.259	34.3539	134.741	6.07161	4.3501	6.05922	33.7945	18.4197	12.9609	171.05	149.506	156.665	47.4571	27.567	18.9242	17.5812	TriTrypDB V5.0	Yes	VSG/VR	variant surface glycoprotein (VSG, pseudogene), putative,variant surface glycoprotein, fragment
Tb927.1.5200	Tb927_01_v4	1032145	1033116	7.26413	5.57851	8.99017	1038.61	667.235	877.2	419.434	319.696	328.789	22.0065	43.6039	13.2459	1313.68	845.72	887.213	843.92	505.81	365.234	46.5444	TriTrypDB V5.0	No	ESAG/GRESAG	expression site-associated gene (ESAG) protein, putative,expression site-associated gene 1 (ESAG1) protein, putative
Tb927.1.5220	Tb927_01_v4	1035260	1036153	6.05509	5.54285	6.50221	377.515	377.527	500.752	10.75	4.28694	7.32309	12.7191	6.40896	7.78967	287.729	296.29	333.356	4.2062	14.0264	4.29603	2.96716	TriTrypDB V5.0	No	ESAG/GRESAG	expression site-associated gene 9 (ESAG9) protein, putative
Tb927.1.5235	Tb927_01_v4	1038304	1038540	6.05509	5.54285	6.50221	2.9746	5.04406	4.13154	6.07161	4.3501	6.05922	12.338	4.54117	7.67819	76.0076	62.2768	50.9276	7.22762	9.33512	2.81053	0.558659	TriTrypDB V5.0	Yes	ESAG/GRESAG	expression site-associated gene (ESAG, pseudogene), putative,expression site-associated gene 1 (ESAG1), fragment
Tb927.1.5240	Tb927_01_v4	1039808	1040794	8.3677	5.56695	6.57402	489.903	366.423	362.779	164.905	54.3295	68.53	21.5508	16.6183	11.242	769.619	526.628	494.154	374.538	242.441	135.715	51.1886	TriTrypDB V5.0	No	ESAG/GRESAG	expression site-associated gene 1 (ESAG1) protein, putative
Tb927.1.5260	Tb927_01_v4	1041565	1042104	6.05509	5.54285	6.50221	3.01306	5.04304	3.37801	6.09622	5.25402	6.08353	12.338	4.54117	7.67819	2.22805	27.6534	17.4132	10.5306	13.3417	4.90382	92.8727	TriTrypDB V5.0	No	Unknown: Tb-specific	hypothetical protein
Tb927.1.5270	Tb927_01_v4	1047761	1047531	6.05509	5.54285	6.50221	3.01306	5.04304	3.37801	7.23196	4.33594	6.08586	12.338	4.54117	7.67819	1.41108	8.66568	4.32965	1.77325	8.29113	1.80241	50	TriTrypDB V5.0	No	Unknown: Tb-specific	hypothetical protein, unlikely
Tb927.1.5280	Tb927_01_v4	1049053	1047901	7.2384	5.5672	7.76443	197.72	70.6855	154.755	226.189	371.803	447.552	16.8574	14.7681	12.4964	113.26	52.1705	117.908	172.385	176.563	232.103	78.1848	TriTrypDB V5.0	Yes	ESAG/GRESAG	expression site-associated gene (ESAG, pseudogene), putative,expression site-associated gene 3 (ESAG3), pseudogene
Tb927.1.5290	Tb927_01_v4	1049677	1049405	6.05509	5.54285	6.50221	3.01306	5.04304	3.37801	7.33108	7.03067	7.3156	12.5328	5.47488	7.73561	1.41108	8.66568	4.32965	2.66464	10.5402	4.60914	3.57143	TriTrypDB V5.0	No	Unknown: Tb-specific	hypothetical protein, unlikely
Tb927.1.530	Tb927_01_v4	204017	203196	74.7206	62.9262	55.0679	123.029	85.8058	74.1258	198.451	131.148	129.252	283.718	308.389	219.073	420.898	384.656	278.555	536.356	256.7	356.634	71.5222	TriTrypDB V5.0	No	Unknown: conserved	hypothetical protein, conserved
Tb927.1.5300	Tb927_01_v4	1051560	1050169	7.23714	6.63602	6.57311	16.8408	355.211	55.5668	20.3698	9.5674	11.0989	15.1098	6.38827	9.26825	18.8527	20.399	16.3805	64.0935	22.8361	37.3787	72.3058	TriTrypDB V5.0	No	VSG/VR	variant surface glycoprotein (VSG), putative
Tb927.1.5320	Tb927_01_v4	1055201	1053601	6.12568	7.71696	7.79951	3.58723	7.05847	4.0262	15.5138	5.12652	9.76887	12.7191	6.40896	7.78967	2.78503	8.91893	4.29417	16.6912	15.6273	4.11644	43.1897	TriTrypDB V5.0	Yes	VSG/VR	variant surface glycoprotein (VSG, pseudogene), putative
Tb927.1.5330	Tb927_01_v4	1057855	1056242	6.07955	6.6229	6.53815	7.44221	15.12	2.97463	9.64445	4.27632	9.62534	12.7191	6.40896	7.78967	6.78705	19.8662	5.908	4.79644	10.8536	4.39628	30.0376	TriTrypDB V5.0	No	VSG/VR	variant surface glycoprotein (VSG, atypical), putative
Tb927.1.5340	Tb927_01_v4	1059325	1058269	6.05509	5.54285	6.50221	11.3583	17.1654	30.4049	92.137	153.148	310.625	14.5691	14.7807	12.4353	6.84574	15.0557	8.60898	154.725	176.015	198.843	97.4691	TriTrypDB V5.0	Yes	ESAG/GRESAG	expression site-associated gene (ESAG, pseudogene), putative,expression site-associated gene 3 (ESAG3), pseudogene
Tb927.1.540	Tb927_01_v4	207807	204418	938.407	756.021	717.946	672.196	480.489	509.835	578.303	607.883	552.726	666.021	718.19	778.799	847.048	983.261	1108.19	1049.27	895.031	1171.54	25.2761	TriTrypDB V5.0	No	Transcription	DNA-directed RNA polymerase III, putative,RNA polymerase subunit, putative (RPC128)
Tb927.1.550	Tb927_01_v4	208479	208177	8.44484	8.81094	6.66622	5.75981	6.05358	3.23115	7.2827	6.14253	6.13069	54.7318	59.1598	32.9215	51.0531	26.2793	32.8049	49.7588	48.9027	28.1547	0.330314	TriTrypDB V5.0	No	Unknown: Tb-specific	hypothetical protein, unlikely
Tb927.1.560	Tb927_01_v4	210031	208703	224.135	91.8559	159.215	135.372	112.047	94.904	86.8282	116.38	102.265	1309.74	1515.85	1170.52	1068.99	700.422	578.921	1252.97	1129.01	576.536	1.72851	TriTrypDB V5.0	No	Unknown: conserved	hypothetical protein, conserved
Tb927.1.570	Tb927_01_v4	211419	210592	629.284	429.485	692.547	255.65	311.907	346.719	150.446	251.225	221.47	971.051	1247.22	1048.04	759.57	545.227	539.209	610.866	657.274	475.67	2.61246	TriTrypDB V5.0	No	DNA-associated	Histone-lysine N-methyltransferase, H3 lysine-76 specific (DOT1B)
Tb927.1.580	Tb927_01_v4	214005	212455	483.435	865.961	368.683	340.315	317.975	468.424	314.814	383.354	269.263	1305.6	887.994	811.765	407.207	600.496	832.238	383.761	436.692	478.423	95.4015	TriTrypDB V5.0	No	Transporter	phosphate-repressible phosphate permease, putative
Tb927.1.60	Tb927_01_v4	43909	41927	61.3517	38.7489	48.3432	44.7661	43.4066	44.8523	188.876	148.813	146.216	415.702	469.953	319.942	592.574	408.662	393.75	3727.49	1990.05	1548.93	99.1374	TriTrypDB V5.0	Yes	Transcription	RNA polymerase (pseudogene), putative
Tb927.1.600	Tb927_01_v4	217711	216164	592.218	1126.41	509.545	466.237	505.723	745.306	429.523	561.358	356.963	1199.58	739.343	735.342	409.167	641.765	878.128	404.974	383.533	474.158	89.8349	TriTrypDB V5.0	No	Transporter	phosphate-repressible phosphate permease, putative
Tb927.1.610	Tb927_01_v4	218989	218081	82.3904	91.6683	131.27	87.0561	86.809	81.3321	192.838	204.381	206.916	288.51	375.788	307.244	478.708	303.109	256.023	732.719	534.309	408.512	0.176113	TriTrypDB V5.0	No	Unknown: conserved	hypothetical protein, conserved
Tb927.1.630	Tb927_01_v4	220083	219568	94.4152	126.824	108.36	72.3995	78.7328	76.5983	65.0413	118.243	93.7315	233.598	199.353	218.453	239.601	223.418	185.131	239.143	260.434	236.484	1.89117	TriTrypDB V5.0	No	DNA-associated	anti-silencing protein ASF 1 like protein, putative
Tb927.1.640	Tb927_01_v4	225673	220727	713.897	860.637	480.808	695.049	666.214	674.934	595.34	592.886	551.512	1036.27	608.226	760.907	869.638	1530.89	1662.32	882.66	816.451	1174.52	25.2799	TriTrypDB V5.0	No	DNA-associated	BRCA2
Tb927.1.650	Tb927_01_v4	226620	226021	106.454	135.662	114.922	196.136	273.55	331.756	207.381	169.011	229.887	323.787	453.368	325.775	557.513	323.777	220.43	756.683	574.87	268.893	2.01388	TriTrypDB V5.0	No	Unknown: conserved	hypothetical protein, conserved
Tb927.1.670	Tb927_01_v4	229887	228043	387.838	411.637	405.835	409.533	574.345	480.29	356.244	346.188	355.45	470.088	317.444	454.902	382.825	699.097	845.186	300.166	410.047	557.836	4.87922	TriTrypDB V5.0	No	Unknown: conserved	hypothetical protein, conserved
Tb927.1.690	Tb927_01_v4	231425	230694	133.27	238.214	198.288	349.271	495.624	688.814	106.707	236.283	222.525	363.564	357.231	386.346	480.221	414.157	364.334	206.321	280.609	253.209	0.5396	TriTrypDB V5.0	No	Unknown: conserved	hypothetical protein, conserved
Tb927.1.70	Tb927_01_v4	46994	44937	212.364	167.793	152.962	222.838	137.29	134.2	471.703	366.473	248.761	106.928	125.553	132.666	188.201	214.842	194.751	740.71	413.693	561.775	93.8069	TriTrypDB V5.0	No	Unknown: Tb-specific	retrotransposon hot spot protein 4 (RHS4), putative
Tb927.1.700	Tb927_01_v4	233826	232504	3911.4	4057.85	2464.28	7391.9	8468.97	10376.9	4376.73	8639.58	9289.85	2930.15	3983.46	2450.87	3692.83	3395.02	3573.56	2773.83	4047.65	4762.17	80.9404	TriTrypDB V5.0	No	Metabolism	phosphoglycerate kinase (PGKC)
Tb927.1.710	Tb927_01_v4	235438	234176	7854.33	7717.44	4948.82	3711.84	4572.63	4805.05	2305.16	4923.84	4395.38	6048.25	6816.52	4229.01	1870.28	1658.52	1796.3	1765.79	2716.15	2522.26	89.1657	TriTrypDB V5.0	No	Metabolism	phosphoglycerate kinase (PGKB)
Tb927.1.720	Tb927_01_v4	237299	235770	2589.88	2907.85	1665.69	2405.74	2972.71	2893.21	1486.46	2597.15	2705.71	2376.76	3418.53	1962.15	1677.91	1420.52	1492.41	1725.32	2089.45	1807.52	79.5059	TriTrypDB V5.0	No	Metabolism	phosphoglycerate kinase (PGKA)
Tb927.1.730	Tb927_01_v4	239543	237834	273.688	120.536	195.772	57.831	83.7634	47.1791	82.9384	94.376	63.5691	1039.06	1297.02	1386.61	855.275	694.265	799.903	610.531	907.479	832.604	0.138364	TriTrypDB V5.0	No	Metabolism	hypothetical protein, conserved
Tb927.1.740	Tb927_01_v4	241685	240378	361.345	424.854	413.616	166.379	180.683	172.505	188.051	242.366	203.355	373.037	428.36	404.812	280.195	286.282	370.665	358.003	325.805	430.417	0.761608	TriTrypDB V5.0	No	Unknown: conserved	hypothetical protein, conserved
Tb927.1.750	Tb927_01_v4	245925	242278	925.481	1471.89	649.256	1866.8	1286	1362.14	1167.35	1046.57	868.153	918.691	828.041	759.514	1311.21	1846.01	2069.15	867.362	820.852	1346.02	21.7371	TriTrypDB V5.0	No	Unknown: conserved	hypothetical protein, conserved
Tb927.1.760	Tb927_01_v4	248931	246646	127.948	130.163	93.0402	196.024	220.048	195.205	230.259	184.983	143.956	285.852	370.23	333.012	424.193	501.05	588.803	490.237	408.91	583.788	0.355588	TriTrypDB V5.0	No	Unknown: conserved	hypothetical protein, conserved
Tb927.1.770	Tb927_01_v4	249253	248981	8.51264	10.9883	7.95767	4.32309	6.05269	4.03072	6.11954	6.15826	6.10655	17.8971	8.23557	10.8496	22.6508	24.3531	17.2019	24.323	20.0151	6.15214	8.9805	TriTrypDB V5.0	No	Unknown: Tb-specific	hypothetical protein, unlikely
Tb927.1.780	Tb927_01_v4	250595	249453	163.469	274.678	255.58	488.033	438.094	593.181	260.159	367.446	350.485	442.479	470.823	414.208	640.674	427.729	515.052	684.095	581.561	465.643	0.583424	TriTrypDB V5.0	No	Unknown: conserved	hypothetical protein, conserved
Tb927.1.790	Tb927_01_v4	253387	250982	241.407	196.489	188.122	140.444	93.8871	117.299	182.832	150.582	151.047	633.701	679.42	726.903	445.748	511.051	511.65	654.324	645.863	664.812	1.35474	TriTrypDB V5.0	No	Unknown: conserved	hypothetical protein, conserved
Tb927.1.80	Tb927_01_v4	50099	49869	6.1694	6.6724	11.4437	4.27556	8.06521	3.22326	6.16725	6.12768	8.42914	30.1014	21.2027	18.7375	10.1446	28.5151	15.5279	39.9521	21.8846	25.1852	94.9741	TriTrypDB V5.0	No	Unknown: Tb-specific	hypothetical protein, unlikely
Tb927.1.800	Tb927_01_v4	254093	253806	23.0544	18.8815	34.7533	20.6721	18.1635	7.01956	12.2018	5.08783	19.0607	66.6825	74.8625	42.0934	66.2934	98.8257	104.872	56.5382	43.7793	36.7317	25.5193	TriTrypDB V5.0	No	Unknown: Tb-specific	hypothetical protein, unlikely
Tb927.1.810	Tb927_01_v4	254655	254257	13.1478	6.72871	11.67	4.08344	8.07115	7.69592	6.25032	6.07562	13.0826	103.138	91.4252	57.4143	112.402	178.215	122.835	98.7608	71.5134	92.1636	31.2294	TriTrypDB V5.0	No	Unknown: Tb-specific	hypothetical protein, unlikely
Tb927.1.820	Tb927_01_v4	256136	254856	142.754	211.724	148.998	264.248	242.264	279.624	250.107	246.651	247.129	279.885	388.74	289.053	359.393	364.738	430.338	329.11	288.611	379.983	0.599572	TriTrypDB V5.0	No	Unknown: conserved	hypothetical protein, conserved
Tb927.1.830	Tb927_01_v4	259655	256902	99.1838	137.786	89.0808	85.2142	74.7017	84.236	104.985	104.796	116.779	711.631	1025.66	998.709	911.879	731.499	821.527	1113.42	956.688	1027.76	0.330715	TriTrypDB V5.0	No	Unknown: conserved	hypothetical protein, conserved
Tb927.1.840	Tb927_01_v4	260587	260024	143.052	263.697	307.389	67.0139	56.532	60.6851	132.574	75.578	96.2468	306.933	269.519	287.219	222.18	197.157	213.824	311.701	251.075	263.373	3.28366	TriTrypDB V5.0	No	Unknown: conserved	hypothetical protein, conserved
Tb927.1.850	Tb927_01_v4	261035	260760	6.12457	8.78314	6.60451	2.81251	5.04849	7.89879	6.09857	4.33595	7.2177	308.943	344.322	380.049	358.575	143.087	182.486	352.239	349.94	364.797	0.957977	TriTrypDB V5.0	No	Unknown: Tb-specific	hypothetical protein, unlikely
Tb927.1.860	Tb927_01_v4	262067	261261	696.828	380.99	738.147	971.934	609.698	710.69	1531.18	1590.98	1677.35	1033.22	1388.45	1284.54	1031.83	647.137	711.494	1176.49	1384.29	1429.28	1.96749	TriTrypDB V5.0	No	Unknown: conserved	hypothetical protein, conserved
Tb927.1.870	Tb927_01_v4	263580	262552	143.997	175.481	205.855	127.397	125.168	124.878	123.485	140.889	190.767	270.408	451.464	486.619	280.858	273.695	316.908	508.318	375.856	494.813	0.794009	TriTrypDB V5.0	No	Protein transport/modification	deoxyhypusine synthase, putative
Tb927.1.880	Tb927_01_v4	278162	264384	1950.43	755.171	1585.27	994.771	325.059	603.739	437.339	913.712	900.499	3456.52	1081.69	1716.01	799.796	2798.96	1972.08	1095.54	1797.05	1602.52	0.96627	TriTrypDB V5.0	No	Unknown: conserved	hypothetical protein, conserved
Tb927.1.890	Tb927_01_v4	279201	278431	43.6945	62.8071	52.2441	65.6081	44.4302	81.9209	122.039	102.941	147.052	765.805	1081.13	681.934	1077.37	574.737	490.582	2368.5	1451.13	760.403	0.311059	TriTrypDB V5.0	No	Unknown: conserved	hypothetical protein, conserved
Tb927.1.90	Tb927_01_v4	52205	50428	405.762	285.987	408.233	237.044	164.543	175.793	577.798	418.411	308.382	253.652	208.583	221.615	248.082	340.483	287.386	619.864	530.78	692.145	99.4891	TriTrypDB V5.0	Yes	Unknown: Tb-specific	retrotransposon hot spot protein (RHS, pseudogene), putative
Tb927.1.900	Tb927_01_v4	281577	281269	6.05509	5.54285	6.50221	3.01306	5.04304	3.37801	7.23196	4.33594	6.08586	21.1408	9.12927	16.6512	12.86	21.1665	10.2558	24.6106	20.4938	12.2092	0	TriTrypDB V5.0	No	Unknown: Tb-specific	hypothetical protein, unlikely
Tb927.1.910	Tb927_01_v4	283206	283009	6.07955	6.6229	6.53815	3.01306	5.04304	3.37801	6.07161	4.3501	6.05922	12.338	4.54117	7.67819	1.41108	8.66568	4.32965	3.08024	8.5201	1.67323	0	TriTrypDB V5.0	No	Unknown: Tb-specific	hypothetical protein, unlikely
Tb927.1.920	Tb927_01_v4	284545	284354	6.05509	5.54285	6.50221	3.01306	5.04304	3.37801	7.26059	4.32262	7.24599	14.4779	4.53081	7.75675	1.60885	13.7155	5.15562	2.08965	19.5461	1.32909	18.4524	TriTrypDB V5.0	No	Unknown: Tb-specific	hypothetical protein, unlikely
Tb927.1.930	Tb927_01_v4	285471	285130	6.05509	5.54285	6.50221	3.01306	5.04304	3.37801	6.07161	4.3501	6.05922	12.338	4.54117	7.67819	1.86434	8.7535	4.31713	4.39648	8.7295	1.56496	100	TriTrypDB V5.0	No	Unknown: Tb-specific	hypothetical protein, unlikely
Tb927.1.990	Tb927_01_v4	288582	289706	633.255	899.325	769.922	779.102	651.077	710.826	550.409	715.44	605.045	1035.1	1432.84	888.197	1010.29	619.785	480.191	1195.1	1168.64	820.29	0.630244	TriTrypDB V5.0	No	Unknown: conserved	hypothetical protein, conserved
Tb927.10.10	Tb927_10_v5	2862	1486	6.08068	5.5555	7.7254	428.563	1373.74	339.264	9.81074	12.3956	8.63745	12.8977	7.3432	7.84069	366.037	626.767	157.986	10.5938	20.7704	9.45636	73.8309	TriTrypDB V5.0	No	VSG/VR	variant surface glycoprotein (VSG),variant surface glycoprotein VSG 10.1
Tb927.10.100	Tb927_10_v5	49831	48468	8.53281	12.0708	7.98481	310.149	217.034	244.187	69.6994	92.6171	73.1406	20.7289	26.8571	14.3714	342.448	239.081	259.633	304.607	175.26	187.429	89.9469	TriTrypDB V5.0	Yes	ESAG/GRESAG	expression site-associated gene (ESAG, pseudogene), putative,expression site-associated gene 2 (ESAG2), degenerate
Tb927.10.1000	Tb927_10_v5	273248	273730	424.559	224.185	217.11	177.511	152.424	139.87	322.31	161.079	98.0042	162.86	110.74	84.8734	116.51	111.76	101.214	105.283	71.8616	108.071	1.38937	TriTrypDB V5.0	No	Unknown: Tb-specific	hypothetical protein
Tb927.10.10000	Tb927_10_v5	2466368	2467591	7284.07	4782.08	6220.53	847.548	1057.85	709.77	2114.62	942.37	1037.47	2946.07	2085.24	3222.48	763.366	672.658	539.163	897.396	834.404	892.367	0.30108	TriTrypDB V5.0	No	Unknown: conserved	hypothetical protein, conserved
Tb927.10.10010	Tb927_10_v5	2468708	2469388	531.144	195.664	518.861	259.012	179.686	215.276	229.849	478.635	353.031	472.372	385.759	634.528	442.133	280.438	255.191	387.996	464.885	390.558	1.3557	TriTrypDB V5.0	No	Translation	60S acidic ribosomal protein, putative
Tb927.10.10020	Tb927_10_v5	2470006	2471811	166.834	199.698	180.127	506.152	676.294	519.489	304.978	305.703	278.857	212.283	264.064	235.311	399.448	630.989	755.11	302.917	257.904	389.861	0.523413	TriTrypDB V5.0	No	Unknown: conserved	hypothetical protein, conserved
Tb927.10.10030	Tb927_10_v5	2472584	2472886	461.238	311.363	408.389	101.45	77.7392	133.027	201.314	224.725	175.475	191.455	164.217	267.917	149.05	124.73	128.944	177.553	234.781	183.378	2.36704	TriTrypDB V5.0	No	Unknown: conserved	hypothetical protein, conserved
Tb927.10.10040	Tb927_10_v5	2473504	2473947	6.07955	6.6229	6.53815	2.93841	5.04503	4.88586	7.23196	4.33594	6.08586	85.1323	95.1277	75.2285	83.2828	39.0511	51.8439	132.01	47.5808	45.6706	3.22982	TriTrypDB V5.0	No	Unknown: Tb-specific	hypothetical protein
Tb927.10.10050	Tb927_10_v5	2475035	2478700	1042.6	1147.72	1080.52	1109.96	1201.2	1055.79	991.129	1650.97	1849.91	1219.89	615.58	855.596	781.936	2168.72	1805.94	508.349	815.358	1085.13	1.47247	TriTrypDB V5.0	No	Unknown: conserved	hypothetical protein, conserved
Tb927.10.10060	Tb927_10_v5	2479630	2479977	20.7975	25.4435	39.9076	8.11645	151.334	42.1679	12.9834	61.4832	174.949	95.8471	55.2331	113.693	91.429	158.485	163.764	40.0399	177.39	161.657	48.621	TriTrypDB V5.0	No	Unknown: Tb-specific	hypothetical protein, unlikely
Tb927.10.10070	Tb927_10_v5	2482194	2483861	230.567	135.957	243.647	145.922	131.224	116.397	114.648	111.88	104.77	339.427	450.508	494.435	477.247	385.732	418.098	530.103	457.578	412.495	2.40251	TriTrypDB V5.0	No	Unknown: conserved	hypothetical protein, conserved
Tb927.10.10080	Tb927_10_v5	2484232	2484672	259.882	267.136	345.445	304.712	260.435	305.822	174.868	227.215	337.872	400.926	573.328	537.506	614.626	371.39	278.472	479.269	524.397	315.988	2.35749	TriTrypDB V5.0	No	Unknown: conserved	hypothetical protein, conserved
Tb927.10.10090	Tb927_10_v5	2485465	2488725	361.132	257.308	404.168	126.974	128.189	90.6844	209.892	206.101	228.774	709.011	587.026	827.366	631.211	914.24	934.182	771.435	688.362	1065.25	0.522603	TriTrypDB V5.0	No	organelle biogenesis and structure	hypothetical protein, conserved
Tb927.10.1010	Tb927_10_v5	275676	276170	9.99361	9.01094	35.3326	6.14812	19.1733	24.0413	10.3291	50.5975	30.4626	104.246	27.5452	12.1971	36.6152	557.256	223.199	21.0906	382.143	21.7484	25.8341	TriTrypDB V5.0	No	Unknown: Tb-specific	hypothetical protein
Tb927.10.10100	Tb927_10_v5	2489194	2491662	60.3818	55.2208	60.0094	77.1864	109.007	91.7493	141.291	100.303	118.112	462.552	383.951	494.593	727.503	825.938	910.789	670.434	494.366	865.55	0.53127	TriTrypDB V5.0	No	Unknown: conserved	hypothetical protein, conserved
Tb927.10.10110	Tb927_10_v5	2492263	2492709	23.268	42.9177	36.4685	25.171	25.2366	26.2375	57.4067	28.758	94.2238	160.134	248.464	162.425	207.199	133.495	129.704	372.387	183.558	145.494	0.720974	TriTrypDB V5.0	No	Unknown: conserved	hypothetical protein, conserved
Tb927.10.10120	Tb927_10_v5	2493006	2494730	210.024	174.414	168.523	147.651	152.417	124.665	245.116	233.468	198.598	853.537	905.577	1023.12	657.72	724.168	676.08	1091.67	828.769	945.231	0.316385	TriTrypDB V5.0	No	Unknown: conserved	hypothetical protein, conserved
Tb927.10.10130	Tb927_10_v5	2495034	2496671	548.356	459.178	527.151	320.012	384.585	419.84	296.552	289.766	351.629	1017.46	1047.73	1215.55	1026.85	795.529	797.214	1246.66	1006.24	943.558	0.442152	TriTrypDB V5.0	No	RNA-associated	mitochondrial RNA binding complex 1 subunit (MRB10130)
Tb927.10.10140	Tb927_10_v5	2497066	2498061	1970.37	2299.85	1992.73	5942.31	5438.72	6602.91	2533.21	4715.9	4167.81	1383.48	2048.44	2612.55	3877.83	2141.85	2277.47	2426.17	2950.62	2836.47	0.228586	TriTrypDB V5.0	No	organelle biogenesis and structure	paraflagellar rod component, putative (PFC19)
Tb927.10.10150	Tb927_10_v5	2498458	2500443	67.6968	46.5412	94.6303	107.892	119.103	86.6212	98.9944	104.774	133.662	261.808	218.67	374.734	388.519	508.682	506.489	578.437	489.393	632.615	0.544328	TriTrypDB V5.0	No	Unknown: conserved	hypothetical protein, conserved
Tb927.10.10160	Tb927_10_v5	2501146	2502012	200.692	202.037	273.626	259.955	219.05	257.5	327.015	325.036	354.164	485.514	389.491	482.509	667.614	477.16	540.145	472.328	412.695	517.944	0.843403	TriTrypDB V5.0	No	RNA-associated	hypothetical protein, conserved
Tb927.10.10170	Tb927_10_v5	2502370	2503704	211.214	155.713	182.719	354.237	389.633	404.523	243.005	291.601	321.196	613.319	656.335	726.823	884.252	694.064	692.467	1001.64	996.795	690.448	1.04291	TriTrypDB V5.0	No	RNA-associated	predicted WD40 repeat protein
Tb927.10.10180	Tb927_10_v5	2504011	2504913	38.8073	45.2472	49.4353	55.7214	66.6232	82.4861	74.3503	62.4699	71.7959	289.664	256.589	288.618	408.05	395.52	397.334	397.792	323.66	370.847	0.511331	TriTrypDB V5.0	No	Unknown: conserved	hypothetical protein, conserved
Tb927.10.10190	Tb927_10_v5	2505242	2507782	323.617	315.585	236.579	685.458	780.269	651.323	653.534	510.932	383.81	612.037	383.919	464.55	758.916	1090.56	1260.63	446.528	511.862	731.451	0.880584	TriTrypDB V5.0	No	Protease-related	hypothetical protein, conserved
Tb927.10.1020	Tb927_10_v5	276184	276657	6.08068	5.5555	7.7254	2.97073	6.04964	3.3419	8.42289	4.31005	7.27293	17.0624	6.38664	7.92934	1.91594	23.7248	14.8099	5.11267	15.5623	2.71275	11.3889	TriTrypDB V5.0	No	Unknown: Tb-specific	hypothetical protein
Tb927.10.10200	Tb927_10_v5	2508593	2510002	200.278	150.164	150.279	383.707	534.977	431.237	340.139	270.391	257.016	313.213	395.086	498.722	683.725	559.532	591.226	535.657	552.647	571.082	0.488337	TriTrypDB V5.0	No	Unknown: conserved	hypothetical protein, conserved
Tb927.10.10210	Tb927_10_v5	2512813	2511692	38.0459	14.5025	16.0373	7.41271	9.08378	8.99847	43.1298	13.883	16.1289	24.1974	21.2844	8.51759	6.12058	18.6972	11.2461	42.9257	29.3946	22.1991	4.88246	TriTrypDB V5.0	No	Other	procyclin-associated gene 4 (PAG4) protein (PAG4)
Tb927.10.10220	Tb927_10_v5	2514186	2512930	34.2059	6.82756	10.8466	12.1808	28.2395	12.0544	109.468	19.036	22.4751	34.6282	24.004	13.0861	4.06848	14.7707	9.54916	70.6926	44.2305	36.9432	2.60056	TriTrypDB V5.0	No	Other	procyclin-associated gene 2 (PAG2) protein (PAG2)
Tb927.10.10230	Tb927_10_v5	2515372	2514260	24.0073	18.7944	17.1544	5.0617	6.05266	3.25662	44.0755	6.76052	13.6952	58.9147	30.4003	22.2795	8.3366	22.2812	9.41189	38.3189	30.9222	19.5175	10.1685	TriTrypDB V5.0	No	Other	procyclin-associated gene 5 (PAG5) protein (PAG5)
Tb927.10.10240	Tb927_10_v5	2516671	2515454	75.058	27.7401	13.8723	3.67058	5.045	4.09761	78.9438	6.68598	17.505	97.8326	56.2404	49.6097	65.2684	53.5393	30.9087	92.6617	58.1741	28.0331	69.8504	TriTrypDB V5.0	No	Other	procyclin-associated gene 1 (PAG1) protein (PAG1)
Tb927.10.10250	Tb927_10_v5	2518754	2518365	8955.45	16988.7	12396.8	34.6846	31.2824	10.2983	38.0373	35.0814	66.4487	7785.35	11651.9	9171.31	111.825	49.0415	33.4306	510.134	971.345	193.406	96.3582	TriTrypDB V5.0	No	Other	EP2 procyclin (EP2)
Tb927.10.10260	Tb927_10_v5	2520109	2519684	30343	40738.3	20352.2	121.54	32.3237	26.0309	107.344	74.6759	132.341	20556.2	26632.5	23978.8	232.431	128.821	49.7726	1053.39	2299.06	390.027	96.5487	TriTrypDB V5.0	No	Other	EP1 procyclin (EP1)
Tb927.10.10270	Tb927_10_v5	2521801	2521460	10.0503	11.2136	40.4609	22.2943	14.1419	20.7842	8.92014	14.8919	29.8509	32.1337	22.1455	14.462	15.205	75.4776	30.1553	14.8463	62.184	13.9802	44.6039	TriTrypDB V5.0	No	Unknown: Tb-specific	hypothetical protein
Tb927.10.10280	Tb927_10_v5	2531786	2524671	25694.7	39276	22647.3	14070.1	12851.8	14527.2	7686.42	12758.9	11313.2	9098.54	2615.95	3163.12	2978.13	14454.4	11139.8	2342.17	3751.17	3911.71	98.3824	TriTrypDB V5.0	No	organelle biogenesis and structure	microtubule-associated protein, putative
Tb927.10.10290	Tb927_10_v5	2532665	2532117	176.675	230.654	276.239	321.791	216.031	364.127	160.4	358.752	329.66	859.268	1112.47	796.327	899.953	555.711	468.107	898.982	608.888	424.784	99.2677	TriTrypDB V5.0	No	Unknown: conserved	hypothetical protein, conserved
Tb927.10.1030	Tb927_10_v5	280535	279141	1531.81	1263.77	1874.76	5897.76	5111.66	5359.68	9076.13	4812.43	4977.74	2138.28	3037.16	3118.76	3824.84	2488.85	2076.56	7943.34	4249.93	3340.14	88.7245	TriTrypDB V5.0	No	Protease-related	serine carboxypeptidase III precursor, putative,serine peptidase, Clan SC, Family S10 (CBP1)
Tb927.10.10300	Tb927_10_v5	2535103	2533322	161.834	179.79	123.064	134.937	235.178	193.973	90.4705	101.278	121.526	747.408	740.331	809.427	789.652	702.1	717.623	528.335	777.155	719.717	0.324612	TriTrypDB V5.0	No	Unknown: conserved	hypothetical protein, conserved
Tb927.10.10310	Tb927_10_v5	2536920	2535475	257.229	213.079	250.486	130.216	162.511	158.819	63.7703	86.3286	106.812	838.448	870.506	919.434	671.945	615.185	655.325	580.593	511.473	494.307	0.362406	TriTrypDB V5.0	No	Unknown: conserved	hypothetical protein, conserved
Tb927.10.10320	Tb927_10_v5	2537736	2537407	175.244	143.617	234.365	165.474	273.558	476.028	289.529	443.202	455.059	304.866	331.438	282.881	340.514	234.878	241.422	545.902	447.067	342.2	0.0388313	TriTrypDB V5.0	No	organelle biogenesis and structure	dynein light chain, putative,dynein Tctex1 family, putative
Tb927.10.10330	Tb927_10_v5	2539778	2538105	291.401	395.033	393.92	554.34	585.456	527.147	200.378	291.709	262.886	827.465	991.476	951.577	1292.92	1111.86	1052.59	1040.04	939.769	896.402	0.466017	TriTrypDB V5.0	No	Protease-related	hypothetical protein, conserved
Tb927.10.10340	Tb927_10_v5	2544040	2540513	704.371	860.714	677.467	1097.8	851.95	867.342	544.389	716.27	719.293	1051.67	865.812	1216.89	1126.86	1669.7	1705.52	826.674	948.667	1430.3	0.764445	TriTrypDB V5.0	No	DNA-associated	structural maintenance of chromosome 2, putative (SMC2)
Tb927.10.10350	Tb927_10_v5	2547748	2545928	459.042	448.079	448.932	1187.43	1461.62	1111.58	701.209	503.788	540.588	336.079	165.127	155.186	200.67	515.579	491.898	151.907	192.395	219.405	1.44502	TriTrypDB V5.0	No	Phosphorylation	protein kinase, putative
Tb927.10.10360	Tb927_10_v5	2558502	2548906	4854.95	3679.57	5151.57	5820.69	5594.16	5509.44	3155.97	2247.13	3022.39	4483.16	1459.28	1689	2629.24	10790.3	7176.59	1881.61	1869.49	2460.57	98.3222	TriTrypDB V5.0	No	organelle biogenesis and structure	microtubule-associated protein, putative
Tb927.10.10370	Tb927_10_v5	2559409	2558861	176.589	217.393	233.376	355.142	265.489	404.791	201.824	360.38	417.131	1083.35	1229.71	779.857	1050.27	691.984	517.418	1228.22	941.639	628.912	97.5521	TriTrypDB V5.0	No	Other	hypothetical protein, conserved
Tb927.10.10380	Tb927_10_v5	2561328	2559766	523.069	499.964	524.569	632.586	688.413	550.479	791.667	810.556	578.508	642.746	711.734	763.52	886.052	731.354	787.75	908.551	764.448	895.501	2.07364	TriTrypDB V5.0	No	RNA-associated	ATP-dependent DEAD/H RNA helicase, putative
Tb927.10.10390	Tb927_10_v5	2563760	2562282	4428.44	3849.41	3620.05	3366.56	2631.54	2222.58	1864.58	3224.46	2740.02	2574.01	3137.74	3523.49	2664.26	2128.4	2051.59	1887.81	2613.06	2553.54	1.1894	TriTrypDB V5.0	No	metabolism	trypanothione reductase
Tb927.10.1040	Tb927_10_v5	282251	280857	1047.44	885.234	1372.28	7352.97	5577.01	6079.47	12199.2	5785.85	5860.33	1404.01	2568.28	2176.53	4503.46	2627.94	2396.88	10737.7	5427.56	4031.73	90.2642	TriTrypDB V5.0	No	Protease-related	serine carboxypeptidase III precursor, putative,serine carboxypeptidase (CBP1) precursor, putative,serine peptidase, Clan SC, Family S10 (CBP1)
Tb927.10.10400	Tb927_10_v5	2565118	2564138	315.399	366.348	331.512	268.673	378.527	440.749	352.28	255.375	261.865	580.495	608.348	603.375	537.67	460.207	519.425	486.117	545.824	472.625	0.182691	TriTrypDB V5.0	No	Translation	hypothetical protein, conserved
Tb927.10.10410	Tb927_10_v5	2567586	2565451	364.568	282.582	269.071	304.72	292.729	271.077	302.262	235.162	208.392	1024.5	1235.15	1442.95	998.449	966.698	921.911	1059.37	1024.35	930.676	0.458734	TriTrypDB V5.0	No	DNA-associated	DNA replication licensing factor MCM8, putative
Tb927.10.10420	Tb927_10_v5	2568283	2567888	228.562	262.702	340.143	154.677	101.967	172.23	125.973	168.28	192.088	857.708	959.223	614.877	568.207	270.62	208.308	707.729	578.616	244.95	0.650005	TriTrypDB V5.0	No	metabolism	monothiol glutaredoxin, putative
Tb927.10.10430	Tb927_10_v5	2569539	2568505	21.8652	26.4645	26.0572	22.4396	22.214	33.5212	35.385	26.2798	43.5711	388.451	517.022	446.112	506.897	321.806	286.345	465.827	434.355	343.267	0.828705	TriTrypDB V5.0	No	Unknown: conserved	hypothetical protein, conserved
Tb927.10.10440	Tb927_10_v5	2571207	2570065	91.6329	82.7518	63.006	109.178	185.715	136.53	106.142	72.9025	135.947	226.728	264.965	253.547	285.394	363.734	346.302	309.497	259.126	252.401	1.99188	TriTrypDB V5.0	No	Transporter	mitochondrial carrier protein (MCP8)
Tb927.10.10460	Tb927_10_v5	2572553	2572215	1306.04	1621.13	1483.7	1886.65	1504.03	1689.47	536.351	2008.12	1408.3	777.683	833.563	996.998	1133.18	744.015	671.589	321.951	1104.54	982.595	100	TriTrypDB V5.0	No	DNA-associated	histone H2B, putative
Tb927.10.10470	Tb927_10_v5	2573461	2573123	1338.65	1680.72	1487.65	1778.68	1585.79	1652.87	593.687	2183.42	1542.2	742.561	814.187	940.54	1023.85	677.672	578.072	380.05	1117.48	1069.54	100	TriTrypDB V5.0	No	DNA-associated	histone H2B, putative
Tb927.10.10480	Tb927_10_v5	2574369	2574031	1249.29	1633.25	1445.87	1792.57	1563.58	1663.93	544.9	2103.27	1470.38	800.745	797.544	996.977	1064.81	688.176	624.841	371.647	1012.38	1052.35	100	TriTrypDB V5.0	No	DNA-associated	histone H2B, putative
Tb927.10.10490	Tb927_10_v5	2575277	2574939	1289.16	1649.82	1534.55	1771.08	1587.81	1681.19	547.35	2185.21	1519.07	777.456	765.223	1010.6	1033.16	733.263	582.388	359.793	1146.27	1079.1	100	TriTrypDB V5.0	No	DNA-associated	histone H2B, putative
Tb927.10.1050	Tb927_10_v5	284266	282866	767.181	597.233	1065.47	4115.11	2976.76	3202.85	6614.05	3106.87	3402.61	1276.95	1847.25	1760.98	2971.04	1915.6	1696.55	7061.82	3705.73	2949.77	94.382	TriTrypDB V5.0	No	Protease-related	serine carboxypeptidase III precursor, putative,serine peptidase, Clan SC, Family S10 (CBP1)
Tb927.10.10500	Tb927_10_v5	2576180	2575842	1347.08	1625.55	1458.95	1825.99	1600.93	1706.72	514.408	2017.81	1444.79	873.459	830.776	1001.71	1104.84	748.054	665.532	343.719	1050.86	925.607	100	TriTrypDB V5.0	No	DNA-associated	histone H2B, putative
Tb927.10.10510	Tb927_10_v5	2577088	2576750	1322.94	1676.29	1422.46	1784.98	1580.74	1668.07	554.659	2156.14	1467.97	763.047	800.32	998.446	1002.77	720.859	591.062	364.616	1059.8	1079.7	100	TriTrypDB V5.0	No	DNA-associated	histone H2B, putative
Tb927.10.10520	Tb927_10_v5	2578899	2578561	1291.54	1648.7	1418.52	1853.17	1563.58	1674.26	496.131	2141.18	1472.81	716.624	802.176	993.803	1018.75	696.321	635.247	357.592	1144.15	1065.18	100	TriTrypDB V5.0	No	DNA-associated	histone H2B, putative
Tb927.10.10530	Tb927_10_v5	2579802	2579464	1314.51	1678.51	1503.29	1791.9	1617.08	1681.17	509.537	2110.35	1427.79	774.637	784.617	1010.63	981.048	663.273	622.272	363.83	1166.89	1082.98	100	TriTrypDB V5.0	No	DNA-associated	histone H2B, putative
Tb927.10.10540	Tb927_10_v5	2580710	2580372	1262.57	1592.44	1469.32	1753.46	1549.45	1617.67	571.727	2161.44	1438.78	753.867	760.624	926.761	1028.14	725.148	632.638	403.644	1014.71	1095.82	100	TriTrypDB V5.0	No	DNA-associated	histone H2B, putative
Tb927.10.10550	Tb927_10_v5	2581618	2581280	1303.59	1572.58	1419.8	1808.37	1557.53	1641.13	549.78	2095.33	1510.52	800.793	792	1013.73	1028.22	681.948	638.714	397.36	1096.93	1063.89	100	TriTrypDB V5.0	No	DNA-associated	histone H2B, putative
Tb927.10.10560	Tb927_10_v5	2582526	2582188	1279.46	1620.01	1415.9	1774.84	1611.02	1715.03	496.136	2151.74	1533.63	806.366	784.619	968.017	1029.5	673.693	627.453	366.814	1080.4	1080.09	100	TriTrypDB V5.0	No	DNA-associated	histone H2B, putative
Tb927.10.10570	Tb927_10_v5	2583434	2583096	1298.81	1639.89	1521.51	1797.56	1625.16	1713.63	530.253	1986.09	1415.59	852.934	824.322	960.527	1137.6	779.048	681.975	323.802	1081.89	980.459	100	TriTrypDB V5.0	No	DNA-associated	histone H2B, putative
Tb927.10.10580	Tb927_10_v5	2584337	2583999	1274.63	1565.96	1474.53	1821.61	1509.08	1712.98	504.671	2137.63	1538.49	734.033	788.318	1009.04	1007.29	636.707	671.654	386.671	1144.2	1048.58	100	TriTrypDB V5.0	No	DNA-associated	histone H2B, putative
Tb927.10.10590	Tb927_10_v5	2585245	2584907	1292.74	1573.69	1465.42	1821.62	1497.97	1716.44	486.386	2231.05	1526.36	745.574	830.807	951.236	1031.9	733.294	595.383	378.207	1109.29	1083.93	100	TriTrypDB V5.0	No	DNA-associated	histone H2B, putative
Tb927.10.1060	Tb927_10_v5	287406	285796	8046.48	6602.96	7387.16	3636.59	2272.2	2719.76	2366.3	7692.01	5013.96	2114.97	1800.04	2382.48	1311.05	1135.04	1317.61	993.792	2389.17	2771.26	1.13119	TriTrypDB V5.0	No	Protein folding	T-complex protein 1, delta subunit, putative (TCP-1-delta)
Tb927.10.10600	Tb927_10_v5	2585901	2585566	67.8416	123.26	47.6475	20.7853	12.1188	10.0039	36.3429	25.4764	24.5041	374.936	297.329	88.8479	132.548	93.7043	77.7255	245.966	93.3025	104.946	1.40673	TriTrypDB V5.0	No	organelle biogenesis and structure	ARP2/3 complex 16kDa subunit, putative,ARP2/3 complex subunit, putative
Tb927.10.10610	Tb927_10_v5	2587694	2587005	2630.43	1505.45	1362.87	548.27	703.556	720.699	480.139	1199.16	1222.97	1362.94	1044.01	1071.08	565.147	455.813	420.609	741.833	1049.91	816.958	1.80991	TriTrypDB V5.0	No	Phosphorylation	protein tyrosine phosphatase, putative
Tb927.10.10620	Tb927_10_v5	2588848	2587958	115.137	174.33	197.942	193.662	163.533	206.529	177.944	156.801	134.106	448.044	457.891	406.592	680.942	464.745	496.815	555.605	490.805	482.189	0.199175	TriTrypDB V5.0	No	Unknown: conserved	hypothetical protein, conserved
Tb927.10.10630	Tb927_10_v5	2590018	2589236	149.051	270.285	281.473	354.438	478.462	605.806	182.082	240.524	267.584	437.223	545.659	397.638	557.451	529.721	443.112	551.088	469.985	415.043	0.999309	TriTrypDB V5.0	No	Unknown: conserved	hypothetical protein, conserved
Tb927.10.10640	Tb927_10_v5	2590558	2590268	97.7279	77.3329	88.7431	66.0829	56.5376	85.9882	71.2971	104.712	196.38	313.939	293.506	363.179	193.439	125.417	141.898	241.403	253.723	175.093	0	TriTrypDB V5.0	No	Unknown: conserved	hypothetical protein, conserved
Tb927.10.10650	Tb927_10_v5	2592382	2590955	171.735	223.957	202.26	303.854	291.726	358.429	224.431	218.48	199.744	591.778	591.726	579.016	796.274	581.002	813.836	613.634	518.424	687.829	0.699681	TriTrypDB V5.0	No	metabolism	iron-containing hydrogenase, putative
Tb927.10.10670	Tb927_10_v5	2594322	2593723	211.562	324.211	175.37	183.858	195.83	244.649	84.2305	90.7638	84.0442	335.635	410.819	412.249	262.09	234.731	298.758	177.686	182.478	211.373	0.364958	TriTrypDB V5.0	No	Phosphorylation	kinetoplastid-specific dual specificity phosphatase, putative
Tb927.10.10680	Tb927_10_v5	2598548	2595567	45.8179	26.6714	53.0925	35.2307	21.2068	23.2587	54.9699	43.8888	73.9171	449.496	236.139	495.582	314.133	533.56	633.06	409.074	457.523	521.931	1.67192	TriTrypDB V5.0	No	Unknown: conserved	hypothetical protein, conserved
Tb927.10.10690	Tb927_10_v5	2600551	2599400	190.906	185.444	206.082	238.512	195.834	240.98	151.567	169.936	246.687	287.16	251.03	318.903	329.207	429.83	396.5	331.283	336.001	451.894	0.46842	TriTrypDB V5.0	No	Unknown: conserved	hypothetical protein, conserved
Tb927.10.1070	Tb927_10_v5	289260	288355	848.011	881.744	753.146	450.167	469.378	497.687	221.311	453.063	351.77	297.513	245.512	255.264	217.766	281.95	395.029	184.278	258.615	314.805	1.42978	TriTrypDB V5.0	No	Phosphorylation	cell division protein kinase 2 homolog 1,cdc2- like protein kinase (CRK1)
Tb927.10.10700	Tb927_10_v5	2602126	2601059	176.437	184.307	189.177	168.358	157.473	180.24	196.373	157.562	209.227	774.187	940.74	750.339	620.001	425.277	420.597	530.861	593.513	531.754	1.55791	TriTrypDB V5.0	No	RNA-associated	splicing factor Prp31
Tb927.10.10710	Tb927_10_v5	2603648	2602521	71.4578	78.3999	100.135	143.056	128.204	172.847	150.994	102.94	118.155	458.577	543.739	564.948	683.362	516.459	613.775	446.567	500.849	543.08	0.163673	TriTrypDB V5.0	No	Unknown: conserved	hypothetical protein, conserved
Tb927.10.10720	Tb927_10_v5	2605328	2604423	212.949	235.188	402.364	1182.52	1110.36	1237.53	954.971	682.615	745.077	486.211	708.095	708.411	1195.07	818.7	875.988	1018.9	745.885	768.215	0.834311	TriTrypDB V5.0	No	Unknown: conserved	hypothetical protein, conserved
Tb927.10.10730	Tb927_10_v5	2610293	2605764	634.269	739.333	588.744	829.5	688.426	808.926	288.178	341.785	412.399	983.094	1157.61	1272.05	1238.49	1480.27	1862.28	844.81	888.855	1378.58	0.729363	TriTrypDB V5.0	No	Unknown: Tb-specific	hypothetical protein
Tb927.10.10740	Tb927_10_v5	2612962	2611259	188.623	217.409	236.012	156.75	168.575	204.58	101.438	102.097	143.327	417.191	479.122	479.53	374.801	373.413	514.403	308.481	295.011	453.044	0.557618	TriTrypDB V5.0	No	Unknown: conserved	hypothetical protein, conserved
Tb927.10.10750	Tb927_10_v5	2618047	2613335	295.846	278.095	233.86	522.111	546.091	543.842	302.468	241.263	299.373	880.01	933.266	1084.15	1122.24	1511.32	2045.89	1036.63	969.794	1535.23	1.75096	TriTrypDB V5.0	No	Protease-related	zinc carboxypeptidase, putative,metallo- peptidase, Clan MC, Family M14
Tb927.10.10770	Tb927_10_v5	2621653	2619797	20.444	17.6732	15.8188	16.7189	21.1971	23.6449	16.9999	15.8699	12.324	1402.25	1442.91	1048.54	1139.76	1235.8	1326.29	523.62	656.112	787.963	1.16819	TriTrypDB V5.0	No	Unknown: conserved	hypothetical protein, conserved
Tb927.10.10780	Tb927_10_v5	2622936	2622292	174.01	164.499	199.457	174.061	152.429	190.669	257.301	164.51	283.344	397.859	560.404	519.218	486.453	354.534	307.147	757.132	612.465	417.969	0.908375	TriTrypDB V5.0	No	Unknown: conserved	hypothetical protein, conserved
Tb927.10.10790	Tb927_10_v5	2623451	2622996	7.33396	5.60904	12.6748	5.1116	5.04587	3.28753	7.25799	5.23901	6.10886	102.797	103.383	105.397	99.7624	109.49	103.869	73.3461	104.842	100.995	28.3899	TriTrypDB V5.0	No	Unknown: Tb-specific	hypothetical protein
Tb927.10.1080	Tb927_10_v5	290454	290023	3921.8	839.145	3452.28	904.435	382.589	522.841	1223.9	2024.75	1075.22	10738.2	10186.8	9944.21	5817.22	4022.07	2548.27	5516.25	7067.12	3514.3	100	TriTrypDB V5.0	No	Translation	40S ribosomal protein S23, putative (RPS23)
Tb927.10.10800	Tb927_10_v5	2624938	2623580	154.724	234.785	105.061	150.016	155.45	155.977	132.865	93.2096	137.386	340.009	508.693	529.576	325.323	370.321	371.407	320.247	262.134	401.563	1.68629	TriTrypDB V5.0	No	Metabolism	palmitoyl acyltransferase 2, putative
Tb927.10.10810	Tb927_10_v5	2628799	2626943	68.9115	90.3386	53.9248	102.163	112.039	89.4813	85.2514	58.868	82.6716	323.539	387.749	365.063	282.48	429.885	452.023	331.072	375.049	487.557	0.418272	TriTrypDB V5.0	No	Metabolism	adenosine deaminase-like protein
Tb927.10.10820	Tb927_10_v5	2630065	2629064	106.417	136.734	102.015	62.1752	68.6417	78.8867	55.0026	58.1209	64.4262	555.921	858.644	618.975	508.616	502.676	413.681	603.02	491.209	538.792	1.10586	TriTrypDB V5.0	No	Unknown: conserved	hypothetical protein, conserved
Tb927.10.10830	Tb927_10_v5	2631466	2630504	855.127	688.728	752.998	299.464	307.872	323.052	192.868	219.396	205.739	379.563	383.036	546.024	215.472	262.361	244.126	214.398	350.49	308.041	5.3651	TriTrypDB V5.0	No	RNA-associated	RGG2 (RGG2)
Tb927.10.10840	Tb927_10_v5	2634752	2633043	170.449	266.772	116.818	858.952	870.113	865.43	827.956	486.088	613.587	311.488	406.278	286.155	465.971	567.097	633.796	508.984	464.785	710.476	0.959481	TriTrypDB V5.0	No	Unknown: conserved	hypothetical protein, conserved
Tb927.10.10850	Tb927_10_v5	2638240	2635529	2436.53	2454.39	2111.58	1406.6	1205.24	1303.68	1105.89	2265.97	2192.05	658.255	562.145	609.519	429.325	748.303	766.286	510.428	737.745	1319.08	1.43601	TriTrypDB V5.0	No	RNA-associated	argonaute-like protein (AGO1)
Tb927.10.10870	Tb927_10_v5	2652113	2650401	124.299	119.156	91.6892	97.2817	125.166	143.182	146.441	151.527	148.528	339.155	335.118	279.961	423.697	554.356	580.103	548.387	365.583	447.152	1.4804	TriTrypDB V5.0	No	Phosphorylation	protein kinase, putative
Tb927.10.10880	Tb927_10_v5	2654511	2652457	1377.15	1527.32	1207.32	1035.94	892.321	781.645	797.003	1209.67	1088.18	656.809	683.112	714.769	920.943	892.314	903.766	705.653	1001.78	1327.28	0.737242	TriTrypDB V5.0	No	Transporter	ATP-binding cassette protein, putative,ABC transporter, putative,ATPase, putative
Tb927.10.10890	Tb927_10_v5	2657184	2655070	5381.7	3909.16	6509.76	513.603	363.402	521.982	1091.03	1886.38	1284.38	2643.04	2139.71	3628.34	1021.86	1092.93	1133.22	733.001	1423.63	1957.81	100	TriTrypDB V5.0	No	Protein folding	heat shock protein, putative
Tb927.10.1090	Tb927_10_v5	291266	290835	3970.09	811.558	3431.42	905.734	376.533	513.852	1186.11	2115.55	998.6	10943	10084.3	9928.95	5829.48	4009.72	2640.91	5428.84	7172.5	3463.9	100	TriTrypDB V5.0	No	Translation	40S ribosomal protein S23, putative (RPS23)
Tb927.10.10900	Tb927_10_v5	2659959	2657845	5554.45	3947.79	6842.47	486.346	401.755	506.044	1100.79	1830.83	1370.73	2605.19	2165.56	3689.39	1021.01	1088.85	1155.74	753.619	1398.84	1916.5	100	TriTrypDB V5.0	No	Protein folding	heat shock protein, putative
Tb927.10.10910	Tb927_10_v5	2662733	2660619	5532.68	3894.82	6538.48	516.104	404.784	496.3	1116.63	1811.44	1365.86	2692.65	2100.93	3640.56	1021.02	1119.68	1115.89	803.631	1365.97	1941.7	99.8274	TriTrypDB V5.0	No	Protein folding	heat shock protein, putative
Tb927.10.10920	Tb927_10_v5	2665482	2663368	5477.13	3865.02	6685.89	521.74	407.813	523.972	1117.88	1925.12	1369.55	2488.1	2156.34	3498.53	1051.03	1090.9	1118.48	749.553	1435.98	1930.38	99.9637	TriTrypDB V5.0	No	Protein folding	heat shock protein, putative
Tb927.10.10930	Tb927_10_v5	2668262	2666148	5283.83	3761.28	6213.57	484.481	383.587	506.077	1011.74	1689.87	1301.32	2523.34	2212.65	3587.11	1001.75	1109.3	1101.17	702.584	1371.66	1767	99.929	TriTrypDB V5.0	No	Protein folding	heat shock protein, putative
Tb927.10.10940	Tb927_10_v5	2671047	2668933	5380.48	3819.77	6483.65	538.217	394.692	524.659	1073.95	1777.09	1341.51	2704.36	2147.09	3616.17	1055.5	1130.08	1122.8	726.84	1353.24	1817.88	100	TriTrypDB V5.0	No	Protein folding	heat shock protein, putative
Tb927.10.10950	Tb927_10_v5	2673818	2671704	5428.8	3787.77	6522.79	505.357	402.764	492.168	1153.16	1704.82	1298.94	2570.11	2139.71	3693.94	1010.73	1105.33	1159.2	661.714	1380.05	1884.05	100	TriTrypDB V5.0	No	Protein folding	heat shock protein, putative
Tb927.10.10960	Tb927_10_v5	2676593	2674479	5527.83	3789.98	6445.84	490.779	418.913	487.32	1114.18	1796.47	1319.63	2532.34	2230.18	3755.02	1027.96	1144.47	1132.33	726.754	1440.07	1931.71	100	TriTrypDB V5.0	No	Protein folding	heat shock protein, putative
Tb927.10.10970	Tb927_10_v5	2679368	2677254	5500.07	3834.13	6624.57	497.033	398.729	548.25	999.565	1761.26	1281.88	2537.76	2111.09	3551.95	1004.61	1148.43	1081.24	713.217	1363.58	1845.72	99.9451	TriTrypDB V5.0	No	Protein folding	heat shock protein, putative
Tb927.10.10980	Tb927_10_v5	2682131	2680017	5450.52	3847.36	6332.34	468.556	387.626	558.009	982.478	1715.45	1245.36	2639.85	2161.87	3416.19	1007.46	1115.57	1132.35	720.922	1415.13	1834.33	99.8406	TriTrypDB V5.0	No	Protein folding	heat shock protein 83,heat shock protein
Tb927.10.10990	Tb927_10_v5	2684778	2683036	746.393	589.41	652.517	338.258	299.798	286.939	364.993	485.512	417.56	691.339	638.77	723.886	548.86	672.29	656.223	704.453	773.693	721.15	0.805287	TriTrypDB V5.0	No	Unknown: conserved	predicted WD40 repeat protein
Tb927.10.110	Tb927_10_v5	55117	53636	67.7597	101.305	51.4083	91.1769	70.6644	70.904	107.584	141.021	133.852	135.167	139.39	140.527	218.691	229.565	212.053	310.15	305.472	502.353	87.381	TriTrypDB V5.0	Yes	Unknown: Tb-specific	retrotransposon hot spot protein 2 (RHS2), pseudogene
Tb927.10.1100	Tb927_10_v5	292297	291728	5057.23	825.92	4228.72	1113.22	339.19	477.051	1692.25	2566.56	1141.1	12085.2	10908.7	10598	8016.33	5742.36	4518.67	8291.04	7946.11	5231.48	77.9054	TriTrypDB V5.0	No	Translation	60S ribosomal protein L9, putative
Tb927.10.11000	Tb927_10_v5	2686387	2685371	43.3396	39.7066	29.0521	52.3447	51.4809	51.0257	49.8958	35.1023	48.6018	712.26	760.677	716.505	746.16	602.853	580.784	824.097	720.3	626.505	0.679896	TriTrypDB V5.0	No	Unknown: conserved	hypothetical protein, conserved
Tb927.10.11010	Tb927_10_v5	2687898	2687002	49.4791	49.6355	40.675	198.135	306.848	254.654	154.453	91.4721	95.1723	239.722	204.884	238.179	469.577	507.184	538.504	411.68	309.663	423.284	0.621335	TriTrypDB V5.0	No	Unknown: conserved	hypothetical protein, conserved
Tb927.10.11020	Tb927_10_v5	2692229	2689374	646.114	462.544	597.574	259.163	267.493	257.371	204.362	506.804	434.384	735.398	602.715	868.566	517.897	757.604	976.757	601.794	661.07	995.997	0.480685	TriTrypDB V5.0	No	DNA-associated	DNA mismatch repair protein, putative,MSH2 (MSH2)
Tb927.10.11030	Tb927_10_v5	2693614	2693312	751.055	419.578	643.219	278.99	181.711	296.41	278.641	548.182	443.038	548.751	546.454	671.665	395.518	247.301	217.082	433.03	590.286	407.188	0.364971	TriTrypDB V5.0	No	Unknown: conserved	hypothetical protein, conserved
Tb927.10.11040	Tb927_10_v5	2696500	2694188	73.7751	107.923	52.7548	34.2665	31.2911	25.2706	34.4006	54.7801	40.2653	683.856	835.481	754.648	507.293	513.764	602.607	666.246	700.977	551.373	0.620522	TriTrypDB V5.0	No	Unknown: conserved	hypothetical protein, conserved
Tb927.10.11050	Tb927_10_v5	2697703	2696765	207.795	199.786	215.265	125.519	194.809	191.394	134.067	99.4122	128.957	618.761	672.978	649.223	607.972	530.101	480.354	958.693	693.429	447.737	0.829415	TriTrypDB V5.0	No	Translation	hypothetical protein, conserved
Tb927.10.11060	Tb927_10_v5	2698602	2698012	251.239	228.495	249.214	38.9157	31.3046	56.4437	74.6663	86.2847	112.909	634.639	922.326	675.51	322.353	244.843	228.417	862.612	503.604	301.996	0.45238	TriTrypDB V5.0	No	Unknown: conserved	hypothetical protein, conserved
Tb927.10.11070	Tb927_10_v5	2700369	2698918	59.4139	80.5033	76.9041	184.578	208.946	207.09	181.681	166.484	154.716	313.372	497.669	418.518	524.347	517.607	521.134	903.28	636.043	563.766	0.605231	TriTrypDB V5.0	No	Unknown: conserved	hypothetical protein, conserved
Tb927.10.11080	Tb927_10_v5	2708770	2705276	1352.81	1373.89	867.03	1809.41	1643.33	1998.19	874.138	2291.73	1560.57	734.465	341.419	374.99	428.984	1462.9	1318.64	462.031	695.976	1112.53	61.7088	TriTrypDB V5.0	No	organelle biogenesis and structure	paraflagellar rod protein
Tb927.10.11090	Tb927_10_v5	2711171	2709117	71.1682	68.3968	53.7994	71.2438	78.729	63.2761	41.5078	24.423	60.3635	766.957	776.383	640.464	706.52	619.959	851.979	725.334	553.976	806.908	1.6702	TriTrypDB V5.0	No	Unknown: conserved	hypothetical protein, conserved
Tb927.10.1110	Tb927_10_v5	299226	293830	17.2796	47.1446	22.5081	15.5326	20.1847	18.6486	19.6445	32.8408	13.7235	554.783	340.559	310.839	458.462	675.693	586.08	410.831	406.66	608.485	3.02667	TriTrypDB V5.0	No	organelle biogenesis and structure	kinesin, putative
Tb927.10.11100	Tb927_10_v5	2713402	2711696	244.983	195.38	176.458	211.909	200.876	215.359	166.972	133.827	141.277	627.077	715.491	547.321	600.804	530.946	732.519	559.579	450.512	692.061	0.660238	TriTrypDB V5.0	No	DNA-associated	deoxyribodipyrimidine photolyase, putative,DNA repair enzyme, putative
Tb927.10.11110	Tb927_10_v5	2716522	2713985	121.986	160.895	71.164	99.1473	138.284	140.998	165.577	115.304	114.612	568.346	588.051	536.362	558.608	739.212	977.611	1023.87	653.964	1162.8	0.693548	TriTrypDB V5.0	No	Unknown: conserved	hypothetical protein, conserved
Tb927.10.11120	Tb927_10_v5	2717587	2716931	103.671	94.8652	63.1273	45.4116	64.6034	84.7395	72.9146	43.8788	59.6444	580.937	839.303	442.404	433.523	237.353	221.4	657.214	504.869	314.871	1.19031	TriTrypDB V5.0	No	Unknown: conserved	hypothetical protein, conserved
Tb927.10.11130	Tb927_10_v5	2720928	2717995	336.639	197.708	245.459	174.248	118.107	95.4253	146.812	251.219	228.733	803.211	890.853	805.152	558.935	689.196	770.58	833.407	830.627	1105.81	0.578385	TriTrypDB V5.0	No	DNA-associated	hypothetical protein, conserved
Tb927.10.11140	Tb927_10_v5	2726379	2721709	465.235	636.621	442.67	1067.02	1259.74	978.385	1578.59	1187.36	1655.32	690.101	784.652	906.892	1073.24	1930.18	2000.77	1031	937.021	1693.2	1.00981	TriTrypDB V5.0	No	Unknown: conserved	hypothetical protein, conserved
Tb927.10.11150	Tb927_10_v5	2729380	2728700	280.051	153.633	288.012	202.8	112.065	210.187	155.517	390.602	273.903	594.463	778.205	915.853	487.921	463.975	489.118	447.784	579.011	585.624	0.238249	TriTrypDB V5.0	No	Unknown: conserved	hypothetical protein, conserved
Tb927.10.11160	Tb927_10_v5	2731006	2729993	54.456	75.9795	44.7649	69.7547	65.6209	97.7711	61.1153	65.1678	72.9326	695.786	946.309	718.262	511.107	387.824	393.804	873.096	664.631	528.472	2.20785	TriTrypDB V5.0	No	Other	HIRA-interacting protein 5, putative
Tb927.10.11170	Tb927_10_v5	2736793	2731370	578.637	696.226	435.023	279.493	273.549	243.433	367.476	470.468	486.777	954.389	745.803	1010.84	597.086	1223.82	1161.89	769.653	979.377	1384.22	0.780112	TriTrypDB V5.0	No	Unknown: conserved	hypothetical protein, conserved
Tb927.10.11180	Tb927_10_v5	2739410	2737146	586.147	998.48	556.353	456.58	443.134	474.876	389.122	356.747	362.791	922.367	1373.71	1179.22	841.314	887.867	857.016	1214.22	1012.43	981.014	1.21501	TriTrypDB V5.0	No	Protease-related	E1-like ubiquitin-activating enzyme, putative,ATG7/CVT2/APG7, putative (ATG7)
Tb927.10.11190	Tb927_10_v5	2741222	2739762	68.7343	71.6445	43.5466	55.0275	68.6419	86.6826	121.645	92.4678	72.1365	389.747	425.604	353.202	336.522	417.924	449.386	368.731	398.359	624.375	1.03842	TriTrypDB V5.0	No	Unknown: conserved	hypothetical protein, conserved
Tb927.10.1120	Tb927_10_v5	303280	301439	552.134	711.663	458.446	526.667	517.828	490.59	460.56	271.192	251.093	573.232	554.823	455.685	511.854	610.698	707.397	589.973	472.928	607.771	1.01281	TriTrypDB V5.0	No	Unknown: conserved	hypothetical protein, conserved
Tb927.10.11200	Tb927_10_v5	2742064	2741708	176.252	177.616	125.689	190.718	109.037	211.651	291.349	199.819	255.606	259.019	226.166	188.425	162.436	171.811	174.883	271.597	214.061	249.256	0.202389	TriTrypDB V5.0	No	Unknown: conserved	hypothetical protein, conserved
Tb927.10.11210	Tb927_10_v5	2744594	2743179	347.846	300.248	337.943	204.75	131.238	183.673	188.196	242.255	291.856	441.369	589.017	534.591	272.819	302.341	338.569	462.571	498.632	491.556	0.431978	TriTrypDB V5.0	No	Unknown: conserved	hypothetical protein, conserved
Tb927.10.11220	Tb927_10_v5	2746320	2745043	2645.55	2775.53	2381.68	309.533	311.911	349.357	235.597	292.573	243.547	1921.76	1499.98	2356.19	431.423	418.25	412.906	455.063	677.364	540.027	8.53704	TriTrypDB V5.0	No	Other	procyclic form surface phosphoprotein (PSSA-2)
Tb927.10.11230	Tb927_10_v5	2747526	2746522	98.1893	171.98	130.561	128.642	133.241	122.043	107.453	85.2681	149.313	520.191	824.548	448.402	582.717	377.144	229.938	717.559	663.631	412.724	0.430721	TriTrypDB V5.0	No	Unknown: conserved	hypothetical protein, conserved
Tb927.10.11240	Tb927_10_v5	2749063	2747777	188.355	158.982	173.58	172.115	174.629	176.679	247.546	183.085	249.415	654.722	569.558	518.22	700.301	583.989	517.555	613.869	514.503	752.782	1.00097	TriTrypDB V5.0	No	Unknown: conserved	hypothetical protein, conserved
Tb927.10.11250	Tb927_10_v5	2751994	2749376	1481.21	2283.1	1257.15	1704.61	1288.02	1262.04	1072.54	1459.03	1022.72	1286.22	1543.57	1068.35	1526.4	1294.15	1288.95	1159.21	1209.25	1603.49	0.771282	TriTrypDB V5.0	No	Other	hypothetical protein, conserved
Tb927.10.11260	Tb927_10_v5	2752755	2752192	398.763	441.434	451.429	216.755	136.286	193.338	454.855	405.246	325.275	925.043	1078.34	611.992	730.89	404.37	208.222	1695.72	948.532	488.938	2.0849	TriTrypDB V5.0	No	Translation	hypothetical protein, conserved
Tb927.10.11270	Tb927_10_v5	2753738	2753010	272.854	169.05	284.145	137.318	67.6459	74.1433	80.8912	168.64	86.7318	770.525	839.168	696.897	442.498	257.417	158.072	755.023	758.101	365.072	0.799927	TriTrypDB V5.0	No	RNA-associated	RNA-binding protein, putative (RBP23)
Tb927.10.11280	Tb927_10_v5	2758132	2758575	6.08068	5.5555	7.7254	2.93077	7.05628	3.30772	7.23196	4.33594	6.08586	76.4425	56.2822	47.9146	64.9595	38.0556	28.3291	153.573	77.7291	53.7937	0.404753	TriTrypDB V5.0	No	Unknown: Tb-specific	hypothetical protein
Tb927.10.11290	Tb927_10_v5	2758800	2760101	88.2474	117.911	68.3143	47.3025	62.5881	92.4605	45.2235	55.5938	42.744	342.039	469.007	438.268	391.485	253.666	263.049	363.479	309.155	367.523	0.311599	TriTrypDB V5.0	No	Unknown: conserved	hypothetical protein, conserved
Tb927.10.1130	Tb927_10_v5	304732	303908	452.987	525.191	344.946	381.801	419.92	550.499	286.822	316.268	324.957	739.657	1019.25	733.635	760.507	571.714	471.612	770.148	740.307	518.485	0.973981	TriTrypDB V5.0	No	organelle biogenesis and structure	dynein arm light chain, axonemal, putative
Tb927.10.11300	Tb927_10_v5	2760514	2760894	7180.45	7513.32	6524.78	8015.09	5137.92	8275.28	3920.35	7026.6	6629.08	2846.03	3615.96	3354.36	4321.95	2661.18	2899.08	2247.76	3910.11	3766.55	0.627353	TriTrypDB V5.0	No	organelle biogenesis and structure	paraflagellar rod component, putative (PFC16)
Tb927.10.11310	Tb927_10_v5	2761335	2762576	1116.29	1453.28	943.867	1164.29	1124.49	1113.16	1215.1	1110.82	1212.38	687.772	1030.33	805.185	918.885	846.458	695.875	832.673	606.16	1070.95	0.477203	TriTrypDB V5.0	No	organelle biogenesis and structure	intraflagellar transport protein IFT55/IFT57, putative (IFT57/55)
Tb927.10.11330	Tb927_10_v5	2764817	2765503	341.981	316.836	444.57	584.862	426.994	586.818	695.597	833.408	849.568	1390.83	2570.27	1152.81	1459.6	839.292	606.539	2792.89	2263.52	1212.23	1.4886	TriTrypDB V5.0	No	Other	hypothetical protein, conserved
Tb927.10.11340	Tb927_10_v5	2765916	2770076	1649.02	1790.03	1730.34	621.832	492.594	380.473	784.989	1616.78	1346.2	1219.13	815.95	1020.41	471.684	1047.38	901.275	673.418	1006.47	1638.44	1.01202	TriTrypDB V5.0	No	Unknown: conserved	hypothetical protein, conserved
Tb927.10.11350	Tb927_10_v5	2771456	2771917	273.239	303.544	397.563	183.099	132.246	185.154	118.62	121.432	203.978	347.328	529.115	318.408	252.018	182.367	122.657	365.553	316	175.43	0.208726	TriTrypDB V5.0	No	Translation	hypothetical protein, conserved
Tb927.10.11360	Tb927_10_v5	2772920	2774617	169.012	161.106	132.087	254.742	276.575	241.403	275.444	198.101	214.347	619.79	820.736	696.663	860.215	818.086	925.468	1209.77	882.47	903.241	0.832418	TriTrypDB V5.0	No	Phosphorylation	protein phosphatase 2A regulatory subunit, putative
Tb927.10.11370	Tb927_10_v5	2775042	2775482	172.875	167.829	226.685	107.789	84.8035	134.318	180.416	138.193	166.741	871.05	841.953	538.622	340.547	271.241	200.623	654.122	529.524	327.059	0.703656	TriTrypDB V5.0	No	Unknown: conserved	hypothetical protein, conserved
Tb927.10.11380	Tb927_10_v5	2775826	2776998	539.997	541.875	533.756	220.655	130.23	184.309	176.035	340.405	186.536	387.534	670.276	651.804	257.319	242.48	251.908	346.787	528.205	404.914	2.03548	TriTrypDB V5.0	No	Interacting	hypothetical protein, conserved
Tb927.10.11390	Tb927_10_v5	2777404	2777982	7784.89	872.285	6674.02	1577.34	538.041	661.269	2340.34	4659.75	2377.69	14353.3	12523.2	15928.4	9136.27	6940.55	5099.53	7294.93	9114.59	6068.07	0.693494	TriTrypDB V5.0	No	Translation	60S ribosomal protein L6, putative
Tb927.10.1140	Tb927_10_v5	306648	305185	231.929	232.853	216.732	123.582	133.239	114.397	186.56	170.004	159.579	471.632	490.203	437.117	372.849	393.584	453.71	760.184	551.37	567.589	2.2954	TriTrypDB V5.0	No	organelle biogenesis and structure	epsilon tubulin (TUBE1)
Tb927.10.11400	Tb927_10_v5	2778340	2779857	64.3444	132.104	64.4067	59.8972	69.6411	49.3765	73.3949	77.4489	105.61	355.122	520.651	652.846	417.461	516.735	450.127	706.391	580.314	680.962	0.924489	TriTrypDB V5.0	No	Unknown: conserved	hypothetical protein, conserved
Tb927.10.11410	Tb927_10_v5	2780151	2781266	155.736	139.081	134.544	174.098	177.654	157.882	251.261	202.495	261.593	718.799	1028.53	596.533	746.777	487.456	469.914	1337.19	898.683	646.711	0.789057	TriTrypDB V5.0	No	Unknown: conserved	hypothetical protein, conserved
Tb927.10.11420	Tb927_10_v5	2781585	2783765	120.727	136.717	80.1261	103.923	110.026	113.931	165.573	117.963	110.992	591.845	681.344	498.518	631.283	675.129	798.275	572.553	475.501	806.158	0.346137	TriTrypDB V5.0	No	Unknown: conserved	hypothetical protein, conserved
Tb927.10.11430	Tb927_10_v5	2786209	2787210	55.5826	50.8205	59.9163	31.3048	38.3542	35.8961	68.3041	45.6003	86.0687	200.495	265.025	201.973	204.113	213.481	242.467	192.088	207.501	270.807	0.75809	TriTrypDB V5.0	No	Unknown: conserved	hypothetical protein, conserved
Tb927.10.11440	Tb927_10_v5	2788396	2791095	2060.54	1991.87	922.126	866.525	943.795	801.772	609.109	904.855	825.242	1643.74	619.243	756.953	558.55	1657.77	1529	470.077	565.243	708.128	1.22704	TriTrypDB V5.0	No	Phosphorylation	CYC2-like cyclin, putative,G1 cyclin CycE4, putative (CYC5)
Tb927.10.11450	Tb927_10_v5	2794186	2796375	324.992	484.152	178.315	821.651	861.029	893.12	542.785	560.375	389.845	481.844	184.482	140.419	167.082	719.364	622.633	149.78	236.032	158.908	0.19238	TriTrypDB V5.0	No	phosphorylation	TFIIF-stimulated CTD phosphatase, putative
Tb927.10.11460	Tb927_10_v5	2797765	2798133	43.6198	6.85333	9.69725	6.84394	11.0923	4.53149	8.52471	6.08762	9.64651	75.3229	25.7352	15.0095	21.6955	140.981	103.157	22.365	50.4454	20.451	32.8036	TriTrypDB V5.0	No	Unknown: Tb-specific	hypothetical protein
Tb927.10.11470	Tb927_10_v5	2799018	2803103	98.9765	102.57	73.4449	93.8464	116.072	84.6123	121.509	68.5519	75.6682	703.434	650.758	801.587	528.059	829.797	1022.63	683.919	665.392	999.724	0.48203	TriTrypDB V5.0	No	Unknown: conserved	hypothetical protein, conserved
Tb927.10.11480	Tb927_10_v5	2803449	2805362	97.7249	89.3891	75.9442	62.8504	53.5111	90.2701	82.3971	44.7868	42.8946	528.037	576.971	563.649	388.983	475.923	514.311	455.127	466.046	547.515	0.312135	TriTrypDB V5.0	No	Unknown: conserved	hypothetical protein, conserved
Tb927.10.1150	Tb927_10_v5	309987	306985	247.672	284.644	216.895	163.411	146.369	161.525	222.087	225.509	232.481	608.915	576.023	566.845	760.776	981.032	1124.68	810.767	741.945	1057.24	0.381703	TriTrypDB V5.0	No	Unknown: conserved	hypothetical protein, conserved
Tb927.10.11500	Tb927_10_v5	2806111	2807124	91.6157	76.1732	66.8249	87.12	74.7025	86.3223	93.936	72.9655	110.529	516.795	590.819	597.129	465.746	379.515	413.775	538.277	500.925	468.244	0.859019	TriTrypDB V5.0	No	Unknown: conserved	hypothetical protein, conserved
Tb927.10.11510	Tb927_10_v5	2808068	2809348	193.484	284.556	197.305	252.877	424.949	365.864	175.952	214.937	257.804	397.719	536.386	520.679	549.123	536.675	649.362	492.719	406.534	494.335	0.350467	TriTrypDB V5.0	No	Unknown: conserved	hypothetical protein, conserved
Tb927.10.11520	Tb927_10_v5	2810810	2811163	233.425	190.047	451.661	200.395	146.383	289.917	173.742	291.633	357.449	335.615	378.469	442.523	316.472	230.284	192.863	438.707	540.29	283.72	0.153623	TriTrypDB V5.0	No	Unknown: conserved	hypothetical protein, conserved
Tb927.10.11530	Tb927_10_v5	2811743	2812048	177.367	105.037	172.01	123.818	127.195	199.409	188.003	157.515	264.944	246.907	232.57	308.021	272.758	231.743	172.073	298.493	283.122	210.3	0.871035	TriTrypDB V5.0	No	Unknown: conserved	hypothetical protein, conserved
Tb927.10.11540	Tb927_10_v5	2812418	2813062	5095.03	1127.19	5807.23	1608.03	558.23	794.64	2326.84	3930.21	2382.47	13701.8	11377.6	12258.3	8035.07	5761.11	4881.43	7234.99	10115.4	5617.52	88.5841	TriTrypDB V5.0	No	Translation	40S ribosomal protein S3, putative (RPS3)
Tb927.10.11550	Tb927_10_v5	2813492	2815720	168.056	233.797	155.616	458.716	433.036	365.499	270.639	246.694	187.749	434.623	453.234	526.637	783.527	894.42	1060.6	381.955	453.659	601.01	0.500842	TriTrypDB V5.0	No	Unknown: conserved	hypothetical protein, conserved
Tb927.10.11560	Tb927_10_v5	2816723	2817922	93.0067	87.2185	92.6412	169.437	190.777	192.618	142.629	106.454	142.314	243.128	196.538	280.54	326.986	377.268	511.843	304.502	305.013	416.307	3.01861	TriTrypDB V5.0	No	Unknown: conserved	hypothetical protein, conserved
Tb927.10.11570	Tb927_10_v5	2818297	2820498	492.91	503.25	506.312	407.523	420.92	333.732	356.075	252.671	340.743	646.818	839.149	902.343	827.752	720.859	766.983	859.648	906.52	952.841	0.50466	TriTrypDB V5.0	No	Unknown: conserved	hypothetical protein, conserved
Tb927.10.11580	Tb927_10_v5	2820932	2826025	805.641	801.17	614.979	1175.06	1105.31	1086.21	688.304	816.643	900.615	1243.75	830.692	1300.93	1447.45	2342.28	2421.47	1130.11	1223.69	1632.65	0.806976	TriTrypDB V5.0	No	interacting	predicted WD40 repeat protein
Tb927.10.11590	Tb927_10_v5	2827191	2828477	279.073	236.283	324.626	757.354	893.321	691.276	1099.22	1118.82	1039.63	398.042	576.101	534.464	860.283	790.62	663.855	1001.32	904.854	978.77	1.4401	TriTrypDB V5.0	No	Metabolism	nicotinate phosphoribosyltransferase, putative
Tb927.10.1160	Tb927_10_v5	311030	310584	271.936	369.547	250.873	168.254	156.466	204.582	198.957	176.057	257.759	513.084	668.48	396.453	412.628	264.241	311.59	388.189	251.693	287.595	0.274849	TriTrypDB V5.0	No	metabolism	hypothetical protein, conserved
Tb927.10.11600	Tb927_10_v5	2830097	2831896	487.988	475.648	432.096	655.643	743.936	785.537	529.346	435.106	474.769	355.824	348.881	486.547	655.552	712.088	754.928	549.913	491.526	686.31	5.17878	TriTrypDB V5.0	No	Unknown: conserved	hypothetical protein, conserved
Tb927.10.11610	Tb927_10_v5	2832794	2833483	164.202	154.503	137.224	276.262	240.247	294.855	137.95	134.72	164.174	316.641	295.36	348.022	509.255	362.64	269.851	434.138	331.415	260.547	3.58382	TriTrypDB V5.0	No	Unknown: conserved	hypothetical protein, conserved
Tb927.10.11620	Tb927_10_v5	2833873	2837175	79.9454	113.563	94.0148	150.812	144.347	137.222	95.33	105.689	122.778	544.174	417.165	569.405	612.475	825.48	873.587	515.134	581.636	653.912	0.47837	TriTrypDB V5.0	No	Transporter	calcium-transporting ATPase, putative
Tb927.10.11630	Tb927_10_v5	2838545	2840449	1063.38	1884.7	1199.51	227.641	380.536	337.607	38.316	116.828	44.2244	596.229	168.716	243.756	109.328	521.818	376.674	74.6294	118.056	75.4775	0.637451	TriTrypDB V5.0	No	Unknown: conserved	hypothetical protein, conserved
Tb927.10.11640	Tb927_10_v5	2845202	2846677	228.118	187.653	175.096	345.717	378.52	261.141	604.81	538.317	346.134	312.841	268.584	302.399	385.727	432.984	538.614	613.992	483.176	579.345	1.32019	TriTrypDB V5.0	No	Protein transport/modification	hypothetical protein, conserved
Tb927.10.11650	Tb927_10_v5	2848232	2848717	163.478	321.996	215.488	223.309	205.924	220.167	125.952	177.149	172.749	229.017	248.34	232.284	203.471	203.1	218.182	187.126	205.021	227.853	2.18837	TriTrypDB V5.0	No	Unknown: conserved	hypothetical protein, conserved
Tb927.10.11660	Tb927_10_v5	2850017	2851378	215.136	216.358	262.047	368.039	464.322	401.597	319.444	264.235	252.125	717.693	702.493	710.332	992.227	871.607	786.807	887.717	698.05	692.667	0.332338	TriTrypDB V5.0	No	Unknown: conserved	hypothetical protein, conserved
Tb927.10.11670	Tb927_10_v5	2851640	2852722	65.5245	90.471	101.475	120.624	138.295	190.317	92.4103	55.3255	74.2646	537.621	677.63	612.558	752.455	571.981	559.998	785.168	651.894	495.478	0.458935	TriTrypDB V5.0	No	Unknown: conserved	hypothetical protein, conserved
Tb927.10.11680	Tb927_10_v5	2853192	2856149	168.207	272.412	202.396	581.655	568.296	471.783	557.036	321.366	366.58	679.335	580.589	713.1	960.031	1398.96	1621.62	763.48	659.391	996.96	0.88251	TriTrypDB V5.0	No	Transporter	chloride channel protein, putative
Tb927.10.11690	Tb927_10_v5	2857193	2858647	101.441	104.805	86.3539	175.722	213.989	189.732	200.056	191.144	191.151	359.569	315.678	330.032	519.64	532.215	584.391	428.342	412.599	538.592	0.627848	TriTrypDB V5.0	No	Unknown: conserved	hypothetical protein, conserved
Tb927.10.1170	Tb927_10_v5	317471	312228	3596.31	4302.85	3093	4904.59	3935.7	3980.65	3917.79	5901.57	5738.07	1831.4	1752.99	2125.92	1809.95	2957.15	3188.5	2006.59	2579.64	4463.1	0.445474	TriTrypDB V5.0	No	organelle biogenesis and structure	intraflagellar transport protein IFT172, putative (IFT172)
Tb927.10.11700	Tb927_10_v5	2859117	2859737	649.848	485.734	705.674	1059.65	542.075	864.847	867.645	995.448	1170.8	347.169	393.25	436.533	506.979	353.139	430.235	250.927	448.873	591.49	0.341893	TriTrypDB V5.0	No	metabolism	guanylate kinase, putative
Tb927.10.11720	Tb927_10_v5	2861484	2863826	223.488	246.038	194.69	456.14	451.204	367.556	495.958	303.805	268.153	565.972	581.562	618.513	1056.31	1058.1	1205.11	689.147	624.241	991.962	1.00038	TriTrypDB V5.0	No	Unknown: conserved	hypothetical protein, conserved
Tb927.10.11730	Tb927_10_v5	2864592	2866862	540.075	673.081	498.755	1212.61	953.899	926.644	737.892	631.618	554.069	629.561	562.144	639.904	777.397	1213.95	1136.72	760.323	599.196	767.101	0.742965	TriTrypDB V5.0	No	RNA-associated	zinc finger protein family member, putative (ZC3H33)
Tb927.10.11750	Tb927_10_v5	2867916	2868584	39.0025	60.6654	70.0819	49.2297	54.5194	100.956	59.8174	46.5312	76.386	164.035	160.616	160.455	172.032	194.61	213.034	120.675	159.126	175.502	0.78911	TriTrypDB V5.0	No	Unknown: conserved	hypothetical protein, conserved
Tb927.10.11760	Tb927_10_v5	2869425	2871956	5293.67	6501.27	5598.2	4677.76	3427.97	3327.64	2074.19	2821.84	2130.37	1335.6	546.345	509.822	389.97	1650.13	1228.52	447.73	545.645	476.205	0.742628	TriTrypDB V5.0	No	RNA-associated	pumilio/PUF RNA binding protein 6 (PUF6)
Tb927.10.11770	Tb927_10_v5	2877260	2877649	1267.06	890.763	1243.41	614.047	504.722	899.982	668.376	527.597	569.747	780.596	1042.31	790.074	574.948	414.624	366.885	787.245	429.576	332.248	1.65489	TriTrypDB V5.0	No	Metabolism	hypothetical protein, conserved
Tb927.10.11780	Tb927_10_v5	2878763	2882254	1082.54	1457.72	1074.19	1709.68	1235.53	1293.15	655.547	1105.76	956.711	943.684	657.189	747.142	1240.67	1812.86	2056.19	656.5	882.047	1255.34	1.37636	TriTrypDB V5.0	No	Unknown: conserved	hypothetical protein, conserved
Tb927.10.1180	Tb927_10_v5	319438	317993	84.6957	119.026	77.321	43.1709	51.4807	59.605	57.4721	47.3995	85.993	481.404	503.088	569.467	484.291	369.398	422.438	474.453	540.08	572.133	1.10095	TriTrypDB V5.0	No	Interacting	hypothetical protein, conserved
Tb927.10.11800	Tb927_10_v5	2883245	2884366	238.284	339.843	339.084	629.949	616.754	705.49	239.33	326.964	265.444	533.304	605.636	463.311	732.937	693.707	718.515	553.59	466.02	442.976	1.09177	TriTrypDB V5.0	No	organelle biogenesis and structure	33 kDa inner dynein arm light chain, axonemal, putative,dynein light chain, putative
Tb927.10.11810	Tb927_10_v5	2885074	2886990	256.282	370.633	250.846	156.949	285.648	238.874	166.958	134.718	136.44	489.186	475.4	484.253	438.935	503.326	626.922	457.682	466.105	558.851	0.679894	TriTrypDB V5.0	No	Unknown: conserved	hypothetical protein, conserved
Tb927.10.11820	Tb927_10_v5	2887349	2888353	170.388	180.981	176.186	185.758	215.004	227.903	116.31	179.765	202.992	345.856	332.301	363.434	418.764	383.364	410.338	316.081	255.682	343.442	0.209441	TriTrypDB V5.0	No	Translation	hypothetical protein, conserved
Tb927.10.11830	Tb927_10_v5	2889323	2890555	83.5376	148.642	58.1027	55.2669	124.139	102.292	148.801	88.7062	191.861	443.581	545.623	476.709	690.205	520.758	672.69	637.942	569.723	646.687	0.333588	TriTrypDB V5.0	No	Unknown: conserved	hypothetical protein, conserved
Tb927.10.11840	Tb927_10_v5	2890931	2892292	132.845	88.48	161.319	67.1693	102.942	63.1421	71.1996	124.314	128.793	404.432	382.143	430.594	315.186	310.324	271.74	413.255	348.226	361.542	35.8638	TriTrypDB V5.0	No	Unknown: Tb-specific	hypothetical protein
Tb927.10.11850	Tb927_10_v5	2892761	2896075	426.264	369.73	334.307	183.932	228.119	191.05	145.786	319.924	341.677	673.935	408.824	565.118	383.872	636.861	703.127	400.909	495.088	681.504	43.047	TriTrypDB V5.0	No	Unknown: conserved	hypothetical protein, conserved
Tb927.10.11860	Tb927_10_v5	2896334	2897959	245.142	231.754	206.384	338.779	559.195	393.881	245.022	218.485	175.542	522.859	221.398	251.302	492.63	1035.21	926.394	399.989	267.051	529.626	51.9433	TriTrypDB V5.0	No	Unknown: conserved	hypothetical protein, conserved,proline rich protein
Tb927.10.11870	Tb927_10_v5	2898295	2899227	440.987	496.568	428.158	228.121	215.013	289.533	256.308	312.841	250.891	914.183	985.936	864.818	742.863	544.991	483.759	754.907	592.455	570.581	0.287467	TriTrypDB V5.0	No	RNA-associated	mitochondrial RNA binding protein (MRB11870)
Tb927.10.11880	Tb927_10_v5	2899890	2902019	68.9747	65.2002	92.2719	356.816	318.97	214.078	173.154	143.504	166.736	827.646	968.376	1023.17	2233.28	2037.07	2031.73	1239.3	1243.89	1273.61	1.57143	TriTrypDB V5.0	No	Unknown: conserved	hypothetical protein, conserved
Tb927.10.11890	Tb927_10_v5	2902749	2903699	200.796	287.94	255.73	293.163	499.648	477.139	196.645	230.797	266.383	558.128	649.893	690.169	634.686	618.872	572.158	493.963	543.639	438.577	0.215635	TriTrypDB V5.0	No	Unknown: conserved	hypothetical protein, conserved
Tb927.10.1190	Tb927_10_v5	322607	320454	35.1975	55.0026	32.9417	85.5629	65.6166	61.8601	67.2319	72.2111	82.6452	440.201	494.824	461.381	600.065	511.795	531.496	568.359	573.427	601.924	0.191561	TriTrypDB V5.0	No	Unknown: conserved	hypothetical protein, conserved
Tb927.10.11900	Tb927_10_v5	2904292	2904795	291.402	413.758	375.756	252.323	163.544	316.687	251.479	321.657	264.241	405.959	416.397	272.732	411.641	255.87	272.572	636.658	352.992	281.511	1.15622	TriTrypDB V5.0	No	Other	hypothetical protein, conserved
Tb927.10.11910	Tb927_10_v5	2905143	2906597	88.1369	89.3589	73.3146	215.665	213.997	217.389	384.699	137.989	222.919	389.287	598.29	493.436	1202.82	917.98	1076.05	1116.05	575.542	953.381	0.808202	TriTrypDB V5.0	No	Transporter	hypothetical protein, conserved
Tb927.10.11920	Tb927_10_v5	2906871	2907338	196.437	101.72	135.851	64.2479	52.5006	80.4383	97.4199	73.9027	82.8197	788.137	1024.83	552.422	667.329	449.981	397.165	985.485	540.986	305.788	0.0547818	TriTrypDB V5.0	No	Unknown: conserved	hypothetical protein, conserved
Tb927.10.11930	Tb927_10_v5	2907661	2908443	804.555	266.232	270.872	44.4876	52.4889	56.7532	342.944	391.176	376.132	542.946	479.114	376.425	201.446	165.741	134.015	290.557	287.912	307.096	0.19796	TriTrypDB V5.0	No	Metabolism	beta-D-hydroxybutyrate dehydrogenase
Tb927.10.11940	Tb927_10_v5	2909580	2911544	42.2138	50.6143	24.0449	83.672	90.848	98.8258	122.8	89.8234	66.0997	420.39	399.747	297.021	565.464	513.755	541.912	565.041	572.795	455.394	0.172715	TriTrypDB V5.0	No	Phosphorylation	ABC1 protein, putative
Tb927.10.11950	Tb927_10_v5	2912146	2912754	131.647	131.318	118.895	150.463	149.4	204.006	141.768	169.124	201.83	302.076	354.553	264.745	429.187	255.399	174.557	449.779	380.57	262.151	1.03197	TriTrypDB V5.0	No	Unknown: conserved	hypothetical protein, conserved
Tb927.10.11960	Tb927_10_v5	2913401	2914378	80.0065	122.383	104.382	222.518	216.019	253.462	349.647	179.478	253.25	293.083	515.257	372.938	760.541	555.296	475.95	752.302	419.459	410.398	0.651748	TriTrypDB V5.0	No	Unknown: conserved	hypothetical protein, conserved
Tb927.10.11970	Tb927_10_v5	2914957	2916246	2298.69	3238.64	562.328	659.009	1034.64	1056.24	776.643	692.572	274.573	868.994	912.124	605.703	550.604	565.631	705.667	414.636	490.135	480.359	0.507082	TriTrypDB V5.0	No	Metabolism	kynurenine aminotransferase, putative
Tb927.10.11980	Tb927_10_v5	2917534	2918391	65.4062	81.6267	79.5324	122.334	97.9246	144.587	103.513	68.545	97.289	456.077	755.319	414.751	698.025	377.99	307.043	717.584	572.666	275.907	0.380706	TriTrypDB V5.0	No	Protein transport/modification	QA-SNARE protein putative
Tb927.10.11990	Tb927_10_v5	2918711	2919358	538.333	246.361	439.625	160.498	77.7427	104.716	99.0964	171.191	100.079	422.411	370.097	523.316	354.973	234.551	179.817	371.37	389.584	184.901	2.24226	TriTrypDB V5.0	No	RNA-associated	RNA-binding protein
Tb927.10.120	Tb927_10_v5	56675	56199	309.144	294.644	245.607	102.568	108.01	127.912	385.183	278.289	269.221	102.782	117.291	90.5386	73.4516	74.255	62.2389	153.519	141.082	147.151	99.4457	TriTrypDB V5.0	No	Unknown: Tb-specific	hypothetical protein
Tb927.10.1200	Tb927_10_v5	323959	322922	218.844	256.036	282.952	156.452	146.368	152.507	285.259	228.103	221.693	741.258	852.122	629.868	642.121	466.348	411.035	731.425	573.823	550.599	0.58386	TriTrypDB V5.0	No	Unknown: conserved	hypothetical protein, conserved
Tb927.10.12000	Tb927_10_v5	2919886	2920185	181.173	123.793	220.041	186.213	153.438	177.401	165.62	132.116	107.402	171.689	215.117	215.196	272.779	184.977	160.832	203.27	177.838	134.276	0.392969	TriTrypDB V5.0	No	metabolism	iron-sulfur cluster assembly protein, putative
Tb927.10.12010	Tb927_10_v5	2921087	2921518	61.6836	37.752	95.7296	874.727	565.283	672.783	1019.91	986.641	993.321	218.039	283.481	221.793	829	403.431	443.05	752.149	732.547	669.292	5.57497	TriTrypDB V5.0	No	Unknown: conserved	hypothetical protein, conserved
Tb927.10.12020	Tb927_10_v5	2922027	2923196	98.0986	182.86	81.4958	102.192	165.533	149.195	97.7791	126.949	109.595	490.113	559.447	520.941	565.672	515.477	461.315	551.32	496.711	430.262	0.696473	TriTrypDB V5.0	No	Unknown: conserved	hypothetical protein, conserved
Tb927.10.12030	Tb927_10_v5	2923512	2924264	619.725	594.878	638.063	765.332	437.089	471.036	869.955	1111.04	768.346	207.946	168.015	118.489	142.429	306.383	255.446	131.851	157.336	180.26	0.640318	TriTrypDB V5.0	No	Unknown: conserved	hypothetical protein, conserved
Tb927.10.12040	Tb927_10_v5	2928033	2929274	788.919	1027.29	669.828	1660.98	1153.77	1483.19	1275.01	1634.32	1148.12	382.251	254.737	204.033	251.893	660.11	579.282	177.179	258.691	330.618	0.549073	TriTrypDB V5.0	No	Phosphorylation	protein kinase, putative,mitogen-activated protein kinase 11, putative
Tb927.10.12050	Tb927_10_v5	2931995	2932864	247.847	308.97	309.149	169.941	184.727	235.028	134.023	108.291	109.657	589.037	681.341	510.688	648.192	507.368	401.483	429.915	399.12	304.985	1.05689	TriTrypDB V5.0	No	Translation	hypothetical protein, conserved
Tb927.10.12060	Tb927_10_v5	2936306	2940787	936.364	1358.32	813.414	790.319	715.677	777.824	394.863	316.277	206.168	893.72	279.519	271.715	349.409	1558.51	1043.2	354.935	404.584	284.18	0.542418	TriTrypDB V5.0	No	Unknown: conserved	hypothetical protein, conserved
Tb927.10.12070	Tb927_10_v5	2941443	2941883	7.26413	5.57851	8.99017	3.48547	8.06739	5.48693	6.09857	4.33595	7.2177	85.272	25.6873	31.3504	54.6161	142.533	115.221	35.231	50.3668	33.8808	35.1171	TriTrypDB V5.0	No	Unknown: Tb-specific	hypothetical protein
Tb927.10.12080	Tb927_10_v5	2942948	2943730	19.3102	15.5214	20.76	81.9845	112.046	148.264	88.7992	58.885	71.8575	303.362	458.028	280.195	442.696	411.96	373.894	454.725	364.17	249.935	0.441399	TriTrypDB V5.0	No	Unknown: conserved	hypothetical protein, conserved
Tb927.10.12090	Tb927_10_v5	2945000	2945350	253.531	147.004	276.213	948.227	451.228	679.045	1069.58	778.677	718.435	251.133	344.388	314.595	958.37	502.209	383.191	1083.47	597.42	561.418	45.3538	TriTrypDB V5.0	No	RNA-associated	RNA-binding protein, putative (RBP7A)
Tb927.10.1210	Tb927_10_v5	326571	324529	1252.67	1446.69	891.785	913.288	954.899	786.524	934.276	796.368	656.375	868.936	1140.13	1032.58	1081.87	752.528	854.383	950.973	764.894	1068.28	0.601239	TriTrypDB V5.0	No	Other	katanin, putative
Tb927.10.12100	Tb927_10_v5	2946037	2946387	26.4407	16.67	24.6979	669.813	495.637	803.106	602.784	748.053	568.643	195.527	228.133	120.184	659.614	400.417	314.849	850.416	589.85	318.497	50.3369	TriTrypDB V5.0	No	RNA-associated	RNA-binding protein, putative (RBP7B)
Tb927.10.12110	Tb927_10_v5	2947190	2947543	141.234	92.8809	153.641	40.2196	36.3467	51.386	79.8157	173.771	145.963	226.379	253.883	239.867	165.311	138.809	114.118	257.214	302.396	151.197	0.619642	TriTrypDB V5.0	No	Unknown: conserved	hypothetical protein, conserved
Tb927.10.12120	Tb927_10_v5	2948638	2955216	613.951	893.806	777.715	742.952	761.095	698.311	644.135	603.412	628.123	1010.95	634.075	853.83	1222.25	2459.58	2342.69	1126.42	941.056	1531.66	0.506415	TriTrypDB V5.0	No	Unknown: conserved	hypothetical protein, conserved
Tb927.10.12130	Tb927_10_v5	2956367	2958718	347.63	168.011	345.412	120.583	133.233	85.805	140.815	308.608	233.699	540.308	485.473	770.431	363.181	380.896	389.575	657.868	651.649	556.697	1.11702	TriTrypDB V5.0	No	Unknown: conserved	hypothetical protein, conserved
Tb927.10.12140	Tb927_10_v5	2959417	2961792	87.0276	93.7853	87.4941	132.658	127.183	100.433	199.86	147.005	166.819	442.609	411.673	488.536	569.247	736.277	702.972	691.212	568.064	724.597	1.25122	TriTrypDB V5.0	No	Unknown: conserved	hypothetical protein, conserved
Tb927.10.12150	Tb927_10_v5	2962200	2963555	30.2152	37.4106	22.5423	52.4924	45.4273	46.8543	24.5998	26.3484	39.8528	257.154	261.281	205.198	329.095	349.144	263.894	310.912	326.545	271.858	0.279222	TriTrypDB V5.0	No	Unknown: conserved	hypothetical protein, conserved
Tb927.10.12160	Tb927_10_v5	2963853	2964965	9.74305	8.89108	14.1063	56.05	52.4946	63.6587	73.6747	27.9577	35.5546	200.32	192.989	121.58	377.074	381.202	430.31	503.917	326.114	350.421	1.77998	TriTrypDB V5.0	No	Unknown: conserved	hypothetical protein, conserved
Tb927.10.12170	Tb927_10_v5	2965415	2966098	45.7514	50.6204	21.5183	67.4147	79.7354	59.0846	369.769	125.679	145.288	204.39	409.265	137.313	389.588	323.455	329.773	643.374	261.118	357.223	1.08712	TriTrypDB V5.0	No	Protein transport/modification	RAB-interacting protein, putative
Tb927.10.12180	Tb927_10_v5	2966690	2968798	236.897	312.184	224.72	300.427	298.781	219.06	155.377	293.579	232.485	257.047	262.088	418.942	467.377	502.566	433.638	440.23	404.373	519.813	0.522675	TriTrypDB V5.0	No	Unknown: conserved	hypothetical protein, conserved
Tb927.10.12190	Tb927_10_v5	2969489	2970127	129.252	99.4654	152.316	320.909	377.532	693.289	249.154	318.928	347.956	191.262	228.065	191.178	377.126	290.463	289.051	316.226	224.71	275.288	0.984182	TriTrypDB V5.0	No	Protein transport/modification	RAB-interacting protein, putative
Tb927.10.1220	Tb927_10_v5	329260	328820	6.14753	7.73027	9.02691	19.03	18.1686	14.9929	12.0822	6.03305	12.0579	15.9153	12	8.11419	2.34301	11.2521	10.5269	6.52169	16.267	5.51088	44.8273	TriTrypDB V5.0	No	Unknown: Tb-specific	hypothetical protein
Tb927.10.12200	Tb927_10_v5	2970910	2971587	50.5668	40.8702	38.0481	58.4229	55.5257	79.7703	60.7651	44.8514	45.1705	237.738	457.13	305.826	517.418	393.809	353.056	456.173	256.141	293.484	1.02796	TriTrypDB V5.0	No	Unknown: conserved	hypothetical protein, conserved
Tb927.10.12210	Tb927_10_v5	2971976	2972716	1122.05	853.182	951.362	148.783	193.813	289.245	137.981	168.348	141.294	1185.78	1099.44	1078.59	348.173	336.985	256.084	563.313	590.326	283.47	0.207753	TriTrypDB V5.0	No	Metabolism	ribulose-5-phosphate 3-epimerase, putative
Tb927.10.12220	Tb927_10_v5	2973112	2974221	154.656	145.728	168.211	136.52	176.641	160.817	146.261	119.735	127.866	786.506	1064.47	794.676	822.281	545.199	467.267	1123.44	829.926	527.192	0.955426	TriTrypDB V5.0	No	Unknown: conserved	hypothetical protein, conserved
Tb927.10.12230	Tb927_10_v5	2974559	2975860	99.1634	118.028	103.176	124.384	182.694	162.931	141.059	87.0856	86.6631	421.759	506.755	722.989	614.994	614.61	552.239	705.007	600.68	622.523	0.378033	TriTrypDB V5.0	No	Unknown: conserved	hypothetical protein, conserved
Tb927.10.12240	Tb927_10_v5	2976215	2977198	1099.3	1023.09	1139.12	265.075	323.012	377.16	449.616	265.016	260.785	1893.2	2017.97	2139.87	762.437	586.21	502.8	1262.32	933.224	524.847	0.42862	TriTrypDB V5.0	No	Metabolism	short-chain dehydrogenase, putative
Tb927.10.12250	Tb927_10_v5	2977692	2980070	122.142	156.612	124.134	99.5646	120.11	86.658	153.693	166.581	125.601	766.792	977.618	1047.48	747.758	883.207	768.687	1211.11	979.26	885.731	0.533168	TriTrypDB V5.0	No	Unknown: conserved	hypothetical protein, conserved
Tb927.10.12260	Tb927_10_v5	2980314	2981741	3975.87	3149.94	7777.38	2879.15	2693.11	2798.56	738.229	1085.62	568.879	1476.08	1534.03	5718.4	1670.24	1397.66	1378.11	757.276	1470.02	749.892	1.45613	TriTrypDB V5.0	No	Protease-related	cytosolic nonspecific dipeptidase, putative,peptidase (M20/M25/M40 family), putative
Tb927.10.12270	Tb927_10_v5	2982840	2983646	60.0563	41.9867	34.32	7.07911	24.1924	5.71429	15.8067	14.075	13.4577	94.9232	130.265	89.0878	86.5377	185.545	117.656	69.4183	60.6585	71.3525	0.189763	TriTrypDB V5.0	No	Unknown: conserved	hypothetical protein, conserved
Tb927.10.12290	Tb927_10_v5	2986186	2985071	564.291	452.667	853.954	958.754	811.574	958.022	966.479	1097.62	1353.34	852.226	997.86	1421.08	1345.71	886.913	845.619	1140.44	1064.54	1377.9	0.962648	TriTrypDB V5.0	No	Protein transport/modification	UDP-Gal or UDP-GlcNAc-dependent glycosyltransferase, putative
Tb927.10.1230	Tb927_10_v5	334326	333298	340.503	220.903	345.538	1252.27	1084.11	928.624	1182.16	1198.11	1074.97	383.536	544.694	549.559	1554.78	978.112	937.371	912.797	1068.07	1287.26	0.900729	TriTrypDB V5.0	No	Unknown: conserved	hypothetical protein, conserved
Tb927.10.12300	Tb927_10_v5	2987494	2987093	239.335	286.891	270.109	170.775	131.239	235.273	123.413	165.736	136.405	378.008	656.494	479.851	365.291	214.057	148.59	473.664	355.638	177.791	0.682656	TriTrypDB V5.0	No	Unknown: conserved	hypothetical protein, conserved
Tb927.10.12310	Tb927_10_v5	2990534	2987766	89.0924	64.0725	59.0234	76.1743	58.5491	49.3327	48.9518	45.6895	71.4771	834.647	697.816	903.937	636.968	858.827	985.313	620.781	702.48	1085.57	0.60703	TriTrypDB V5.0	No	RNA-associated	helicase-like protein
Tb927.10.12320	Tb927_10_v5	2992072	2990861	52.1425	80.3954	53.7496	103.563	145.35	145.811	84.2302	83.6583	91.241	469.389	516.974	488.866	641.597	460.343	450.905	511.611	399.965	378.176	0.469234	TriTrypDB V5.0	No	Unknown: Tb-specific	hypothetical protein
Tb927.10.12330	Tb927_10_v5	2993029	2992421	1222.38	676.769	1421.78	685.359	337.162	426.252	704.555	1589.43	1504.28	1543.73	1609.84	2897.67	1081.39	566.296	398.746	1835.64	2327.79	1015.98	0.40605	TriTrypDB V5.0	No	RNA-associated	zinc finger protein family member, putative (ZC3H34)
Tb927.10.12340	Tb927_10_v5	2996071	2993360	33.5548	17.7984	26.107	36.99	26.2507	26.0139	38.7978	29.023	25.7506	331.688	264.824	445.104	315.771	350.072	412.184	401.241	454.887	417.625	1.42744	TriTrypDB V5.0	No	Unknown: conserved	hypothetical protein, conserved
Tb927.10.12350	Tb927_10_v5	2997175	2996378	109.943	92.8052	126.316	187.321	158.487	207.271	209.817	161.05	240.778	502.922	657.315	629.194	990.551	545.902	559.058	940.782	819.184	556.982	2.14075	TriTrypDB V5.0	No	Unknown: conserved	hypothetical protein, conserved
Tb927.10.12360	Tb927_10_v5	2999344	2998832	589.498	429.479	710.716	1122.46	951.888	1489.88	560.125	671.349	608.665	318.665	245.464	334.175	462.775	493.266	654.643	198.273	240.767	359.051	1.2822	TriTrypDB V5.0	No	Unknown: conserved	hypothetical protein, conserved
Tb927.10.12370	Tb927_10_v5	3002187	3000148	976.988	804.536	624.212	426.716	367.427	309.538	392.861	382.299	405.326	854.739	687.658	875.008	683.955	594.61	636.267	481.567	528.341	712.12	0.46914	TriTrypDB V5.0	No	Metabolism	gamma-glutamylcysteine synthetase (GCS)
Tb927.10.12380	Tb927_10_v5	3004163	3002421	200.549	179.964	221.655	276.497	349.252	345.189	141.78	169.115	207.886	787.414	972.056	1143.51	967.209	785.212	847.479	779.279	821.66	859.469	3.66043	TriTrypDB V5.0	No	Protein folding	chaperone protein DNAj, putative
Tb927.10.12390	Tb927_10_v5	3005874	3005098	214.185	297.973	370.089	642.902	493.612	610.863	425.771	435.212	392.067	687.823	747.808	515.482	1157.07	655.312	559.852	1021.98	870.96	583.858	0.342114	TriTrypDB V5.0	No	Other	hypothetical protein, conserved
Tb927.10.1240	Tb927_10_v5	335633	334875	41.0292	38.6367	36.6453	29.406	40.3672	30.2047	33.0516	37.8982	37.7106	482.631	419.063	452.176	376.465	321.236	313.309	507.829	631.78	410.023	0.523908	TriTrypDB V5.0	No	Unknown: conserved	hypothetical protein, conserved
Tb927.10.12400	Tb927_10_v5	3008697	3007249	235.451	157.991	251.533	748.632	533.986	501.401	155.077	161.165	193.37	495.371	457.826	554.178	717.368	506.919	874.556	407.121	436.642	445.606	1.12736	TriTrypDB V5.0	No	Transporter	membrane transporter protein, putative
Tb927.10.12410	Tb927_10_v5	3009780	3009094	511.141	466.952	721.067	987.041	879.204	1045.72	435.966	730.446	685.179	1020.76	1218.57	1165.44	1369.37	789.686	610.027	1192.31	1374.59	763.566	1.54147	TriTrypDB V5.0	No	Other	hypothetical protein, conserved
Tb927.10.12420	Tb927_10_v5	3010503	3010075	116.868	77.3616	84.9987	150.026	88.8515	219.655	190.257	121.331	228.478	302.993	383.165	317.932	414.152	180.152	216.247	540.744	407.871	292.065	1.91946	TriTrypDB V5.0	No	Protein transport/modification	predicted S. cerevisiae Got1 homologue
Tb927.10.12430	Tb927_10_v5	3012843	3010894	1157.91	460.49	857.277	563.029	330.088	287.936	373.361	480.325	282.77	700.649	563.924	909.543	595.042	526.218	550.556	570.672	536.453	595.023	0.719303	TriTrypDB V5.0	No	Translation	hypothetical protein, conserved
Tb927.10.12440	Tb927_10_v5	3015959	3013356	260.827	158.036	299.644	94.664	94.883	83.3295	118.806	251.367	174.145	602.15	647.082	815.094	357.889	298.797	336.755	618.372	545.134	685.578	1.09766	TriTrypDB V5.0	No	organelle biogenesis and structure	kinesin, putative
Tb927.10.12450	Tb927_10_v5	3017100	3016483	164.207	120.433	173.316	198.671	104.998	163.637	236.276	145.196	168.112	429.094	633.426	376.501	520.748	262.316	227.408	903.463	460.796	354.753	0.551432	TriTrypDB V5.0	No	Protein transport/modification	SNARE domain-containing protein, putative
Tb927.10.12460	Tb927_10_v5	3018011	3017568	81.1995	92.7676	132.56	128.715	67.6479	98.6678	231.576	130.127	233.48	216.731	225.266	197.327	244.527	265.274	316.092	274.607	214.462	305.763	0.963672	TriTrypDB V5.0	No	Unknown: conserved	hypothetical protein, conserved
Tb927.10.12470	Tb927_10_v5	3020581	3018998	180.015	180.998	180.107	134.526	176.643	181.698	136.604	111.763	145.939	553.427	807.806	763.535	631.592	576.206	718.614	636.021	518.615	731.799	0.649552	TriTrypDB V5.0	No	Unknown: conserved	hypothetical protein, conserved
Tb927.10.12480	Tb927_10_v5	3023250	3022198	178.745	162.272	172.262	236.12	233.185	365.731	347.422	239.478	281.247	190.104	309.375	230.875	331.527	337.818	398.308	513.764	363.717	534.11	0.521187	TriTrypDB V5.0	No	Unknown: conserved	hypothetical protein, conserved
Tb927.10.12490	Tb927_10_v5	3027375	3023977	409.579	525.154	334.49	572.83	537.007	484.282	603.543	453.63	393.456	667.679	638.795	641.635	813.234	985.545	1241.59	807.215	591.789	1118.05	0.994953	TriTrypDB V5.0	No	organelle biogenesis and structure	kinesin, putative
Tb927.10.1250	Tb927_10_v5	336903	336118	698.997	411.801	479.122	157.343	167.567	217.094	299.276	541.173	370.186	445.016	360.862	488.395	331.246	345.705	351.48	323.21	500.454	585.348	1.42504	TriTrypDB V5.0	No	Unknown: conserved	hypothetical protein, conserved
Tb927.10.12500	Tb927_10_v5	3033680	3030942	8345.2	9379.59	11578.2	2065	2865.71	2795.98	1170.38	1889.78	1718.69	2576.16	1337.48	1792	786.929	1879.87	1866.63	885.332	1304.12	1875.13	92.8715	TriTrypDB V5.0	No	Transporter	P-type H -ATPase, putative
Tb927.10.12510	Tb927_10_v5	3037392	3034630	5996.84	6796.05	8638.14	2037.86	2873.79	2809.79	1341.18	2122.32	2050.95	2108.72	1187.01	1710.76	980.834	2006.74	2199.95	1043.15	1504.98	2233.01	92.6624	TriTrypDB V5.0	No	Transporter	P-type H -ATPase, putative
Tb927.10.12520	Tb927_10_v5	3040370	3037818	183.767	269.069	159.633	71.4997	59.5595	59.9132	240.924	102.796	157.124	847.489	1048.75	819.103	832.202	904.411	892.53	1126.58	736.704	1303.96	1.14829	TriTrypDB V5.0	No	Unknown: conserved	hypothetical protein, conserved
Tb927.10.12530	Tb927_10_v5	3041066	3040566	57.9804	36.6145	76.419	21.1391	21.2051	33.5784	46.495	57.3229	51.1564	284.345	337.027	234.317	236.211	210.83	149.559	452.648	290.855	294.709	1.06336	TriTrypDB V5.0	No	Protein folding	chaperone protein DNAj, putative
Tb927.10.12540	Tb927_10_v5	3043006	3042095	697.053	669.929	738.502	231.176	264.465	282.43	286.593	247.489	256.898	1272.99	1770.67	1330.79	879.588	481.38	363.287	1159.18	832.029	508.003	0.780187	TriTrypDB V5.0	No	Metabolism	electron transfer protein, putative,ferredoxin, putative
Tb927.10.12550	Tb927_10_v5	3045879	3044989	93.0906	109.19	90.1992	64.5593	55.5202	52.2708	142.475	100.311	112.075	277.486	507.984	216.5	233.039	164.05	130.507	885.109	534.667	357.312	2.21976	TriTrypDB V5.0	No	Unknown: conserved	hypothetical protein, conserved
Tb927.10.12590	Tb927_10_v5	3054148	3051347	541.237	686.279	429.776	760.642	840.832	626.318	634.546	727.691	723.018	492.046	498.502	458.463	986.765	1257.81	1155.7	757.481	725.819	1289.39	8.5493	TriTrypDB V5.0	No	Unknown: conserved	hypothetical protein, conserved
Tb927.10.1260	Tb927_10_v5	338985	337360	231.953	274.678	186.991	109.995	134.251	145.837	97.379	83.6914	65.9923	640.614	558.464	572.956	433.397	544.618	692.757	523.797	437.663	561.798	0.737682	TriTrypDB V5.0	No	Translation	aspartyl-tRNA synthetase, putative
Tb927.10.12600	Tb927_10_v5	3056159	3054372	158.339	188.641	155.447	372.187	373.48	322.778	265.935	277.548	230.231	878.413	830.807	820.404	1352.73	1085.39	1177.31	953.002	937.796	1021.45	0.343468	TriTrypDB V5.0	No	Unknown: Tb-specific	hypothetical protein
Tb927.10.12610	Tb927_10_v5	3057084	3056749	7.21129	5.55525	6.53906	3.557	6.05366	5.56247	6.09857	4.33595	7.2177	106.338	49.7209	63.0096	81.6445	131.965	149.083	50.588	54.1566	65.5685	8.96272	TriTrypDB V5.0	No	Unknown: Tb-specific	hypothetical protein
Tb927.10.12620	Tb927_10_v5	3061029	3057667	1106.77	1810.74	996.144	1414.25	1164.87	1252.57	709.848	631.642	524.883	912.221	503.912	582.43	661.884	1259.32	1260.6	461.907	456.239	655.702	0.645816	TriTrypDB V5.0	No	Unknown: conserved	hypothetical protein, conserved
Tb927.10.12630	Tb927_10_v5	3062259	3061603	136.806	183.183	209.745	271.469	237.214	215.782	186.994	235.176	308.815	564.181	578.867	385.747	645.642	394.215	315.724	663.298	543.916	324.848	0.590887	TriTrypDB V5.0	No	Unknown: conserved	hypothetical protein, conserved
Tb927.10.12640	Tb927_10_v5	3065342	3063450	226.079	272.561	275.23	400.881	333.108	294.389	144.089	207.266	118.411	544.326	529.886	473.839	776.063	813.616	872.658	506.869	485.09	645.894	0.674627	TriTrypDB V5.0	No	Protein folding	chaperone protein DNAj, putative
Tb927.10.12650	Tb927_10_v5	3072854	3072261	8.66396	7.84804	21.47	7.70855	7.06477	4.61367	12.4375	21.2375	18.2386	143.962	41.3735	34.9146	49.4461	314.345	215.654	103.713	80.4756	44.7721	38.1169	TriTrypDB V5.0	No	Unknown: conserved	hypothetical protein, conserved
Tb927.10.12660	Tb927_10_v5	3075673	3073130	1335.21	2907.53	1107.32	4135.64	3760.06	3445.74	3999.17	4184.54	3695.75	922.86	537.243	206.484	197.564	2226.8	1136.6	477.991	660.053	363.779	1.41423	TriTrypDB V5.0	No	RNA-associated	pumilio/PUF RNA binding protein 2 (PUF2)
Tb927.10.12670	Tb927_10_v5	3080087	3078477	476.123	644.367	480.435	1831.38	2001.66	1920.68	716.762	1689.02	1499.47	330.414	231.659	202.308	335.524	844.26	716.032	184.345	299.851	375.413	0.413715	TriTrypDB V5.0	No	Unknown: conserved	hypothetical protein, conserved
Tb927.10.12680	Tb927_10_v5	3080865	3080353	2190.65	749.666	1525.42	899.016	419.937	660.454	1082.42	1759.53	1109.18	15183.9	13522.1	12273.9	9092.32	5984.4	3571.48	7189.81	8468.21	3742.04	81.6763	TriTrypDB V5.0	No	Translation	60S ribosomal protein L34, putative
Tb927.10.12690	Tb927_10_v5	3082272	3081226	119.891	209.453	134.674	199.544	252.349	254.114	209.343	108.136	146.162	566.59	492.023	422.103	780.227	613.287	596.363	680.023	518.143	533.348	1.14407	TriTrypDB V5.0	No	Unknown: conserved	hypothetical protein, conserved
Tb927.10.1270	Tb927_10_v5	342973	339476	19.5571	31.9031	26.1128	12.7423	23.2088	21.5393	79.1446	83.8239	45.4523	467.633	243.562	346.83	326.056	611.24	567.998	494.557	491.41	705.646	0.92565	TriTrypDB V5.0	No	DNA-associated	mismatch repair protein, putative
Tb927.10.12700	Tb927_10_v5	3084648	3083512	5355.1	5830.27	4311.81	2683.88	2979.79	3516.64	2886.31	2424.33	2222.92	1551.43	1692.99	2171.44	1048.83	1283.44	1528.96	1264.7	1376.3	1493.14	0.634725	TriTrypDB V5.0	No	Metabolism	pyruvate dehydrogenase E1 alpha subunit, putative
Tb927.10.12710	Tb927_10_v5	3088034	3085599	8822.19	9788.94	8321.65	4362.79	2575.02	2629.8	6212.44	8326.86	6625.71	3518.24	2887.47	4210.7	2108.43	1940.24	2402.38	1980.11	3216.9	5813.56	0.414614	TriTrypDB V5.0	No	Protein folding	heat shock protein 110, putative
Tb927.10.12720	Tb927_10_v5	3091411	3088703	389.003	430.344	351.246	349.36	374.488	329.052	278.243	297.767	298.217	774.103	805.884	867.451	790.181	774.392	815.492	806.641	710.712	900.107	0.965771	TriTrypDB V5.0	No	Other	hypothetical protein, conserved
Tb927.10.12730	Tb927_10_v5	3092687	3092166	7.40725	11.0149	11.6315	3.89578	14.1151	8.22925	8.74221	12.3261	15.6471	160.006	111.673	81.8593	121.453	154.938	161.963	80.2364	76.5099	66.9398	51.9902	TriTrypDB V5.0	No	Unknown: Tb-specific	hypothetical protein
Tb927.10.12740	Tb927_10_v5	3095728	3094304	461.519	534.067	429.535	343.618	335.129	385.952	247.724	332.349	186.621	478.495	261.131	292.268	279.758	493.808	523.918	178.774	229.369	237.853	6.67134	TriTrypDB V5.0	No	RNA-associated	zinc finger protein family memeber, putative (ZC3H35)
Tb927.10.12750	Tb927_10_v5	3097086	3096547	23.9297	15.5202	15.8418	9.94742	445.124	484.979	9.24353	9.2949	129.294	103.122	69.2355	34.8628	147.768	157.14	148.006	79.7699	75.6066	37.4162	61.1326	TriTrypDB V5.0	No	Unknown: Tb-specific	hypothetical protein
Tb927.10.12760	Tb927_10_v5	3101111	3100161	32.8481	72.4202	19.0149	17.1302	18.1809	39.4951	18.4477	21.1207	25.4224	173.007	46.8955	45.5665	39.9803	163.461	97.8067	42.1136	41.1202	32.0723	48.1555	TriTrypDB V5.0	No	RNA-associated	zinc finger protein family member, putative (ZC3H36)
Tb927.10.12770	Tb927_10_v5	3103432	3103028	7.2384	5.5672	7.76443	2.89675	7.05742	4.05639	6.09857	4.33595	7.2177	459.764	213.142	140.431	31.2755	62.6948	54.6133	30.0471	37.5588	14.9803	24.1468	TriTrypDB V5.0	No	Unknown: Tb-specific	hypothetical protein
Tb927.10.12780	Tb927_10_v5	3104850	3103990	4135.22	7546	2339.36	1461.69	968.04	1342.47	1991.81	1349.51	1234.6	1247.28	539.906	404.653	180.302	426.661	400.974	138.375	166.293	105.609	83.6651	TriTrypDB V5.0	No	RNA-associated	zinc finger protein family member, putative (ZC3H37)
Tb927.10.12790	Tb927_10_v5	3107342	3106994	22.5714	8.9683	13.1906	13.1695	13.1243	14.541	12.1684	8.71852	13.2918	53.2942	24.8352	23.5808	243.472	400.611	400.935	155.13	98.519	112.578	47.3267	TriTrypDB V5.0	No	Unknown: Tb-specific	hypothetical protein
Tb927.10.1280	Tb927_10_v5	343982	343461	178.758	124.888	214.851	111.171	49.4818	83.5243	370.602	208.538	347.974	662.135	637.863	681.204	506.15	346.138	247.318	968.642	788.191	487.287	0.308579	TriTrypDB V5.0	No	Unknown: conserved	hypothetical protein, conserved
Tb927.10.12800	Tb927_10_v5	3109857	3109015	1992.18	3484.77	1189.67	3456.18	2333.77	2478.8	4260.97	2996.04	2380.15	619.153	543.83	177.401	334.622	904.136	761.922	304.054	234.686	256.463	71.0157	TriTrypDB V5.0	No	RNA-associated	zinc finger protein family member, putative (ZC3H38)
Tb927.10.12810	Tb927_10_v5	3112434	3110914	347.782	267.182	330.074	831.497	703.564	711.421	520.959	532.1	508.87	1184.55	1331.17	1345.62	1598.17	1437.1	1623.19	1334.61	1304.28	1530.55	2.40843	TriTrypDB V5.0	No	Metabolism	cholinephosphate cytidylyltransferase A, putative
Tb927.10.12820	Tb927_10_v5	3117263	3114222	621.393	1400.14	845.845	13557.9	13660.4	14143.4	4577.9	8020.32	7190.3	690.825	997.985	879.796	3489.69	5312.85	5798.55	1314.85	2035.09	3459.78	1.19435	TriTrypDB V5.0	No	Unknown: conserved	hypothetical protein, conserved
Tb927.10.12830	Tb927_10_v5	3118773	3117763	54.3822	50.8128	58.624	54.9402	83.7747	83.7245	65.8859	53.6118	76.4906	540.395	640.679	629.234	575.037	390.039	367.764	681.805	620.523	454.25	0.0950166	TriTrypDB V5.0	No	DNA-associated	acetyltransferase, putative
Tb927.10.12840	Tb927_10_v5	3121152	3120238	12730.1	14101.8	12274.2	3039.73	4698.81	6029.18	675.209	1472.33	1166.08	2130.59	1526.78	1849.82	541.874	1027.45	1011.27	269.759	439.648	409.359	1.99854	TriTrypDB V5.0	No	Transporter	mitochondrial carrier protein (MCP12)
Tb927.10.12850	Tb927_10_v5	3122930	3121782	409.542	459.028	365.623	305.494	415.868	358.849	367.629	536.525	632.647	1766.31	1860.14	1598.09	1277.81	2850.64	2747	2737.89	2079.39	3320.05	0.546808	TriTrypDB V5.0	No	DNA-associated	ttaggg binding factor
Tb927.10.12860	Tb927_10_v5	3125454	3123370	539.976	609.095	441.418	251.683	260.425	222.021	295.393	367.446	315.338	559.057	768.091	764.996	515.178	472.137	452.696	505.238	458.186	583.605	1.975	TriTrypDB V5.0	No	Unknown: conserved	hypothetical protein, conserved
Tb927.10.12870	Tb927_10_v5	3129718	3126455	653.499	683.08	548.345	1212.35	1088.15	1072.38	1062.22	703.744	743.929	875.596	792.934	875.194	1311.93	1525.75	1840.6	1036.91	893.25	1349.55	1.20578	TriTrypDB V5.0	No	Unknown: conserved	hypothetical protein, conserved
Tb927.10.12880	Tb927_10_v5	3131411	3130089	55.5242	46.4244	56.0308	43.0408	35.3349	39.3133	40.4751	35.9469	71.2855	780.513	972.116	840.267	793.963	440.587	552.235	943.326	778.211	611.907	0.247419	TriTrypDB V5.0	No	Unknown: conserved	hypothetical protein, conserved
Tb927.10.12890	Tb927_10_v5	3134716	3132290	4403.01	3977.38	3040.89	2895.97	2197.5	2170.99	2996.53	3524.68	3800.18	2350.54	2608.77	2810.36	2728.49	2114.21	2295.77	2512.83	3514.18	4694.75	0.912939	TriTrypDB V5.0	No	Translation	bifunctional aminoacyl-tRNA synthetase, putative
Tb927.10.1290	Tb927_10_v5	344668	344417	66.2112	45.3487	52.2909	68.8499	54.5171	70.5304	48.9633	59.051	59.5861	111.454	110.768	111.543	153.326	114.271	94.1811	102.291	128.957	82.2272	0.0298686	TriTrypDB V5.0	No	Unknown: conserved	hypothetical protein, conserved
Tb927.10.12900	Tb927_10_v5	3135471	3135001	111.32	162.064	111.187	101.205	72.688	91.1303	87.2004	26.1042	60.8169	285.439	437.754	223.962	313.848	234.956	280.483	286.221	144.774	198.188	0.26173	TriTrypDB V5.0	No	Unknown: conserved	hypothetical protein, conserved
Tb927.10.12910	Tb927_10_v5	3138521	3135705	152.197	179.757	113.976	331.184	247.32	374.411	151.282	139.129	158.184	864.926	953.613	919.577	799.714	983.38	1207.81	813.496	659.576	1037.36	1.48654	TriTrypDB V5.0	No	Unknown: conserved	hypothetical protein, conserved
Tb927.10.12920	Tb927_10_v5	3142325	3139218	535.458	883.785	630.457	751.525	659.145	534.491	338.315	571.936	455.278	534.289	584.338	630.628	526.272	757.179	838.14	468.071	506.192	865.204	0.531808	TriTrypDB V5.0	No	Unknown: conserved	hypothetical protein, conserved
Tb927.10.12930	Tb927_10_v5	3143734	3143111	395.119	432.602	431.896	455.929	411.847	515.768	558.616	504.775	446.916	526.242	708.111	615.637	575.652	396.389	417.167	735.596	563.462	519.219	2.00319	TriTrypDB V5.0	No	Unknown: conserved	hypothetical protein, conserved
Tb927.10.12940	Tb927_10_v5	3146380	3145406	758.685	851.925	720.488	1523.03	1468.7	1673.07	1195.64	1258.89	1191.76	583.918	708.102	589.861	774.42	727.377	957.589	455.143	448.235	722.899	0.629174	TriTrypDB V5.0	No	Interacting	predicted zinc finger protein
Tb927.10.12950	Tb927_10_v5	3149810	3146931	117.478	172.085	166.869	71.8517	83.7733	61.832	197.533	189.428	157.225	730.627	828.061	849.14	488.696	743.97	655.352	1055.75	913.748	1264.21	0.792553	TriTrypDB V5.0	No	Unknown: conserved	hypothetical protein, conserved
Tb927.10.12960	Tb927_10_v5	3150924	3150232	528.083	663.201	606.788	2116.11	1839.15	1982.1	1475.04	1331.01	1742.92	1293.25	1718.97	1327.72	2373.46	1168.99	976.203	2677.75	3050.68	1521.11	0.802998	TriTrypDB V5.0	No	Protein transport/modification	ras-related protein rab-5,small GTPase, putative (RAB5A)
Tb927.10.12970	Tb927_10_v5	3152475	3151564	124.596	146.765	153.842	151.975	148.401	328.323	152.769	225.672	183.853	378.456	423.751	374.433	231.329	240.105	238.927	374.181	341.756	341.143	0.523409	TriTrypDB V5.0	No	Unknown: conserved	hypothetical protein, conserved
Tb927.10.12980	Tb927_10_v5	3155108	3152688	372.99	299.102	247.027	273.611	159.496	124.974	493.294	284.448	186.802	847.779	1021.03	919.639	667.308	633.796	694.309	1172.22	993.904	1034.18	0.974961	TriTrypDB V5.0	No	Translation	methyltransferase, putative,member of the NOL1/NOP2/sun family of proteins
Tb927.10.12990	Tb927_10_v5	3156367	3155477	152.21	129.219	169.418	142.907	94.8978	127.743	188.091	177.803	290.466	368.658	552.126	462.872	389.817	372.504	328.004	704.806	487.433	535.538	0.395762	TriTrypDB V5.0	No	Interacting	predicted ankyrin repeat family protein
Tb927.10.130	Tb927_10_v5	58920	59393	6.34154	10.0054	21.4665	2.97073	6.04964	3.3419	6.16952	5.21151	9.56445	15.5959	10.1327	8.03828	1.65787	13.5811	4.26378	2.3078	11.8154	3.07189	18.75	TriTrypDB V5.0	No	Unknown: Tb-specific	hypothetical protein
Tb927.10.1300	Tb927_10_v5	346608	345340	33.8633	29.8729	40.2348	25.7094	65.5871	41.9962	88.9763	82.8021	75.5927	172.663	102.357	131.479	166.056	409.206	305.616	152.091	164.041	214.347	0.777556	TriTrypDB V5.0	No	Unknown: conserved	hypothetical protein, conserved
Tb927.10.13000	Tb927_10_v5	3158608	3156746	1291.32	1397.08	1009.09	274.691	218.039	222.762	250.103	265.212	226.547	1620.07	1683.81	1575.01	605.85	483.146	550.573	859.376	866.712	702.502	1.25611	TriTrypDB V5.0	No	Phosphorylation	cAMP phosphodiesterase A, putative (PDEA)
Tb927.10.13010	Tb927_10_v5	3161730	3160717	307.132	445.764	414.856	535.106	473.415	419.348	453.912	536.6	422.557	319.955	355.431	327.002	385.037	315.319	341.055	416.27	414.406	495.851	1.25702	TriTrypDB V5.0	No	Phosphorylation	protein kinase A catalytic subunit (PKAC3)
Tb927.10.13020	Tb927_10_v5	3164862	3162115	369.555	377.368	275.732	377.993	342.192	313.122	424.445	388.487	354.37	895.645	1253.69	1098.27	1110.27	1035.28	1076.91	1317.44	1091.48	1288.04	0.288628	TriTrypDB V5.0	No	Protein transport/modification	vacuolar protein sorting complex subunit, putative,Vps16, putative
Tb927.10.13030	Tb927_10_v5	3167348	3165108	327.595	471.096	362.918	369.088	329.072	339.493	419.425	331.176	311.806	571.602	678.58	498.484	715.404	563.718	583.411	1002.54	616.269	802.384	0.639552	TriTrypDB V5.0	No	Protease-related	calpain-like cysteine peptidase, putative,cysteine peptidase, Clan CA, family C2, putative
Tb927.10.13040	Tb927_10_v5	3172254	3175883	216.678	627.264	132.827	306.296	351.272	339.575	950.731	612.254	262.441	765.302	636.026	538.268	461.99	929.645	812.099	801.004	671.84	1007.75	13.6613	TriTrypDB V5.0	No	ESAG/GRESAG	receptor-type adenylate cyclase GRESAG 4, putative,ESAG 4 (expression site-associated gene 4) protein, putative
Tb927.10.13050	Tb927_10_v5	3178330	3178560	6.05509	5.54285	6.50221	3.01306	5.04304	3.37801	6.07161	4.3501	6.05922	17.0624	6.38664	7.92934	5.03876	17.8616	5.94574	5.81317	15.933	4.10869	0	TriTrypDB V5.0	No	Unknown: Tb-specific	hypothetical protein, unlikely
Tb927.10.13070	Tb927_10_v5	3184915	3181160	23.1714	39.5722	26.2822	127.568	195.812	150.337	245.409	324.307	267.875	302.707	264.947	206.874	592.043	1374.43	1212.08	667.846	546.106	1028.77	0.714547	TriTrypDB V5.0	No	Unknown: conserved	hypothetical protein, conserved
Tb927.10.13090	Tb927_10_v5	3188260	3186497	137.739	199.461	77.7604	2582.32	2505.35	1822.25	1738.88	903.689	739.371	281.827	349.032	247.99	976.947	1507.83	1379.09	503.569	421.632	699.284	0.861706	TriTrypDB V5.0	No	Unknown: conserved	hypothetical protein, conserved
Tb927.10.1310	Tb927_10_v5	349704	346870	220.02	287.935	232.415	211.115	239.227	221.492	274.219	209.596	198.606	642.797	617.508	868.415	809.088	939.486	940.17	707.069	778.424	924.119	1.44022	TriTrypDB V5.0	No	Unknown: conserved	hypothetical protein, conserved
Tb927.10.13100	Tb927_10_v5	3190691	3189375	79.0435	197.273	142.226	703.179	746.962	667.242	210.399	400.037	459.717	198.245	197.588	147.253	398.343	384.976	352.266	291.077	303.091	452.216	0.779344	TriTrypDB V5.0	No	Unknown: conserved	hypothetical protein, conserved
Tb927.10.13110	Tb927_10_v5	3191787	3191431	623.439	737.14	631.705	581.338	450.214	806.763	334.754	501.247	671.442	786.4	750.545	536.916	587.868	431.306	421.477	487.77	611.559	486.008	0.159831	TriTrypDB V5.0	No	organelle biogenesis and structure	dynein light chain, putative,dynein light chain 2B, cytoplasmic, putative,predicted dynein modulator,roadblock/LC7 family member
Tb927.10.13120	Tb927_10_v5	3193835	3192630	225.049	110.495	80.3441	96.1759	91.8666	143.425	105.051	133.132	106.021	392.327	327.64	424.309	353.665	284.145	281.269	377.185	409.364	360.161	1.34364	TriTrypDB V5.0	No	Transporter	mitochondrial carrier protein (MCP14)
Tb927.10.13130	Tb927_10_v5	3195857	3194400	1415.89	1935.52	1159.25	305.901	321.999	272.401	299.019	368.342	297.139	758.846	762.504	757.695	394.874	391.349	396.479	358.127	415.747	419.181	2.53284	TriTrypDB V5.0	No	Metabolism	UTP-glucose-1-phosphate uridylyltransferase
Tb927.10.13140	Tb927_10_v5	3196964	3196419	240.35	239.463	208.986	205.161	277.582	265.818	164.803	139.913	222.398	237.456	419.248	307.226	361.7	267.26	191.069	259.839	213.835	231.776	3.73518	TriTrypDB V5.0	No	Unknown: conserved	hypothetical protein, conserved
Tb927.10.13150	Tb927_10_v5	3199961	3197403	166.989	252.599	212.71	388.986	410.831	427.273	169.609	186.823	155.947	505.353	397.811	443.059	611.187	1034.27	1151.57	620.216	534.898	695.186	0.86564	TriTrypDB V5.0	No	Unknown: conserved	hypothetical protein, conserved
Tb927.10.13160	Tb927_10_v5	3201896	3200304	118.532	135.735	142.118	151.101	111.044	125.526	136.675	124.129	154.452	836.401	1103.22	899.911	691.69	547.074	543.569	732.655	713.986	672.402	2.11941	TriTrypDB V5.0	No	Protein transport/modification	mannosyltransferase-II, putative (TbGPI18)
Tb927.10.13170	Tb927_10_v5	3204292	3203261	106.306	118.015	90.3129	92.161	133.237	137.585	96.4562	100.415	105.857	261.833	195.638	218.565	250.552	412.618	361.032	294.236	257.584	341.786	0.365814	TriTrypDB V5.0	No	Unknown: conserved	hypothetical protein, conserved
Tb927.10.13180	Tb927_10_v5	3208356	3204646	1341.79	929.346	1001.07	850.517	452.233	537.353	558.971	752.456	623.31	1264.61	892.551	1363.54	1091.63	1307.98	1369.59	906.013	1103.37	1427.33	1.19247	TriTrypDB V5.0	No	Translation	hypothetical protein, conserved
Tb927.10.13190	Tb927_10_v5	3210030	3208873	78.6198	88.2687	86.1128	109.033	113.054	111.788	92.938	98.5828	138.433	385.722	308.26	368.037	386.222	393.327	393.016	304.174	343.517	366.749	0.842724	TriTrypDB V5.0	No	organelle biogenesis and structure	actin related protein 2/3 complex, putative,ARP2/3 complex subunit, putative
Tb927.10.1320	Tb927_10_v5	352318	350171	307.925	312.25	219.661	770.749	876.159	596.553	716.938	526.755	425.172	598.125	599.092	658.181	1053.9	975.045	911.499	798.5	764.122	871.288	0.669592	TriTrypDB V5.0	No	Unknown: conserved	hypothetical protein, conserved
Tb927.10.13200	Tb927_10_v5	3213098	3210312	388.811	324.505	314.672	133.898	116.086	116.521	260.958	221.055	231.337	664.337	496.543	717.467	579.685	804.605	817.299	596.525	529.339	950.599	0.724268	TriTrypDB V5.0	No	RNA-associated	hypothetical protein, conserved
Tb927.10.13210	Tb927_10_v5	3215301	3213469	238.001	248.293	229.764	373.024	338.152	281.26	269.612	281.944	242.372	536.613	522.459	606.151	688.689	771.988	799.073	593.772	633.561	734.254	1.17809	TriTrypDB V5.0	No	Metabolism	dolichyl-P-Man:GDP-ManGlcNAc2-PP-dolichyl beta-1,4-mannosyltransferase, putative
Tb927.10.13220	Tb927_10_v5	3218327	3215586	268.821	145.83	154.353	115.596	96.909	104.86	111.21	135.702	136.263	752.461	656.298	759.041	540.314	759.1	786.15	679.814	652.573	815.951	0.529405	TriTrypDB V5.0	No	Protein folding	cyclophilin type peptidyl-prolyl cis-trans isomerase, putative (PPIase)
Tb927.10.13230	Tb927_10_v5	3220884	3219514	205.328	209.653	177.686	278.957	264.464	223.335	278.129	291.651	236.335	285.082	280.588	350.873	440.62	457.523	471.818	367.602	327.904	431.683	1.1471	TriTrypDB V5.0	No	Unknown: conserved	hypothetical protein, conserved
Tb927.10.13240	Tb927_10_v5	3223329	3221470	392.802	633.191	333.287	324.78	501.67	506.152	261.241	274.804	335.759	504.412	495.692	567.982	595.977	617.514	819.982	534.204	547.096	740.698	1.6621	TriTrypDB V5.0	No	Unknown: conserved	hypothetical protein, conserved
Tb927.10.13250	Tb927_10_v5	3230234	3224502	985.766	1158.67	826.369	1713.77	1609	1415.27	1323.58	1142.54	1162.57	1293.75	748.543	913.731	1202.53	2558.73	2372.12	892.045	998.394	1517.57	0.708045	TriTrypDB V5.0	No	Unknown: conserved	hypothetical protein, conserved
Tb927.10.13260	Tb927_10_v5	3234328	3230855	285.026	280.295	240.335	274.227	317.958	263.461	262.032	173.384	221.544	816.862	671.044	858.166	1254.05	1606.08	1792.97	802.104	717.553	1227.95	0.677655	TriTrypDB V5.0	No	Unknown: conserved	hypothetical protein, conserved
Tb927.10.13270	Tb927_10_v5	3237744	3234925	1074.38	401.993	648.74	628.58	267.512	250.533	358.867	533.22	327.733	625.543	631.363	879.07	667.308	689.119	639.7	488.877	768.888	748.574	1.06688	TriTrypDB V5.0	No	translation	periodic tryptophan protein 2, putative,predicted WD40 repeat protein,predicted involvement in cytokinesis,predicted involvement in cell separation
Tb927.10.13280	Tb927_10_v5	3246020	3238200	4313.37	2716.1	2788.94	1603.16	783.321	893.355	1344.96	2520.55	2442.84	2539.4	1309.76	2211.54	1500.09	2830.25	2729.65	1295.66	2042.41	2575.24	1.07296	TriTrypDB V5.0	No	Unknown: conserved	hypothetical protein, conserved
Tb927.10.13290	Tb927_10_v5	3247900	3246662	232.195	314.463	305.226	437.079	408.815	443.118	366.475	568.227	716.534	641.312	1018.33	802.064	976.165	820.271	862.191	1030.94	1150.52	1173.42	0.308615	TriTrypDB V5.0	No	Metabolism	ethanolamine phosphotransferase (EPT)
Tb927.10.1330	Tb927_10_v5	354486	352678	95.4244	63.1006	122.11	29.3175	42.3861	33.735	50.3735	98.0579	62.24	494.755	395.938	541.847	338.868	357.575	288.163	464.104	508.738	460.543	2.23391	TriTrypDB V5.0	No	Unknown: conserved	hypothetical protein, conserved
Tb927.10.13300	Tb927_10_v5	3249079	3248231	243.938	178.929	259.422	201.202	192.8	198.75	99.1611	141.877	155.586	315.618	264.887	300.879	353.234	319.245	345.413	244.181	273.542	339.335	1.45076	TriTrypDB V5.0	No	Translation	30S ribosomal protein S8, putative
Tb927.10.13310	Tb927_10_v5	3250604	3249705	424.887	194.507	401.57	229.2	179.683	204.952	141.898	222.098	220.161	334.251	252.816	429.878	351.413	275.734	245.717	376.748	435.919	353.971	3.71432	TriTrypDB V5.0	No	Transcription	DNA-directed RNA polymerase I subunit, putative,RNA polymerase subunit, putative (RPB5z)
Tb927.10.13320	Tb927_10_v5	3251658	3250999	411.753	312.418	357.59	279.14	265.484	379.357	200.451	277.508	334.425	386.383	413.612	318.235	383.485	302.989	329.793	363.489	307.11	367.093	0.169448	TriTrypDB V5.0	No	Transcription	DNA-directed RNA polymerase II/III subunit, putative (RPB5)
Tb927.10.13330	Tb927_10_v5	3256969	3252923	688.313	493.419	550.795	387.729	307.874	268.81	448.672	316.135	351.887	892.827	406.028	483.331	596.311	1203.05	1109.93	552.127	533.041	831.771	0.478726	TriTrypDB V5.0	No	organelle biogenesis and structure	paraflagellar rod component, putative (PFC20)
Tb927.10.13350	Tb927_10_v5	3261694	3258341	189.716	234.94	162.157	210.794	220.045	159.033	151.55	181.445	226.127	515.166	459.682	505.564	513.844	695.892	981.991	473.403	555.011	714.25	1.00347	TriTrypDB V5.0	No	Unknown: conserved	hypothetical protein, conserved
Tb927.10.13360	Tb927_10_v5	3264604	3263192	3175.89	3252.32	3074.48	1397.51	1272.88	1639.4	961.498	1199.08	976.366	1604.77	1335.71	1649.48	686.049	627.981	794.805	427.325	715.437	808.972	1.06689	TriTrypDB V5.0	No	Translation	elongation factor Tu, putative
Tb927.10.13370	Tb927_10_v5	3265756	3265157	380.57	347.715	436.917	398.822	385.607	633.583	216.387	378.07	357.712	706.937	761.581	807.874	849.486	424.019	443.036	655.049	869.049	451.356	0.141668	TriTrypDB V5.0	No	organelle biogenesis and structure	dynein light chain, putative,dynein Tctex1 family, putative
Tb927.10.13380	Tb927_10_v5	3268173	3266032	136.581	150.067	142.271	165.834	162.517	170.492	174.838	287.342	253.124	477.556	712.716	708.403	601.087	444.048	525.464	757.734	813.061	755.855	0.574304	TriTrypDB V5.0	No	DNA-associated	hypothetical protein, conserved
Tb927.10.13390	Tb927_10_v5	3271836	3269884	47.871	38.5519	12.5118	42.2092	39.357	14.4333	19.2149	10.474	11.0965	401.415	567.013	228.923	468.621	513.57	593.099	382.866	198.702	301.379	96.3483	TriTrypDB V5.0	No	Unknown: conserved	hypothetical protein, conserved
Tb927.10.1340	Tb927_10_v5	356622	354997	160.196	64.2745	127.741	124.834	140.302	111.57	80.6764	96.9455	93.7024	517.7	370.987	555.525	470.129	451.789	534.206	298.579	481.659	545.352	0.211344	TriTrypDB V5.0	No	Unknown: conserved	hypothetical protein, conserved
Tb927.10.13400	Tb927_10_v5	3274002	3273010	9.55432	5.58874	7.83681	6.0598	6.06241	11.3961	60.0862	23.6178	16.3027	391.565	402.541	281.782	322.829	214.442	247.529	338.772	298.252	279.296	17.7598	TriTrypDB V5.0	No	Metabolism	Phosphatidic acid phostphatase, putative
Tb927.10.13420	Tb927_10_v5	3276833	3276360	10.991	5.68925	22.7188	2.90052	6.05176	4.84514	6.14627	5.22488	8.40356	85.9847	75.7154	54.1647	63.29	68.2563	68.3987	114.043	89.9235	109.969	28.556	TriTrypDB V5.0	No	Unknown: Tb-specific	hypothetical protein
Tb927.10.13430	Tb927_10_v5	3279124	3277670	431.369	915.249	36.4502	195.706	143.349	197.567	617.865	437.842	223.389	223.676	334.358	167.48	178.011	227.273	228.601	368.351	268.444	391.704	0.704532	TriTrypDB V5.0	No	Metabolism	citrate synthase, putative
Tb927.10.13440	Tb927_10_v5	3281538	3279970	183.623	200.795	160.749	279.118	323.01	332.076	212.279	195.511	220.271	379.001	493.969	363.974	472.537	451.901	559.337	409.958	385.876	536.123	0.486137	TriTrypDB V5.0	No	Unknown: conserved	hypothetical protein, conserved,hypothetical protein
Tb927.10.13450	Tb927_10_v5	3286367	3284565	821.332	726.203	699.596	438.09	369.446	317.138	277.24	482.189	282.682	392.759	257.459	308.703	207.898	388.528	461.676	339.959	381.165	474.398	0.277819	TriTrypDB V5.0	No	Unknown: conserved	hypothetical protein, conserved,hypothetical protein
Tb927.10.13470	Tb927_10_v5	3290854	3288206	585.978	777.866	491.078	295.183	247.315	324.601	342.731	326.841	287.432	687.081	847.471	815.594	500.421	641.145	625.936	668.32	588.552	725.038	0.772214	TriTrypDB V5.0	No	Unknown: conserved	hypothetical protein, conserved,hypothetical protein
Tb927.10.13480	Tb927_10_v5	3292635	3291808	199.333	200.856	194.495	176.692	133.255	192.133	271.939	276.699	195.069	474.748	436.596	519.095	367.919	362.976	478.011	461.254	466.317	608.135	33.9063	TriTrypDB V5.0	No	Phosphorylation	protein kinase, putative
Tb927.10.13490	Tb927_10_v5	3294799	3293978	868.202	630.226	565.407	111.215	144.342	147.864	675.187	425.425	287.795	531.134	405.2	423.375	215.583	281.21	301.363	395.608	344.437	438.947	29.976	TriTrypDB V5.0	No	Phosphorylation	serine/threonine kinase, putative
Tb927.10.1350	Tb927_10_v5	359672	357720	415.64	424.915	468.341	417.154	426.973	273.449	206.922	720.12	542.764	528.205	451.312	715.515	459.903	389.784	425.909	411.326	557.132	795.063	0.696312	TriTrypDB V5.0	No	Unknown: conserved	hypothetical protein, conserved
Tb927.10.13500	Tb927_10_v5	3296313	3295669	3474.93	660.374	3478.13	788.35	205.948	227.596	1369.91	1565.66	758.896	5460.05	4637.75	6033.26	3801.9	3426.04	3494.76	3201.91	3605.39	4442.38	98.6688	TriTrypDB V5.0	No	Translation	60S ribosomal protein L10a
Tb927.10.13510	Tb927_10_v5	3298640	3296931	631.892	739.354	643.436	308.38	306.862	308.477	418.545	424.582	472.207	644.243	973.991	855.323	534.585	566.79	494.238	779.288	807.277	867.766	2.10236	TriTrypDB V5.0	No	Protease-related	zinc metallopeptidase, putative
Tb927.10.13520	Tb927_10_v5	3302553	3300946	640.257	706.239	561.375	1228.25	1538.34	1439.69	994.251	968.167	887.504	912.865	1187.2	1092.12	1092.6	826.976	998.15	913.886	966.658	1071.96	0.856812	TriTrypDB V5.0	No	Interacting	hypothetical protein, conserved,hypothetical protein
Tb927.10.13540	Tb927_10_v5	3305687	3304584	47.3343	68.3299	58.7307	779.126	725.766	618.096	1066.76	512.484	583.359	217.332	300.177	156.768	402.685	430.102	365.239	637.665	405.06	512.732	2.90923	TriTrypDB V5.0	No	RNA-associated	RNA-binding protein, putative (RBP12)
Tb927.10.13550	Tb927_10_v5	3310885	3307745	611.293	773.459	474.168	591.241	481.495	503.01	500.313	593.838	510.121	706.651	819.791	692.218	861.589	1032.25	915.869	1002.27	773.481	1216.62	0.686296	TriTrypDB V5.0	No	Other	hypothetical protein, conserved,hypothetical protein
Tb927.10.13560	Tb927_10_v5	3317548	3316400	462.43	305.85	404.48	112.228	111.037	113.875	80.3114	59.8131	64.597	633.366	625.853	720.712	494.22	484.211	425.832	322.636	288.317	335.839	99.6091	TriTrypDB V5.0	No	Metabolism	mevalonate-diphosphate decarboxylase
Tb927.10.13570	Tb927_10_v5	3318776	3317751	84.5432	69.6254	92.4489	107.405	147.368	140.901	113.627	126.84	143.491	456.547	599.131	657.883	754.389	705.286	477.637	724.128	735.971	506.782	100	TriTrypDB V5.0	No	RNA-associated	RNA-binding protein, putative (RBP27)
Tb927.10.13580	Tb927_10_v5	3320712	3319129	831.984	661.075	508.103	848.721	646.03	652.68	755.133	809.679	602.802	1065.65	995.127	954.902	1351.44	1118.41	1198.08	1128.24	1159.28	1339.95	93.379	TriTrypDB V5.0	No	Transporter	transporter, putative,major facilitator superfamily protein (MFS), putative
Tb927.10.13590	Tb927_10_v5	3323818	3320987	132.803	88.4674	149.685	83.2043	104.965	63.738	163.972	366.82	236.276	689.38	622.109	912.686	719.624	806.735	697.684	756.43	1026.58	1310.18	10.9855	TriTrypDB V5.0	No	Unknown: conserved	hypothetical protein, conserved,hypothetical protein
Tb927.10.13600	Tb927_10_v5	3324718	3324242	789.992	771.413	698.305	221.349	167.577	272.382	261.127	311.982	225.424	388.342	298.099	358.903	261.314	244.104	201.577	351.251	310.132	219.255	0.843431	TriTrypDB V5.0	No	Other	hypothetical protein, conserved,hypothetical protein
Tb927.10.13610	Tb927_10_v5	3327598	3325400	185.881	156.752	151.547	698.202	736.866	610.548	238.1	281.917	300.543	539.642	511.366	638.085	788.323	1036.52	1043.22	351.745	449.312	576.696	3.58445	TriTrypDB V5.0	No	Unknown: conserved	hypothetical protein, conserved
Tb927.10.13620	Tb927_10_v5	3329724	3328267	1351.45	932.658	1007.59	302.635	354.295	276.505	235.632	296.083	261.747	1027.81	790.102	1145.12	574.846	639.481	648.428	590.498	587.804	580.482	0.586028	TriTrypDB V5.0	No	Metabolism	NADH-ubiquinone oxidoreductase complex I subunit,FT putative
Tb927.10.13630	Tb927_10_v5	3332843	3330420	1258.76	1207.38	1282.71	2365.07	2455.9	2247.02	3090.23	2893	2979.9	1205.22	1188.02	1598.64	1693.83	1919	2250.05	1810.48	2023.18	3578.01	0.279944	TriTrypDB V5.0	No	Protein transport/modification	glucosidase, putative
Tb927.10.13640	Tb927_10_v5	3334659	3333289	97.9094	107.024	99.2381	101.856	110.03	138.368	125.555	110.077	109.634	469.096	499.43	469.059	603.92	658.275	701.259	477.168	454.038	599.399	0.780513	TriTrypDB V5.0	No	Unknown: conserved	hypothetical protein, conserved
Tb927.10.13650	Tb927_10_v5	3335431	3335048	206.375	138.101	190.411	169.978	181.698	227.399	233.885	140.766	183.842	263.091	255.716	226.396	337.165	253.115	231	409.935	294.508	259.83	1.30148	TriTrypDB V5.0	No	Protein transport/modification	ARF-like 2-binding protein, putative
Tb927.10.13660	Tb927_10_v5	3338617	3336398	356.24	340.985	271.756	207.483	172.62	237.701	199.035	252.038	221.579	663.594	792.992	801.764	653.937	671.022	777.473	447.022	493.213	681.801	0.906056	TriTrypDB V5.0	No	Unknown: conserved	hypothetical protein, conserved,hypothetical protein
Tb927.10.13670	Tb927_10_v5	3341499	3340081	945.59	619.27	777.765	758.94	681.354	629.907	657.891	987.692	836.268	974.62	1196.39	1320.87	1212.14	1035.43	1050.9	917.726	921.796	1292.68	0.354446	TriTrypDB V5.0	No	Phosphorylation	serine/threonine protein phosphatase 5
Tb927.10.13680	Tb927_10_v5	3344407	3342317	362.307	323.388	317.222	256.997	226.109	194.325	153.763	182.474	132.9	554.579	528.897	697.511	589.933	773.959	871.022	402.892	433.511	669.053	1.03835	TriTrypDB V5.0	No	metabolism	lipase domain protein, putative
Tb927.10.13690	Tb927_10_v5	3348076	3346124	32.5357	40.6522	14.9798	45.9704	41.3784	18.6403	23.6975	6.88574	6.38736	459.737	601.129	282.239	507.601	534.406	632.058	392.16	145.667	292.368	95.9719	TriTrypDB V5.0	No	Unknown: conserved	hypothetical protein, conserved
Tb927.10.1370	Tb927_10_v5	361249	360398	27.8775	34.1578	28.8025	34.0102	62.5732	58.8805	72.8434	38.56	57.2047	441.591	651.837	508.864	514.072	393.855	366.06	690.332	632.759	425.443	0.826033	TriTrypDB V5.0	No	Unknown: conserved	hypothetical protein, conserved
Tb927.10.13700	Tb927_10_v5	3349471	3349253	7.21129	5.55525	6.53906	3.63202	5.04592	4.85023	8.44594	6.12766	6.15369	128.351	123.705	110.283	102.739	99.0484	76.9072	119.521	105.426	80.9322	92.6661	TriTrypDB V5.0	No	Metabolism	phosphatidic acid phosphatase alpha, putative
Tb927.10.13710	Tb927_10_v5	3351006	3350011	1372.19	869.852	1519.8	823.147	586.474	499.217	1481.19	1430.58	1809.87	1127.06	1369.93	1588.07	1135.82	737.678	598.822	1345.7	1543.78	1648.62	0.807124	TriTrypDB V5.0	No	Unknown: conserved	hypothetical protein, conserved
Tb927.10.13720	Tb927_10_v5	3352939	3351806	982.112	749.508	1167.49	1212.83	1135.59	1225.75	1065.46	1414.77	1881.47	1229.38	1206.45	1929.65	1600.36	1320.91	1181.54	1463.87	1637.1	1850.66	0.8586	TriTrypDB V5.0	No	RNA-associated	RNA-binding protein, putative (RBP29)
Tb927.10.13730	Tb927_10_v5	3354923	3354027	1115.68	445.047	887.189	582.578	336.145	304.527	390.483	460.829	373.84	527.379	487.374	561.931	522.404	363.202	372.141	396.384	565.864	475.41	0.93433	TriTrypDB V5.0	No	Translation	60S ribosomal protein L7, putative
Tb927.10.13740	Tb927_10_v5	3357849	3356065	1585.06	1983.09	1657.37	1227.33	1768.48	1900.33	802.731	903.095	624.754	1405.03	1648.71	1881.43	1043.96	1287.43	1458.81	939.144	1084.13	1066.55	0.468174	TriTrypDB V5.0	No	organelle biogenesis and structure	calcium-dependent lipid binding protein, putative,synaptotagmin, putative (CaLB)
Tb927.10.13750	Tb927_10_v5	3359289	3358402	41.3174	55.1605	61.0842	93.5759	78.7381	78.54	68.1494	39.4268	70.3857	667.945	757.958	564.182	655.629	585.617	452.581	729.93	546.803	459.083	0.0381881	TriTrypDB V5.0	No	Unknown: conserved	hypothetical protein, conserved
Tb927.10.13760	Tb927_10_v5	3360223	3359570	80.8826	67.3971	80.8268	124.62	89.8469	103.45	136.82	129.368	200.457	308.365	350.822	317.846	428.351	373.068	388.666	328.185	284.296	340.207	0.49454	TriTrypDB V5.0	No	Unknown: conserved	hypothetical protein, conserved
Tb927.10.13770	Tb927_10_v5	3361047	3360706	287.637	277.092	376.735	168.027	205.918	216.193	165.212	330.545	298.069	491.024	409.827	436.974	357.956	202.149	198.924	361.196	230.907	244.424	0.115903	TriTrypDB V5.0	No	Unknown: conserved	hypothetical protein, conserved
Tb927.10.13780	Tb927_10_v5	3365704	3364646	1060.62	1148.78	882.439	1275.79	1395	1262.88	851.965	1528.69	1136.99	494.43	347.973	304.657	453.901	777.432	826.038	409.204	513.941	776.46	0.61786	TriTrypDB V5.0	No	Phosphorylation	glycogen synthase kinase 3 (GSK3)
Tb927.10.13790	Tb927_10_v5	3369931	3367889	425.401	631.052	393.17	4319.74	4095.18	3715.6	4202.87	3432.92	4500.1	574.452	692.44	478.728	1221.86	1822.93	1908.97	1387.53	1336.47	2541.07	0.830283	TriTrypDB V5.0	No	Unknown: conserved	hypothetical protein, conserved
Tb927.10.1380	Tb927_10_v5	365329	362366	84.1942	56.3599	51.2406	71.353	50.4737	36.7521	85.3663	75.6983	85.1785	585.863	493.8	657.931	714.882	790.762	857.964	811.585	747.988	995.4	0.64671	TriTrypDB V5.0	No	Phosphorylation	serine/threonine-protein kinase, putative
Tb927.10.13800	Tb927_10_v5	3374025	3372730	1036.12	612.679	818.22	617.775	490.581	513.346	829.544	709.073	830.121	1045.04	842.749	1046.14	696.511	945.327	935.011	510.992	594.814	915.806	0.611299	TriTrypDB V5.0	No	Unknown: conserved	hypothetical protein, conserved
Tb927.10.13810	Tb927_10_v5	3374725	3374384	176.566	234.976	202.31	117.16	83.7994	169.118	125.867	147.111	166.595	486.833	636.166	388.761	403.732	188.01	170.271	487.012	280.26	189.257	0.486643	TriTrypDB V5.0	No	Unknown: conserved	hypothetical protein, conserved
Tb927.10.13820	Tb927_10_v5	3375793	3375008	304.605	342.138	397.734	204.381	279.606	327.549	262.18	216.632	238.606	682.434	655.409	670.612	658.529	429.669	463.044	602.226	547.999	381.644	0.755985	TriTrypDB V5.0	No	Translation	hypothetical protein, conserved
Tb927.10.13830	Tb927_10_v5	3377745	3377023	664.208	485.701	576.795	326.702	197.859	249.05	308.739	319.768	338.348	899.347	884.351	895.153	662.549	452.278	469.965	682.066	711.324	553.513	0.486297	TriTrypDB V5.0	No	Protein folding	chaperone protein DNAj, putative
Tb927.10.13840	Tb927_10_v5	3380274	3379246	135.353	144.557	138.361	1230.33	1223.41	1421.22	395.041	289.716	325.078	248.405	396.163	275.331	540.596	580.191	769.782	281.611	314.949	392.761	0.219525	TriTrypDB V5.0	No	Unknown: conserved	hypothetical protein, conserved
Tb927.10.13850	Tb927_10_v5	3381976	3380834	420.13	242.999	389.97	162.244	123.159	165.117	139.209	201.103	113.547	810.383	1128.16	907.53	673.709	446.128	460.429	699.658	672.057	480.311	0.426578	TriTrypDB V5.0	No	Unknown: conserved	hypothetical protein, conserved
Tb927.10.13860	Tb927_10_v5	3383553	3382594	296.23	417.072	380.972	1363.26	1063.93	1147.63	2936.04	1800.51	1860.23	360.865	664.804	502.646	951.571	667.637	755.696	1740.44	1282.28	1648.94	0.274918	TriTrypDB V5.0	No	Protein transport/modification	GPI-anchor transamidase subunit 8 (GPI8)
Tb927.10.13870	Tb927_10_v5	3385518	3384214	229.581	240.584	240.103	275.939	222.076	224.137	258.81	300.422	310.321	971.605	1328.46	1150.26	827.389	700.267	760.927	1098.51	1034.51	831.811	1.71857	TriTrypDB V5.0	No	organelle biogenesis and structure	tubulin tyrosine ligase protein, putative
Tb927.10.13880	Tb927_10_v5	3389374	3386114	444.72	580.394	477.719	407.849	308.887	318.671	390.366	362.029	377.369	743.636	672.932	719.462	585.86	747.191	867.571	632.722	594.926	834.472	0.657305	TriTrypDB V5.0	No	Unknown: conserved	hypothetical protein, conserved
Tb927.10.13890	Tb927_10_v5	3391943	3390132	60.7605	116.769	82.3247	41.4091	56.5158	39.7917	39.3679	58.1786	65.5041	331.009	319.387	329.952	231.404	219.835	244.157	324.026	286.42	358.586	0.962005	TriTrypDB V5.0	No	Unknown: conserved	hypothetical protein, conserved
Tb927.10.1390	Tb927_10_v5	367524	366820	1020.94	760.612	1645.87	464.344	287.694	302.674	1037.33	1407.8	1527.46	907.636	1013.54	1468.44	522.853	356.608	275.916	758.684	1155.95	1130.24	0.840151	TriTrypDB V5.0	No	Metabolism	hypoxanthine-guanine phosphoribosyltransferase, putative
Tb927.10.13900	Tb927_10_v5	3393746	3392667	36.4551	52.8852	45.6754	91.2214	85.8087	123.27	107.507	99.4201	150.595	443.175	571.522	396.179	610.555	386.395	452.69	1025.36	630.373	638.12	1.61678	TriTrypDB V5.0	No	Transporter	UDP-galactose transporter
Tb927.10.13910	Tb927_10_v5	3395170	3394568	741.428	543.057	543.089	221.64	171.62	380.58	151.284	133.816	164.216	903.54	952.771	521.993	452.143	309.245	283.783	410.625	267.828	233.209	0.751277	TriTrypDB V5.0	No	Unknown: conserved	hypothetical protein, conserved
Tb927.10.13920	Tb927_10_v5	3395848	3395477	54.6093	85.9368	65.3542	20.2526	28.2664	40.575	67.3732	74.7886	112.788	194.637	205.829	248.541	208.143	151.784	141.84	326.891	226.877	286.18	0.551339	TriTrypDB V5.0	No	Unknown: conserved	hypothetical protein, conserved
Tb927.10.13930	Tb927_10_v5	3398152	3397154	172.969	201.981	242.384	931.209	1311.24	2425.75	411.56	557.6	768.836	602.848	823.486	792.578	1284.47	1310.54	1460.48	703.499	928.8	971.769	1.22446	TriTrypDB V5.0	No	Metabolism	phosphatidic acid phosphatase, putative
Tb927.10.13940	Tb927_10_v5	3399689	3399309	6.07955	6.6229	6.53815	2.72032	9.07538	6.97604	6.07161	4.3501	6.05922	137.765	171.818	100.118	180.992	192.249	174.824	214.018	113.157	105.898	0.416019	TriTrypDB V5.0	No	Unknown: Tb-specific	hypothetical protein, unlikely
Tb927.10.13950	Tb927_10_v5	3400989	3400291	519.514	548.489	548.056	368.565	366.427	565.175	362.763	599.171	576.821	555.612	763.507	649.272	681.763	384.232	348.65	823.609	777.316	465.218	1.08155	TriTrypDB V5.0	No	organelle biogenesis and structure	tubulin-specific chaperone, putative
Tb927.10.13960	Tb927_10_v5	3403228	3401459	856.662	1181.81	871.916	1225.61	1027.59	1137.36	555.457	889.927	747.39	708.272	952.718	936.129	880.881	995.352	964.382	852.171	984.772	960.144	2.35988	TriTrypDB V5.0	No	organelle biogenesis and structure	flagellar protein PF20
Tb927.10.13970	Tb927_10_v5	3404433	3403540	181.207	174.397	182.679	129.173	84.8018	99.9599	107.973	242.391	266.174	678.499	948.154	741.09	428.236	261.966	250.875	918.39	876.418	469.831	0.925783	TriTrypDB V5.0	No	DNA-associated	uracil-DNA glycosylase, putative
Tb927.10.13980	Tb927_10_v5	3405558	3404938	146.514	214.054	233.25	167.592	139.312	227.604	163.69	204.426	203.209	403.697	650.958	440.351	385.521	276.144	275.179	762.236	612.096	324.226	0.277866	TriTrypDB V5.0	No	Unknown: conserved	hypothetical protein, conserved
Tb927.10.13990	Tb927_10_v5	3406986	3405901	145.269	220.615	199.564	107.994	127.19	171.668	134.375	140.887	181.125	353.554	507.82	401.933	432.25	368.747	341.85	588.157	519.417	425.347	0.158408	TriTrypDB V5.0	No	Translation	hypothetical protein, conserved
Tb927.10.140	Tb927_10_v5	64685	65098	6.05509	5.54285	6.50221	3.71148	5.04403	3.34607	6.09857	4.33595	7.2177	30.1707	26.8173	13.074	53.9479	37.9974	37.9923	99.07	21.1358	17.916	53.511	TriTrypDB V5.0	No	Unknown: Tb-specific	hypothetical protein
Tb927.10.1400	Tb927_10_v5	369360	368728	957.799	672.247	927.64	983.951	513.811	799.957	684.872	1185.91	1109.99	849.552	1115.14	1393.8	894.433	399.711	547.878	931.302	1163.7	786.576	94.4808	TriTrypDB V5.0	No	Metabolism	hypoxanthine-guanine phosphoribosyltransferase (HGPRT)
Tb927.10.14000	Tb927_10_v5	3412328	3409635	2015.85	2165.04	704.387	213.41	308.867	235.875	793.554	553.228	306.133	799.309	846.56	652.774	363.956	395.232	391.298	656.172	586.448	720.71	1.37783	TriTrypDB V5.0	No	Metabolism	aconitase (ACO)
Tb927.10.14010	Tb927_10_v5	3415700	3414309	1171.71	1092.59	1059.71	819.799	636.943	559.352	1082.29	1228.94	1248.86	781.343	978.537	1056.65	767.878	695.865	717.633	861.062	1043.77	1569.75	1.37669	TriTrypDB V5.0	No	Other	hypothetical protein, conserved
Tb927.10.14020	Tb927_10_v5	3417338	3416049	368.395	352.057	332.883	374.171	333.109	329.775	330.508	284.489	294.638	737.103	1026.62	812.858	907.705	593.098	600.657	898.524	722.998	783.218	0.461899	TriTrypDB V5.0	No	Unknown: conserved	hypothetical protein, conserved
Tb927.10.14030	Tb927_10_v5	3418938	3417589	543.737	565.087	667.879	2092.8	1852.27	1869.53	2235.02	1873.66	2403.97	2248.46	2752.81	2749.33	3353.12	1982.07	1763.19	3986.36	3222.7	3110.86	0.729876	TriTrypDB V5.0	No	Unknown: conserved	hypothetical protein, conserved
Tb927.10.14040	Tb927_10_v5	3420396	3419254	753.831	716.289	808.941	1211.8	996.296	1073.13	1207.64	834.072	1200.08	1285.27	1814.96	1571.82	1913.95	1052.71	826.443	2009.71	1674.44	1442.34	0.424466	TriTrypDB V5.0	No	Transporter	vacuolar ATP synthase subunit c, putative
Tb927.10.14050	Tb927_10_v5	3421096	3420704	6.10379	6.6363	7.76342	3.50818	10.0777	3.19142	6.07161	4.3501	6.05922	73.698	69.1912	85.2274	99.7764	54.7277	36.93	90.6524	90.4925	63.9882	8.86123	TriTrypDB V5.0	No	Unknown: Tb-specific	hypothetical protein
Tb927.10.14070	Tb927_10_v5	3426642	3425494	515.426	314.676	369.468	96.8174	120.116	115.31	103.413	86.342	62.4087	621.808	614.77	734.371	484.287	469.963	457.048	320.573	251.592	336.877	99.8635	TriTrypDB V5.0	No	Metabolism	mevalonate diphosphate decarboxylase
Tb927.10.14080	Tb927_10_v5	3427870	3426845	93.0141	85.0291	96.4905	123.326	151.407	142.889	105.151	144.58	126.603	500.156	644.374	665.688	769.972	563.551	477.677	753.995	717.625	516.355	100	TriTrypDB V5.0	No	RNA-associated	RNA-binding protein, putative,RBP27
Tb927.10.14090	Tb927_10_v5	3429860	3428280	1068.73	911.533	557.875	733.962	558.211	548.431	759.974	781.473	586.986	1384.75	1154.78	1327.34	1298.52	1122.38	1162.59	1189.79	1078.94	1310.39	89.3626	TriTrypDB V5.0	No	Transporter	transporter, putative
Tb927.10.1410	Tb927_10_v5	370489	369755	189.723	185.452	215.153	136.452	84.7994	76.1634	130.663	130.312	164.131	408.542	307.33	360.514	592	359.414	378.172	405.806	336.055	387.823	0.75649	TriTrypDB V5.0	No	Unknown: conserved	hypothetical protein, conserved
Tb927.10.14100	Tb927_10_v5	3430557	3430138	12.2215	13.2899	19.2782	4.87522	5.05065	7.78325	13.408	15.0358	9.90779	136.76	94.0474	144.65	123.195	102.061	110.786	98.5366	136.357	154.78	99.6682	TriTrypDB V5.0	No	Unknown: conserved	hypothetical protein, conserved
Tb927.10.14110	Tb927_10_v5	3432010	3431651	100.19	80.6531	99.0861	96.6769	69.6615	98.1864	129.302	127.738	120.584	373.771	319.374	317.946	507.948	270.405	223.075	423.897	267.614	186.347	2.04192	TriTrypDB V5.0	No	Other	sjogren s syndrome nuclear autoantigen 1, putative
Tb927.10.14120	Tb927_10_v5	3432681	3432241	8.42178	6.66045	7.83582	3.01306	5.04304	3.37801	7.31128	5.21151	8.43193	279.061	303.72	300.894	285.646	314.544	320.331	277.492	228.741	307.427	13.3273	TriTrypDB V5.0	No	Unknown: Tb-specific	hypothetical protein
Tb927.10.14130	Tb927_10_v5	3433349	3432891	330.814	258.323	278.048	257.29	222.079	292.19	331.808	321.539	308.043	315.402	286.161	264.569	260.237	339.155	361.959	274.776	236.978	324.476	0.0789854	TriTrypDB V5.0	No	Protein transport/modification	hypothetical protein, conserved
Tb927.10.14140	Tb927_10_v5	3436134	3434635	3277.12	2507.48	2638.7	31418.6	40352.2	41273.5	26405.1	60463.3	48332.9	1209.08	3359.57	1980	9921.07	11786	13465	9092.08	15219.6	25743.2	1.05518	TriTrypDB V5.0	No	Metabolism	pyruvate kinase 1 (PYK1)
Tb927.10.14150	Tb927_10_v5	3438844	3437405	1020.63	706.469	1018.93	4045.02	2578.04	2030.51	4494.37	4631.24	3221.23	559.006	848.467	672.251	1649.47	1585.53	1458.62	1686.79	1603.27	2805.68	0.560386	TriTrypDB V5.0	No	Unknown: conserved	hypothetical protein, conserved
Tb927.10.14160	Tb927_10_v5	3441867	3440953	159.627	174.402	208.51	2962.8	3158.45	3330.79	2299.02	3871.8	4819.92	265.763	410.004	284.525	1256.91	1281.77	1559.22	757.938	1312.71	2231.04	57.9476	TriTrypDB V5.0	No	Transporter	aquaporin 3, putative
Tb927.10.14170	Tb927_10_v5	3443663	3442725	1221.2	1037.45	1117.05	1030.08	614.745	700.959	994.69	1458.03	1588.29	761.911	968.33	1370.59	982.122	636.755	718.444	757.22	1192	1568.82	45.146	TriTrypDB V5.0	No	Transporter	Aquaporin 2
Tb927.10.14180	Tb927_10_v5	3445418	3444294	1477.26	1132.41	1367.52	1227.25	1330.4	1188.32	1121.45	1603.46	1359.71	849.845	805.857	937.641	935.561	939.908	980.84	625.376	787.084	1175.93	1.07808	TriTrypDB V5.0	No	Protein transport/modification	protein transport protein Sec13, putative,cytosolic coat protein, putative
Tb927.10.14190	Tb927_10_v5	3447350	3445968	190.944	226.16	182.878	307.812	440.099	469.611	312.028	190.082	271.394	350.044	295.376	281.388	432.189	599.748	621.666	410.185	293.379	443.444	0.383607	TriTrypDB V5.0	No	Unknown: conserved	hypothetical protein, conserved
Tb927.10.1420	Tb927_10_v5	373307	371916	1259.57	539.956	1158.42	807.441	549.127	483.35	518.812	798.31	645.192	1201.06	917.48	1461.08	1138.79	876.172	830.945	800.087	1203.85	1289.4	1.50228	TriTrypDB V5.0	No	Protease-related	methionine aminopeptidase 2, putative,metallo- peptidase, Clan MG, Family M24 (MetAP2)
Tb927.10.14200	Tb927_10_v5	3449080	3448097	194.408	151.307	196.894	261.237	221.068	251.939	187.894	167.291	206.808	497.17	471.727	414.328	752.083	586.268	530.532	509.279	507.272	542.028	1.8607	TriTrypDB V5.0	No	Protein transport/modification	syntaxin 5
Tb927.10.14210	Tb927_10_v5	3449883	3449404	68.9907	76.1608	84.6579	38.6566	35.3436	73.3179	97.8168	131.354	116.86	598.327	758.914	530.601	674.158	517.643	378.937	1066.2	815.178	466.713	0.367537	TriTrypDB V5.0	No	Transcription	TFIIH basal transcription factor subunit (TFB5)
Tb927.10.14220	Tb927_10_v5	3451175	3450150	150.225	207.538	317.574	375.585	450.194	446.615	261.142	280.163	266.615	274.782	423.835	319.491	641.926	660.138	609.397	573.148	404.813	501.981	0.114294	TriTrypDB V5.0	No	Unknown: conserved	hypothetical protein, conserved
Tb927.10.14230	Tb927_10_v5	3456293	3452178	212.677	269.138	180.45	573.919	586.467	545.804	384.212	334.7	355.472	611.933	427.35	411.421	761.133	1665.3	1922.12	389.42	519.69	688.004	1.90131	TriTrypDB V5.0	No	Unknown: conserved	hypothetical protein, conserved
Tb927.10.14240	Tb927_10_v5	3459044	3457704	1729.79	1550.6	1549.04	817.059	588.499	750.265	579.948	1180.81	756.086	781.406	1006.24	1047.54	795.559	869.553	986.11	631.374	656.841	921.898	1.1506	TriTrypDB V5.0	No	Protein transport/modification	N-myristoyltransferase (NMT)
Tb927.10.14250	Tb927_10_v5	3460458	3459589	146.292	186.404	145.04	49.8366	81.7541	79.5852	83.9512	65.1298	62.2386	923.868	1171.53	922.934	508.561	420.536	382.519	715.745	566.975	381.016	0.672977	TriTrypDB V5.0	No	Unknown: conserved	hypothetical protein, conserved
Tb927.10.14260	Tb927_10_v5	3461718	3461185	213.966	253.791	243.989	92.8757	117.092	137.685	97.7438	114.557	111.961	405.582	535.506	409.713	349.1	235.026	256.161	522.02	389.325	287.33	1.16703	TriTrypDB V5.0	No	Protein transport/modification	adaptin complex 4 subunit, putative,clathrin assembly sigma-adaptin protein complex 4, putative
Tb927.10.14270	Tb927_10_v5	3469906	3467873	23.1784	42.8318	23.7918	166.493	283.63	233.297	168.773	89.7337	62.5918	258.687	68.126	45.9287	81.2609	782.755	444.109	131.82	148.098	105.326	0.972177	TriTrypDB V5.0	No	phosphorylation	TFIIF-stimulated CTD phosphatase, putative
Tb927.10.14280	Tb927_10_v5	3471572	3470661	141.649	188.711	224.048	145.073	181.699	260.855	124.708	147.962	188.378	614.332	890.001	701.326	564.837	447.512	398.078	578.901	564.934	520.809	0.686877	TriTrypDB V5.0	No	Transporter	mitochondrial carrier protein (MCP20)
Tb927.10.1430	Tb927_10_v5	375084	374347	351.523	344.335	338.038	1311.25	1104.31	1399.13	948.878	641.173	786.386	542.978	645.314	572.94	1157.69	909.087	791.953	722.428	539.152	642.219	0.52419	TriTrypDB V5.0	No	Unknown: conserved	hypothetical protein, conserved
Tb927.10.14300	Tb927_10_v5	3476686	3473435	412.098	626.6	347.611	1392.84	1714.99	1697.88	961.166	799.851	765.812	713.218	456.884	405.555	743.921	1743.39	1780.94	665.048	617.715	867.459	1.23425	TriTrypDB V5.0	No	Phosphorylation	protein kinase, putative,serine/threonine protein kinase, putative
Tb927.10.14310	Tb927_10_v5	3478322	3477309	231.726	173.356	189.324	237.474	271.532	293.49	286.773	340.149	266.746	1290.28	1695.88	1327.7	1563.86	1209.08	946.857	1634.86	1441.92	906.843	0.795109	TriTrypDB V5.0	No	Unknown: conserved	hypothetical protein, conserved
Tb927.10.14320	Tb927_10_v5	3483008	3479607	727.377	989.779	699.725	1222.82	968.028	810.523	744.4	959.447	847.244	803.041	859.455	800.541	1056.67	1306.01	1454.47	933.956	1093.17	1456.02	1.38909	TriTrypDB V5.0	No	Interacting	hypothetical protein, conserved
Tb927.10.14330	Tb927_10_v5	3487238	3484116	1217.35	790.321	930.535	542.447	245.306	285.299	433.353	587.69	535.571	984.444	846.438	1137.52	852.938	1030.23	938.394	565.178	745.426	1037.7	1.81488	TriTrypDB V5.0	No	Other	hypothetical protein, conserved
Tb927.10.14340	Tb927_10_v5	3491492	3487971	956.916	1376	885.109	1368.71	1256.72	1262.21	561.495	747.092	781.326	1131.13	1109.58	1232.52	1236.03	1636.86	1702.04	686.157	752.233	1179.79	0.671073	TriTrypDB V5.0	No	Unknown: conserved	hypothetical protein, conserved
Tb927.10.14350	Tb927_10_v5	3492230	3491937	178.942	152.457	269.438	167.665	90.873	258.45	166.207	231.771	223.884	312.827	500.484	339.534	478.277	239.467	190.151	610.667	366.974	230.003	3.6874	TriTrypDB V5.0	No	Unknown: conserved	hypothetical protein, conserved
Tb927.10.14360	Tb927_10_v5	3493784	3492807	228.151	166.763	208.739	237.036	217.031	279.089	278.394	347.127	361.405	1123.04	1430.02	1110.84	1078.43	750.179	720.98	1227.64	1069.79	811.639	1.01681	TriTrypDB V5.0	No	RNA-associated	U2 small nuclear ribonucleoprotein 40K (U2_40K)
Tb927.10.14370	Tb927_10_v5	3494692	3494330	311.687	321.138	302.824	158.396	173.628	278.882	167.336	171.695	238.262	432.726	751.656	372.123	362.516	251.099	208.428	571.394	301.184	198.7	0.803091	TriTrypDB V5.0	No	Unknown: conserved	hypothetical protein, conserved
Tb927.10.14380	Tb927_10_v5	3497812	3495227	1019.49	991.021	854.959	646.159	547.104	501.489	572.185	678.482	448.264	777.044	770.781	911.58	893.043	1030.66	1067.45	632.032	695.962	937.058	1.41558	TriTrypDB V5.0	No	Unknown: conserved	hypothetical protein, conserved
Tb927.10.14390	Tb927_10_v5	3501241	3499574	1195.91	1100.34	1186.15	735.486	761.091	598.74	655.452	1038.84	781.583	827.019	635.06	663.191	494.071	647.708	731.648	411.133	485.125	751.699	2.32702	TriTrypDB V5.0	No	Unknown: conserved	hypothetical protein, conserved
Tb927.10.1440	Tb927_10_v5	376468	375821	244.138	231.847	316.716	141.37	131.226	129.659	118.56	159.549	141.209	468.047	412.605	438.445	369.739	339.656	325.44	186.697	215.869	305.422	1.75911	TriTrypDB V5.0	No	Unknown: conserved	hypothetical protein, conserved
Tb927.10.14400	Tb927_10_v5	3505742	3502401	567.784	658.748	475.336	810.36	859.007	807.41	477.807	291.427	334.894	993.056	1005.3	953.311	1257.91	1562.42	1592.06	890.668	847.438	1214.94	2.05188	TriTrypDB V5.0	No	Unknown: conserved	hypothetical protein, conserved
Tb927.10.14410	Tb927_10_v5	3510222	3506347	495.262	476.772	469.842	395.629	242.27	251.58	379.666	479.273	497.735	931.251	807.686	966.707	916.915	1278.35	1190.36	740.891	669.789	1071.44	1.44911	TriTrypDB V5.0	No	Interacting	leucine-rich repeat protein (LRRP), putative
Tb927.10.14420	Tb927_10_v5	3516586	3512066	273.318	527.166	251.106	775.047	889.284	698.871	436.231	242.951	282.589	1149.35	352.433	418.125	562.971	1975.59	1546.23	355.197	427.882	398.621	1.45256	TriTrypDB V5.0	No	Phosphorylation	protein kinase, putative,serine/threonine- protein kinase nek1, putative
Tb927.10.14430	Tb927_10_v5	3522343	3519581	744.182	814.418	716.538	1807.95	1408.14	1438.11	1372.41	1479.23	979.032	929.136	642.414	754.717	1105.08	1655.32	1763.55	573.138	705.958	894.914	0.445457	TriTrypDB V5.0	No	Unknown: conserved	hypothetical protein, conserved
Tb927.10.14440	Tb927_10_v5	3524092	3523232	178.676	167.738	142.497	98.6946	130.206	112.449	198.735	187.663	154.802	825.523	828.074	693.905	599.044	508.854	327.834	782.04	684.383	397.37	0.257873	TriTrypDB V5.0	No	Unknown: conserved	hypothetical protein, conserved
Tb927.10.14450	Tb927_10_v5	3526221	3524995	21.8694	34.0466	18.608	7.882	9.08947	14.8699	34.1957	37.0288	32.9389	245.343	155.004	160.852	166.401	164.188	211.359	103.35	181.113	182.08	0.158439	TriTrypDB V5.0	No	Unknown: conserved	hypothetical protein, conserved
Tb927.10.14460	Tb927_10_v5	3529809	3526771	396.404	542.834	406.043	516.327	544.075	609.581	257.596	315.438	296.998	897.404	676.591	745.583	1189.83	1459.21	1631.94	762.792	906.337	979.111	0.8212	TriTrypDB V5.0	No	Interacting	leucine-rich repeat protein (LRRP), putative
Tb927.10.14470	Tb927_10_v5	3535885	3530795	2200.01	3303.99	2144.33	4810.03	4039.67	3560.2	2614.63	3100.98	2982.29	1616.16	939.629	1179.45	1896.85	3091.52	3158.17	1325.48	1591.91	2151.73	0.571493	TriTrypDB V5.0	No	organelle biogenesis and structure	intraflagellar transport protein IFT140, putative (IFT140)
Tb927.10.14480	Tb927_10_v5	3540727	3538130	623.319	711.714	488.451	681.053	756.045	657.572	849.757	510.812	476.28	523.008	246.352	233.147	296.768	937.009	791.383	475.528	295.708	453.247	0.801265	TriTrypDB V5.0	No	Unknown: conserved	hypothetical protein, conserved
Tb927.10.14490	Tb927_10_v5	3543915	3542653	2197.63	2899.11	2819.81	6331.9	7219.31	7092.08	2154.92	3456.1	3175.75	838.298	616.592	638.818	878.914	1770.49	1779.16	315.654	633.178	904.506	0.545392	TriTrypDB V5.0	No	Other	hypothetical protein, conserved
Tb927.10.1450	Tb927_10_v5	386505	377887	1448.68	2252.27	1603.96	2710.72	1760.43	1987.46	1866.37	1561.89	1387.9	1594.24	870.399	946.117	1443.27	3848.89	2706.15	1187.98	1572.32	1601.33	47.3015	TriTrypDB V5.0	No	Unknown: conserved	hypothetical protein, conserved
Tb927.10.14500	Tb927_10_v5	3546535	3545522	1860.42	2140.93	1832.25	4997.34	5072.3	6375.29	1611.02	3837.67	3257.25	858.476	1146.52	1444.16	1847.83	1696.09	2184.25	720.668	1210.9	1793.31	0.703653	TriTrypDB V5.0	No	Other	hypothetical protein, conserved
Tb927.10.14510	Tb927_10_v5	3549829	3547265	1016.1	1509.5	879.984	1280.15	1438.41	1311.22	1267.42	1068.54	1059.14	1013.08	857.531	1030.88	1089.75	1382.65	1603.41	834.996	931.786	1217.94	0.967894	TriTrypDB V5.0	No	Protein transport/modification	hypothetical protein, conserved
Tb927.10.14520	Tb927_10_v5	3552140	3550740	406.085	542.867	448.991	581.825	748.975	633.47	293.332	616.9	514.802	629.253	490.094	668.672	932.863	886.169	905.497	707.416	837.978	880.464	0.418846	TriTrypDB V5.0	No	organelle biogenesis and structure	hypothetical protein, conserved
Tb927.10.14530	Tb927_10_v5	3554036	3552891	1049.98	1275.75	1359.53	1224.07	1283.97	1266.42	837.046	962.92	908.094	1442.58	1630.26	1742.63	1705.8	1302.58	1227.42	1211.97	1303.74	1329.27	0.572062	TriTrypDB V5.0	No	Protease-related	proteasome regulatory non-ATPase subunit 8,26S proteasome regulatory subunit (Rpn8)
Tb927.10.14540	Tb927_10_v5	3564572	3564030	27.3387	13.3421	12.0986	7.16565	13.1171	12.5533	9.80577	6.93146	14.3662	346.873	91.1936	73.361	75.6658	462.775	279.636	64.7563	142.918	58.4443	55.941	TriTrypDB V5.0	No	Unknown: Tb-specific	hypothetical protein
Tb927.10.14550	Tb927_10_v5	3566866	3565010	9958.78	8103.87	9404.52	8189.18	7325.3	6226.27	2977.04	4291.27	3250.24	1822.85	481.663	421.682	211.493	2252.29	1298.56	201.194	408.385	210.661	3.31346	TriTrypDB V5.0	No	RNA-associated	ATP-dependent DEAD/H RNA helicase, putative
Tb927.10.14560	Tb927_10_v5	3570320	3568311	641.459	661.04	600.396	1402.55	1511.09	1428.57	606.534	762.976	701.143	719.382	807.725	952.681	1036.39	1173.69	1296.02	741.387	887.91	1039.69	1.30466	TriTrypDB V5.0	No	Other	hypothetical protein, conserved
Tb927.10.14570	Tb927_10_v5	3572842	3570686	662.064	591.637	811.31	894.077	1027.58	1011.82	328.444	456.44	407.767	534.91	547.356	776.663	779.951	871.559	980.918	589.205	635.859	815.309	0.888626	TriTrypDB V5.0	No	organelle biogenesis and structure	hypothetical protein, conserved
Tb927.10.14580	Tb927_10_v5	3573674	3573174	4238.1	1027.83	2896.81	1378.11	437.102	577.78	1891.22	3299.57	1397.94	7653.18	6145.23	7396.06	6028.35	4463.29	3987.21	4778.04	5103	4564.38	42.4783	TriTrypDB V5.0	No	Translation	60S ribosomal protein L17, putative
Tb927.10.14590	Tb927_10_v5	3574947	3574012	345.454	292.543	357.417	531.657	488.561	563.973	356.44	404.337	464.814	373.11	376.599	465.428	652.75	386.712	510.734	448.485	517.046	497.219	0.860385	TriTrypDB V5.0	No	Unknown: conserved	hypothetical protein, conserved
Tb927.10.1460	Tb927_10_v5	390300	387760	130.652	216.018	104.96	335.323	421.924	326.916	242.599	171.632	225.133	372.713	397.874	400.167	722.049	1063.46	1170.57	673.169	537.253	748.233	1.00951	TriTrypDB V5.0	No	Phosphorylation	protein kinase, putative
Tb927.10.14600	Tb927_10_v5	3575985	3575185	4915.83	911.99	3774.77	1440.53	926.652	1044.01	1805.95	3242.2	2007.51	14603.2	13219.2	19282.4	11182.7	7857.81	6033.61	9553.44	11403.2	6547.58	99.0288	TriTrypDB V5.0	No	Translation	40S ribosomal protein S2, putative (RPS2)
Tb927.10.14610	Tb927_10_v5	3579779	3576468	1096.9	1146.63	1059.7	1224.84	1056.86	1297.65	503.13	918.102	876.239	714.754	562.086	844.08	730.914	1150.36	1303.05	612.46	715.229	1277.54	1.31552	TriTrypDB V5.0	No	Interacting	leucine-rich repeat protein (LRRP), putative
Tb927.10.14620	Tb927_10_v5	3581932	3580775	252.775	322.262	392.359	800.118	639.972	610.543	769.686	559.239	765.539	363.133	525.312	528.165	739.514	728.587	684.71	752.335	704.682	1016.49	99.9094	TriTrypDB V5.0	No	Unknown: conserved	hypothetical protein, conserved
Tb927.10.14630	Tb927_10_v5	3583129	3582443	852.706	522.219	909.145	354.694	216.025	212.176	181.222	560.723	353.075	722.331	777.241	995.294	474.271	338.445	377.387	686.108	969.064	714.356	100	TriTrypDB V5.0	No	Translation	fibrillarin, putative
Tb927.10.14640	Tb927_10_v5	3584222	3583560	57.2073	100.367	113.082	111.788	135.264	171.594	90.5455	103.889	142.073	280.758	409.946	363.484	414.425	233.288	243.098	493.807	425.98	283.384	0.685536	TriTrypDB V5.0	No	Unknown: conserved	hypothetical protein, conserved
Tb927.10.14650	Tb927_10_v5	3584986	3584612	107.876	186.357	156.537	212.033	221.072	367.942	164.944	181.404	246.767	733.539	935.211	744.189	753.282	388.313	271.487	769.065	916.345	336.18	0.215582	TriTrypDB V5.0	No	Unknown: conserved	hypothetical protein, conserved
Tb927.10.14660	Tb927_10_v5	3586445	3585270	72.2323	41.0051	63.8271	67.8024	91.8474	75.1313	104.854	71.1585	120.234	780.294	923.173	837.156	911.603	684.098	794.688	741.448	705.891	704.643	0.893842	TriTrypDB V5.0	No	Unknown: conserved	hypothetical protein, conserved
Tb927.10.14680	Tb927_10_v5	3588934	3588011	920.004	339.123	776.151	295.015	189.783	247.768	313.595	364.81	286.23	478.49	443.031	625.586	452.735	296.867	261.244	545.593	383.78	389.05	0.189113	TriTrypDB V5.0	No	Translation	ribosome biogenesis protein, putative
Tb927.10.14690	Tb927_10_v5	3590259	3589288	155.887	172.123	152.79	431.008	335.134	396.862	522.784	227.875	368.867	437.94	642.65	396.297	876.775	498.043	444.736	1041.95	858.591	556.85	0.440335	TriTrypDB V5.0	No	Protein transport/modification	syntaxin, putative
Tb927.10.1470	Tb927_10_v5	391783	391151	925.164	682.147	835.121	856.426	477.471	741.351	789.706	1239.64	1107.65	884.173	1124.38	1282.56	781.097	442.357	459.519	983.079	1229.85	807.361	95.5594	TriTrypDB V5.0	No	Metabolism	hypoxanthine-guanine phosphoribosyltransferase (HGPRT)
Tb927.10.14700	Tb927_10_v5	3591764	3590736	3360.58	2098.17	3738.15	2241.05	1868.43	2042.83	1660.9	3342.6	2454.06	2335.86	2582.93	2781.34	1977.89	1259.62	1232.58	1439.88	2829.11	2361.11	1.66405	TriTrypDB V5.0	No	Unknown: conserved	hypothetical protein, conserved
Tb927.10.14710	Tb927_10_v5	3592827	3592027	4923.14	967.167	3960.01	1470.81	883.25	1117.95	1813.28	3342.66	1949.12	14474.2	12854.6	18808.9	11220.9	7828.84	5997.25	9620.57	11517.1	6725.64	99.072	TriTrypDB V5.0	No	Translation	40S ribosomal protein S2, putative (RPS2)
Tb927.10.14720	Tb927_10_v5	3594350	3593175	449.625	666.42	505.16	678.71	853.964	1059.16	430.852	520.68	518.491	393.547	723.843	656.503	678.672	499.768	535.797	570.829	585.9	639.823	7.88983	TriTrypDB V5.0	No	organelle biogenesis and structure	peroxin 13 (PEX13)
Tb927.10.14730	Tb927_10_v5	3596270	3594939	936.078	756.052	844.311	1275.98	886.271	807.774	768.584	828.165	655.091	589.486	649.906	612.6	941.062	826.626	976.544	628.415	502.487	862.585	9.98686	TriTrypDB V5.0	No	Protein folding	chaperone protein DNAj, putative
Tb927.10.14740	Tb927_10_v5	3597977	3596820	258.787	299.132	405.311	797.541	663.187	620.207	762.471	619.171	833.657	320.26	505.897	611.625	754.035	623.848	719.401	776.916	700.759	1083.07	99.584	TriTrypDB V5.0	No	Unknown: conserved	hypothetical protein, conserved
Tb927.10.14750	Tb927_10_v5	3599401	3598487	1153.47	691.072	1178.01	517.443	278.614	340.707	216.642	724.595	461.384	921.27	895.369	1288.4	602.265	423.205	432.741	818.807	1266.67	882.358	90.035	TriTrypDB V5.0	No	Translation	fibrillarin, putative
Tb927.10.14760	Tb927_10_v5	3600401	3599832	845.431	695.325	686.565	3091.12	1772.54	2302.95	3106.07	2325.53	3431.26	465.859	785.717	605.016	2125.38	1158.62	1182.35	1803	1487.25	2222.7	0.578539	TriTrypDB V5.0	No	Protein transport/modification	hypothetical protein, conserved
Tb927.10.14770	Tb927_10_v5	3603162	3601240	1227.19	1137.8	913.796	1223.98	1155.78	1549.77	871.392	1212.26	1203.75	968.714	1220.41	1264.48	1125.1	992.047	1084.71	1196.08	1198.85	1506.02	0.379952	TriTrypDB V5.0	No	Phosphorylation	protein kinase, putative
Tb927.10.14780	Tb927_10_v5	3605639	3604785	805.518	555.251	700.727	1729.97	1190.11	1230.98	1901.99	2000.67	1749.34	455.091	546.544	473.694	793.728	772.61	916.848	653.695	661.254	1019.83	0.475704	TriTrypDB V5.0	No	Phosphorylation	protein kinase, putative,mitogen-activated protein kinase kinase kinase, putative
Tb927.10.14790	Tb927_10_v5	3607545	3606397	4794.58	3883.71	5173.77	2385.79	1781.62	1739.62	2686.84	4655.15	3573.95	2954.81	3440.5	4200.01	2097.78	1171.06	1256.83	2534.5	3467.8	3414.63	0.627863	TriTrypDB V5.0	No	Protease-related	aminopeptidase, putative,metallo-peptidase, Clan MG, Family M24
Tb927.10.1480	Tb927_10_v5	393372	392896	10.7424	5.60834	9.10161	5.67432	6.05535	4.72051	7.41783	7.89019	10.8323	128.518	46.9075	73.6356	138.658	280.417	298.87	109.906	84.3778	146.398	33.912	TriTrypDB V5.0	No	Unknown: Tb-specific	hypothetical protein
Tb927.10.14800	Tb927_10_v5	3610589	3609426	283.805	335.319	175.505	399.692	437.074	432.748	406.35	504.921	370.256	196.057	144.902	119.837	133.064	253.397	252.933	160.056	166.502	250.726	1.79067	TriTrypDB V5.0	No	Phosphorylation	protein kinase, putative,mitogen-activated protein kinase 9, putative
Tb927.10.14810	Tb927_10_v5	3611738	3611256	854.17	913.792	960.33	772.98	439.115	780.222	601.746	899.615	719.467	906.854	1199.22	1017.44	736.715	577.69	443.889	920.715	1073.12	814.106	0.18985	TriTrypDB V5.0	No	Unknown: conserved	hypothetical protein, conserved
Tb927.10.14820	Tb927_10_v5	3613317	3612394	6395.33	4497.42	9260.21	1503.64	1188.09	1642.84	889.993	2269.68	1616.53	2332.23	2454.49	4960.98	1029.54	589.477	694.186	847.887	1836.88	1230.36	100	TriTrypDB V5.0	No	Transporter	mitochondrial carrier protein,ADP/ATP translocase 1, putative (MCP5c)
Tb927.10.14830	Tb927_10_v5	3614697	3613774	6281.78	4520.59	9091.89	1495.42	1206.26	1632.47	864.375	2203.6	1584.87	2440.47	2542.19	5045.05	1017.97	620.307	688.982	837.952	1838.93	1237.76	100	TriTrypDB V5.0	No	Transporter	mitochondrial carrier protein (MCP5b)
Tb927.10.14840	Tb927_10_v5	3616077	3615154	6482.3	4529.43	9325.46	1460.67	1219.38	1669.1	922.904	2289.08	1527.74	2425.65	2426.79	4903	972.932	632.778	792.952	868.794	1935.97	1229.39	100	TriTrypDB V5.0	No	Transporter	mitochondrial carrier protein (MCP5a)
Tb927.10.14860	Tb927_10_v5	3624761	3626902	1513.78	2162.85	1263.65	605.044	566.279	483.523	391.684	525.282	294.965	952.346	1033.94	913.676	633.352	763.25	702.932	496.678	552.961	691.959	0.211333	TriTrypDB V5.0	No	Metabolism	hypothetical protein, conserved
Tb927.10.14870	Tb927_10_v5	3627364	3629409	1783.84	984.618	1393.67	470.406	389.633	290.746	470.959	575.417	384.945	1114.35	1097.55	1456.62	810.244	668.71	540.015	991.527	1123.06	924.985	0.791262	TriTrypDB V5.0	No	Unknown: conserved	hypothetical protein, conserved
Tb927.10.14880	Tb927_10_v5	3629662	3632214	133.033	157.784	155.227	204.057	189.766	136.192	168.311	134.658	178.799	435.964	621.337	565.074	580.893	632.79	513.252	533.168	542.88	708.892	1.42936	TriTrypDB V5.0	No	Unknown: conserved	hypothetical protein, conserved
Tb927.10.14890	Tb927_10_v5	3633146	3635608	449.581	667.485	440.084	25203.9	21864.9	21157.2	16509.3	21571	17650.5	573.276	1799.6	665.591	5752.71	8300.02	9712.36	3154.21	4843.73	9258.41	2.02053	TriTrypDB V5.0	No	organelle biogenesis and structure	C-terminal motor kinesin, putative (TBKIFC1)
Tb927.10.1490	Tb927_10_v5	400871	397209	4196.49	3694.89	3305.62	4222.08	3474.4	3741.96	3616.19	3953.71	3980.44	1662.88	756.822	857.668	1117.83	3118.96	2710.61	1081.34	1130.71	1559.31	1.5488	TriTrypDB V5.0	No	Unknown: conserved	hypothetical protein, conserved
Tb927.10.14900	Tb927_10_v5	3637576	3639297	47.5318	160.369	15.4047	45.9582	70.659	93.08	106.041	139.508	45.6554	197.9	93.1275	80.4443	88.6372	199.228	193.215	131.557	153.204	172.809	0.655696	TriTrypDB V5.0	No	Unknown: conserved	hypothetical protein, conserved
Tb927.10.14910	Tb927_10_v5	3642186	3643739	142.622	155.59	150.083	1038.44	933.705	760.881	1379.56	1123.17	994.738	479.332	679.528	519.635	1163.25	1045.67	1063.9	1108.24	788.055	1208.6	3.08184	TriTrypDB V5.0	No	Protein transport/modification	sarcoplasmic reticulum glycoprotein, putative,sarcalumenin precursor, putative
Tb927.10.14920	Tb927_10_v5	3644360	3647902	36.1932	33.1296	32.7038	28.4409	13.1349	17.0578	80.3878	81.1274	53.8723	405.53	308.26	348.362	319.41	477.433	486.627	546.882	593.275	1084.27	1.62969	TriTrypDB V5.0	No	Unknown: conserved	hypothetical protein, conserved
Tb927.10.14930	Tb927_10_v5	3649025	3649882	947.128	950.225	996.915	1174.27	1076.04	1334.98	1185.69	1153.22	864.55	313.539	209.54	115.91	75.755	372.628	258.921	101.643	161.742	116.516	0.19525	TriTrypDB V5.0	No	RNA-associated	zinc finger protein family member, putative (ZC3H39)
Tb927.10.14950	Tb927_10_v5	3654477	3655775	1889.32	1892.68	1753.94	1169.07	1216.34	1419.19	861.155	754.068	685.494	802.901	830.826	800.502	537.885	569.617	683.144	567.626	567.279	605.863	1.11619	TriTrypDB V5.0	No	RNA-associated	RNA binding protein, putative,zinc finger protein family member, putative (ZC3H40)
Tb927.10.14980	Tb927_10_v5	3658942	3660909	1118.76	1490.82	1062.5	1566.1	1569.63	1333.83	1226.33	1704.78	1374.38	843.32	1121.63	1229.15	999.759	965.215	1189.56	842.008	1109.4	1409.57	1.80704	TriTrypDB V5.0	No	organelle biogenesis and structure	intraflagellar transport protein IFT52, putative (IFT52)
Tb927.10.14990	Tb927_10_v5	3663015	3665363	1917.07	2127.64	1422.82	2231.5	2070.3	2015.14	1587.55	2280.87	2184.9	833.153	897.27	1015.46	1121.92	1203.21	1580.93	876.445	1058.35	1642.36	0.828306	TriTrypDB V5.0	No	organelle biogenesis and structure	intraflagellar transport protein IFT80/CHE2, putative (IFT80)
Tb927.10.150	Tb927_10_v5	68681	69205	133.857	107.087	95.5502	88.4831	58.5609	94.1511	145.402	55.2651	52.7961	217.985	199.42	147.343	240.966	160.085	129.634	286.803	156.989	204.272	0.31416	TriTrypDB V5.0	No	Unknown: conserved	hypothetical protein, conserved
Tb927.10.1500	Tb927_10_v5	404260	401939	7520.2	9133.48	11681.2	1032.87	865.067	729.821	1341.29	2855.46	2057.23	3225.91	3829.99	6884.27	1130.82	973.586	1125.42	1204.88	1839.12	1950.72	0.397035	TriTrypDB V5.0	No	Translation	methionyl-tRNA synthetase, putative (MetRS)
Tb927.10.15000	Tb927_10_v5	3666262	3667530	544.989	665.426	635.454	1163.94	1359.68	1415.65	520.088	870.581	684.141	601.925	648.015	769.416	768.584	834.285	910.77	525.452	643.854	807.596	1.15959	TriTrypDB V5.0	No	Other	hypothetical protein, conserved
Tb927.10.15010	Tb927_10_v5	3668325	3669554	658.331	580.562	660.226	838.025	906.451	910.349	599.895	436.865	414.092	1046.99	1300.76	1101.52	1044.53	692.383	684.621	1115.17	992.767	608.498	1.73206	TriTrypDB V5.0	No	Metabolism	lipoic acid synthetase, mitochondrial precursor, putative
Tb927.10.15020	Tb927_10_v5	3670629	3673916	264.871	494.107	270.55	623.674	664.191	619.681	574.19	405.159	350.881	590.494	227.866	184.658	335.56	1267.54	980.073	482.859	402.276	465.567	1.06676	TriTrypDB V5.0	No	Phosphorylation	protein kinase, putative
Tb927.10.15040	Tb927_10_v5	3677234	3678802	65.457	102.464	70.6843	307.887	270.527	294.695	443.334	246.53	197.654	207.832	75.5769	33.7589	76.5329	433.703	250.17	87.8039	98.4472	68.8458	0.674964	TriTrypDB V5.0	No	Unknown: conserved	hypothetical protein, conserved
Tb927.10.15080	Tb927_10_v5	3682966	3687870	733.304	855.198	643.62	1089.9	1132.56	925.921	685.672	681.832	707.22	987.079	586.063	801.936	1117.99	1839.49	2038.02	820.246	849.574	1326.47	1.07463	TriTrypDB V5.0	No	Unknown: conserved	hypothetical protein, conserved
Tb927.10.15090	Tb927_10_v5	3688301	3688996	43.1892	22.2318	33.9161	67.8162	37.3661	67.9163	143.446	100.395	67.3909	240.101	153.148	177.432	281.329	242.639	247.544	496.33	393.504	329.31	83.2643	TriTrypDB V5.0	No	Unknown: conserved	hypothetical protein, conserved
Tb927.10.1510	Tb927_10_v5	413624	406644	9458.54	9368.41	5327.36	7262.33	5256.01	5200.05	5970.99	8381.43	7940.17	3963.48	1630.1	1640.07	1781	5308.82	4646.31	1461.25	2042.07	2141.66	0.767611	TriTrypDB V5.0	No	transcription	NOT1 (NOT1)
Tb927.10.15100	Tb927_10_v5	3689494	3690186	26.6069	22.1609	32.3722	50.1603	58.5459	64.3636	209.225	117.015	111.096	202.499	123.584	169.497	240.603	180.987	200.801	590.622	472.134	397.503	99.3658	TriTrypDB V5.0	No	Unknown: conserved	hypothetical protein, conserved
Tb927.10.15110	Tb927_10_v5	3690702	3691394	31.4288	23.305	40.0776	61.3383	47.4509	59.4281	215.509	149.685	128.12	192.304	153.179	178.682	265.149	217.799	209.409	631.089	472.433	428.407	94.3285	TriTrypDB V5.0	No	Unknown: conserved	hypothetical protein, conserved
Tb927.10.15120	Tb927_10_v5	3691805	3692260	3704.55	1523.28	3250.26	1067.6	667.237	943.536	1478.86	2325.11	1336.89	11979.5	10600.3	10223.8	6523.39	3869.54	2814.05	8297.58	8100.69	3913.12	94.3002	TriTrypDB V5.0	No	Translation	40S ribosomal protein S13, putative
Tb927.10.15130	Tb927_10_v5	3692791	3693558	223.167	141.404	173.641	350.252	296.772	307.023	370.898	384.995	355.519	343.153	396.081	313.529	624.362	456.133	439.648	426.484	387.583	443.072	0.383433	TriTrypDB V5.0	No	Protein transport/modification	synaptobrevin-type vesicle transport protein, putative,protein SLY2 (SEC22)
Tb927.10.15140	Tb927_10_v5	3694308	3694682	887.771	497.981	1040.74	789.08	583.454	887.204	942.225	1415.77	1454.44	840.959	774.461	929.964	909.231	598.953	485.421	1045.66	1116.95	901.43	0.122522	TriTrypDB V5.0	No	Unknown: conserved	hypothetical protein, conserved
Tb927.10.15150	Tb927_10_v5	3695178	3695558	39.8927	33.206	48.0078	35.915	17.1747	26.1754	39.1749	33.3242	59.25	444.92	472.69	365.587	300.189	248.501	198.935	280.2	291.239	225.672	2.18328	TriTrypDB V5.0	No	Transcription	RNA polymerase III C11 subunit, putative,DNA-directed RNA polymerase III, putative,RNA polymerase subunit, putative (RPC11)
Tb927.10.15160	Tb927_10_v5	3696267	3698900	169.335	207.46	221.642	458.774	403.766	369.003	482.78	364.652	321.62	391.533	290.694	392.288	670.689	875.281	946.31	627.003	502.409	830.783	0.687813	TriTrypDB V5.0	No	Unknown: conserved	hypothetical protein, conserved
Tb927.10.15170	Tb927_10_v5	3699405	3701492	1293.31	602.82	1003.43	632.764	424.97	372.224	427.053	540.204	343.584	927.394	608.211	980.113	755.717	776.239	776.52	732.535	751.712	912.797	0.346249	TriTrypDB V5.0	No	RNA-associated	hypothetical protein, conserved
Tb927.10.15180	Tb927_10_v5	3702340	3703440	2321.58	1848.6	1771.02	1520.75	862.054	1086.84	981.141	1309.17	1242.77	1990.37	1464.93	1825.28	1498.77	1180.45	1158.2	820.356	1330.4	1642.48	5.65119	TriTrypDB V5.0	No	DNA-associated	nucleosome assembly protein, putative
Tb927.10.15190	Tb927_10_v5	3704429	3706411	165.578	156.784	199.389	205.755	202.889	165.348	147.774	171.81	172.798	460.464	404.254	566.106	573.051	573.484	582.607	550.486	596.174	661.643	0.494798	TriTrypDB V5.0	No	Unknown: conserved	hypothetical protein, conserved
Tb927.10.1520	Tb927_10_v5	415830	415021	146.222	178.667	125.599	409.962	366.423	431.47	403.395	244.733	286.19	300.369	429.378	295.293	498.013	383.576	373.877	457.798	354.758	395.905	0.815894	TriTrypDB V5.0	No	Protein transport/modification	small GTPase, putative,Ras-related protein, putative (RAB21)
Tb927.10.15200	Tb927_10_v5	3707143	3707862	43.5532	47.4413	45.6934	202.109	234.184	263.188	206.123	151.348	229.834	367.167	436.687	382.033	787.365	545.046	455.148	654.615	519.616	404.726	0.637431	TriTrypDB V5.0	No	Unknown: conserved	hypothetical protein, conserved
Tb927.10.15210	Tb927_10_v5	3708384	3709196	65.4069	80.5324	80.8087	130.389	81.7761	109.749	193.523	105.51	137.641	359.945	375.753	299.857	361.436	314.706	266.497	416.522	299.07	339.391	1.97569	TriTrypDB V5.0	No	organelle biogenesis and structure	nuclear cap binding complex subunit CBP30 (CBP30)
Tb927.10.15220	Tb927_10_v5	3709793	3710377	1615.96	1195.26	1036.51	323.327	311.916	415.84	349.054	392.921	396.783	1859.66	1959.86	1518.87	587.531	301.563	251.637	1050.95	884.583	319.927	2.58706	TriTrypDB V5.0	No	Unknown: conserved	hypothetical protein, conserved
Tb927.10.15230	Tb927_10_v5	3711120	3711932	334.875	496.478	391.58	527.042	426.985	388.958	362.509	379.63	473.289	519.508	614.849	545.451	658.913	521.689	380.674	605.076	585.5	503.275	0.482017	TriTrypDB V5.0	No	Unknown: conserved	hypothetical protein, conserved
Tb927.10.15240	Tb927_10_v5	3712594	3716238	166.587	165.486	120.446	202.086	180.685	157.083	178.051	153.211	171.62	1126.47	852.895	1052.35	1164.76	1816.88	2060.53	931.341	783.999	1429.09	1.36625	TriTrypDB V5.0	No	Unknown: conserved	hypothetical protein, conserved
Tb927.10.15250	Tb927_10_v5	3716678	3718135	3594.04	4897.67	3787.05	5714.61	5619.4	6099.67	2456.17	3420.81	3318.18	1313.4	1508.43	1446.53	1705.27	1902.61	2353.96	904.433	1201.23	2015.29	1.85851	TriTrypDB V5.0	No	organelle biogenesis and structure	paraflagellar rod component, putative (PFC15)
Tb927.10.15260	Tb927_10_v5	3720023	3722278	136.752	176.548	187.692	132.578	503.64	187.79	470.626	978.267	8232.21	357.864	345.33	182.958	244.709	562.934	477.085	259.07	243.158	351.229	1.11739	TriTrypDB V5.0	No	Interacting	leucine-rich repeat protein (LRRP), putative
Tb927.10.15270	Tb927_10_v5	3724538	3725725	1759.81	1182.1	1452.42	522.478	421.941	456.119	654.002	801.795	593.017	1065.05	1273.94	1336.3	695.208	495.636	511.527	719.136	802.541	721.953	0.422358	TriTrypDB V5.0	No	Protease-related	methionine aminopeptidase, putative,metallo- peptidase, Clan MG, Family M24
Tb927.10.15280	Tb927_10_v5	3726748	3730341	632.047	1050.37	616.333	1102.34	1140.64	1169.16	489.584	760.388	697.405	800.227	800.336	878.145	1058.62	1396.85	1498.62	861.752	983.452	1269.61	0.93259	TriTrypDB V5.0	No	Other	hypothetical protein, conserved
Tb927.10.15290	Tb927_10_v5	3731286	3736322	1311.92	1668.46	947.935	1027.93	1228.44	905.17	745.485	837.844	724.379	1195	598.985	649.884	673.755	1875.01	1647.55	684.852	681.492	857.268	1.35782	TriTrypDB V5.0	No	Unknown: conserved	hypothetical protein, conserved
Tb927.10.1530	Tb927_10_v5	418800	416353	165.482	156.739	161.83	137.432	162.506	117.7	118.665	186.026	159.44	467.19	543.739	558.883	384.07	417.905	398.202	518.772	406.817	543.136	0.414914	TriTrypDB V5.0	No	Unknown: conserved	hypothetical protein, conserved
Tb927.10.15300	Tb927_10_v5	3738314	3741778	361.546	705.98	382.772	832.453	900.391	791.46	975.918	904.715	860.713	956.293	730.13	837.13	1356.14	1674.44	1859.61	902.024	868.104	1239.26	0.795444	TriTrypDB V5.0	No	Phosphorylation	protein kinase, putative
Tb927.10.15310	Tb927_10_v5	3745784	3747139	588.095	613.465	319.118	465.817	596.553	482.956	492.782	540.16	336.345	377.206	101.342	100.669	111.269	694.594	426.812	106.668	139.857	118.864	1.15647	TriTrypDB V5.0	No	Unknown: conserved	hypothetical protein, conserved
Tb927.10.15320	Tb927_10_v5	3752647	3752961	178.825	127.109	239.488	398.976	278.61	349.926	398.118	535.588	710.456	162.834	213.298	190.958	279.186	277.062	228.428	292.921	289.729	275.122	1.60482	TriTrypDB V5.0	No	Unknown: conserved	hypothetical protein, conserved
Tb927.10.15330	Tb927_10_v5	3753481	3755298	1568.19	2130.93	1661.33	981.488	892.323	888.822	644.612	1282.96	878.976	653.357	662.812	640.13	456.835	622.472	626.837	527.541	569.644	733.249	0.699155	TriTrypDB V5.0	No	Unknown: conserved	hypothetical protein, conserved
Tb927.10.15350	Tb927_10_v5	3757935	3758354	1316.73	1195.27	1366.16	1740.42	1848.24	2228.81	2099.57	2049.09	1849.16	347.156	284.377	132.787	137.553	415.01	307.375	229.956	189.651	287.767	0.691772	TriTrypDB V5.0	No	DNA-associated	histone H3 variant (h3vaR)
Tb927.10.15360	Tb927_10_v5	3763602	3768912	1181.41	1361.72	879.992	1063.72	951.873	735.281	1039.87	1669.5	1674.76	1369.03	932.259	1246.3	1470.27	2559.47	2636.18	1045.7	1285.75	1841.46	1.03582	TriTrypDB V5.0	No	Unknown: conserved	hypothetical protein, conserved
Tb927.10.15370	Tb927_10_v5	3770218	3771231	519.158	327.932	434.529	398.149	341.186	359.507	262.62	446.019	298.406	429.244	451.371	581.362	436.223	387.303	363.51	336.654	452.315	397.731	0.4159	TriTrypDB V5.0	No	Transcription	RNA-binding protein RPC40, putative,DNA-directed RNA polymerase, alpha subunit, putative (RPC40)
Tb927.10.15380	Tb927_10_v5	3771950	3772990	771.522	349.011	675.706	285.827	124.176	139.624	214.718	246.786	173.115	706.385	623.043	839.614	691.075	433.435	337.361	627.731	593.524	437.367	0.658062	TriTrypDB V5.0	No	RNA-associated	U3 snoRNA-associated protein UTP11, putative
Tb927.10.15390	Tb927_10_v5	3773873	3777160	570.313	805.426	485.88	929.968	786.335	725.796	578.356	689.892	535.773	727.85	428.234	451.164	666.006	1290.1	1205.16	413.876	454.145	692.059	6.88872	TriTrypDB V5.0	No	organelle biogenesis and structure	kinesin, putative
Tb927.10.1540	Tb927_10_v5	424653	422959	1053.05	703.118	771.403	1018.1	939.763	879.778	950.454	1106.56	902.139	480.166	266.7	222.481	164.857	511.033	471.998	224.498	258.613	274.262	0.997368	TriTrypDB V5.0	No	RNA-associated	zinc finger protein family member, putative (ZC3H30)
Tb927.10.15400	Tb927_10_v5	3779645	3784693	1243.25	1547.21	1514.92	1627.63	1295.08	1186.08	814.917	802.555	728.046	1184.93	881.508	1096.65	1138.91	2055.92	1824.94	872.315	884.323	1138.31	4.51846	TriTrypDB V5.0	No	organelle biogenesis and structure	kinesin, putative
Tb927.10.15410	Tb927_10_v5	3786037	3787008	33523.3	34855	12656.1	203.718	300.8	320.551	790.022	582.299	369.339	6788.67	4379.27	4106.61	281.929	368.165	398.327	460.296	756.838	425.602	0.260354	TriTrypDB V5.0	No	Metabolism	glycosomal malate dehydrogenase (gMDH)
Tb927.10.15420	Tb927_10_v5	3788615	3789787	257.145	243.856	180.491	142.173	153.436	203.332	106.4	125.94	159.177	634.113	728.361	757.443	504.643	447.334	419.779	600.111	443.701	454.705	0.576331	TriTrypDB V5.0	No	Metabolism	hypothetical protein, conserved
Tb927.10.15430	Tb927_10_v5	3790337	3792001	245.134	199.839	234.839	140.426	180.674	137.816	270.807	272.235	241.146	436.224	597.296	638.049	546.433	616.063	482.944	784.841	788.157	660.885	0.567488	TriTrypDB V5.0	No	Unknown: conserved	hypothetical protein, conserved
Tb927.10.15440	Tb927_10_v5	3792626	3793483	110.177	136.848	158.889	474.84	506.722	465.758	551.304	473.018	473.61	285.3	356.393	293.518	482.484	517.178	469.157	413.083	370.841	383.323	1.30451	TriTrypDB V5.0	No	Other	hypothetical protein, conserved
Tb927.10.15450	Tb927_10_v5	3794598	3796046	51.0225	73.8913	76.7678	364.388	344.216	441.301	159.815	146.176	165.494	278.847	297.257	290.254	565.841	567.702	695.26	320.303	292.519	358.14	0.471905	TriTrypDB V5.0	No	Unknown: conserved	hypothetical protein, conserved
Tb927.10.15460	Tb927_10_v5	3797277	3798626	50.8722	74.8667	44.7319	201.712	350.254	328.044	225.492	131.903	227.409	447.911	492.092	358.035	780.336	970.195	903.787	1082	529.905	757.966	1.0755	TriTrypDB V5.0	No	Unknown: conserved	hypothetical protein, conserved
Tb927.10.15470	Tb927_10_v5	3799111	3800556	229.243	151.327	184.061	210.818	210.963	162.532	198.808	180.549	188.7	565.236	514.145	580.329	784.399	850.358	758.29	721.62	592.5	618.149	1.20748	TriTrypDB V5.0	No	Unknown: conserved	hypothetical protein, conserved
Tb927.10.15480	Tb927_10_v5	3800959	3802374	164.459	192.016	202.12	627.105	511.779	583.88	504.776	362.843	378.714	739.146	889.033	748.706	1251.41	1064.51	1131.43	1073.32	979.196	992.956	1.48111	TriTrypDB V5.0	No	Transporter	transporter, putative
Tb927.10.15490	Tb927_10_v5	3803011	3804099	66.6494	66.3229	106.411	56.5995	57.5398	67.1155	63.6892	89.9507	81.5266	281.925	183.597	242.813	245.115	382.378	421.76	212.813	241.415	448.623	0.682192	TriTrypDB V5.0	No	Metabolism	GDP-mannose 4,6 dehydratase, putative
Tb927.10.1550	Tb927_10_v5	427729	426281	1302.04	1091.5	988.098	1197.82	1082.09	1086.21	931.163	1544.57	1005.68	911.371	1400.45	1424.71	979.738	723.36	794.652	1109.24	1216.62	1161.95	0.712964	TriTrypDB V5.0	No	Protease-related	proteasome regulatory non-ATP-ase subunit 5,19S proteasome regulatory subunit (RPN5)
Tb927.10.15500	Tb927_10_v5	3805073	3805786	72.621	71.8102	98.7993	105.798	93.8851	136.36	104.002	153.391	141.138	302.965	231.645	255.229	424.053	360.495	337.526	247.276	251.079	328.491	0.577662	TriTrypDB V5.0	No	Protein transport/modification	SNARE protein, putative
Tb927.10.15510	Tb927_10_v5	3806537	3807295	93.0852	85.0611	113.244	72.3312	88.8216	74.4182	65.0608	90.6973	128.565	475.617	540.975	528.475	513.516	313.291	214.382	583.231	638.032	351.441	0.243055	TriTrypDB V5.0	No	Unknown: conserved	hypothetical protein, conserved
Tb927.10.15520	Tb927_10_v5	3807791	3809821	1430.05	1147.8	1061.18	1028.92	861.033	870.839	784.714	1060.76	966.486	1316.96	1639.52	1580.86	1807.97	1521.7	1402.31	1489.92	1529.42	1561.09	2.01239	TriTrypDB V5.0	No	Protein transport/modification	signal recognition particle protein, putative
Tb927.10.15530	Tb927_10_v5	3810513	3812321	2520.82	1768.08	1888.41	1044.36	803.496	695.288	711.508	1056.45	769.464	1172.39	1226.84	1276.89	1058.3	962.91	1010.25	768.61	822.282	1120.73	1.0086	TriTrypDB V5.0	No	Transporter	ABC transport system ATP-binding protein, putative
Tb927.10.15540	Tb927_10_v5	3814068	3816575	246.193	225.085	149.298	594.981	566.277	449.629	688.972	503.813	489.541	604.231	667.442	643.099	1022.44	1227.14	1234.52	1078.02	800.405	1231.26	0.8327	TriTrypDB V5.0	No	Unknown: conserved	predicted VPS53-like domain protein
Tb927.10.15550	Tb927_10_v5	3817185	3820730	72.6897	127.72	59.2733	90.8878	88.8278	81.2924	118.025	84.4857	81.7469	909.4	693.204	792.84	1117.18	1487.92	1602.51	961.287	835.286	1260.11	1.34131	TriTrypDB V5.0	No	Unknown: conserved	hypothetical protein, conserved
Tb927.10.15560	Tb927_10_v5	3820919	3821350	18.2088	22.0371	19.6202	8.05547	11.0984	8.17329	10.8297	6.98878	7.38304	90.4226	82.1339	85.5932	108.017	126.348	144.678	110.569	129.812	112.72	3.98669	TriTrypDB V5.0	No	Unknown: Tb-specific	hypothetical protein, unlikely
Tb927.10.15570	Tb927_10_v5	3821563	3823254	167.816	151.216	143.695	149.395	116.085	94.13	173.032	143.558	130.431	467.899	373.797	462.659	427.338	478.054	491.748	510.389	425.039	491.182	0.393018	TriTrypDB V5.0	No	Transcription	transcription factor IIa, putative (TFIIA-1)
Tb927.10.15580	Tb927_10_v5	3823866	3824258	133.132	151.25	205.687	185.783	154.455	280.23	123.543	160.321	198.104	247.838	335.171	281.189	480.028	352.266	272.471	541.715	317.708	263.398	0.538568	TriTrypDB V5.0	No	organelle biogenesis and structure	dynein light chain, putative
Tb927.10.15590	Tb927_10_v5	3824554	3825144	214.995	155.774	251.447	482.177	374.499	407.789	894.042	710.852	713.449	392.24	538.219	566.294	693.978	437.909	437.025	982.8	933.199	795.033	0.319276	TriTrypDB V5.0	No	Protein folding	FKBP-type peptidyl-prolyl cis-trans isomerase, conserved,FKBP-type peptidylprolyl cis-trans isomerase, putative
Tb927.10.1560	Tb927_10_v5	431072	428589	904.243	410.785	631.66	431.789	215.023	269.589	302.892	531.498	338.608	594.51	429.13	720.193	320.06	551.362	509.108	350.875	472.065	621.996	0.357872	TriTrypDB V5.0	No	Unknown: conserved	hypothetical protein, conserved
Tb927.10.15600	Tb927_10_v5	3825719	3826720	25.2543	22.0784	18.4848	39.8029	61.5683	63.0468	290.421	102.803	97.8995	127.261	163.459	134.629	187.899	220.615	170.437	488.075	364.269	232.386	0.200581	TriTrypDB V5.0	No	Protein folding	FKBP-type peptidyl-prolyl cis-trans isomerase, conserved,FKBP-type peptidylprolyl cis-trans isomerase, putative
Tb927.10.15610	Tb927_10_v5	3828351	3830465	223.879	495.121	234.104	458.645	711.62	540.95	452.954	207.693	196.412	419.138	238.083	208.629	339.672	807.24	709.985	210.43	132.179	208.845	1.8171	TriTrypDB V5.0	No	Interacting	zinc finger protein, putative
Tb927.10.15620	Tb927_10_v5	3831348	3831923	13.437	17.6376	18.1752	9.60753	17.1556	18.1786	8.74437	11.4151	16.7985	100.923	53.4408	58.5329	74.313	129.257	122.157	44.7271	64.7357	43.4117	34.9731	TriTrypDB V5.0	No	Unknown: Tb-specific	hypothetical protein
Tb927.10.15640	Tb927_10_v5	3833524	3835638	565.216	520.896	442.653	632.6	684.375	544.257	610.992	480.922	482.173	618.067	596.327	615.597	859.642	1006.21	1221.64	629.575	473.302	694	0.618854	TriTrypDB V5.0	No	Unknown: conserved	hypothetical protein, conserved
Tb927.10.15650	Tb927_10_v5	3836542	3838308	183.916	266.989	254.322	290.731	302.821	273.86	167.163	176.218	159.547	750.677	884.415	739.576	1006.34	791.327	781.628	836.559	740.928	633.867	1.19922	TriTrypDB V5.0	No	Translation	tRNA pseudouridine synthase A-like protein
Tb927.10.15660	Tb927_10_v5	3839256	3841595	279.031	271.496	263.675	191.114	213.987	157.713	157.977	421.472	280.024	502.996	359.911	534.165	383.968	414.03	437.215	340.121	303.525	494.362	0.683718	TriTrypDB V5.0	No	DNA-associated	hypothetical protein, conserved
Tb927.10.15670	Tb927_10_v5	3842996	3845050	204.123	207.451	178.973	252.619	391.628	206.5	303.44	266.107	162.352	467.801	563.111	639.563	915.63	1030.72	1069.17	748.987	685.7	828.389	0.786651	TriTrypDB V5.0	No	Unknown: conserved	hypothetical protein, conserved
Tb927.10.15680	Tb927_10_v5	3845949	3853148	600.461	853.937	427.342	864.35	818.629	606.9	657.419	497.608	604.956	1261.89	1046.77	1256.98	1742.08	2902.68	2583.27	1217.54	1156.02	1822.7	7.49328	TriTrypDB V5.0	No	Unknown: conserved	hypothetical protein, conserved
Tb927.10.15690	Tb927_10_v5	3853606	3854313	106.359	96.0977	126.314	106.419	103.975	129.308	135.473	125.897	155.664	284.666	309.269	287.288	392.33	327.167	266.467	467.702	313.39	291.112	0.0883859	TriTrypDB V5.0	No	Protease-related	anaphase promoting complex, subunit 10-like protein
Tb927.10.1570	Tb927_10_v5	432950	432594	5313.89	4140.82	4573.81	1094.44	916.565	1928.63	889.714	1340.94	1192.88	1752.6	1586.79	2263.06	489.402	361.55	504.786	505.623	784.852	621.249	32.9388	TriTrypDB V5.0	No	Metabolism	ATPase subunit 9, putative
Tb927.10.15700	Tb927_10_v5	3854999	3865357	4552.11	8931.08	3813.65	2124.83	2011.76	2068.37	2618	2437.59	2115.8	3608.88	1525.79	1404.94	1559.23	5877	4381.34	2085.65	1757.68	1942.29	74.4502	TriTrypDB V5.0	No	Other	hypothetical protein, conserved
Tb927.10.15710	Tb927_10_v5	3866694	3867665	218.892	252.763	320.599	107.973	187.729	117.022	138.25	230.072	208.057	519.134	528.014	577.218	335.024	349.673	329.796	484.142	615.487	456.342	0.847777	TriTrypDB V5.0	No	Transporter	mitochondrial carrier protein (MCP7)
Tb927.10.15720	Tb927_10_v5	3869048	3870265	1653.65	1574.82	1276.54	1201.89	1325.36	1343.79	1341.04	1992.01	1491.28	807.429	1001.62	1020.14	985.534	828.624	903.766	788.636	913.165	1225.01	1.52717	TriTrypDB V5.0	No	Protease-related	proteasome regulatory non-ATP-ase subunit 9,19S proteasome regulatory subunit (RPN9)
Tb927.10.15730	Tb927_10_v5	3871247	3881629	748.987	753.767	742.541	1007.99	911.501	901.922	461.749	888.071	1060.99	2092.76	879.584	1022.69	1667.15	4774.88	4210	1291.09	1455.5	2017.54	0.97508	TriTrypDB V5.0	No	Unknown: conserved	hypothetical protein, conserved
Tb927.10.15740	Tb927_10_v5	3886795	3888348	315.556	416.018	431.722	393.252	487.54	446.524	313.509	303.036	292.213	492.883	525.263	539.124	667.317	631.732	691.711	573.158	602.075	571.332	0.945031	TriTrypDB V5.0	No	Unknown: conserved	hypothetical protein, conserved
Tb927.10.15750	Tb927_10_v5	3889322	3894568	1147.92	2257.57	951.973	1074.8	791.382	624.763	1893.12	1449.98	1295.43	4015.97	1410.35	1832.31	1717.32	6917.86	4937.96	2870.39	3333.54	3157.71	74.1783	TriTrypDB V5.0	No	organelle biogenesis and structure	hypothetical protein, conserved
Tb927.10.15760	Tb927_10_v5	3895573	3896520	9516.79	10380.5	8994.97	4986.57	5341.81	6382.85	2064.94	6033.08	4679.06	2579.79	1936.64	2645.3	1947.79	2256.32	2613.64	679.022	1732.19	2747.51	0.719616	TriTrypDB V5.0	No	Other	hypothetical protein, conserved
Tb927.10.15770	Tb927_10_v5	3897950	3899344	91.8764	102.599	92.7315	134.748	181.68	124.605	128.2	137.423	143.585	269.897	229.777	327.822	316.425	439.904	386.099	333.852	304.981	381.208	0.85629	TriTrypDB V5.0	No	Unknown: conserved	hypothetical protein, conserved
Tb927.10.15780	Tb927_10_v5	3899828	3902170	107.595	167.437	64.6827	123.276	173.606	131.645	127.847	88.8489	103.524	574.388	571.407	591.118	749.981	922.764	910.744	687.201	615.651	842.15	0.878239	TriTrypDB V5.0	No	Unknown: conserved	hypothetical protein, conserved
Tb927.10.15790	Tb927_10_v5	3902634	3903071	673.956	455.969	716.084	189.897	141.331	217.063	208.593	212.338	185.158	607.365	734.871	617.34	416.018	306.812	252.589	417.697	426.913	201.809	0.128621	TriTrypDB V5.0	No	Unknown: conserved	hypothetical protein, conserved
Tb927.10.1580	Tb927_10_v5	433666	433322	279.394	378.534	458.873	74.5822	86.8143	119.912	77.1715	95.0929	129.873	452.97	694.35	438.991	199.623	112.856	90.6405	329.494	384.527	132.49	0.236816	TriTrypDB V5.0	No	Unknown: conserved	hypothetical protein, conserved
Tb927.10.15800	Tb927_10_v5	3903839	3905041	108.788	99.4082	131.516	143.414	135.259	105.934	135.269	91.4406	134.972	566.813	730.267	611.179	783.246	510.23	491.555	736.495	659.948	499.021	0.682883	TriTrypDB V5.0	No	organelle biogenesis and structure	actin related protein 2, putative
Tb927.10.15810	Tb927_10_v5	3905467	3906090	211.393	160.175	250.153	180.445	145.365	193.453	156.145	155.05	146.147	325.45	385.024	277.029	412.2	269.935	233.535	438.55	294.538	236.132	0.0622447	TriTrypDB V5.0	No	Unknown: conserved	hypothetical protein, conserved
Tb927.10.15820	Tb927_10_v5	3906446	3907240	51.0554	95.7935	62.8343	76.954	114.06	128.053	70.9414	72.1485	101.943	403.244	516.992	503.918	584.61	439.42	403.273	790.082	530.197	349.571	0.333492	TriTrypDB V5.0	No	Unknown: conserved	hypothetical protein, conserved
Tb927.10.15830	Tb927_10_v5	3907748	3908548	195.742	161.258	242.312	162.72	163.524	155.195	381.786	320.573	374.874	355.653	445.013	369.874	470.63	428.543	383.403	869.669	469.351	513.922	0.424832	TriTrypDB V5.0	No	Unknown: conserved	hypothetical protein, conserved
Tb927.10.15840	Tb927_10_v5	3908775	3911369	140.051	143.412	107.348	105.078	123.146	120.826	240.169	185.777	210.616	606.2	502.107	665.604	705.43	743.532	903.902	649.116	553.713	779.626	0.665683	TriTrypDB V5.0	No	Unknown: conserved	hypothetical protein, conserved
Tb927.10.15850	Tb927_10_v5	3912283	3913470	670.538	897.046	552.434	297.558	485.52	523.542	401.561	434.265	523.216	758.05	1068.14	947.016	901.927	735.145	649.997	972.96	834.448	835.223	0.75933	TriTrypDB V5.0	No	organelle biogenesis and structure	peroxin 12 (PEX12)
Tb927.10.15860	Tb927_10_v5	3914105	3914575	102.899	123.608	141.964	49.9121	33.3251	57.6408	69.5198	82.0708	50.222	249.192	264.037	236.976	321.644	222.467	231.04	221.289	196.825	184.655	0.311014	TriTrypDB V5.0	No	Unknown: conserved	hypothetical protein, conserved
Tb927.10.15870	Tb927_10_v5	3914983	3915708	182.744	291.223	254.39	281.759	295.759	315.498	321.761	245.727	218.137	516.715	665.664	509.025	780.382	434.077	436.991	814.941	499.457	337.803	0.951605	TriTrypDB V5.0	No	RNA-associated	RNA binding protein, putative
Tb927.10.15880	Tb927_10_v5	3916088	3918526	25.5375	40.6729	25.0603	146.041	341.156	243.602	208.109	128.495	120.798	282.742	228.891	239.992	553.411	612.876	699.575	472.308	410.68	526.678	0.12887	TriTrypDB V5.0	No	Phosphorylation	protein kinase, putative
Tb927.10.15890	Tb927_10_v5	3919250	3920503	40.2438	67.2678	75.3008	58.2065	94.8684	66.064	63.5615	66.9179	77.7725	365.42	304.579	351.261	303.573	359.77	344.555	389.188	383.303	442.769	0.975372	TriTrypDB V5.0	No	Unknown: conserved	hypothetical protein, conserved
Tb927.10.1590	Tb927_10_v5	435119	434790	1539.59	378.921	1301.88	414.438	154.465	243.396	646.776	804.384	724.296	3527.5	2500.69	2897.81	1434.19	1884.55	1510.56	1394.82	1589.48	1805.97	28.7203	TriTrypDB V5.0	No	Translation	ribosomal protein L36, putative
Tb927.10.15900	Tb927_10_v5	3920871	3921203	775.256	565.133	574.39	133.27	88.8437	141.785	185.469	160.217	215.261	415.135	356.289	381.939	143.446	150.669	123.695	170.195	115.142	147.212	63.1461	TriTrypDB V5.0	No	Unknown: conserved	hypothetical protein, conserved
Tb927.10.15910	Tb927_10_v5	3922051	3923880	6.22288	9.91979	11.5605	550.497	491.578	308.556	1984.67	1689.66	1338.08	238.573	347.247	206.939	988.199	956.367	919.319	1260.3	961.837	1521.45	1.28117	TriTrypDB V5.0	No	Transporter	glycerol uptake protein, putative
Tb927.10.15920	Tb927_10_v5	3925368	3925751	1476.05	1298.97	1190.31	297.557	293.743	339.033	471.92	413.167	335.012	361.054	310.081	469.708	177.243	196.224	173.087	199.155	217.606	258.854	36.3366	TriTrypDB V5.0	No	Unknown: conserved	hypothetical protein, conserved
Tb927.10.15930	Tb927_10_v5	3927048	3928505	119.809	186.309	120.36	172.897	277.573	218.022	205.588	84.2783	144.871	194.042	234.542	182.151	346.118	390.432	302.877	269.292	185.846	289.3	0.193509	TriTrypDB V5.0	No	Unknown: conserved	hypothetical protein, conserved
Tb927.10.15940	Tb927_10_v5	3929152	3930567	263.201	195.456	246.558	103.964	108.007	109.753	181.754	139.027	207.916	681.189	815.147	826.197	555.95	535.596	386.776	556.271	411.184	584.463	0.969358	TriTrypDB V5.0	No	Transporter	cation transporter, putative
Tb927.10.15950	Tb927_10_v5	3931134	3931922	118.493	147.788	116.326	73.2996	94.8846	112.165	107.41	76.4245	146.847	160.042	238.289	166.908	182.225	269.246	173.862	404.341	222.88	222.41	1.36648	TriTrypDB V5.0	No	Transcription	TFIID-like protein, putative (TRF4)
Tb927.10.15960	Tb927_10_v5	3932498	3933190	51.7395	34.3238	43.0854	140.961	89.8531	136.849	190.896	442.495	365.061	214.357	211.37	238.087	342.531	259.227	225.786	317.75	431.995	439.358	1.60252	TriTrypDB V5.0	No	Unknown: conserved	hypothetical protein, conserved
Tb927.10.15970	Tb927_10_v5	3933964	3935658	152.247	152.316	159.169	125.743	164.529	159.527	126.716	89.7087	119.222	281.443	189.159	214.081	186.505	471.201	348.032	225.561	145.11	319.656	0.793837	TriTrypDB V5.0	No	Metabolism	class 3 lipase, putative,triacylglycerol lipase, putative
Tb927.10.15990	Tb927_10_v5	3937722	3938228	8.64811	7.84042	20.2263	11.6282	8.07889	7.40783	35.5185	36.0505	48.4695	83.1576	59.0112	68.8192	55.5157	105.769	81.3771	79.9383	55.2071	81.5375	66.4426	TriTrypDB V5.0	Yes	ESAG/GRESAG	expression site-associated gene 4 (ESAG4), pseudogene
Tb927.10.160	Tb927_10_v5	69390	70517	247.542	227.352	207.676	113.561	93.8843	123.046	154.634	89.6487	132.624	841.222	1106.97	653.083	549.84	340.642	335.728	987.121	642.195	474.337	1.46819	TriTrypDB V5.0	No	Transcription	RNA polymerase II
Tb927.10.1600	Tb927_10_v5	436583	435510	91.885	113.568	83.7724	85.6749	89.8375	89.7219	113.28	66.7254	116.633	418.332	663.872	464.734	436.499	253.521	192.768	690.7	619.963	321.675	0.696616	TriTrypDB V5.0	No	Unknown: conserved	hypothetical protein, conserved
Tb927.10.16000	Tb927_10_v5	3938604	3942314	40.0746	67.1144	39.4721	153.879	117.094	91.3185	437.367	250.036	240.124	290.209	199.322	215.675	279.064	698.993	533.306	355.582	299.597	518.329	26.856	TriTrypDB V5.0	No	ESAG/GRESAG	receptor-type adenylate cyclase GRESAG 4, putative,expression site-associated gene 4 (ESAG4) protein, putative
Tb927.10.16010	Tb927_10_v5	3945862	3946437	8.39612	5.57827	7.80152	2.97073	6.04964	3.3419	10.8011	7.00202	6.21445	17.1173	11.936	18.0656	23.6966	31.0731	8.37297	80.1911	36.6661	34.1909	0.256651	TriTrypDB V5.0	No	Unknown: Tb-specific	hypothetical protein
Tb927.10.16020	Tb927_10_v5	3947670	3948731	134.336	215	142.507	124.838	97.9141	72.6632	238.743	181.44	142.753	393.252	521.697	323.04	499.442	331.981	283.743	888.259	574.068	471.472	0.47816	TriTrypDB V5.0	No	Unknown: conserved	hypothetical protein, conserved
Tb927.10.16030	Tb927_10_v5	3948948	3950099	151.145	215.019	136.084	119.717	133.239	119.995	193.733	145.265	151.061	378.626	510.629	304.761	471.059	358.698	336.63	783.585	454.672	486.615	0.100349	TriTrypDB V5.0	No	Phosphorylation	mitogen activated protein kinase 4, putative (MAPK2)
Tb927.10.16040	Tb927_10_v5	3950298	3952163	79.5157	71.6989	48.7418	42.8899	83.7619	58.5546	139.862	72.9006	103.507	438.148	584.418	485.906	503.751	550.227	494.262	720.965	570.309	765.492	1.23016	TriTrypDB V5.0	No	Metabolism	oxidoreductase-protein, putative
Tb927.10.16050	Tb927_10_v5	3952420	3952959	35.4819	74.914	71.4885	52.256	85.7961	99.8511	96.5756	92.3672	146.877	332.568	396.966	403.083	367.365	212.4	201.512	469.208	489.87	377.2	0.214354	TriTrypDB V5.0	No	Unknown: conserved	hypothetical protein, conserved
Tb927.10.16060	Tb927_10_v5	3953378	3953725	77.768	166.425	127.851	26.0724	8.09736	33.066	46.8689	110.37	86.3677	508.978	523.461	393.169	171.35	110.484	90.681	343.247	326.035	180.273	0.132837	TriTrypDB V5.0	No	Unknown: conserved	hypothetical protein, conserved
Tb927.10.16070	Tb927_10_v5	3954052	3954807	209.216	243.921	295.867	113.424	130.208	107.486	73.9939	311.272	290.527	290.407	258.411	341.697	127.077	147.821	94.1733	172.536	344.034	316.154	0.642622	TriTrypDB V5.0	No	Translation	eukaryotic translation initiation factor 4e, putative
Tb927.10.16080	Tb927_10_v5	3955427	3955804	780.231	581.722	734.59	219.374	126.194	189.892	239.242	248.388	287.134	753.129	706.155	829.181	333.7	177.322	157.313	488.386	438.508	330.979	0.224136	TriTrypDB V5.0	No	Unknown: conserved	hypothetical protein, conserved
Tb927.10.16090	Tb927_10_v5	3956556	3958967	200.819	351.787	209.149	70.8686	63.5934	54.963	87.7991	76.5719	87.606	749.618	710.798	713.44	414.567	609.666	567.076	581.756	423.897	696.867	0.990828	TriTrypDB V5.0	No	Translation	hypothetical protein, conserved
Tb927.10.1610	Tb927_10_v5	438028	437585	73.5998	92.4836	35.9697	65.6802	45.4274	34.0112	113.24	71.1706	104.589	173.96	196.637	199.986	159.834	133.416	170.612	239.261	240.686	306.695	0.0849584	TriTrypDB V5.0	No	Unknown: conserved	hypothetical protein, conserved
Tb927.10.16100	Tb927_10_v5	3959421	3960698	2184.14	2713.62	1772.51	234.277	240.247	333.82	1144.44	1163.7	1264.67	1826.8	2192.45	2373.39	443.646	436.891	440.625	1174.98	1578.8	1788.36	0.0794858	TriTrypDB V5.0	No	Protein folding	FK506-binding protein (FKBP)-type peptidyl-prolyl isomerase, putative
Tb927.10.16110	Tb927_10_v5	3963160	3964320	671.286	503.286	411.506	252.279	234.188	259.561	234.483	305.753	298.155	546.742	743.197	630.955	390.868	360.607	391.303	472.072	656.904	537.416	0.202342	TriTrypDB V5.0	No	organelle biogenesis and structure	hypothetical protein, conserved
Tb927.10.16120	Tb927_10_v5	3965153	3966691	4061.22	3261.25	3726.85	4331.32	3254.35	3652.91	2443.91	2869.23	3372.83	1387.59	1448.33	2103.96	1626.88	1294.92	1773.04	1241.89	1666.35	2345.23	0.920613	TriTrypDB V5.0	No	Metabolism	inosine-5'-monophosphate dehydrogenase,IMP dehydrogenase
Tb927.10.16130	Tb927_10_v5	3968370	3968519	8.3677	5.56695	6.57402	3.67058	5.045	4.09761	6.07161	4.3501	6.05922	89.1844	144.209	65.1674	73.8584	70.4606	66.6078	124.097	113.74	94.1309	0	TriTrypDB V5.0	No	Unknown: Tb-specific	hypothetical protein, unlikely
Tb927.10.16140	Tb927_10_v5	3968864	3969664	15.5945	13.2501	10.6454	13.7363	15.1415	15.9245	41.2772	28.9731	32.9262	260.592	272.352	230.994	324.87	296.567	338.522	673.757	450.573	599.341	0.31185	TriTrypDB V5.0	No	ESAG/GRESAG	Adenylate/guanylate cyclase, putative
Tb927.10.16150	Tb927_10_v5	3970140	3971873	455.372	459.069	387.798	199.79	217.022	211.179	350.016	314.478	292.28	784.574	1051.48	1084.18	713.78	662.625	662.219	953.486	970.48	907.353	1.59402	TriTrypDB V5.0	No	Protease-related	ATP-dependent zinc metallopeptidase, putative
Tb927.10.16160	Tb927_10_v5	3972198	3973100	545.759	288.283	532.083	90.6198	680.284	321.355	760.617	543.141	2465.85	3618.3	11192.7	570.337	666.554	1873.59	1143.51	1182.22	4392.23	1082.57	0.270908	TriTrypDB V5.0	No	Phosphorylation	protein kinase, putative
Tb927.10.16170	Tb927_10_v5	3973232	3974155	229.451	186.604	229.559	191.592	171.609	238.464	262.062	221.986	184.06	406.28	433.946	281.879	283.261	343.589	388.812	347.513	270.524	420.635	0.268138	TriTrypDB V5.0	No	Transporter	potassium voltage-gated channel, putative
Tb927.10.16180	Tb927_10_v5	3975648	3976478	48.2535	44.1602	41.8828	35.8418	32.3082	43.7296	44.6601	26.3418	21.0063	186.481	229.872	247.122	239.494	228.267	272.769	205.649	236.135	280.189	2.39172	TriTrypDB V5.0	No	Unknown: conserved	hypothetical protein, conserved
Tb927.10.16190	Tb927_10_v5	3977608	3981372	64.0205	88.0517	35.9104	253.994	100.96	95.2442	1032.2	1282.81	922.917	327.768	336.971	281.451	386.7	562.183	541.123	840.716	1009	1758.2	79.0984	TriTrypDB V5.0	No	ESAG/GRESAG	expression site-associated gene 4 (ESAG4) protein, putative,expression site-associated gene (ESAG) protein, putative,receptor-type adenylate cyclase
Tb927.10.1620	Tb927_10_v5	441854	440187	837.044	760.4	703.544	712.841	686.398	587.065	589.327	685.469	552.792	723.339	720.05	667.734	648.465	730.717	799.108	673.649	685.821	950.492	1.38892	TriTrypDB V5.0	No	Phosphorylation	phosphoserine/threonine/tyrosine-binding protein, putative
Tb927.10.16200	Tb927_10_v5	3988690	3991758	8.42178	6.66045	7.83582	5.39484	8.07437	9.12099	12.1398	10.5526	9.81447	57.4509	23.8601	39.7273	37.1735	141.104	90.0417	104.704	105.343	91.7263	99.9114	TriTrypDB V5.0	No	Unknown: conserved	hypothetical protein, conserved
Tb927.10.16210	Tb927_10_v5	3992532	3993440	6.08068	5.5555	7.7254	3.4092	6.05784	9.30994	7.26059	4.32262	7.24599	13.6473	8.24787	12.1126	7.95861	31.4336	11.9987	14.5239	16.8706	22.2236	97.7381	TriTrypDB V5.0	No	Unknown: conserved	hypothetical protein, conserved
Tb927.10.16220	Tb927_10_v5	4006283	4004721	7.21129	5.55525	6.53906	421.471	855.936	266.176	6.14397	6.14254	7.26781	12.7191	6.40896	7.78967	353.149	400.948	108.628	2.86494	10.2356	2.60129	25.193	TriTrypDB V5.0	No	VSG/VR	Variant Surface Glycoprotein, putative
Tb927.10.16230	Tb927_10_v5	4009603	4008140	7.26413	5.57851	8.99017	59.6542	1590.7	65.665	8.44875	5.2115	7.29606	12.338	4.54117	7.67819	102.374	797.364	42.7642	5.09983	14.0875	3.7389	51.1905	TriTrypDB V5.0	No	VSG/VR	Variant Surface Glycoprotein, putative
Tb927.10.16240	Tb927_10_v5	4012970	4011540	6.08068	5.5555	7.7254	5.56103	357.2	6.43418	7.26059	4.32262	7.24599	14.6838	5.4639	7.81049	5.86205	110.833	6.5185	3.88835	8.73475	2.09047	35.9752	TriTrypDB V5.0	No	VSG/VR	Variant Surface Glycoprotein, putative
Tb927.10.16250	Tb927_10_v5	4022858	4021254	6.08068	5.5555	7.7254	3.01306	5.04304	3.37801	6.09622	5.25402	6.08353	12.5328	5.47488	7.73561	2.32292	8.83783	4.30532	1.29031	8.29639	2.3593	60	TriTrypDB V5.0	Yes	VSG/VR	variant surface glycoprotein (VSG, pseudogene), putative
Tb927.10.16260	Tb927_10_v5	4024793	4023981	6.08068	5.5555	7.7254	2.9346	6.05073	4.09296	7.25799	5.23901	6.10886	12.5328	5.47488	7.73561	2.64188	10.6388	5.17039	3.94087	10.7327	4.47564	17.2619	TriTrypDB V5.0	Yes	VSG/VR	variant surface glycoprotein (VSG, pseudogene), putative
Tb927.10.16270	Tb927_10_v5	4027022	4027504	7.28734	6.66073	9.028	2.9746	5.04406	4.13154	6.12186	5.23902	7.24341	14.6838	5.4639	7.81049	2.71817	9.02323	5.18884	1.29031	8.29639	2.3593	0	TriTrypDB V5.0	No	VSG/VR	variant surface glycoprotein, fragment
Tb927.10.16280	Tb927_10_v5	4028125	4029765	6.07955	6.6229	6.53815	3.71148	5.04403	3.34607	6.09857	4.33595	7.2177	14.6838	5.4639	7.81049	1.86434	8.7535	4.31713	6.43272	9.16787	2.38125	46.875	TriTrypDB V5.0	Yes	VSG/VR	variant surface glycoprotein (VSG, pseudogene), putative
Tb927.10.16290	Tb927_10_v5	4031718	4033115	8.4694	8.82413	7.89959	4.32774	5.04678	4.8165	6.16952	5.21151	9.56445	17.261	7.31993	7.97431	3.5619	16.3906	9.53972	3.75317	15.5023	3.77416	27.4603	TriTrypDB V5.0	Yes	VSG/VR	variant surface glycoprotein (VSG, pseudogene), putative
Tb927.10.1630	Tb927_10_v5	444566	442671	2516.32	2071.6	2985.29	867.436	568.307	497.813	784.87	1452.96	1021.4	1310.5	1327.43	1630.91	765.038	742.959	650.906	832.688	1116.99	1130.19	0.413422	TriTrypDB V5.0	No	RNA-associated	unspecified product (RLI)
Tb927.10.16300	Tb927_10_v5	4033833	4034288	6.05509	5.54285	6.50221	3.01306	5.04304	3.37801	6.12186	5.23902	7.24341	12.338	4.54117	7.67819	1.41108	8.66568	4.32965	1.34505	8.20978	1.85136	0	TriTrypDB V5.0	No	VSG/VR	variant surface glycoprotein, fragment
Tb927.10.16310	Tb927_10_v5	4043711	4045087	7.26413	5.57851	8.99017	143.523	1738.13	657.939	6.18498	7.9497	7.31311	36.1942	22.1559	8.69038	70.8649	170.56	42.9123	9.16633	15.4378	9.74694	46.7579	TriTrypDB V5.0	Yes	VSG/VR	variant surface glycoprotein (VSG, pseudogene), putative
Tb927.10.16320	Tb927_10_v5	4047574	4046330	6.07955	6.6229	6.53815	3.71148	5.04403	3.34607	6.09622	5.25402	6.08353	15.9153	12	8.11419	2.6279	12.1442	4.26066	2.63752	12.0562	4.02759	5	TriTrypDB V5.0	Yes	VSG/VR	variant surface glycoprotein (VSG, pseudogene), putative
Tb927.10.16330	Tb927_10_v5	4050208	4051604	6.24109	8.86069	13.9888	10.3673	26.2141	6.34692	14.2755	6.06414	6.25409	14.8811	6.39744	7.86117	4.75084	16.9804	13.0635	16.3483	12.275	5.62789	31.121	TriTrypDB V5.0	Yes	VSG/VR	variant surface glycoprotein (VSG, pseudogene), putative
Tb927.10.16340	Tb927_10_v5	4052872	4053888	8.3677	5.56695	6.57402	3.01306	5.04304	3.37801	6.09857	4.33595	7.2177	14.6838	5.4639	7.81049	1.72234	11.9588	4.28082	4.83474	8.7955	1.53259	42.8571	TriTrypDB V5.0	Yes	Protein transport/modification	UDP-Gal or UDP-GlcNAc-dependent glycosyltransferase (pseudogene), putative
Tb927.10.16350	Tb927_10_v5	4054376	4055896	8.3677	5.56695	6.57402	406.534	215.013	122.611	14.2793	5.15444	7.40832	12.5328	5.47488	7.73561	638.817	113.425	277.715	10.9994	9.81083	3.06971	63.0129	TriTrypDB V5.0	Yes	VSG/VR	variant surface glycoprotein (VSG, pseudogene), putative
Tb927.10.16360	Tb927_10_v5	4058913	4060490	14.2558	6.71992	9.22731	11.9049	49.4072	7.51154	8.42004	5.22486	6.13298	15.0704	7.33121	7.90906	2.94676	24.633	7.68945	2.92259	10.1544	2.10475	56.512	TriTrypDB V5.0	Yes	VSG/VR	variant surface glycoprotein (VSG, pseudogene), putative
Tb927.10.16370	Tb927_10_v5	4063192	4064628	6.10492	5.56746	8.94926	7.65523	9.07805	3.82449	6.07161	4.3501	6.05922	12.7191	6.40896	7.78967	3.5616	10.7966	5.14984	2.06255	9.99734	2.1877	22.5974	TriTrypDB V5.0	No	VSG/VR	Variant Surface Glycoprotein, putative
Tb927.10.16380	Tb927_10_v5	4066581	4067975	7.21129	5.55525	6.53906	3.01306	5.04304	3.37801	6.09857	4.33595	7.2177	12.338	4.54117	7.67819	1.73422	10.4695	5.19315	2.43578	10.1604	2.64379	8.33333	TriTrypDB V5.0	Yes	VSG/VR	variant surface glycoprotein (VSG, pseudogene), putative
Tb927.10.16390	Tb927_10_v5	4070196	4070879	7.28857	5.58923	10.2169	2.9346	6.05073	4.09296	6.09857	4.33595	7.2177	16.6402	4.52113	7.83152	1.69283	9.07626	7.00442	2.06255	9.99734	2.1877	22.7273	TriTrypDB V5.0	Yes	VSG/VR	variant surface glycoprotein (VSG, pseudogene), putative
Tb927.10.1640	Tb927_10_v5	446212	445829	7.26164	7.71665	6.60541	6.13471	9.0799	6.82865	10.9026	8.77796	8.58862	39.888	54.5023	51.8361	122.193	149.196	181.954	90.9298	76.0458	137.502	6.35114	TriTrypDB V5.0	No	Unknown: Tb-specific	hypothetical protein
Tb927.10.16400	Tb927_10_v5	4079740	4080657	7.28611	7.72997	7.83482	3.01306	5.04304	3.37801	6.09857	4.33595	7.2177	12.5328	5.47488	7.73561	2.71817	9.02323	5.18884	1.53962	10.089	3.24222	10	TriTrypDB V5.0	No	VSG/VR	variant surface glycoprotein
Tb927.10.16410	Tb927_10_v5	4083381	4084715	7.33157	7.75463	10.2938	4.20501	8.06735	4.71095	6.18946	6.11361	9.59104	14.6838	5.4639	7.81049	2.18595	10.5557	5.18146	1.21841	9.83051	2.2813	21.1111	TriTrypDB V5.0	Yes	VSG/VR	variant surface glycoprotein (VSG, pseudogene), putative
Tb927.10.16420	Tb927_10_v5	4087026	4087586	6.05509	5.54285	6.50221	3.01306	5.04304	3.37801	7.37515	7.91844	8.50161	12.5328	5.47488	7.73561	1.41108	8.66568	4.32965	4.88765	13.7045	1.83193	43.254	TriTrypDB V5.0	No	VSG/VR	variant surface glycoprotein, fragment
Tb927.10.16430	Tb927_10_v5	4087714	4088436	6.14863	6.661	10.2157	2.9346	6.05073	4.09296	11.9676	6.98877	6.23363	12.338	4.54117	7.67819	1.86434	8.7535	4.31713	4.05795	17.2987	4.16804	11.5833	TriTrypDB V5.0	Yes	VSG/VR	variant surface glycoprotein (VSG, pseudogene), putative
Tb927.10.16440	Tb927_10_v5	4093206	4094012	9.55284	6.66018	6.6379	23.0271	30.2588	4.03404	7.23196	4.33594	6.08586	12.8977	7.3432	7.84069	19.4356	37.2722	21.5479	3.38731	8.74001	2.62792	50.5535	TriTrypDB V5.0	No	VSG/VR	variant surface glycoprotein, fragment
Tb927.10.16450	Tb927_10_v5	4096637	4097911	14.254	7.79563	8.01529	5.0617	6.05266	3.25662	14.2145	4.26621	6.22094	12.8977	7.3432	7.84069	1.73422	10.4695	5.19315	19.0885	15.5586	1.31045	0.715564	TriTrypDB V5.0	Yes	VSG/VR	variant surface glycoprotein (VSG, pseudogene), putative
Tb927.10.16460	Tb927_10_v5	4099978	4101423	6.10379	6.6363	7.76342	8.61674	54.4385	3.28692	7.3361	5.19886	9.59406	14.4779	4.53081	7.75675	2.55054	27.4208	4.13468	8.69803	11.2822	3.62323	21.614	TriTrypDB V5.0	Yes	VSG/VR	variant surface glycoprotein (VSG, pseudogene), putative
Tb927.10.16470	Tb927_10_v5	4104454	4105947	24.1315	30.7526	13.5422	875.311	95.9329	827.609	27.8451	17.504	21.9445	45.1423	16.5281	10.1801	1545.62	53.723	855.324	11.101	19.7013	15.6832	24.4371	TriTrypDB V5.0	Yes	VSG/VR	variant surface glycoprotein (VSG, pseudogene), putative
Tb927.10.16480	Tb927_10_v5	4108321	4109811	9.67721	9.93123	9.19463	5.28719	62.5032	3.96033	9.82576	14.2123	7.49402	19.8631	9.17547	8.1148	8.70876	40.2866	9.29625	5.54945	11.0904	5.31485	57.3974	TriTrypDB V5.0	Yes	VSG/VR	variant surface glycoprotein (VSG, pseudogene), putative
Tb927.10.16490	Tb927_10_v5	4111697	4113295	6.16616	9.87876	7.86651	48.245	210.881	12.6394	7.3361	5.19886	9.59406	14.4779	4.53081	7.75675	20.054	123.509	14.3087	4.7399	15.4037	2.25997	48.39	TriTrypDB V5.0	No	VSG/VR	variant surface glycoprotein (VSG), putative
Tb927.10.1650	Tb927_10_v5	446851	446333	73.9901	160.699	56.821	431.233	561.241	932.686	329.511	360.316	366.359	102.836	140.473	68.2164	150.416	192.447	222.625	179.623	131.453	157.597	0.771946	TriTrypDB V5.0	No	Unknown: conserved	hypothetical protein, conserved
Tb927.10.16500	Tb927_10_v5	4114619	4116157	8.42178	6.66045	7.83582	47.9531	143.269	13.3872	7.28527	5.22487	7.27036	14.6838	5.4639	7.81049	21.897	107.779	13.4543	4.28901	10.297	1.51191	58.8396	TriTrypDB V5.0	No	VSG/VR	variant surface glycoprotein (VSG), putative
Tb927.10.16510	Tb927_10_v5	4117577	4118788	6.05509	5.54285	6.50221	3.01306	5.04304	3.37801	7.25799	5.23901	6.10886	14.8811	6.39744	7.86117	2.78503	8.91893	4.29417	1.1709	9.9212	2.78714	33.3333	TriTrypDB V5.0	Yes	VSG/VR	variant surface glycoprotein (VSG, pseudogene), putative
Tb927.10.16520	Tb927_10_v5	4120367	4121614	6.05509	5.54285	6.50221	3.01306	5.04304	3.37801	6.07161	4.3501	6.05922	12.5328	5.47488	7.73561	1.41108	8.66568	4.32965	2.98387	10.0711	1.61335	0	TriTrypDB V5.0	Yes	VSG/VR	variant surface glycoprotein (VSG, pseudogene), putative
Tb927.10.16530	Tb927_10_v5	4123286	4124710	6.12679	6.64898	8.98905	8.45117	6.0584	4.6181	6.14857	4.31006	9.53655	12.338	4.54117	7.67819	8.87898	13.4154	6.81975	2.62096	10.6117	5.11255	25.3472	TriTrypDB V5.0	Yes	VSG/VR	variant surface glycoprotein (VSG, pseudogene), putative
Tb927.10.16540	Tb927_10_v5	4134231	4135682	9.52476	5.57802	6.60721	3.98675	13.1047	6.04168	6.12419	4.32262	8.37667	14.4779	4.53081	7.75675	4.67018	14.5334	6.87141	3.88835	8.73475	2.09047	54.9242	TriTrypDB V5.0	Yes	VSG/VR	variant surface glycoprotein (VSG, pseudogene), putative
Tb927.10.16550	Tb927_10_v5	4136870	4138545	9.67995	7.78679	11.5998	114.286	426.929	176.849	219.993	20.7108	37.1844	22.7843	28.7464	8.63288	116.499	164.553	52.4356	240.658	221.669	575.248	74.5359	TriTrypDB V5.0	Yes	VSG/VR	variant surface glycoprotein (VSG, pseudogene), putative
Tb927.10.16560	Tb927_10_v5	4142515	4143966	7.28734	6.66073	9.028	1521.08	1148.72	1130.92	17.7315	26.1331	112.905	17.4521	8.25337	8.01695	1442.29	783.792	690.572	29.4362	48.0751	78.0013	57.538	TriTrypDB V5.0	No	VSG/VR	variant surface glycoprotein (VSG), putative
Tb927.10.1660	Tb927_10_v5	447932	447045	434.938	567.069	335.864	245.536	229.136	198.512	159.975	162.903	210.346	1080.98	1407.93	735.775	666.49	431.186	313.102	744.106	520.075	434.245	0.34277	TriTrypDB V5.0	No	Unknown: conserved	hypothetical protein, conserved
Tb927.10.1670	Tb927_10_v5	448542	448165	6.08068	5.5555	7.7254	3.71148	5.04403	3.34607	7.35238	7.93366	7.33663	53.0549	47.0228	62.2487	84.001	42.7028	38.7387	78.3193	73.5734	36.5507	1.87282	TriTrypDB V5.0	No	Unknown: Tb-specific	hypothetical protein
Tb927.10.1680	Tb927_10_v5	453285	454451	95.833	129.181	196.274	89.2052	91.864	132.316	164.668	145.283	166.716	488.148	816.266	408.789	576.28	313.838	262.907	610.486	484.542	401.371	0.57401	TriTrypDB V5.0	No	DNA-associated	histone deacetylase 1 (DAC1)
Tb927.10.1690	Tb927_10_v5	454685	455623	639.092	775.713	549.714	221.627	411.838	557.117	228.325	223.647	325.871	877.643	1264.81	904.691	596.456	315.967	262.03	479.215	473.559	381.579	0.285306	TriTrypDB V5.0	No	Translation	nucleotide binding protein, putative (NBP 1)
Tb927.10.170	Tb927_10_v5	70843	72126	3335.36	2588.12	4103.51	2622.15	1384.93	1645.04	1741.21	2797.28	1778.67	1504.72	1673.61	2157.66	1593.29	961.767	997.129	1539.18	1721.81	1840.09	0.212644	TriTrypDB V5.0	No	translation	pseudouridine synthase, Cbf5p
Tb927.10.1700	Tb927_10_v5	455842	457329	44.8019	60.5693	40.7331	34.7923	67.6084	39.7502	69.2206	43.0258	51.2108	517.458	746.002	556.333	413.889	405.617	366.981	636.801	586.152	646.22	0.0266392	TriTrypDB V5.0	No	Unknown: conserved	hypothetical protein, conserved
Tb927.10.1710	Tb927_10_v5	457807	459384	72.6552	118.928	59.2342	52.0957	113.04	105.902	87.6491	55.3151	83.8681	600.922	658.224	583.717	517.491	458.093	523.771	554.51	536.874	735.442	0.687738	TriTrypDB V5.0	No	DNA-associated	DNA polymerase eta, putative
Tb927.10.1720	Tb927_10_v5	459574	461364	816.462	694.209	670.91	269.507	253.361	215.055	195.554	346.474	236.294	508.849	589.862	724.946	411.996	366.675	357.471	471.238	457.562	468.071	0.753568	TriTrypDB V5.0	No	RNA-associated	ATP-dependent DEAD/H RNA helicase, putative
Tb927.10.1730	Tb927_10_v5	461717	462790	320.187	337.699	335.364	244.596	259.418	255.349	268.603	341.882	316.475	971.586	1485.47	985.752	629.966	386.018	331.335	946.949	1012.78	589.026	1.07966	TriTrypDB V5.0	No	Unknown: conserved	hypothetical protein, conserved
Tb927.10.1740	Tb927_10_v5	463027	464175	188.522	242.642	158.285	131.41	100.95	122.195	159.746	126.735	163.011	501.11	565.937	441.89	347.254	300.628	312.482	406.164	397.675	434.371	0.204597	TriTrypDB V5.0	No	Unknown: conserved	hypothetical protein, conserved
Tb927.10.1750	Tb927_10_v5	464495	465223	44.8273	50.7669	54.6821	136.237	80.7667	100.641	212.077	150.5	188.657	410.545	476.396	374.639	356.938	382.215	286.4	809.806	544.764	383.106	0.456921	TriTrypDB V5.0	No	Unknown: conserved	hypothetical protein, conserved
Tb927.10.1760	Tb927_10_v5	465937	466431	6.12568	7.71696	7.79951	3.01306	5.04304	3.37801	7.26059	4.32262	7.24599	96.5008	131.266	51.6409	9.40176	25.9524	28.7836	18.3729	17.7556	6.36424	0	TriTrypDB V5.0	No	Unknown: Tb-specific	hypothetical protein
Tb927.10.1770	Tb927_10_v5	467907	467113	26.3365	20.9635	13.4499	104.658	142.33	195.261	191.53	146.95	224.931	66.9084	66.4838	55.3568	384.002	422.109	417.271	407.741	311.96	487.934	0.56479	TriTrypDB V5.0	No	Unknown: Tb-specific	hypothetical protein
Tb927.10.1780	Tb927_10_v5	468468	468247	6.07955	6.6229	6.53815	8.31802	7.06704	6.07188	6.07161	4.3501	6.05922	26.8413	14.6949	18.4653	90.3736	68.8608	64.8162	106.946	75.6543	94.6745	9.50776	TriTrypDB V5.0	No	Unknown: Tb-specific	hypothetical protein
Tb927.10.180	Tb927_10_v5	72375	73292	5850.48	6567.51	5612.62	739.61	778.258	853.174	956.634	1154.99	1048.1	3759.69	4696.04	4193.06	965.55	572.448	508.806	1328.94	1408.24	889.644	1.6183	TriTrypDB V5.0	No	Metabolism	ATP synthase F1 subunit gamma protein, putative
Tb927.10.1800	Tb927_10_v5	476009	477034	182.555	199.769	224.256	231.472	199.872	251.403	270.677	225.465	225.301	404.343	699.882	508.887	675.354	369.765	322.655	979.496	705.999	502.166	1.24494	TriTrypDB V5.0	No	Unknown: conserved	hypothetical protein, conserved
Tb927.10.1810	Tb927_10_v5	477290	477610	265.814	245.076	306.429	213.103	208.951	227.829	286.871	302.108	375.908	744.27	989.759	512.753	545.138	262.093	157.164	1169.66	658.854	367.012	0.187919	TriTrypDB V5.0	No	Unknown: conserved	hypothetical protein, conserved
Tb927.10.1820	Tb927_10_v5	477853	478647	207.57	193.082	132.29	77.7079	88.8348	131.044	96.3531	102.251	80.5274	222.069	374.041	229.702	233.366	172.627	179.119	350.577	257.418	258.821	1.62923	TriTrypDB V5.0	No	Unknown: conserved	hypothetical protein, conserved
Tb927.10.1830	Tb927_10_v5	480135	480827	284.881	188.871	259.581	251.84	345.211	316.145	285.4	231.579	284.766	518.582	626.91	402.482	591.605	379.806	353.892	800.655	585.982	432.77	1.10202	TriTrypDB V5.0	No	Protein transport/modification	syntaxin, putative
Tb927.10.1840	Tb927_10_v5	481005	482555	117.416	188.508	121.653	98.9713	173.605	149.867	126.866	88.7691	156.68	409.11	597.382	438.735	523.303	511.146	453.538	856.838	594.941	615.743	0.480218	TriTrypDB V5.0	No	Unknown: conserved	hypothetical protein, conserved
Tb927.10.1850	Tb927_10_v5	482620	483921	53.4497	88.1511	71.7815	82.571	147.36	125.703	157.987	77.3143	92.7226	364.361	458.869	366.894	405.996	411.782	379.119	474.87	447.467	498.202	0.599034	TriTrypDB V5.0	No	Unknown: conserved	hypothetical protein, conserved
Tb927.10.1860	Tb927_10_v5	484268	485350	449.48	594.677	387.952	392.815	641.978	658.046	296.804	422.917	444.11	1059.02	1597.19	937.113	945.349	590.908	512.272	1174.81	1141.35	647.962	0.527476	TriTrypDB V5.0	No	Unknown: conserved	hypothetical protein, conserved
Tb927.10.1870	Tb927_10_v5	487088	487543	213.917	259.262	210.267	87.1149	86.8076	75.0281	177.102	158.396	278.246	560.861	814.354	495.62	378.032	171.479	151.211	790.183	665.461	290.154	0.198428	TriTrypDB V5.0	No	Translation	hypothetical protein, conserved
Tb927.10.1880	Tb927_10_v5	487921	488496	228.575	307.848	305.2	66.6473	66.6264	84.4744	89.2351	94.1998	121.483	588.157	952.836	613.056	347.398	207.979	169.429	650.587	473.801	256.448	0.506586	TriTrypDB V5.0	No	Unknown: conserved	hypothetical protein, conserved
Tb927.10.1890	Tb927_10_v5	489021	493805	1558.41	1830.8	1452.6	1716.21	1740.22	1440.09	822.665	1306.58	1201.34	1086.89	980.315	1189.64	1035.58	1816.45	1922.87	884.628	1029.36	1556.25	0.504709	TriTrypDB V5.0	No	Protease-related	calpain, putative,cysteine peptidase, Clan CA, family C2, putative
Tb927.10.190	Tb927_10_v5	73558	74310	4186.3	792.802	3567.13	874.696	410.85	506.24	1110.46	1684.58	1200.39	13922.5	12222.2	14827.2	7666.99	6021.57	4815.63	6767.46	10936.5	5834.67	39.9878	TriTrypDB V5.0	No	Translation	40S ribosomal protein S6, putative
Tb927.10.1900	Tb927_10_v5	494359	496779	268.356	351.952	293.704	166.288	147.372	106.504	118.977	325.373	259.149	332.416	267.664	276.69	215.218	270.997	297.906	266.602	321.371	457.056	3.12514	TriTrypDB V5.0	No	DNA-associated	DNA topoisomerase IA, putative
Tb927.10.1910	Tb927_10_v5	498499	503103	718.925	1039.39	638.527	806.848	687.414	725.978	519.681	494.193	485.75	1044.89	703.364	652.885	520.207	1265.18	1285.77	504.133	627.269	786.336	1.36386	TriTrypDB V5.0	No	Phosphorylation	protein kinase, putative,serine/threonine protein kinase, putative
Tb927.10.1930	Tb927_10_v5	504445	506388	258.626	324.354	250.76	185.333	153.442	230.927	140.113	117.128	108.498	603.555	584.323	618.591	503.991	623.061	724.724	675.607	613.285	741.097	0.69067	TriTrypDB V5.0	No	Unknown: conserved	hypothetical protein, conserved
Tb927.10.1940	Tb927_10_v5	507302	508339	153.465	138.036	179.822	77.1453	101.947	105.087	109.006	181.572	187.233	355.788	502.314	327.483	243.966	221.741	217.239	554.713	320.041	314.924	0.995743	TriTrypDB V5.0	No	Phosphorylation	serine/threonine-protein kinase, putative
Tb927.10.1950	Tb927_10_v5	508699	510834	334.276	226.345	236.429	81.0889	94.8831	97.4164	85.2849	60.6323	86.2955	476.8	676.734	586.572	421.518	441.399	550.714	396.376	414.874	626.831	0.806942	TriTrypDB V5.0	No	Interacting	leucine-rich repeat protein (LRRP), putative
Tb927.10.1960	Tb927_10_v5	511172	513418	517.835	293.741	388.947	193.237	161.511	164.826	233.914	180.551	152.434	548.623	506.732	691.357	467.76	460.481	664.195	336.434	500.7	621.512	0.826747	TriTrypDB V5.0	No	Unknown: conserved	hypothetical protein, conserved
Tb927.10.1970	Tb927_10_v5	513794	518011	1570.54	1919.08	1579.11	2317.94	2047.09	2105.59	958.048	1318.82	1459.27	1196.03	908.305	957.993	971.053	1952.83	2065.74	768.85	970.461	1084.36	1.02206	TriTrypDB V5.0	No	Unknown: conserved	hypothetical protein, conserved
Tb927.10.1980	Tb927_10_v5	519240	521360	426.478	503.145	378.712	853.46	874.145	673.244	456.494	602.672	525.886	728.274	923.174	884.314	1044.25	987.7	1054.42	1075.85	981.333	1026.9	0.493148	TriTrypDB V5.0	No	Unknown: conserved	hypothetical protein, conserved
Tb927.10.1990	Tb927_10_v5	521750	524341	1090.71	1144.34	732.591	881.12	1213.31	1346.84	789.605	1044.87	1022.42	1515.62	1565.6	1892.13	1778.97	2039.13	2482.95	1370	2036.02	2346.51	0.40197	TriTrypDB V5.0	No	Other	major vault protein, putative (MVP)
Tb927.10.20	Tb927_10_v5	11533	10562	7.23714	6.63602	6.57311	628.403	680.349	910.787	142.057	181.293	387.363	20.7301	13.8404	8.28047	610.004	497.428	521.966	137.484	171.261	162.04	31.5429	TriTrypDB V5.0	No	ESAG/GRESAG	expression site-associated gene (ESAG) protein, putative,expression site-associated gene 1 (ESAG1) protein, putative
Tb927.10.200	Tb927_10_v5	74522	75097	2105.71	1936.95	2879.45	4935.71	4180.99	5910.17	3808.04	4914.75	7052.36	2331.96	3530.12	3563.24	4484.76	2237.09	1976.1	5503.58	5435.61	3349.44	5.11381	TriTrypDB V5.0	No	Metabolism	vacuolar ATP synthase, putative
Tb927.10.2010	Tb927_10_v5	526772	528187	1040.83	1009.59	279.063	9819.42	13182.9	11997.7	6038.47	13357.9	16607.9	689.772	1176.35	438.222	4011.3	3805.07	4546.68	3106.13	5166.11	8724.45	93.9509	TriTrypDB V5.0	No	Metabolism	hexokinase (HK1)
Tb927.10.2020	Tb927_10_v5	529818	531233	1098.78	1058.14	263.441	8325.98	10527.1	10292.4	5995.76	12769.4	16532.4	695.875	1205.88	477.853	3499.68	3279.3	3832.47	2928.48	5045.93	8229.8	96.1314	TriTrypDB V5.0	No	Metabolism	hexokinase (HK2)
Tb927.10.2030	Tb927_10_v5	531767	533608	157.138	193.037	151.573	252.032	308.873	269.774	268.15	184.853	226.43	494.282	649.001	642.856	682.162	771.862	766.154	731.074	604.985	659.079	0.586385	TriTrypDB V5.0	No	Translation	hypothetical protein, conserved
Tb927.10.2040	Tb927_10_v5	534252	536873	742.743	641.213	564.012	754.582	705.576	557.966	509.884	441.284	485.689	732.676	701.547	801.725	1039.41	1138.42	1182.57	572.282	533.27	898.814	1.26131	TriTrypDB V5.0	No	Phosphorylation	protein kinase, putative
Tb927.10.2050	Tb927_10_v5	537989	539227	90.5841	85.0077	88.747	80.4205	74.693	52.7079	111.85	56.1448	90.0327	806.522	1074.65	712.437	875.543	500.087	442.136	850.826	654.078	466.628	3.07771	TriTrypDB V5.0	No	Unknown: conserved	hypothetical protein, conserved
Tb927.10.2060	Tb927_10_v5	539658	542558	457.658	347.734	398.041	211.42	134.262	132.159	211.149	255.583	199.789	621.331	549.197	720.534	531.593	713.13	610.289	482.957	612.403	676.588	1.29213	TriTrypDB V5.0	No	Unknown: conserved	hypothetical protein, conserved
Tb927.10.2070	Tb927_10_v5	542894	543493	183.43	129.248	164.38	73.5782	56.5431	110.429	103.831	109.2	127.665	528.222	621.312	547.001	374.515	161.716	233.647	390.916	292.535	290.078	0.214454	TriTrypDB V5.0	No	Unknown: conserved	hypothetical protein, conserved
Tb927.10.2080	Tb927_10_v5	544144	544893	122.185	152.248	144.803	247.465	200.88	220.803	569.084	296.682	321.636	397.092	336.913	331.725	484.507	422.692	429.339	916.442	467.673	634.586	0.520515	TriTrypDB V5.0	No	Unknown: conserved	hypothetical protein, conserved
Tb927.10.2090	Tb927_10_v5	545058	546407	69371.5	62401.3	57074.8	32742.6	18771	18958.1	52057.5	59605	45617.4	24631.6	31509.3	37024.5	15467.3	10364.9	9873.03	26240	26684.2	29932.1	100	TriTrypDB V5.0	No	Translation	elongation factor 1-alpha,EF-1-alpha (TEF1)
Tb927.10.210	Tb927_10_v5	75527	76912	599.394	790.103	718.989	1551.66	1487.87	1280.67	1335.81	1007.65	1388.75	692.592	1323.89	1204.83	1248.22	891.044	948.717	1372.96	1073.05	1314.54	2.32758	TriTrypDB V5.0	No	Protein transport/modification	GPI transamidase component GAA1 (TbGAA1)
Tb927.10.2100	Tb927_10_v5	547234	548583	69061	62559.1	56967.8	32745.2	18676.1	19058.2	52357.6	59789.1	45832.9	24874.6	31021.9	36818.3	15613.2	10133.2	9986.44	26130.2	26789.7	29885.2	100	TriTrypDB V5.0	No	Translation	elongation factor 1-alpha,EF-1-alpha (TEF1)
Tb927.10.2110	Tb927_10_v5	549417	550766	69286.9	62169.5	56979.5	32776.7	18934.6	18688.3	52113.6	59953.9	45825.6	25067.9	31128.1	37067.3	15479.1	10255.3	10039.2	26096.8	26986.3	29979.9	100	TriTrypDB V5.0	No	Translation	elongation factor 1-alpha (TEF1)
Tb927.10.2120	Tb927_10_v5	551321	551905	106.432	108.207	135.432	114.681	185.726	206.092	81.87	71.2064	116.478	316.531	353.611	279.951	436.791	323.006	210.077	363.789	342.673	195.947	3.58894	TriTrypDB V5.0	No	RNA-associated	U1 small nuclear ribonucleoprotein C, putative
Tb927.10.2130	Tb927_10_v5	552270	554795	315.375	367.434	310.719	1047.61	1055.84	960.547	970.681	630.627	642.937	598.109	593.55	661.214	1022.88	1272.35	1164.35	812.414	669.816	1012.96	0.202371	TriTrypDB V5.0	No	Protein transport/modification	hypothetical protein, conserved
Tb927.10.2140	Tb927_10_v5	555186	556625	47.0101	33.2259	46.8345	19.0486	15.1462	17.2293	26.7712	19.2628	27.8854	549.564	636.032	725.136	387.095	364.757	406.041	556.95	644.917	522.008	1.10582	TriTrypDB V5.0	Yes	organelle biogenesis and structure	mitochondrial processing peptidase alpha subunit (pseudogene), putative
Tb927.10.2150	Tb927_10_v5	557250	557894	12.4864	32.959	28.5275	119.97	93.8849	120.91	68.2433	71.4342	50.1678	305.26	332.344	314.739	514.034	313.577	269.005	404.267	396.572	256.534	0.359115	TriTrypDB V5.0	No	Unknown: conserved	hypothetical protein, conserved
Tb927.10.2160	Tb927_10_v5	558737	559252	413.037	324.566	401.823	317.791	287.69	366.027	272.276	311.833	366.19	571.061	649.04	451.271	438.591	323.811	347.078	347.67	343.438	311.491	0.863939	TriTrypDB V5.0	No	Unknown: conserved	hypothetical protein, conserved
Tb927.10.2170	Tb927_10_v5	559890	560081	6.05509	5.54285	6.50221	3.52438	6.05457	6.31334	6.07161	4.3501	6.05922	225.768	148.536	172.803	144.153	120.564	122.876	137.532	106.177	105.59	2.3411	TriTrypDB V5.0	No	Unknown: Tb-specific	hypothetical protein
Tb927.10.2180	Tb927_10_v5	560290	561714	129.432	169.865	143.619	175.105	207.934	190.45	109.99	115.33	154.308	336.384	501.353	418.588	568.871	478.262	392.862	630.411	608.267	521.939	0.756905	TriTrypDB V5.0	No	Unknown: conserved	hypothetical protein, conserved
Tb927.10.2190	Tb927_10_v5	562299	563183	2504.21	3078.89	1785.69	4070.18	3035.31	3581.2	1419.4	2966.39	2469.74	1224.37	1332.13	1054.43	1597.94	1183.34	1670.88	572.401	956.387	1426.39	10.2888	TriTrypDB V5.0	No	Other	hypothetical protein, conserved
Tb927.10.220	Tb927_10_v5	77130	77411	2412.7	653.685	1415.97	860.834	469.396	760.026	899.378	1195.54	1083.36	9486.98	9426.15	7552.5	4712.88	2317.63	1661.77	4632.14	4389.94	1769.96	54.4054	TriTrypDB V5.0	No	Translation	60S ribosomal protein L37a, putative
Tb927.10.2200	Tb927_10_v5	565746	566762	112.242	89.4777	105.666	25.77	34.3082	20.3543	55.1208	88.3199	54.9973	461.11	390.468	350.246	271.718	219.937	215.474	577.667	389.708	308.188	2.16195	TriTrypDB V5.0	No	Unknown: conserved	hypothetical protein, conserved
Tb927.10.2210	Tb927_10_v5	567824	569812	773.288	1127.67	681.604	174.491	143.339	122.509	64.5076	67.9594	36.9167	511.473	206.611	270.963	188.94	424.835	417.441	215.56	171.295	290.616	0.6686	TriTrypDB V5.0	No	Protease-related	ubiquitin carboxyl-terminal hydrolase, putative,cysteine peptidase, Clan CA, family C19, putative
Tb927.10.2220	Tb927_10_v5	571446	574754	13.617	22.0897	32.0849	39.7798	53.4797	22.1392	239.42	109.046	91.7786	396.483	312.899	310.404	536.361	645.058	545.329	616.777	399.074	591.313	2.38585	TriTrypDB V5.0	No	RNA-associated	piwi-like protein 1
Tb927.10.2230	Tb927_10_v5	575971	577773	159.586	219.45	143.892	78.058	165.522	118.652	167.006	133.813	150.956	702.438	624.928	661.46	634.493	637.637	646.668	500.366	488.941	583.972	1.15026	TriTrypDB V5.0	No	Metabolism	adrenodoxin reductase, putative,ferredoxin NADP reductase-like protein
Tb927.10.2240	Tb927_10_v5	578334	580100	3371.51	2475.55	3718.69	2601.05	1757.39	1720.22	2018.32	4136.42	2485.88	1269.61	1171.37	1740.52	1177.13	1204.98	1349.67	739.112	1453.08	2309.56	2.65276	TriTrypDB V5.0	No	Unknown: conserved	hypothetical protein, conserved
Tb927.10.2250	Tb927_10_v5	582081	582980	215.429	487.378	221.087	309.675	456.249	480.653	272.297	406.318	288.658	296.021	245.562	174.993	369.734	430.711	508.292	112.786	147.205	194.634	0.91675	TriTrypDB V5.0	No	Protease-related	ubiquitin-conjugating enzyme variant Kua homologue, putative
Tb927.10.2260	Tb927_10_v5	584741	587095	770.612	768.062	591.485	476.234	512.774	387.53	460.072	628.319	408.058	727.508	763.412	865.79	814.284	830.134	852.713	637.456	640.132	821.728	1.0919	TriTrypDB V5.0	No	Unknown: conserved	hypothetical protein, conserved
Tb927.10.2270	Tb927_10_v5	587863	590664	628.335	925.707	560.239	1382.7	1313.24	1065.27	1357.5	1042.12	859.706	592.116	648.07	573.031	948.464	1319.75	1227.58	822.449	694.845	1174.85	0.781551	TriTrypDB V5.0	No	Protein transport/modification	vacuolar protein sorting-associated protein 35, putative
Tb927.10.2280	Tb927_10_v5	592248	593771	32.4623	27.5976	22.4496	70.8184	75.6972	47.1441	366.888	373.722	149.148	469.052	567.816	394.699	741.433	612.794	488.068	521.489	689.85	505.421	0.999098	TriTrypDB V5.0	No	Unknown: conserved	hypothetical protein, conserved
Tb927.10.2290	Tb927_10_v5	594549	595799	1188.37	845.457	868.004	771.21	575.371	564.98	600.369	808.022	538.292	517.513	429.206	476.607	470.457	500.952	520.308	293.85	452.895	534.998	0.465317	TriTrypDB V5.0	No	Protein folding	chaperone protein DNAj, putative
Tb927.10.230	Tb927_10_v5	77658	78398	1798.51	1126.97	1690.99	745.816	546.102	659.1	733.668	1291.64	1152.64	1333.97	1435.46	1589.85	1027.86	599.409	536.506	1089.9	1084.03	875.301	0.584886	TriTrypDB V5.0	No	Protease-related	proteasome alpha 5 subunit, putative,20S proteasome subunit alpha 5
Tb927.10.2300	Tb927_10_v5	597023	597601	100.361	112.544	108.313	207.453	165.556	252.313	333.799	222.787	193.866	288.653	394.27	302.75	458.339	344.311	336.647	573.211	340.466	287.76	1.51688	TriTrypDB V5.0	No	Unknown: conserved	hypothetical protein, conserved
Tb927.10.2310	Tb927_10_v5	597951	599396	264.219	133.768	233.389	167.825	90.864	127.632	92.9844	142.888	108.429	533.631	477.191	637.988	486.421	589.03	473.451	384.522	387.127	397.343	1.24191	TriTrypDB V5.0	No	Unknown: conserved	hypothetical protein, conserved
Tb927.10.2320	Tb927_10_v5	599823	600968	351.35	303.509	266.486	209.599	291.711	253.97	199.232	317.272	292.045	868.281	1079.2	907.539	767.248	600.72	535.72	738.379	760.803	533.752	0.202106	TriTrypDB V5.0	No	Unknown: conserved	hypothetical protein, conserved
Tb927.10.2330	Tb927_10_v5	601411	602241	91.9405	110.314	101.801	430.134	563.254	735.586	807.483	543.346	816.613	174.188	243.823	165.485	389.06	483.903	472.702	422.466	330.429	485.193	2.06396	TriTrypDB V5.0	No	Unknown: conserved	hypothetical protein, conserved
Tb927.10.2340	Tb927_10_v5	603573	603866	221.2	267.012	238.854	158.55	304.84	403.878	147.943	161.97	264.825	125.212	170.824	164.797	181.325	153.214	121.027	166.755	120.773	117.185	5.09794	TriTrypDB V5.0	No	Unknown: conserved	hypothetical protein, conserved
Tb927.10.2350	Tb927_10_v5	604925	605707	1633.01	1351.95	1209.96	327.92	441.115	587.25	409.694	339.128	305.735	604.463	467.976	486	249.199	306.387	357.67	263.195	259.306	323.987	2.01952	TriTrypDB V5.0	No	Metabolism	pyruvate dehydrogenase complex E3 binding protein, putative
Tb927.10.2360	Tb927_10_v5	606123	606692	9.67721	9.93123	9.19463	4.76757	8.07199	7.66415	7.51018	7.83032	16.6735	275.165	246.434	280.937	177.426	155.953	185.304	141.226	132.933	151.29	33.6174	TriTrypDB V5.0	No	Unknown: Tb-specific	hypothetical protein
Tb927.10.2370	Tb927_10_v5	607374	608381	2030.54	1343.28	2114.97	1030.37	654.114	913.164	698.348	1338.35	1209.81	697.772	612.881	863.946	564.916	577.373	536.681	428.999	738.556	944.837	0.738255	TriTrypDB V5.0	No	RNA-associated	RNA-binding protein, putative (LA)
Tb927.10.2380	Tb927_10_v5	609418	612168	1499.12	1502	1367.71	1719.51	1382.9	1542.46	762.918	1253.72	1179.39	914.859	871.38	1145.07	1254.35	1384.96	1586.91	748.098	783.67	1405.06	0.510705	TriTrypDB V5.0	No	Other	hypothetical protein, conserved
Tb927.10.2390	Tb927_10_v5	613708	614847	6.10379	6.6363	7.76342	211.178	191.796	250.115	130.147	107.519	62.5467	98.2338	70.1594	40.8048	209.223	522.355	572.494	124.541	106.744	160.534	0.239659	TriTrypDB V5.0	No	Phosphorylation	protein kinase, putative,casein kinase I, putative
Tb927.10.240	Tb927_10_v5	78627	79727	1128.18	1159.82	826.443	268.211	236.206	239.388	396.462	370.847	377.388	915.036	1164.15	898.533	563.276	445.353	375.544	702.35	779.631	656.226	0.280155	TriTrypDB V5.0	No	organelle biogenesis and structure	peroxin 14, putative (PEX14)
Tb927.10.2410	Tb927_10_v5	622610	620835	40.0956	49.6769	60.9998	4288.43	6212.91	3670.46	7537.12	2453.12	2693.12	207.718	797.115	279.132	2121.96	2268.33	2081.07	3043.1	1132.82	1989.91	0.13123	TriTrypDB V5.0	No	Protease-related	MSP-C, putative (MSP-C)
Tb927.10.2420	Tb927_10_v5	624824	624378	6.08068	5.5555	7.7254	3.66628	6.0507	3.31185	8.44875	5.2115	7.29606	83.2309	75.7242	52.6522	58.0267	60.7666	87.6323	78.9256	47.0401	65.5677	4.41082	TriTrypDB V5.0	No	Unknown: Tb-specific	hypothetical protein
Tb927.10.2430	Tb927_10_v5	628721	624993	111.125	121.33	92.9312	71.7493	86.8022	69.5288	77.8792	76.7408	44.2182	498.918	395.985	382.249	398.056	512.656	473.544	412.302	497.268	703.263	13.5252	TriTrypDB V5.0	No	ESAG/GRESAG	receptor-type adenylate cyclase GRESAG 4, putative
Tb927.10.2440	Tb927_10_v5	631923	630862	42.3073	26.6784	59.4107	2338.23	5107.61	4714.78	1528.1	3628.81	3697.7	122.551	213.417	128.881	742.897	1567.28	1455.35	561.061	1227.04	1764.84	1.171	TriTrypDB V5.0	No	Protease-related	metacaspase MCA4,cysteine peptidase, Clan CD, family C13, putative (MCA4)
Tb927.10.2460	Tb927_10_v5	638376	640346	184.866	211.816	167.264	259.273	246.298	244.243	227.013	268.775	222.876	671.829	843.822	655.657	670.284	583.862	513.234	839.778	673.38	745.487	1.02193	TriTrypDB V5.0	No	Unknown: conserved	hypothetical protein, conserved
Tb927.10.2470	Tb927_10_v5	640940	642592	396.388	603.418	326.756	417.825	484.517	524.016	679.504	621.899	663.412	715.997	964.783	681.755	719.322	667.087	772.247	1163.53	1015.29	1505.41	1.44914	TriTrypDB V5.0	No	Unknown: conserved	hypothetical protein, conserved
Tb927.10.2480	Tb927_10_v5	643732	646590	332.222	418.093	245.843	473.043	438.089	476.243	514.467	339.908	371.414	523.27	511.447	393.172	477.043	777.118	725.524	595.639	442.506	732.09	0.779532	TriTrypDB V5.0	No	Unknown: conserved	hypothetical protein, conserved
Tb927.10.2490	Tb927_10_v5	648370	650046	1250.32	953.684	1549.76	727.677	431.028	356.211	1025.97	1070.42	838.921	661.217	594.477	586.753	424.261	610.244	681.455	572.034	632.125	966.52	0.489634	TriTrypDB V5.0	No	Metabolism	glucose-6-phosphate 1-dehydrogenase (G6PD)
Tb927.10.250	Tb927_10_v5	79978	82149	124.513	140.126	130.535	59.8076	48.4512	33.3293	85.4701	110.284	70.8703	238.83	165.136	231.907	167.266	211.028	237.321	306.449	284.016	317.548	0.769633	TriTrypDB V5.0	No	Unknown: conserved	hypothetical protein, conserved
Tb927.10.2500	Tb927_10_v5	651619	652683	20.4036	17.6549	13.3127	22.7567	26.2369	16.2191	167.725	115.398	61.4299	149.62	147.687	154.243	176.029	173.483	134.907	390.442	300.77	302.302	0.661729	TriTrypDB V5.0	No	Unknown: conserved	hypothetical protein, conserved
Tb927.10.2510	Tb927_10_v5	653614	655191	239.346	290.2	274.013	245.017	194.823	204.857	211.097	200.8	229.977	1087.14	1218.58	1019.16	863.765	700.08	656.085	1417.12	1157.02	944.586	0.825798	TriTrypDB V5.0	No	Unknown: conserved	hypothetical protein, conserved
Tb927.10.2520	Tb927_10_v5	655423	657621	464.022	614.574	455.659	577.194	529.944	529.954	584.043	413.057	421.348	421.091	572.397	536.03	574.859	726.409	813.006	761.782	521.257	850.901	0.444484	TriTrypDB V5.0	No	Unknown: conserved	hypothetical protein, conserved
Tb927.10.2530	Tb927_10_v5	658114	658782	2028.2	1634.55	2122.92	848.276	682.374	983.818	661.743	1292.56	1107.61	615.791	634.181	675.025	330.668	430.304	471.919	344.132	509.045	644.14	0.449069	TriTrypDB V5.0	No	Metabolism	adenylate kinase, putative
Tb927.10.2540	Tb927_10_v5	660803	661492	46.3649	100.258	87.2437	222.986	197.844	156.974	312.146	248.342	266.646	490.328	720.217	390.41	727.579	431.635	368.548	1103.92	722.781	493.324	0.338114	TriTrypDB V5.0	No	Metabolism	adenylate kinase, putative
Tb927.10.2550	Tb927_10_v5	661767	662840	438.462	421.581	395.526	94.7268	125.166	143.198	82.2102	147.216	156.747	790.128	1185.43	870.998	524.22	391.549	303.641	847.387	736.15	429.503	0.713509	TriTrypDB V5.0	No	Metabolism	malate dehydrogenase-related
Tb927.10.2560	Tb927_10_v5	663281	664237	11933.8	11575.6	6872.36	1027.39	1242.59	1851.05	533.179	536.482	551.412	6470.13	7093.44	4827.66	941.433	845.183	986.067	1362.54	1525.34	682.889	0.60644	TriTrypDB V5.0	No	Metabolism	mitochondrial malate dehydrogenase (mMDH)
Tb927.10.2570	Tb927_10_v5	664909	667902	287.799	511.787	290.106	2417.1	2028.92	1986.78	3224.46	1000.42	1279.79	909.554	1183.53	971.702	1528.91	1945.66	2254.4	1818.35	1166.96	1793.79	0.336154	TriTrypDB V5.0	No	Protein transport/modification	lysosomal alpha-mannosidase precursor, putative
Tb927.10.2580	Tb927_10_v5	668794	669678	403.432	300.335	453.773	199.153	242.25	186.795	189.116	185.859	191.112	798.059	984.113	861.633	691.652	388.343	341.71	839.427	779.459	472.171	2.31085	TriTrypDB V5.0	No	Unknown: conserved	hypothetical protein, conserved
Tb927.10.2590	Tb927_10_v5	669962	672397	262.163	305.597	222.162	272.961	294.747	285.707	196.063	165.659	103.905	478.992	584.377	559	595.88	730.456	772.274	516.615	365.874	564.203	0.954069	TriTrypDB V5.0	No	Unknown: conserved	hypothetical protein, conserved
Tb927.10.260	Tb927_10_v5	82453	82686	72.4518	66.254	70.4724	78.8334	63.6034	90.6929	174.356	115.194	192.069	168.124	268.853	114.191	204.621	153.008	82.777	421.903	249.183	174.572	0.350836	TriTrypDB V5.0	No	Unknown: conserved	hypothetical protein, conserved
Tb927.10.2600	Tb927_10_v5	672780	674534	51.3263	22.2218	22.603	65.7234	56.5317	60.6977	28.0098	32.7252	17.3575	279.472	310.172	329.736	425.003	457.375	457.96	344.043	299.164	431.018	0.942356	TriTrypDB V5.0	No	Unknown: conserved	hypothetical protein, conserved
Tb927.10.2610	Tb927_10_v5	675104	676558	50.9085	82.5397	43.5042	794.129	932.702	1298.09	633.138	681.943	507.852	296.364	311.099	308.566	857.197	983.542	1224.25	612.092	586.662	839.766	0.82892	TriTrypDB V5.0	No	Unknown: conserved	hypothetical protein, conserved
Tb927.10.2620	Tb927_10_v5	678065	678643	721.182	544.242	866.029	425.407	318.984	373.352	495.371	601.831	421.429	1235.18	1015.39	1153.25	691.377	410.69	288.833	896.876	927.845	487.666	0.851305	TriTrypDB V5.0	No	Unknown: conserved	hypothetical protein, conserved
Tb927.10.2630	Tb927_10_v5	679858	680691	150.044	190.906	209.835	253.897	219.056	374.037	233.001	213.133	234.902	592.668	778.311	532.142	703.601	511.843	440.458	1011.87	909.633	458.846	0.158945	TriTrypDB V5.0	No	Unknown: conserved	hypothetical protein, conserved
Tb927.10.2640	Tb927_10_v5	681295	683601	1414.43	1245.99	1119.87	2955.26	2469.02	1985.84	2080.35	2898.45	2439.45	854.087	965.586	1111.59	1762.91	1947.62	1936.56	1208.75	1367.49	2784.26	0.656101	TriTrypDB V5.0	No	organelle biogenesis and structure	intraflagellar transport protein IFT81, putative
Tb927.10.2650	Tb927_10_v5	684475	688002	493.947	388.565	456.7	321.87	263.463	291.212	340.498	407.078	349.438	885.506	796.585	1140.35	990.066	1372.04	1538.48	832.681	1003.95	1249.17	0.954325	TriTrypDB V5.0	No	Unknown: conserved	hypothetical protein, conserved
Tb927.10.2660	Tb927_10_v5	689133	689699	208.743	141.392	174.886	76.852	150.384	115.253	55.6232	170.153	205.127	266.693	222.393	309.58	227.283	215.082	176.473	290.74	287.623	268.571	1.23693	TriTrypDB V5.0	No	Unknown: conserved	hypothetical protein, conserved
Tb927.10.2670	Tb927_10_v5	690642	691007	180.277	209.744	291.747	349.429	224.11	449.945	211.315	319.095	233.849	364.441	470.88	363.886	412.132	294.805	298.56	433.955	409.349	301.019	0.394192	TriTrypDB V5.0	No	Other	hypothetical protein, conserved
Tb927.10.2680	Tb927_10_v5	691459	693186	200.487	154.637	220.262	107.628	124.155	120.805	111.341	167.489	155.727	754.42	794.777	1022.8	1090.98	1120.31	1364.44	1116.7	1291.22	1342.86	0.186544	TriTrypDB V5.0	No	Metabolism	hypothetical protein, conserved
Tb927.10.2690	Tb927_10_v5	693644	695656	253.76	296.798	245.497	452.652	564.251	431.797	408.511	328.52	337.284	500.006	567.699	714.219	1180.06	870.339	962.599	939.206	747.963	856.723	0.552059	TriTrypDB V5.0	No	Unknown: conserved	hypothetical protein, conserved
Tb927.10.270	Tb927_10_v5	83385	83783	3205.49	1223.1	2430.96	1150.12	522.897	799.802	1394.69	1915.32	1565.48	11338.4	11485.7	9076.96	6367.61	3569.47	2375.97	6588.83	6411.92	2931.69	29.6571	TriTrypDB V5.0	No	Translation	60S ribosomal protein L32, putative
Tb927.10.2700	Tb927_10_v5	696024	698114	736.221	264.062	506.317	304.078	212.992	185.222	240.347	296.182	178.077	451.006	289.702	585.47	457.841	581.13	565.334	353.423	492.58	621.918	1.81757	TriTrypDB V5.0	No	Interacting	predicted WD40 repeat protein
Tb927.10.2720	Tb927_10_v5	699010	700731	295.991	238.518	359.758	295.181	303.831	268.994	325.617	274.789	289.762	905.453	875.102	971.335	1028.02	692.424	719.278	1179.54	1048.97	769.911	0.25945	TriTrypDB V5.0	No	Unknown: conserved	hypothetical protein, conserved
Tb927.10.2730	Tb927_10_v5	701197	702081	1632.02	1503.16	1668.93	3507.47	2922.25	3209.19	1569.17	2100.27	1920.83	1412.11	1309.88	1536.43	1616.3	1455.55	1512.34	826.536	1255.44	1289.3	0.0925108	TriTrypDB V5.0	No	Unknown: conserved	hypothetical protein, conserved
Tb927.10.2750	Tb927_10_v5	704204	705589	154.484	96.2043	162.788	125.628	157.47	195.748	119.894	160.334	193.249	738.051	624.891	803.125	724.332	586.438	611.125	488.795	595.4	537.947	0.33865	TriTrypDB V5.0	No	Metabolism	deoxyhypusine synthase, putative
Tb927.10.2760	Tb927_10_v5	706151	708319	154.465	143.442	109.985	218.919	219.041	192.361	378.062	305.598	340.857	891.519	956.359	1032.38	1238.21	1066.64	1182.53	1490.47	1174.77	1707.55	0.46071	TriTrypDB V5.0	No	Unknown: conserved	hypothetical protein, conserved
Tb927.10.2770	Tb927_10_v5	708691	709839	2484.65	1891.66	1947.12	1715.96	1342.52	1238.53	1326.46	2015.76	1701.75	1075	970.167	1131.69	774.035	856.662	811.136	549.273	772.236	1076.43	1.21323	TriTrypDB V5.0	No	Translation	eukaryotic translation initiation factor 5, putative
Tb927.10.2780	Tb927_10_v5	711057	715649	826.159	841.975	585.062	505.217	490.575	480.965	417.442	537.467	480.834	1169.78	787.325	1059.94	877.462	1606.98	1536.72	844.907	927.744	1245.79	1.42666	TriTrypDB V5.0	No	Transcription	DNA-directed RNA polymerase iii largest subunit,RNA polymerase III largest subunit (RPC160)
Tb927.10.2790	Tb927_10_v5	716437	719643	455.46	528.535	402.197	629.405	676.302	576.779	502.459	435.165	390.927	887.739	730.107	1050.34	1334.02	1384.99	1523.67	1054.83	804.497	1236.08	1.02231	TriTrypDB V5.0	No	Unknown: conserved	hypothetical protein, conserved
Tb927.10.280	Tb927_10_v5	84036	84512	5813.01	6112.86	5647.79	268.599	405.78	465.617	495.394	509.17	539.2	3043.95	3236.52	3090.22	465.466	368.617	285.476	935.01	761.113	420.687	0.147708	TriTrypDB V5.0	No	Metabolism	cytochrome oxidase subunit VI (COXVI)
Tb927.10.2800	Tb927_10_v5	720303	720785	340.768	371.911	382.271	206.832	247.315	403.909	200.446	299.601	307.782	548.093	642.573	475.567	445.238	255.889	242.195	533.046	428.124	260.599	0.917294	TriTrypDB V5.0	No	Translation	hypothetical protein, conserved
Tb927.10.2810	Tb927_10_v5	721079	722095	1190	1557.03	1048.22	1492.97	1240.57	1477.71	746.821	920.658	853.303	991.968	1292.44	1188.35	1066.14	956.692	985.128	766.723	990.807	992.474	0.766532	TriTrypDB V5.0	No	Unknown: conserved	hypothetical protein, conserved
Tb927.10.2820	Tb927_10_v5	723076	724566	8.57415	11.0269	11.6654	29.9314	41.3797	37.2941	95.7545	36.7286	60.9427	278.71	277.845	299.273	286.474	261.205	274.413	356.821	282.256	311.667	0.511264	TriTrypDB V5.0	No	Unknown: conserved	hypothetical protein, conserved
Tb927.10.2830	Tb927_10_v5	725150	725560	14.8661	29.7396	33.5542	10.6999	16.1574	31.182	16.0932	17.5189	31.2425	240.059	347.145	349.454	249.567	152.257	147.867	307.688	248.047	148.132	0.963629	TriTrypDB V5.0	No	Unknown: conserved	hypothetical protein, conserved
Tb927.10.2840	Tb927_10_v5	726077	726418	1954.63	291.766	1083.16	446.337	151.437	207.268	613.594	613.175	513.869	10865.2	8894.38	7757.22	6052.92	3517.57	2254.77	4591.47	5349.4	2170.88	80.1114	TriTrypDB V5.0	No	Translation	ribosomal protein S25, putative
Tb927.10.2850	Tb927_10_v5	726983	728119	22.7881	20.9279	12.1434	44.5134	49.463	57.4966	124.164	126.142	55.3285	179.593	135.649	139.284	248.713	294.385	393.239	238.774	248.961	325.484	3.1858	TriTrypDB V5.0	No	Unknown: Tb-specific	hypothetical protein
Tb927.10.2860	Tb927_10_v5	729287	731629	666.796	818.691	449.498	414.574	570.309	501.051	285.721	367.411	365.091	1019.95	1181.67	964.188	1034.91	1138.38	1168.71	913.762	923.084	934.892	0.904871	TriTrypDB V5.0	No	organelle biogenesis and structure	hypothetical protein, conserved
Tb927.10.2870	Tb927_10_v5	732774	735263	216.202	229.49	179.066	306.436	357.323	274.412	335.144	258.964	208.469	623.696	619.429	569.992	986.782	946.4	1069.17	734.245	611.331	717.892	0.41883	TriTrypDB V5.0	No	Unknown: conserved	hypothetical protein, conserved
Tb927.10.2880	Tb927_10_v5	737081	745162	3453.73	4077.7	2745.97	2257.23	2396.34	2061.99	2213.47	3226.97	3505.49	2397.86	1316.26	1706.45	1594.66	4476.85	3950.29	1472.34	2067.63	2783.29	1.21318	TriTrypDB V5.0	No	Transporter	calcium channel protein, putative
Tb927.10.2890	Tb927_10_v5	746309	747598	30301.8	35960.8	19480.5	22977.8	34427	42198.7	22950	39507.1	43289.5	14644.5	17998.4	15809.8	12564.3	12508.6	13368	15440.5	25625.2	24589.1	0.347339	TriTrypDB V5.0	No	Metabolism	enolase
Tb927.10.290	Tb927_10_v5	84898	85593	1545.02	1438.03	1499.37	976.021	696.506	879.302	1103.27	1702.1	1663.85	682.434	905.6	1065.53	716.487	454.465	456.074	923.985	945.849	970.547	1.75734	TriTrypDB V5.0	No	Protease-related	proteasome alpha 2 subunit, putative
Tb927.10.2900	Tb927_10_v5	748683	751283	933.833	1122.24	782.017	1488.75	970.052	789.665	866.571	1352.39	1239.09	1127.28	662.687	858.59	813.473	1245.09	1181.74	492.897	629.69	910.971	1.02537	TriTrypDB V5.0	No	organelle biogenesis and structure	importin beta-1 subunit, putative
Tb927.10.2910	Tb927_10_v5	753993	755129	555.464	434.886	433.431	381.907	308.885	306.244	341.45	366.623	209.807	263.724	263.089	259.75	353.964	364.832	453.749	213.681	216.854	429.54	2.35675	TriTrypDB V5.0	No	RNA-associated	splicing factor PTSR1 interacting protein (TSR1IP)
Tb927.10.2920	Tb927_10_v5	756519	759689	100.191	79.5566	100.367	152.239	148.379	108.639	207.227	165.538	175.36	419.606	309.186	328.672	663.23	976.01	902.96	560.862	446.654	782.737	0.559188	TriTrypDB V5.0	No	Unknown: conserved	hypothetical protein, conserved
Tb927.10.2930	Tb927_10_v5	761087	763336	354.062	456.762	331.728	479.553	476.437	347.415	886.271	516.983	442.273	400.015	272.281	217.766	399.242	840.571	737.662	339.672	375.593	596.654	0.679749	TriTrypDB V5.0	No	Unknown: conserved	hypothetical protein, conserved
Tb927.10.2940	Tb927_10_v5	765576	766640	255.056	338.69	266.368	529.697	482.506	610.343	458.577	376.085	405.397	439.571	476.371	405.096	761.21	551.382	534.874	742.959	553.258	531.867	1.89242	TriTrypDB V5.0	No	Interacting	hypothetical protein, conserved
Tb927.10.2950	Tb927_10_v5	767024	772387	1110.33	1483.11	1115.93	2440.89	2202.54	2274.7	1258.13	1723.2	1752.72	1236.06	799.336	939.632	1428.51	2486.89	2461.28	881.765	1112.33	1878.02	0.792605	TriTrypDB V5.0	No	Other	hypothetical protein, conserved
Tb927.10.2960	Tb927_10_v5	772859	775165	221.139	229.562	241.344	137.514	142.324	123.355	140.109	94.9786	130.172	803.721	864.966	946.803	789.382	970.203	897.72	857.781	737.583	899.105	0.510961	TriTrypDB V5.0	No	Translation	GTP-binding protein, putative,elongation factor, putative
Tb927.10.2970	Tb927_10_v5	776124	776471	2252.67	2285.41	1059.12	124.644	127.191	158.333	316.202	156.672	95.57	1553.58	1242.58	586.525	304.791	199.607	179.882	400.655	244.811	152.736	0.623637	TriTrypDB V5.0	No	Unknown: conserved	hypothetical protein, conserved
Tb927.10.2980	Tb927_10_v5	778268	779185	360.043	384.037	365.427	549.626	623.818	712.497	569.764	542.614	602.488	927.325	1246.31	1009.89	1408.54	926.101	801.424	1698.35	1221.46	956.528	99.5058	TriTrypDB V5.0	No	Protease-related	proteasome regulatory non-ATPase subunit 11,19S proteasome regulatory subunit, Metallo-peptidase, Clan MP, Family M67 (RPN11)
Tb927.10.2990	Tb927_10_v5	779644	782658	553.068	408.441	473.731	366.241	291.724	266.103	589.099	473.863	513.739	1305.59	1506.53	1844.61	1770.54	2018.1	2150.44	2217.38	2252.29	2948.66	0.381462	TriTrypDB V5.0	No	RNA-associated	hypothetical protein, conserved
Tb927.10.30	Tb927_10_v5	21675	20305	12.0535	8.90006	12.9383	165.262	95.9089	124.135	225.514	184.942	181.501	22.4209	23.14	11.4263	357.615	364.22	343.64	99.897	92.4835	165.438	59.9589	TriTrypDB V5.0	Yes	VSG/VR	variant surface glycoprotein (VSG, pseudogene), putative
Tb927.10.300	Tb927_10_v5	86045	86809	81.2062	111.42	115.927	265.87	230.16	394.753	281.987	323.319	339.525	243.698	450.632	345.284	438.292	342.5	405.151	670.806	396.407	347.303	1.03749	TriTrypDB V5.0	No	Unknown: conserved	hypothetical protein, conserved
Tb927.10.3000	Tb927_10_v5	783016	785373	516.89	485.564	390.508	460.332	547.091	397.2	813.485	641.266	611.249	1010.31	940.65	977.641	1293.68	1525.25	1535.77	1421.59	1373.23	2109.68	0.469904	TriTrypDB V5.0	No	Unknown: conserved	hypothetical protein, conserved
Tb927.10.3010	Tb927_10_v5	786335	790006	506.091	538.478	385.35	452.077	481.489	478.285	515.939	413.059	485.666	1552.08	1440.99	1458.87	1919.62	2808.05	2760.76	2208	1847.5	3010.22	0.54379	TriTrypDB V5.0	No	Unknown: conserved	hypothetical protein, conserved
Tb927.10.3020	Tb927_10_v5	790369	792690	188.566	259.169	163.511	253.011	245.286	220.667	330.231	195.379	252.031	847.341	912.06	921.025	1246	1345.27	1305.45	1392.35	1106.59	1713.38	1.41979	TriTrypDB V5.0	No	Other	hypothetical protein, conserved
Tb927.10.3030	Tb927_10_v5	794511	795428	287.809	375.22	438.078	505.997	638.956	691.785	500.456	616.675	683.918	895.52	1272.17	1037.32	1375.17	847.589	720.89	1780.97	1306.13	949.469	99.5054	TriTrypDB V5.0	No	Protease-related	proteasome regulatory non-ATPase subunit 11,19S proteasome regulatory subunit, Metallo-peptidase, Clan MP, Family M67 (RPN11)
Tb927.10.3040	Tb927_10_v5	795837	796244	1499.31	1945.55	1554.32	223.335	222.085	422.653	297.435	199.811	259.256	719.549	740.29	1062.26	306.516	265.695	314.287	346.448	347.071	251.553	0.0312515	TriTrypDB V5.0	No	Metabolism	hypothetical protein, conserved
Tb927.10.3050	Tb927_10_v5	798445	797966	6.08068	5.5555	7.7254	3.01306	5.04304	3.37801	6.07161	4.3501	6.05922	12.5328	5.47488	7.73561	3.92678	14.0412	4.21986	4.34228	11.4876	9.85769	0	TriTrypDB V5.0	No	Unknown: Tb-specific	hypothetical protein
Tb927.10.3070	Tb927_10_v5	802509	803225	224.997	313.376	329.886	113.339	113.059	138.274	246.042	136.331	192.34	514.761	711.806	627.799	418.738	274.096	240.467	694.965	601.813	387.54	0.76141	TriTrypDB V5.0	No	Unknown: conserved	hypothetical protein, conserved
Tb927.10.3080	Tb927_10_v5	806054	807238	246.567	324.328	237.75	274.79	190.79	226.306	352.615	373.55	343.341	644.031	701.645	501.666	546.814	484.015	334.797	830.18	650.37	614.394	0.845013	TriTrypDB V5.0	No	Metabolism	methionine biosynthetic protein, putative
Tb927.10.3090	Tb927_10_v5	807422	809923	367.464	621.029	317.638	517.784	505.717	518.298	636.398	428.917	400.751	567.464	927.008	542.96	986.942	832.486	792.884	1212.62	759.173	1078.8	0.449254	TriTrypDB V5.0	No	Unknown: conserved	hypothetical protein, conserved
Tb927.10.310	Tb927_10_v5	87477	89153	1665.36	897.423	1148.5	1147.26	1130.54	1078.61	1089.53	1134.66	1150.31	598.197	592.622	676.433	529.592	720.209	849.42	527.514	506.205	810.558	0.887387	TriTrypDB V5.0	No	RNA-associated	pumillio/PUF RNA binding protein 3 (PUF3)
Tb927.10.3100	Tb927_10_v5	810345	812441	549.723	737.013	433.731	285.335	371.457	340.963	453.382	290.584	289.948	528.911	762.636	519.853	477.234	572.937	549.728	581.272	462.935	706.791	0.586527	TriTrypDB V5.0	No	Metabolism	glycerol-3-phosphate acyltransferase, putative
Tb927.10.3110	Tb927_10_v5	813169	814902	232.12	307.803	254.561	140.019	157.46	116.316	134.465	189.509	170.39	387.822	427.409	454.992	266.058	281.546	290.895	437.905	395.829	443.449	0.496062	TriTrypDB V5.0	No	DNA-associated	DNA primase large subunit, putative
Tb927.10.3120	Tb927_10_v5	815505	816203	547.111	584.797	362.012	88.6233	90.8535	123.949	227.642	156.749	119.681	611.805	976.811	704.488	314.766	199.638	173.799	772.039	503.177	281.153	1.16515	TriTrypDB V5.0	No	metabolism	cytochrome c oxidase assembly protein, putative
Tb927.10.3130	Tb927_10_v5	816824	819178	706.533	504.489	677.122	220.763	242.252	185.349	439.617	843.366	566.166	837.167	1076.39	1157.44	408.462	436.232	357.429	713.56	830.024	973.224	1.14359	TriTrypDB V5.0	No	Other	hypothetical protein, conserved
Tb927.10.3140	Tb927_10_v5	819673	821565	155.731	140.178	131.962	205.918	170.595	164.056	282.704	198.106	202.238	557.825	642.517	642.968	581.3	604.167	543.593	655.49	623.241	658.751	0.873107	TriTrypDB V5.0	No	Interacting	leucine-rich repeat protein (LRRP), putative
Tb927.10.3150	Tb927_10_v5	822204	822821	547.311	427.272	744.498	166.948	81.7786	94.1977	365.007	481.971	435.774	690.251	875.167	852.198	415.834	279.75	171.95	870.459	791.736	425.073	2.05018	TriTrypDB V5.0	No	Other	N-acetyltransferase, putative
Tb927.10.3160	Tb927_10_v5	823231	823623	213.536	163.385	147.771	302.289	165.567	363.654	130.864	162.049	217.512	207.876	308.383	300.629	273.332	215.97	225.889	259.863	244.016	199.187	1.08904	TriTrypDB V5.0	No	Other	hypothetical protein, conserved
Tb927.10.3170	Tb927_10_v5	824089	826260	1225.94	896.244	1070.05	705.884	458.283	450.317	551.59	694.295	572.216	558.303	652.656	720.62	552.734	581.881	651.068	563.494	608.985	791.029	1.70839	TriTrypDB V5.0	No	Transporter	ABC transporter, putative
Tb927.10.3180	Tb927_10_v5	826573	827919	92.9236	89.3712	73.3426	60.3742	54.5171	79.0562	80.6078	79.2264	96.0189	297.152	404.44	284.595	171.649	305.319	310.932	385.989	412.947	277.523	0.713488	TriTrypDB V5.0	No	Unknown: conserved	hypothetical protein, conserved
Tb927.10.320	Tb927_10_v5	91927	92322	17.1449	26.4323	25.9688	58.6383	83.7818	108.206	50.34	71.3839	81.3222	140.106	248.516	139.689	293.684	152.467	127.855	391.393	316.3	185.44	0.924259	TriTrypDB V5.0	No	Unknown: conserved	hypothetical protein, conserved
Tb927.10.3200	Tb927_10_v5	829453	830196	908.398	911.562	815.745	1190.27	678.34	843.896	495.875	1025.62	941.967	557.061	387.635	441.634	653.863	574.13	689.145	345.413	414.719	638.8	2.57296	TriTrypDB V5.0	No	RNA-associated	U2 splicing auxiliary factor, putative (U2AF35)
Tb927.10.3210	Tb927_10_v5	831505	833190	14873	17100.2	9460	4227.3	4286.98	5143.29	3368.6	4158.15	3784.51	6819.53	7256.78	6574.57	1831.33	1608.95	1818.83	1398.35	2013.24	2263.03	0.287186	TriTrypDB V5.0	No	Metabolism	delta-1-pyrroline-5-carboxylate dehydrogenase, putative
Tb927.10.3220	Tb927_10_v5	834565	835011	27.0287	56.203	62.1906	428.715	334.131	591.414	129.607	73.9656	26.254	95.2406	46.0849	28.6886	101.797	308.467	300.621	46.6982	37.6861	36.5886	0.0711857	TriTrypDB V5.0	No	Unknown: Tb-specific	hypothetical protein, unlikely
Tb927.10.3230	Tb927_10_v5	837649	838770	371.677	248.411	244.339	348.222	502.68	488.803	839.114	745.308	556.618	554.795	734.916	525.937	636.726	650.361	762.762	394.76	436.898	508.509	0.758625	TriTrypDB V5.0	No	Phosphorylation	protein kinase, putative
Tb927.10.3250	Tb927_10_v5	839977	840900	234.48	226.322	304.98	144.664	162.519	208.837	74.6669	71.197	128.496	499.088	547.417	580.26	467.394	365.251	427.653	344.192	347.715	343.848	1.32906	TriTrypDB V5.0	No	Translation	hypothetical protein, conserved
Tb927.10.3260	Tb927_10_v5	841483	843594	3833.84	3647.27	1461.16	6199.79	4130.52	4065.37	2439.06	3460.49	2998.14	992.345	554.723	427.305	741.237	1571.49	1488.26	368.18	675.601	685.006	1.60477	TriTrypDB V5.0	No	Metabolism	Long-chain-fatty-acid--CoA ligase 5 (EC 6.2.1.3) (Long-chain acyl-CoA synthetase 5) (LACS 5), putative
Tb927.10.3270	Tb927_10_v5	846291	846755	403.453	371.958	399.291	23.6336	29.2729	33.3431	29.2011	37.2189	12.6279	298.719	266.737	314.469	112.321	91.5346	88.2158	164.998	186.382	78.0282	0.889084	TriTrypDB V5.0	No	Unknown: conserved	hypothetical protein, conserved
Tb927.10.3280	Tb927_10_v5	847444	847692	2763.28	511.384	2429.19	710.539	199.891	238.053	1339.53	1612.33	945	5532.59	3616.76	3694.01	3791.79	2681.14	2266.18	4374.46	3588.21	2287.65	22.5051	TriTrypDB V5.0	No	Translation	60S ribosomal proteins L38, putative
Tb927.10.3290	Tb927_10_v5	848128	848949	130.415	108.24	132.988	114.219	131.232	205.706	146.038	74.6345	124.07	469.982	673.109	414.648	653.455	388.13	323.524	918.368	510.123	355.123	0.547115	TriTrypDB V5.0	No	Unknown: conserved	hypothetical protein, conserved
Tb927.10.330	Tb927_10_v5	92649	93956	193.223	164.51	190.461	191.636	198.854	200.152	161.031	160.334	152.226	460.397	833.735	634.01	595.835	384.202	426.697	803.78	633.743	580.902	0.680013	TriTrypDB V5.0	No	Unknown: conserved	hypothetical protein, conserved
Tb927.10.3300	Tb927_10_v5	849416	851041	256.232	314.453	270.215	16.3083	9.09076	7.98577	19.7495	43.5618	12.6121	481.25	537.283	513.269	204.324	151.836	150.53	257.537	262.263	197.371	0.268161	TriTrypDB V5.0	No	Unknown: conserved	hypothetical protein, conserved
Tb927.10.3310	Tb927_10_v5	852096	854936	681.484	907.037	698.327	1117.88	979.131	873.469	595.456	710.14	579.551	637.314	773.61	775.8	883.818	1175	1109.85	569.364	604.954	810.633	0.696189	TriTrypDB V5.0	No	organelle biogenesis and structure	hypothetical protein, conserved
Tb927.10.3320	Tb927_10_v5	855747	857417	113.783	157.725	139.617	149.656	203.895	196.12	128.068	120.663	121.764	765.164	756.94	865.839	1020.43	770.673	739.183	745.202	754.984	621.776	1.11727	TriTrypDB V5.0	No	Unknown: conserved	hypothetical protein, conserved
Tb927.10.3330	Tb927_10_v5	857768	858817	174.102	249.226	156.969	319.324	436.058	400.346	264.7	255.469	242.32	494.017	470.814	386.959	557.713	451.729	431.882	431.033	449.152	464.274	0.898633	TriTrypDB V5.0	No	Unknown: conserved	hypothetical protein, conserved
Tb927.10.3340	Tb927_10_v5	859426	862101	716.472	1036.05	565.575	589.787	607.661	489.031	296.463	392.288	190.373	645.412	394.102	352.128	424.992	933.605	812.98	359.966	377.102	459.926	0.513548	TriTrypDB V5.0	No	Phosphorylation	protein kinase, putative
Tb927.10.3350	Tb927_10_v5	864807	866444	493.011	598.09	533.767	246.902	278.599	321.876	2232.03	1571.58	1058.3	374.73	557.646	508.512	311.797	313.187	399.218	649.211	636.122	846.108	1.53878	TriTrypDB V5.0	No	Unknown: conserved	hypothetical protein, conserved
Tb927.10.3360	Tb927_10_v5	868805	871627	8.65419	17.5191	10.5931	72.7241	120.101	77.0156	164.198	116.252	79.556	248.047	156.856	154.832	471.103	1081.15	1129.08	294.591	291.204	528.264	3.06314	TriTrypDB V5.0	No	Unknown: conserved	PTP1-interacting protein, 39 kDa
Tb927.10.3370	Tb927_10_v5	873006	873350	1770.3	698.863	1195.38	583.459	430.024	667.762	884.895	1533.07	1200.25	7120.56	5875.68	7458.52	5051.32	2617.77	2145.75	4907.69	4676.17	2800.5	99.6617	TriTrypDB V5.0	No	Translation	60S acidic ribosomal protein P2, putative
Tb927.10.3380	Tb927_10_v5	873629	873973	1729.22	675.691	1171.88	604.887	465.352	682.896	872.698	1464.31	1241.57	7058.89	5604.26	7376	5116.23	2954.76	2210.67	4844.83	4934.46	2695.75	99.7872	TriTrypDB V5.0	No	Translation	60S acidic ribosomal protein P2, putative
Tb927.10.3390	Tb927_10_v5	874379	878197	658.373	755.866	541.901	547.117	690.431	628.036	618.089	382.175	417.706	792.975	524.27	503.143	708.617	1302.94	1340.25	437.099	470.618	685.389	0.65575	TriTrypDB V5.0	No	Unknown: conserved	predicted TLD domain protein
Tb927.10.340	Tb927_10_v5	94250	95137	100.304	86.1837	119.753	48.6935	47.4405	39.0994	55.1189	70.5102	72.9293	244.605	289.882	293.123	177.433	183.899	157.473	283.968	218.037	225.065	0.906476	TriTrypDB V5.0	No	RNA-associated	mitochondrial structure specific endonuclease I (SSE-1), putative
Tb927.10.3400	Tb927_10_v5	880233	881594	298.78	548.292	425.424	708.657	699.513	414.14	208.114	787.284	388.55	265.025	113.448	56.6168	60.498	380.396	251.991	63.2259	123.029	123.539	1.91734	TriTrypDB V5.0	No	Unknown: conserved	hypothetical protein, conserved
Tb927.10.3410	Tb927_10_v5	882703	883026	6.12568	7.71696	7.79951	3.55289	7.05952	4.77465	6.07161	4.3501	6.05922	30.6732	9.09488	18.3692	9.42966	53.9062	30.3069	7.57616	19.8747	5.80177	16.9087	TriTrypDB V5.0	No	Unknown: Tb-specific	hypothetical protein
Tb927.10.3420	Tb927_10_v5	884101	884568	20.2713	14.3649	9.49871	4.90023	7.06233	5.46212	7.26059	4.32262	7.24599	80.1905	18.2873	20.8837	20.4316	77.9556	61.5891	25.2024	24.1804	12.5748	48.0753	TriTrypDB V5.0	No	Metabolism	NADH-ubiquinone oxidoreductase c, putative
Tb927.10.3430	Tb927_10_v5	888226	890079	211.47	251.532	195.97	246.989	221.059	164.5	229.189	219.411	158.552	590.84	535.403	510.442	322.732	448.863	502.249	390.201	405.872	451.865	0.630575	TriTrypDB V5.0	No	Unknown: conserved	hypothetical protein, conserved
Tb927.10.3470	Tb927_10_v5	891235	893661	398.865	580.338	429.514	861.489	865.066	860.593	770.918	583.044	759.48	842.609	1093.04	1024.87	1247.68	1213.44	1399.88	1159.91	934.455	1220.09	1.46971	TriTrypDB V5.0	No	Unknown: conserved	hypothetical protein, conserved
Tb927.10.3480	Tb927_10_v5	894248	896314	167.905	183.132	142.512	452.648	561.223	437.338	482.443	259.707	253.531	580.245	610.207	563.813	1055.02	985.511	983.39	962.52	630.455	737.523	0.787609	TriTrypDB V5.0	No	Unknown: conserved	hypothetical protein, conserved
Tb927.10.3490	Tb927_10_v5	897136	899019	133.079	236.917	94.6587	347.982	684.361	525.899	339.896	221.009	202.361	583.155	610.205	566.861	1221.86	1242.14	1323.67	1144.9	806.39	1043.57	1.02471	TriTrypDB V5.0	No	Phosphorylation	kinetoplastid-specific dual specificity phosphatase, putative
Tb927.10.350	Tb927_10_v5	96402	97940	660.755	627.973	627.727	436.234	394.69	577.435	358.587	373.609	266.873	341.927	301.836	307.17	216.623	321.35	493.823	239.064	261.238	333.298	0.751581	TriTrypDB V5.0	No	Phosphorylation	protein kinase, putative
Tb927.10.3500	Tb927_10_v5	899704	902340	1071.47	1064.97	956.678	812.753	678.326	577.306	624.717	666.006	659.758	932.852	666.408	861.383	894.298	1229.02	1279.59	499.08	603.236	1000.76	1.75163	TriTrypDB V5.0	No	RNA-associated	RNA-binding protein, putative (RBSR4)
Tb927.10.3510	Tb927_10_v5	903295	908703	533.811	484.489	428.261	295.843	207.945	186.639	146.877	296.239	233.685	1402.68	747.584	1157.72	983.542	1766.62	1805.99	652.347	925.466	1335.35	0.705838	TriTrypDB V5.0	No	Unknown: conserved	hypothetical protein, conserved
Tb927.10.3520	Tb927_10_v5	909983	911182	1174	932.619	972.298	1117.68	1039.7	1035.15	656.729	1160.48	801.101	565.2	715.414	903.489	902.052	760.173	773.874	755.227	821.81	938.765	1.17285	TriTrypDB V5.0	No	Protease-related	protease regulatory ATPase subunit 4 (RPT4)
Tb927.10.3530	Tb927_10_v5	912844	913992	105.167	141.083	82.6666	699.179	795.415	815.863	339.635	198.112	139.278	148.681	247.567	150.289	597.036	446.001	501.199	481.07	356.49	309.332	0.594972	TriTrypDB V5.0	No	Unknown: conserved	hypothetical protein, conserved
Tb927.10.3540	Tb927_10_v5	915333	916013	515.569	352.183	430.659	659.117	401.76	488.492	556.628	708.283	831.13	312.575	271.368	281.182	308.649	359.545	308.998	175.11	291.614	374.205	4.7752	TriTrypDB V5.0	No	Unknown: conserved	hypothetical protein, conserved
Tb927.10.3550	Tb927_10_v5	918007	921177	259.793	300.114	250.711	290.796	211.981	176.228	236.413	204.397	151.269	501.319	384.908	353.36	425.396	909.054	845.913	489.744	483.24	723.122	0.702874	TriTrypDB V5.0	No	DNA-associated	DNA repair helicase, putative
Tb927.10.3560	Tb927_10_v5	921972	923141	1495.1	690.019	1264.28	553.169	524.896	526.53	815.152	946.147	1012.65	914.164	902.81	943.954	535.959	497.079	507.272	739.505	864.644	819.397	0.187401	TriTrypDB V5.0	No	Protein transport/modification	arginine N-methyltransferase, putative
Tb927.10.3570	Tb927_10_v5	924539	927262	986.875	1047.24	744.218	485.831	435.059	413.233	388.295	608.018	507.603	783.786	828.007	1079.28	824.008	855.056	924.601	588.905	761.537	894.763	0.385327	TriTrypDB V5.0	No	RNA-associated	KREX2 (KREX2)
Tb927.10.3580	Tb927_10_v5	927654	928628	281.46	314.441	232.605	210.111	185.737	203.607	175.58	139.961	170.364	877.555	802.205	692.412	875.223	572.094	473.308	869.356	831.224	537.44	0.775466	TriTrypDB V5.0	No	Translation	hypothetical protein, conserved
Tb927.10.3590	Tb927_10_v5	928905	930584	306.844	321.121	285.924	332.267	384.579	312.435	178.313	230.9	203.309	906.269	1105.97	942.66	985.296	1034.5	862.128	961.927	891.905	772.027	0.657291	TriTrypDB V5.0	No	Unknown: conserved	hypothetical protein, conserved
Tb927.10.360	Tb927_10_v5	100266	101177	170.6	239.405	226.946	405.868	421.939	540.067	270.703	246.663	215.636	330.236	478.276	386.606	518.788	377.829	444.948	666.749	511.533	423.041	0.731126	TriTrypDB V5.0	No	Other	hypothetical protein, conserved
Tb927.10.3600	Tb927_10_v5	931459	933078	7.21129	5.55525	6.53906	6.24138	8.07106	5.375	49.6924	47.7191	16.3657	118.622	38.5943	58.5422	64.5672	182.818	201.999	97.4413	115.819	125.392	0.946875	TriTrypDB V5.0	No	Unknown: conserved	hypothetical protein, conserved
Tb927.10.3610	Tb927_10_v5	935083	936579	225.601	171.111	153.01	127.396	184.72	211.595	193.853	115.152	218.778	332.362	363.7	413.602	355.595	360.8	464.154	406.59	369.073	444.941	1.90284	TriTrypDB V5.0	No	Unknown: conserved	hypothetical protein, conserved
Tb927.10.3620	Tb927_10_v5	937199	938125	51.9985	69.3659	39.5806	477.708	386.623	790.462	434.667	168.857	223.037	284.069	504.205	325.807	1121.03	944.094	823.137	713.286	475.176	547.319	1.55493	TriTrypDB V5.0	No	Other	Laminin-like protein, putative
Tb927.10.3630	Tb927_10_v5	941398	940748	214.622	142.457	134.761	70.4748	148.364	113.906	114.219	81.0103	57.6045	279.668	332.352	325.271	270.067	268.945	240.589	193.027	180.499	200.294	0.697214	TriTrypDB V5.0	No	Unknown: conserved	hypothetical protein, conserved
Tb927.10.3640	Tb927_10_v5	944587	943733	1275.79	1884.7	997.53	2013.89	1749.32	1993.22	872.885	1929.51	1686.96	1407.89	2028.24	1472.89	1092.81	765.049	928.006	485.533	740.285	797.447	2.79256	TriTrypDB V5.0	No	Unknown: conserved	hypothetical protein, conserved
Tb927.10.3650	Tb927_10_v5	950057	946359	3045.26	3274.26	1858.85	743.84	978.112	877.188	575.999	827.449	507.904	1150.5	869.494	1212.45	645.914	1263.19	1186.12	598.598	881.191	987.276	2.27496	TriTrypDB V5.0	No	Metabolism	NADH-dependent fumarate reductase, putative
Tb927.10.3660	Tb927_10_v5	954067	952856	1739.62	1795.59	1925.97	3883.84	3976.07	3427.1	3174.95	5689.29	5776.91	468.203	677.656	598.731	1012.72	1542.71	1260.42	809.213	1291.63	1880.48	0.992339	TriTrypDB V5.0	No	Metabolism	aspartate aminotransferase
Tb927.10.3670	Tb927_10_v5	956428	954962	273.008	303.412	229.97	820.443	1034.63	660.718	654.947	553.197	512.64	390.347	474.562	366.993	776.686	800.907	747.048	639.652	518.234	601.015	1.23526	TriTrypDB V5.0	No	Unknown: conserved	hypothetical protein, conserved
Tb927.10.3680	Tb927_10_v5	959374	958508	41.5972	130.911	64.284	854.038	828.727	766.611	671.544	361.893	358.209	216.375	180.042	106.496	241.327	604.129	505.661	220.461	158.75	232.315	0.672899	TriTrypDB V5.0	No	Unknown: conserved	hypothetical protein, conserved
Tb927.10.3690	Tb927_10_v5	961418	960015	111.144	113.66	105.797	46.2013	36.3461	43.5079	57.4865	81.2212	53.7708	459.875	480.977	418.829	375.387	380.527	318.471	445.443	438.418	358.156	0.420928	TriTrypDB V5.0	No	RNA-associated	rRNA dimethyltransferase, putative
Tb927.10.370	Tb927_10_v5	101719	102258	79.8637	106.927	78.5179	186.841	192.808	313.366	171.793	139.144	127.997	297.744	499.628	249.916	462.759	274.449	260.384	623.284	414.165	239.094	0.36897	TriTrypDB V5.0	No	Phosphorylation	calcineurin B subunit, putative
Tb927.10.3700	Tb927_10_v5	964852	963344	753.822	939.002	572.053	616.647	599.596	742.873	367.029	371.876	224.399	369.246	146.628	143.123	137.812	446.593	390.595	148.412	138.857	136.622	0.44928	TriTrypDB V5.0	No	Unknown: conserved	predicted CBS domain protein
Tb927.10.3710	Tb927_10_v5	966784	966089	1894.06	1311.26	2022.31	1378.42	1423.28	1775.41	1153.18	1766.5	1301.39	1971.28	1901.64	1921.66	1661.09	1077.08	836.001	2140.98	2285.25	1166.33	0.36021	TriTrypDB V5.0	No	Protease-related	proteasome activator protein PA26
Tb927.10.3720	Tb927_10_v5	968919	967393	119.738	156.605	122.831	215.344	283.637	249.813	258.736	298.704	263.003	561.031	706.248	635.482	819.62	698.137	741.871	961.927	792.857	679.382	0.927541	TriTrypDB V5.0	No	Unknown: conserved	hypothetical protein, conserved
Tb927.10.3730	Tb927_10_v5	971441	969423	233.147	240.565	216.755	242.528	202.895	185.394	220.571	165.527	171.757	492.747	523.421	522.389	574.405	763.412	807.791	565.957	440.166	657.626	0.633578	TriTrypDB V5.0	No	Unknown: conserved	hypothetical protein, conserved
Tb927.10.3740	Tb927_10_v5	973171	971729	122.17	172.006	119.023	83.2562	86.8069	75.7551	77.9345	66.9217	62.2176	609.816	697.938	579.231	389.095	390.607	283.773	469.543	448.593	323.574	0.633465	TriTrypDB V5.0	No	Unknown: conserved	hypothetical protein, conserved
Tb927.10.3750	Tb927_10_v5	976454	974898	39.031	74.8921	62.5565	991.056	1344.53	1149.75	556.374	637.893	515.061	246.873	280.662	256.726	721.577	894.061	983.531	548.677	546.986	692.713	0.256153	TriTrypDB V5.0	No	Unknown: conserved	hypothetical protein, conserved
Tb927.10.3760	Tb927_10_v5	977793	976942	732.009	714.027	650.016	1352.05	1023.55	1010.15	1261.17	1061.55	783.064	751.327	1005.39	764.099	1507.64	1093.2	779.724	1398.81	1047.43	781.055	2.05499	TriTrypDB V5.0	No	Metabolism	vacuolar ATP synthase subunit d, putative
Tb927.10.3770	Tb927_10_v5	980534	978432	438.531	504.254	376.126	285.038	298.784	272.494	315.674	266.059	193.899	894.625	1029.31	1012.66	887.434	815.933	859.623	797.142	662.895	712.899	0.547494	TriTrypDB V5.0	No	Unknown: conserved	predicted TPR repeat protein
Tb927.10.3780	Tb927_10_v5	985106	982038	322.764	492.012	330.434	1393.42	1238.55	1168.94	879.409	816.686	591.925	551.979	354.421	301.746	605.76	1196.9	1112.53	490.988	438.019	701.453	0.749809	TriTrypDB V5.0	No	Unknown: conserved	hypothetical protein, conserved
Tb927.10.3790	Tb927_10_v5	997835	986130	1806.73	948.206	1325.88	1477.28	559.238	803.006	884.699	1126.82	1015.21	2444.96	916.473	1459.11	1012.84	3378.86	2527.02	1253.89	1686.4	1902.55	1.37406	TriTrypDB V5.0	No	Unknown: conserved	hypothetical protein, conserved
Tb927.10.380	Tb927_10_v5	102867	103895	368.524	370.847	418.732	287.854	223.089	260.88	257.374	204.242	277.375	517.919	721.951	671.966	490.094	367.341	414.634	722.09	577.582	460.794	1.04776	TriTrypDB V5.0	No	Translation	mitochondrial RNA binding complex 1 subunit (PPR5)
Tb927.10.3800	Tb927_10_v5	1001425	998399	21.6298	23.0847	10.898	289.803	260.427	211.525	992.461	550.415	569.969	467.6	424.635	382.245	1071	985.605	1011.1	1250.91	1019.26	1318.65	3.91648	TriTrypDB V5.0	No	Interacting	predicted RING finger protein
Tb927.10.3810	Tb927_10_v5	1003691	1001904	796.998	588.301	580.942	480.704	470.384	409.038	469.816	555.952	484.546	817.672	845.591	841.672	903.331	778.584	729.686	867.488	770.267	791.471	0.899594	TriTrypDB V5.0	No	Unknown: conserved	hypothetical protein, conserved
Tb927.10.3820	Tb927_10_v5	1010741	1004298	727.245	904.791	551.174	688.178	734.845	542.089	432.206	562.048	664.347	1570.37	1024.57	1277.07	1523.34	3022.79	3032.68	1172.39	1300.68	2077.43	0.684884	TriTrypDB V5.0	No	Unknown: conserved	hypothetical protein, conserved
Tb927.10.3840	Tb927_10_v5	1012223	1011684	3855.49	788.389	3932.23	876.695	273.577	370.75	1172.67	1990.42	1021.68	6806.97	5712.29	6792.66	4498.71	4917.06	3371.67	4075.63	4457.04	3628.87	73.2208	TriTrypDB V5.0	No	Translation	60S ribosomal protein L18a, putative
Tb927.10.3850	Tb927_10_v5	1014708	1012798	55.363	48.5388	34.3356	81.3679	84.788	73.68	80.348	81.1501	47.8541	365.955	383.133	316.589	493.395	527.835	544.544	357.12	307.183	387.227	0.797764	TriTrypDB V5.0	No	Unknown: conserved	hypothetical protein, conserved
Tb927.10.3860	Tb927_10_v5	1016416	1015754	260.994	237.364	311.589	346.78	315.954	407.463	346.004	214.811	219.34	403.186	628.817	382.531	529.14	326.379	373.025	499.704	399.569	311.817	0.474622	TriTrypDB V5.0	No	Other	SNF-7-like protein, putative
Tb927.10.3870	Tb927_10_v5	1024385	1017930	240.678	431.212	234.035	1126.76	962.981	852.739	409.952	372.554	458.77	1179.44	470.617	658.864	1115.11	2699.13	2415.41	678.236	790.876	992.083	0.450401	TriTrypDB V5.0	No	Unknown: conserved	hypothetical protein, conserved
Tb927.10.3880	Tb927_10_v5	1027176	1024891	193.501	310.974	181.796	805.527	701.546	758.464	606.862	326.661	310.764	636.766	650.774	787.76	1168.23	1058.57	1357.51	837.096	671.904	1003.33	0.194809	TriTrypDB V5.0	No	Unknown: conserved	hypothetical protein, conserved
Tb927.10.3890	Tb927_10_v5	1030559	1028040	232.254	373.962	297.572	197.763	252.345	211.773	181.41	126.766	119.522	569.544	418.099	504.07	605.287	883.478	999.176	473.748	427.597	667.528	0.922763	TriTrypDB V5.0	No	Metabolism	phosphatidylinositol-4-phosphate 5-kinase, putative (PIP5KII-alpha)
Tb927.10.390	Tb927_10_v5	104432	104881	300.916	392.749	283.446	1476.1	771.209	1006.76	791.75	762.006	743.813	167.343	333.455	200.609	576.657	505.498	518.512	581.971	464.582	574.666	0.32525	TriTrypDB V5.0	No	Unknown: conserved	hypothetical protein, conserved
[truncated: 7,655 more rows]

## Sheet: RRS scores
Feature id	RRS	CDS Length	3UTR Length	Ribosome CDS read counts	Ribosome 3' UTR read counts	mRNA CDS Read Counts	mRNA 3' UTR Read counts	product
[truncated: 8,398 more rows]
