# Supplementary material for: Extensive stage-regulation of translation revealed by ribosome profiling of Trypanosoma brucei
Source: BMC Genomics. 2014 Oct 20;15(1):911. doi: 10.1186/1471-2164-15-911 (PMC4210626; doi:10.1186/1471-2164-15-911)
Supplement: Supplementary file 4 — Additional file 4: Gene-level comparison of ribosome footprint, mRNA, and TE across biological samples. (XLSX 3 MB) [file 12864_2014_6600_MOESM4_ESM.xlsx]

## Sheet: analyses
Additional File 4. Jensen et al.				Median normalized read count values									slBF:PCF						cBF:PCF
GeneID	Chromosome	CDS start	CDS end	PCFr Median	PCFm Median	PCF TE	slBFr Median	slBFm Median	slBF TE	cBFr Median	cBFm Median	cBF TE	FDR RiboProf slBF:PCF	slBF:PCF RiboProf log2 FC	slBF:PCF mRNA log2 FC	slBF:PCF TE log2 FC	FDR <= 0.01 & >=2 fold FC RiboProf	Major regulator by GLM	FDR RiboProf cBF:PCF	cBF:PCF RiboProf log2 FC	cBF:PCF mRNA log2 FC	cBF:PCF TE log2 FC	FDR <= 0.01 & >=2 fold FC RiboProf	Major regulator by GLM	Cluster code	Functional category	Prodcut description
NCDS.Tb927.10.10451	Tb927_10_v5	2571650	2571312	1397.66	789.26	1.70221	1685.98	708.488	2.29526	1431.45	975.436	1.70831	0.58221	0.27057	-0.155758	0.431249	No	not significant	0.893724	0.0344653	0.305545	0.00515842	No	not significant		DNA-associated	histone H2B, putative
NCDS.Tb927.10.13341	Tb927_02_v4	3257539	3257252	124.101	299.258	0.430485	94.889	123.665	0.767306	80.0858	270.644	0.295908	0.367658	-0.387206	-1.27495	0.833838	No	not significant	0.207698	-0.6319	-0.144993	-0.540814	No	not significant		Unknown: conserved	hypothetical protein, conserved
NCDS.Tb927.10.16121	Tb927_08_v4	3967640	3967744	32.5657	75.827	0.365958	23.9338	45.6861	0.565121	66.9803	84.4107	0.793504	0.797189	-0.4443	-0.730955	0.626883	No	not significant	0.0475913	1.04039	0.154715	1.11656	No	not significant		Unknown: Tb-specific	hypothetical protein
NCDS.Tb927.10.8271	Tb927_08_v4	2051474	2051181	54.0555	386.361	0.155866	40.1331	158.202	0.148368	71.8225	473.134	0.133886	0.38371	-0.429648	-1.28818	-0.0711272	No	not significant	0.445793	0.409995	0.292299	-0.2193	No	not significant		Unknown: Tb-specific	hypothetical protein
NCDS.Tb927.10.8291	Tb927_08_v4	2055119	2054826	60.6723	466.257	0.149753	45.6659	142.444	0.184369	74.4984	391.058	0.189108	0.395149	-0.40992	-1.71074	0.30001	No	not significant	0.44841	0.296173	-0.253743	0.336621	No	not significant		Unknown: Tb-specific	hypothetical protein
NCDS.Tb927.11.101	Tb927_08_v4	12217	12071	7.95674	7.73561	1.02859	8.0783	35.2465	0.310498	6.05922	2.1877	2.76968	0.943772	0.0218733	2.18789	-1.72801	No	not significant	0.262609	-0.393046	-1.8221	1.42905	No	not significant		Unknown: Tb-specific	hypothetical protein
NCDS.Tb927.11.10801	Tb927_11_v5	2889600	2892140	9.80109	156.109	0.0627837	127.2	475.389	0.254362	1384.91	453.465	3.05405	1.6898e-20	3.69802	1.60656	2.01842	Yes - slBF	both-slBF	4.63561e-55	7.14263	1.53844	5.60419	Yes - cBF	both-cBF	B1	RNA-associated	pumillio/PUF RNA binding protein 11 (PUF11)
NCDS.Tb927.11.10951	Tb927_02_v4	2925203	2933674	384.025	817.932	0.482669	464.334	2014.53	0.195743	858.149	1324.28	0.646224	0.175666	0.273965	1.30039	-1.30207	No	not significant	0.000133339	1.16003	0.695158	0.421001	Yes - cBF	both-cBF		Unknown: conserved	hypothetical protein, conserved
NCDS.Tb927.11.11965	Tb927_10_v5	3206244	3205879	269.356	225.061	0.992783	1358.04	654.142	1.95514	1697.57	1020.76	1.50045	9.51945e-13	2.33393	1.53929	0.97772	Yes - slBF	both-slBF	4.71168e-13	2.65588	2.18126	0.59584	Yes - cBF	mRNA-cBF	B2	organelle biogenesis and structure	microtubule-associated protein,corset-associated protein 15 (CAP15)
NCDS.Tb927.11.14611	Tb927_01_v4	3881035	3882411	24.1595	68.7124	0.539714	14215.5	8896.53	1.59788	3773.63	1876.08	2.22232	6.606e-50	9.20067	7.01653	1.56589	Yes - slBF	both-slBF	2.45654e-36	7.28722	4.77101	2.0418	Yes - cBF	both-cBF	B1	ESAG/GRESAG	expression site-associated gene 2 (ESAG2) protein, putative"
NCDS.Tb927.11.14612	Tb927_01_v4	3882546	3883913	8.49153	29.1702	0.291102	3251.01	3951.79	0.822666	705.031	766.386	0.919943	3.40316e-65	8.58065	7.08187	1.49878	Yes - slBF	mRNA-slBF	3.36422e-42	6.37552	4.7155	1.66002	Yes - cBF	mRNA-cBF	B2	ESAG/GRESAG	expression site-associated gene (ESAG) protein, putative,expression site-associated gene 2 (ESAG2) protein, putative
NCDS.Tb927.11.14613	Tb927_01_v4	3884116	3885246	7.75492	17.5141	0.361965	1266.81	983.269	1.28837	423.515	639.777	0.602789	2.48209e-69	7.35187	5.811	1.83162	Yes - slBF	both-slBF	8.86285e-44	5.77116	5.19098	0.7358	Yes - cBF	mRNA-cBF	B2	ESAG/GRESAG	expression site-associated gene (ESAG) protein, putative,expression site-associated gene 11 (ESAG11) protein, putative
NCDS.Tb927.11.15665	Tb927_08_v4	4153401	4153204	67.3845	258.486	0.307599	31.7781	174.786	0.24859	89.9428	148.759	0.341818	0.417173	-1.08438	-0.564494	-0.307282	No	not significant	0.895106	0.416591	-0.797107	0.15218	No	not significant		Unknown: Tb-specific	hypothetical protein
NCDS.Tb927.11.161	Tb927_08_v4	38058	37888	151.174	304.685	0.496164	75.743	118.341	0.460718	86.3284	184.283	0.468457	0.00391057	-0.997023	-1.36437	-0.106931	No	mRNA-PCF	0.0414921	-0.8083	-0.725399	-0.0829006	No	not significant		Unknown: Tb-specific	hypothetical protein
NCDS.Tb927.11.2461	Tb927_02_v4	724791	724510	349.009	281.079	1.15976	85.5056	123.722	0.746913	127.638	133.892	0.826883	1.08825e-07	-2.02917	-1.18387	-0.634809	Yes - PCF	mRNA-PCF	0.000808222	-1.45121	-1.0699	-0.488067	Yes - PCF	both-PCF	A2	Unknown: conserved	hypothetical protein, conserved
NCDS.Tb927.11.6740	Tb927_11_v5	1905758	1903710	891.174	1048.28	0.759025	317.976	792.095	0.401216	257.013	741.167	0.324135	0.00105804	-1.48679	-0.404272	-0.919767	Yes - PCF	not significant	1.05821e-05	-1.79387	-0.500147	-1.22755	Yes - PCF	both-PCF		RNA-associated	pumilio/PUF RNA binding protein 10, putative (PUF10)
NCDS.Tb927.11.711	Tb927_10_v5	173609	173337	6907.54	3696.72	1.85965	4522.69	1513.91	2.30623	5204.99	2780.68	1.66547	0.129134	-0.610991	-1.28797	0.310507	No	mRNA-PCF	0.275794	-0.408276	-0.410808	-0.159103	No	not significant		organelle biogenesis and structure	dynein light chain LC8, putative (DYNLL2)
NCDS.Tb927.11.7451	Tb927_11_v5	2099456	2102419	734.753	866.4	0.953122	474.909	1056.93	0.46797	383.225	702.383	0.545606	0.0190542	-0.629609	0.286768	-1.02625	No	not significant	0.000504547	-0.939069	-0.302776	-0.804801	No	not significant		RNA-associated	exosome complex exonuclease RRP44p homologue (RRP44)
NCDS.Tb927.11.7452	Tb927_11_v5	2102610	2106047	422.98	836.918	0.663836	241.248	974.507	0.247559	288.363	743.492	0.356258	0.000910039	-0.810074	0.219586	-1.42306	No	not significant	0.00902896	-0.552704	-0.170768	-0.897906	No	not significant		RNA-associated	mRNA processing protein, putative
NCDS.Tb927.11.7454	Tb927_11_v5	2108687	2109895	144.943	368.32	0.394893	174.632	393.103	0.44424	146.102	366.477	0.419326	0.385241	0.268836	0.0939488	0.169877	No	not significant	0.947804	0.0114891	-0.00723761	0.086611	No	not significant		Protease-related	ubiquitin activating enzyme, putative
NCDS.Tb927.11.7455	Tb927_10_v5	2112676	2110784	461.481	564.914	0.787353	859.714	923.095	0.989617	676.551	675.266	1.03161	0.0049245	0.897587	0.708447	0.329859	No	not significant	0.0827206	0.55193	0.257424	0.389808	No	not significant		Metabolism	NADPH--cytochrome p450 reductase, putative (CPR)
NCDS.Tb927.11.7456	Tb927_02_v4	2115381	2114086	149.032	241.827	0.616273	114.071	298.279	0.427154	108.328	218.121	0.49664	0.403319	-0.385685	0.302686	-0.528813	No	not significant	0.15503	-0.460216	-0.148849	-0.311367	No	not significant		Unknown: conserved	hypothetical protein, conserved
NCDS.Tb927.11.7457	Tb927_02_v4	2117528	2115795	134.109	609.127	0.229143	316.956	811.217	0.390716	170.453	525.879	0.314859	5.55807e-06	1.24088	0.413346	0.769874	Yes - slBF	both-slBF	0.279609	0.345969	-0.212012	0.45846	No	not significant		Unknown: conserved	hypothetical protein, conserved
NCDS.Tb927.11.7675	Tb927_08_v4	2174442	2174092	2123.85	5712.99	0.371759	480.124	3517.13	0.147831	1257.85	5355.16	0.257737	0.000609857	-2.1452	-0.699847	-1.33042	Yes - PCF	both-PCF	0.518975	-0.755723	-0.0933161	-0.528468	No	not significant	A3	Unknown: Tb-specific	hypothetical protein, unlikely
NCDS.Tb927.11.7695	Tb927_08_v4	2182150	2181248	155.581	572.769	0.292917	625.205	673.225	0.872692	314.858	501.75	0.627519	4.87875e-12	2.00667	0.233135	1.57498	Yes - slBF	TE-slBF	7.31654e-05	1.01704	-0.190985	1.09917	Yes - cBF	both-cBF	B1	Unknown: Tb-specific	hypothetical protein,chrXI additional, unordered contigs
NCDS.Tb927.11.7702	Tb927_02_v4	2184874	2184545	57.4621	471.495	0.115908	90.774	298.139	0.232679	70.9835	476.638	0.148925	0.703322	0.659669	-0.661257	1.00535	No	not significant	0.526505	0.304873	0.0156529	0.361603	No	not significant		Unknown: conserved	hypothetical protein, conserved
NCDS.Tb927.11.7705	Tb927_11_v5	2185927	2185472	1821.42	8340.36	0.218386	395.129	3999.77	0.115425	940.594	5270.86	0.205232	3.41172e-05	-2.20467	-1.06019	-0.919922	Yes - PCF	mRNA-PCF	0.0845244	-0.953417	-0.66207	-0.0896271	No	both-PCF	A3	Translation	40S ribosomal protein S14, putative,chrXI additional, unordered contigs (RPS14)
NCDS.Tb927.11.7707	Tb927_02_v4	2186853	2186476	273.048	234.557	1.1641	210.971	191.052	1.10426	170.962	159.896	0.952554	0.363033	-0.372107	-0.29597	-0.0761364	No	not significant	0.0104241	-0.675482	-0.552801	-0.289343	No	not significant		Unknown: conserved	hypothetical protein, conserved
NCDS.Tb927.6.811	Tb927_08_v4	343859	343530	13.0864	39.6914	0.279608	155.42	132.398	1.19045	150.144	88.1949	1.70241	2.08158e-17	3.57003	1.73799	2.09003	Yes - slBF	mRNA-slBF	4.96031e-19	3.52021	1.15187	2.6061	Yes - cBF	TE-cBF	B1	Unknown: Tb-specific	hypothetical protein, unlikely
NCDS.Tb927.7.4641	Tb927_08_v4	1230858	1230655	25.2904	112.414	0.246133	11.1021	37.5121	0.295961	14.075	56.2293	0.250315	0.0271905	-1.18776	-1.5834	0.265968	No	not significant	0.269612	-0.845453	-0.999433	0.0243074	No	not significant		Unknown: Tb-specific	hypothetical protein
NCDS.Tb927.8.2391	Tb927_08_v4	722552	722794	11.6689	287.019	0.0418356	19.8064	121.194	0.0935171	61.7869	243.569	0.253673	0.306354	0.763301	-1.24383	1.1605	No	not significant	3.72166e-05	2.40464	-0.236813	2.60017	Yes - cBF	both-cBF	D2	Unknown: Tb-specific	hypothetical protein
NCDS.Tb927.9.13655	Tb927_11_v5	2172657	2172109	954.383	1204.56	0.79231	1565.53	939.276	1.30788	1572.52	1858.61	0.79368	0.135188	0.714006	-0.358882	0.723097	No	not significant	0.129112	0.720438	0.625722	0.00249207	No	not significant		Protein transport/modification	ADP-ribosylation factor, putative
NCDS.Tb927.9.13715	Tb927_11_v5	2175001	2174453	1095.64	1285.89	0.87518	1810.9	1001.47	1.36777	1627.16	1870.45	0.851407	0.0973812	0.72493	-0.360651	0.644177	No	not significant	0.233539	0.570577	0.540611	-0.0397312	No	not significant		Protein transport/modification	ADP-ribosylation factor, putative
NCDS.Tb927.9.13745	Tb927_02_v4	2176787	2175948	121.319	503.598	0.236181	291.443	650.403	0.391109	236.964	518.592	0.514383	1.00185e-05	1.26441	0.36906	0.727675	Yes - slBF	both-slBF	0.000622381	0.965863	0.0423264	1.12295	No	not significant		Unknown: conserved	hypothetical protein, conserved
NCDS.Tb927.9.13775	Tb927_10_v5	2178793	2178515	4726.64	2453.7	2.17116	4201.02	2239.65	1.52938	3498.28	2322.64	1.50616	0.486421	-0.170074	-0.131688	-0.505521	No	not significant	0.126522	-0.43417	-0.079192	-0.52759	No	not significant		Other	kinetoplastid membrane protein KMP-11
NCDS.Tb927.9.13785	Tb927_10_v5	2179386	2179108	4500.92	2173.55	2.35674	4223.12	2088.81	1.59665	3548.17	2406.88	1.47418	0.545707	-0.0919086	-0.0573695	-0.561742	No	not significant	0.158187	-0.343144	0.147112	-0.676882	No	not significant		Other	kinetoplastid membrane protein KMP-11
NCDS.Tb927.9.14555	Tb927_01_v4	2276594	2278426	196.744	342.91	0.473204	86.4373	271.804	0.235811	193.967	495.585	0.251928	0.00217645	-1.1866	-0.335263	-1.00483	Yes - PCF	not significant	0.827392	-0.0205106	0.531302	-0.909452	No	not significant		Interacting	leucine-rich repeat protein (LRRP), putative
NCDS.Tb927.9.15035	Tb927_01_v4	2346258	2347865	136.929	395.083	0.306156	51.0382	346.23	0.145486	115.393	545.425	0.231132	0.000253695	-1.42378	-0.190423	-1.07339	Yes - PCF	both-PCF	0.776402	-0.246881	0.465227	-0.405551	No	not significant		DNA-associated	DNA polymerase epsilon subunit b, putative
NCDS.Tb927.9.15215	Tb927_11_v5	2362520	2362849	1332.3	4672.95	0.28511	216.281	3088.06	0.0884435	821.994	2668.68	0.28744	5.78308e-06	-2.62294	-0.597629	-1.68869	Yes - PCF	both-PCF	0.150081	-0.696722	-0.808206	0.0117424	No	not significant	A3	Translation	ribosomal protein L36, putative
NCDS.Tb927.9.15245	Tb927_02_v4	2365598	2366344	217.799	917.026	0.237506	73.2231	247.487	0.208069	86.7373	639.185	0.125244	2.02559e-06	-1.57263	-1.88961	-0.190902	Yes - PCF	mRNA-PCF	0.000929543	-1.32827	-0.520729	-0.923227	Yes - PCF	not significant		Unknown: conserved	hypothetical protein, conserved
NCDS.Tb927.9.15335	Tb927_02_v4	2381852	2383918	125.694	545.465	0.230435	139.939	573.084	0.240709	68.6619	585.933	0.118919	0.722305	0.154881	0.0712587	0.0629336	No	not significant	0.0174887	-0.872335	0.103247	-0.954378	No	not significant		Unknown: conserved	hypothetical protein, conserved
NCDS.Tb927.9.15705	Tb927_09_v5	2461239	2462666	6.05509	11.0664	0.500871	409.832	314.286	1.30401	15.916	15.3834	1.49081	4.98576e-51	6.08074	4.82782	1.38044	Yes - slBF	mRNA-slBF	0.00519573	1.39426	0.475188	1.57358	Yes - cBF	not significant	C2	VSG/VR	variant surface glycoprotein (VSG)-related, putative
NCDS.Tb927.9.15715	Tb927_09_v5	2469698	2471122	7.72997	7.97431	0.982508	376.828	270.167	1.3948	20.1627	14.4265	1.79039	5.82624e-44	5.6073	5.08235	0.505513	Yes - slBF	mRNA-slBF	0.000745268	1.38316	0.855288	0.865736	Yes - cBF	not significant	C2	VSG/VR	variant surface glycoprotein (VSG)-related, putative
NCDS.Tb927.9.15735	Tb927_09_v5	2478151	2479575	33.1269	11.9652	2.26715	169.021	138.529	1.22012	39.1062	22.7357	2.20549	1.87898e-08	2.35113	3.53326	-0.89386	Yes - slBF	mRNA-slBF	0.481013	0.239391	0.926112	-0.0397824	No	not significant	C2	VSG/VR	variant surface glycoprotein (VSG)-related, putative
NCDS.Tb927.9.15795	Tb927_09_v5	2495100	2496521	6.6363	10.1459	0.65409	220.693	192.036	1.12758	46.6057	38.828	1.91903	1.43013e-26	5.05552	4.24241	0.785669	Yes - slBF	mRNA-slBF	5.01671e-09	2.81205	1.93621	1.55282	Yes - cBF	both-cBF	C2	VSG/VR	variant surface glycoprotein (VSG)-related, putative
NCDS.Tb927.9.2801	Tb927_02_v4	610758	609472	12.3404	161.51	0.0568913	45.7757	155.759	0.217299	14.137	84.9361	0.157126	0.0738839	1.89119	-0.052313	1.9334	No	not significant	0.476928	0.196083	-0.927178	1.46564	No	not significant		Unknown: conserved	hypothetical protein, conserved
NCDS.Tb927.9.2802	Tb927_02_v4	613765	612533	21.0933	169.492	0.15878	47.5077	180.99	0.271893	12.2796	132.651	0.124613	0.34806	1.17138	0.0946924	0.776009	No	not significant	0.111901	-0.780524	-0.353581	-0.349575	No	not significant		Unknown: conserved	hypothetical protein,chrIX additional, unordered contigs
NCDS.Tb927.9.2803	Tb927_02_v4	616858	615554	20.7732	183.132	0.128883	58.2958	196.519	0.275336	11.0649	101.789	0.109133	0.177041	1.48867	0.10178	1.09513	No	not significant	0.0942429	-0.90873	-0.847308	-0.239968	No	not significant	C1	Unknown: conserved	hypothetical protein,chrIX additional, unordered contigs
NCDS.Tb927.9.2811	Tb927_02_v4	629069	627747	16.7148	151.307	0.123227	41.4562	157.524	0.263173	17.0335	170.342	0.0959196	0.356397	1.31046	0.0580982	1.09469	No	not significant	0.309175	0.0272527	0.170956	-0.361421	No	not significant		Unknown: conserved	hypothetical protein,chrIX additional, unordered contigs
NCDS.Tb927.9.2812	Tb927_02_v4	631992	630706	23.1625	158.828	0.137026	41.4446	154.895	0.253673	12.2698	150.366	0.0814212	0.472182	0.839393	-0.0361762	0.888516	No	not significant	0.0700058	-0.916681	-0.0789827	-0.750976	No	not significant		Unknown: conserved	hypothetical protein,chrIX additional, unordered contigs
NCDS.Tb927.9.2813	Tb927_02_v4	635034	633766	19.5165	177.257	0.0985246	47.4142	151.746	0.224146	9.78948	85.8522	0.114027	0.126572	1.28063	-0.224188	1.18589	No	not significant	0.0490955	-0.995387	-1.04592	0.210823	No	not significant	C1	Unknown: conserved	hypothetical protein,chrIX additional, unordered contigs
NCDS.Tb927.9.2814	Tb927_02_v4	638073	636805	18.3955	166.439	0.106819	45.7466	188.747	0.242371	15.9071	123.957	0.155244	0.395149	1.31432	0.181461	1.18205	No	not significant	0.228503	-0.209682	-0.425146	0.539373	No	not significant		Unknown: conserved	hypothetical protein,chrIX additional, unordered contigs
NCDS.Tb927.9.2815	Tb927_02_v4	641202	639844	17.2542	172.64	0.0982158	53.507	172.291	0.256708	14.9502	168.936	0.108562	0.335843	1.63278	-0.00292054	1.3861	No	not significant	0.247127	-0.20678	-0.0312938	0.144492	No	not significant		Unknown: conserved	hypothetical protein,chrIX additional, unordered contigs
NCDS.Tb927.9.2816	Tb927_02_v4	644206	642974	15.9431	198.436	0.0902513	54.0211	184.399	0.284857	11.4395	104.385	0.129682	0.0558235	1.7606	-0.10584	1.65822	No	not significant	0.183041	-0.47891	-0.926755	0.522964	No	not significant	C1	Unknown: conserved	hypothetical protein,chrIX additional, unordered contigs
NCDS.Tb927.9.2817	Tb927_02_v4	648424	645989	26.6466	269.088	0.103855	181.658	314.235	0.522771	30.721	243.208	0.181277	4.59349e-05	2.7692	0.223761	2.33161	Yes - slBF	TE-slBF	0.951013	0.205274	-0.145888	0.803621	No	not significant	C1	Unknown: conserved	hypothetical protein,chrIX additional, unordered contigs
NCDS.Tb927.9.2821	Tb927_02_v4	651899	650055	105.044	275.962	0.380647	200.053	309.97	0.645383	44.9116	306.239	0.125209	0.421416	0.929391	0.167659	0.761703	No	not significant	4.1394e-05	-1.22583	0.150189	-1.60412	Yes - PCF	not significant	C1	Unknown: conserved	hypothetical protein, conserved
NCDS.Tb927.9.2841	Tb927_02_v4	622888	621584	14.7873	233.565	0.0661917	42.911	187.823	0.204062	14.0865	114.013	0.123551	0.182887	1.53699	-0.314447	1.62428	No	not significant	0.337476	-0.0700454	-1.03463	0.90039	No	not significant		Unknown: conserved	hypothetical protein,chrIX additional, unordered contigs
NCDS.Tb927.9.2842	Tb927_02_v4	625973	624669	14.5264	177.942	0.104269	53.1441	171.351	0.287341	19.4574	156.486	0.132653	0.0991238	1.87123	-0.0544532	1.46246	No	not significant	0.434086	0.421641	-0.185373	0.347354	No	not significant		Unknown: conserved	hypothetical protein,chrIX additional, unordered contigs
NCDS.Tb927.9.4755	Tb927_08_v4	867907	868011	41.9088	93.9114	0.496814	56.787	55.3194	0.750323	59.1349	74.1808	0.797173	0.632611	0.438309	-0.763515	0.594805	No	not significant	0.874085	0.496758	-0.340255	0.682185	No	not significant		Unknown: Tb-specific	hypothetical protein
NCDS.Tb927.9.5885	Tb927_02_v4	991620	992996	222.235	747.704	0.251034	366.494	898.324	0.460691	239.077	942.268	0.253725	0.00956805	0.721703	0.264769	0.875914	No	not significant	0.820246	0.10539	0.333671	0.0153826	No	not significant		Unknown: conserved	hypothetical protein, conserved
NCDS.Tb927.9.715	Tb927_08_v4	172837	172754	14.6343	14.5139	1.0083	30.0757	16.9344	1.77601	6.09857	7.6146	0.800905	0.0694396	1.03925	0.222525	0.816723	No	not significant	0.0125095	-1.26281	-0.930592	-0.332214	No	not significant	C1	Unknown: Tb-specific	hypothetical protein
NCDS.Tb927.9.9115	Tb927_08_v4	1453872	1453699	39.7633	189.8	0.219871	32.298	93.6069	0.345039	52.7419	171.436	0.307648	0.430541	-0.299991	-1.01979	0.650103	No	not significant	0.378116	0.407512	-0.146808	0.484623	No	not significant		Unknown: Tb-specific	hypothetical protein
NTCDS.Tb1.NT.21	Tb927_08_v4	296394	296645	258.266	660.705	0.382686	111.923	138.43	0.415796	160.837	370.812	0.251634	5.1521e-05	-1.20635	-2.25485	0.119712	Yes - PCF	mRNA-PCF	0.0135044	-0.683262	-0.833318	-0.604834	No	not significant		Unknown: Tb-specific	hypothetical protein
NTCDS.Tb1.NT.22	Tb927_02_v4	322220	322444	70.016	267.533	0.209127	161.449	139.735	1.12189	88.9412	182.564	0.487179	0.00208484	1.20532	-0.937022	2.42349	Yes - slBF	not significant	0.359698	0.345167	-0.551315	1.22008	No	not significant		Unknown: conserved	hypothetical protein, conserved
NTCDS.Tb10.NT.100	Tb927_08_v4	2237932	2238081	694.506	724.06	0.958967	356.086	239.957	1.04753	931.312	755.263	0.82905	0.0283043	-0.963761	-1.59334	0.127438	No	not significant	0.563155	0.423278	0.06087	-0.210022	No	not significant		Unknown: Tb-specific	hypothetical protein
NTCDS.Tb10.NT.105	Tb927_08_v4	2337107	2337301	24.7837	44.3674	0.64983	456.532	168.817	2.7043	356.74	190.216	2.17098	7.74598e-31	4.20325	1.92789	2.05712	Yes - slBF	mRNA-slBF	9.69566e-30	3.84741	2.10006	1.74021	Yes - cBF	mRNA-cBF	B1	Unknown: Tb-specific	hypothetical protein
NTCDS.Tb10.NT.107	Tb927_08_v4	2340520	2340651	6.53906	10.9604	0.59661	62.5789	55.8919	1.11964	58.8815	53.5392	1.58661	2.04983e-07	3.25852	2.35034	0.908177	Yes - slBF	mRNA-slBF	2.64769e-09	3.17066	2.2883	1.41109	Yes - cBF	both-cBF	B2	Unknown: Tb-specific	hypothetical protein
NTCDS.Tb10.NT.110	Tb927_08_v4	2388412	2388492	33.969	80.1095	0.393297	96.9036	74.3771	1.24274	60.8025	74.9023	0.94103	0.00191722	1.51233	-0.107114	1.65983	Yes - slBF	both-slBF	0.18631	0.839913	-0.096964	1.25862	No	not significant		Unknown: Tb-specific	hypothetical protein
NTCDS.Tb10.NT.13	Tb927_02_v4	438549	438361	51.989	62.2597	0.835035	75.4196	54.6288	1.38058	88.7884	105.42	0.842239	0.136288	0.536733	-0.188635	0.725369	No	not significant	0.187673	0.772164	0.759772	0.012392	No	not significant		Unknown: conserved	hypothetical protein, conserved
NTCDS.Tb10.NT.144	Tb927_08_v4	3299341	3298988	270.43	336.012	0.919118	165.799	217.394	0.733648	213.599	278.953	0.815458	0.00720743	-0.705822	-0.628199	-0.325161	No	not significant	0.311575	-0.340355	-0.268491	-0.17264	No	not significant		Unknown: Tb-specific	hypothetical protein, unlikely
NTCDS.Tb10.NT.145	Tb927_11_v5	3299951	3299691	1352.78	3605.64	0.386537	481.851	1582.23	0.214577	1212.23	2414.78	0.532329	0.000440471	-1.48927	-1.18829	-0.84911	Yes - PCF	mRNA-PCF	0.923664	-0.158268	-0.578363	0.461712	No	not significant		Translation	40S ribosomal protein S27, putative
NTCDS.Tb10.NT.79	Tb927_08_v4	1864069	1863830	139.159	105.457	1.60039	56.0069	84.4091	0.769312	79.4214	106.114	0.713062	4.81755e-06	-1.31305	-0.321188	-1.05679	Yes - PCF	both-PCF	0.014563	-0.80913	0.00895554	-1.16633	No	not significant		Unknown: Tb-specific	unspecified product
NTCDS.Tb10.NT.86	Tb927_02_v4	1980231	1979950	177.778	465.187	0.382164	64.6045	192.639	0.335365	115.743	189.582	0.3659	6.06939e-07	-1.46037	-1.27191	-0.188459	Yes - PCF	mRNA-PCF	0.00327464	-0.619148	-1.29499	-0.0627419	No	both-PCF		Unknown: conserved	hypothetical protein, conserved
NTCDS.Tb10.NT.87	Tb927_08_v4	1989371	1989177	202.967	536.421	0.384723	52.6743	114.997	0.430195	117.226	209.702	0.559014	5.42127e-08	-1.94608	-2.22176	0.161172	Yes - PCF	mRNA-PCF	0.00608256	-0.791953	-1.35503	0.539064	No	both-PCF		Unknown: Tb-specific	hypothetical protein, unlikely
NTCDS.Tb10.NT.90	Tb927_08_v4	2020226	2020023	113.672	264.804	0.379196	63.9895	108.873	0.445201	103.11	226.853	0.454522	0.159791	-0.828967	-1.28228	0.231513	No	mRNA-PCF	0.704012	-0.140693	-0.223165	0.261407	No	not significant		Unknown: Tb-specific	hypothetical protein
NTCDS.Tb10.NT.94	Tb927_08_v4	2067741	2067956	136.89	475.123	0.269114	129.628	170.982	0.755707	272.327	612.252	0.3593	0.964647	-0.0786431	-1.47446	1.48961	No	mRNA-slBF	0.000499978	0.992316	0.365823	0.416973	No	not significant		Unknown: Tb-specific	hypothetical protein
NTCDS.Tb10.NT.96	Tb927_08_v4	2124792	2124968	29.0823	174.611	0.165222	76.9268	110.7	0.756789	60.0817	161.793	0.352751	0.00874523	1.40334	-0.657487	2.19549	Yes - slBF	TE-slBF	0.00948179	1.04678	-0.109998	1.09425	Yes - cBF	not significant		Unknown: Tb-specific	hypothetical protein
NTCDS.Tb11.NT.10	Tb927_02_v4	163350	163063	571.675	433.673	1.17274	278.786	224.249	0.937708	318.336	277.219	1.03205	0.00130666	-1.03604	-0.951507	-0.322668	Yes - PCF	both-PCF	0.00650491	-0.844646	-0.645582	-0.18437	No	not significant		Unknown: conserved	hypothetical protein, conserved
NTCDS.Tb11.NT.100	Tb927_08_v4	2296563	2296859	295.818	462.746	0.639265	131.803	204.027	0.489865	182.332	353.944	0.515144	0.00202938	-1.16633	-1.18146	-0.384032	Yes - PCF	both-PCF	0.175934	-0.698141	-0.386702	-0.311439	No	not significant		Unknown: Tb-specific	hypothetical protein
NTCDS.Tb11.NT.101	Tb927_08_v4	2302674	2302877	141.521	123.96	1.14167	63.8716	93.2979	0.611904	78.1438	85.4642	0.793815	0.0156498	-1.14777	-0.409957	-0.899767	No	not significant	0.0237825	-0.856814	-0.536482	-0.524268	No	not significant		Unknown: Tb-specific	hypothetical protein
NTCDS.Tb11.NT.103	Tb927_08_v4	2412323	2412451	20.7282	49.1453	0.421775	29.4211	46.6784	0.70745	27.2467	62.7596	0.434143	0.542628	0.505254	-0.0742989	0.746157	No	not significant	0.788539	0.394483	0.352783	0.0416998	No	not significant		Unknown: Tb-specific	hypothetical protein
NTCDS.Tb11.NT.108	Tb927_08_v4	2555142	2555432	159.969	257.33	0.564318	62.1675	176.65	0.302926	95.212	158.232	0.657189	0.00402345	-1.36356	-0.542727	-0.897544	Yes - PCF	not significant	0.162892	-0.748576	-0.701577	0.2198	No	not significant		Unknown: Tb-specific	hypothetical protein
NTCDS.Tb11.NT.109	Tb927_08_v4	2580523	2579987	90.7801	526.204	0.179812	120.17	377.844	0.245807	129.138	402.175	0.216014	0.773989	0.404632	-0.477832	0.451036	No	not significant	0.864187	0.508461	-0.387801	0.264633	No	not significant		Unknown: Tb-specific	hypothetical protein
NTCDS.Tb11.NT.110	Tb927_08_v4	2582705	2582349	90.5195	305.804	0.230114	50.158	246.866	0.145117	97.7467	238.899	0.305097	0.0365369	-0.851749	-0.308878	-0.665136	No	not significant	0.52579	0.11082	-0.356211	0.406919	No	not significant		Unknown: Tb-specific	hypothetical protein, unlikely
NTCDS.Tb11.NT.112	Tb927_08_v4	2626789	2626430	75.0437	192.786	0.458307	245.815	262.314	0.658083	245.219	399.042	0.625282	2.58213e-06	1.71177	0.444297	0.521956	Yes - slBF	both-slBF	1.03503e-06	1.70827	1.04954	0.448194	Yes - cBF	both-cBF		Unknown: Tb-specific	hypothetical protein, unlikely
NTCDS.Tb11.NT.118	Tb927_11_v5	2697743	2697958	853.522	3127.06	0.272947	504.006	1642.56	0.249508	836.208	1879.77	0.456855	0.0102207	-0.759986	-0.928861	-0.129538	No	both-PCF	0.760862	-0.0295666	-0.734251	0.743112	No	not significant		Translation	60S ribosomal protein L29, putative
NTCDS.Tb11.NT.119	Tb927_08_v4	2703686	2703925	111.135	439.369	0.252943	220.06	266.882	0.824559	182.218	230.502	0.745199	0.00068672	0.985582	-0.719231	1.70481	No	TE-slBF	0.00695311	0.713352	-0.930652	1.55881	No	not significant		Unknown: Tb-specific	hypothetical protein
NTCDS.Tb11.NT.125	Tb927_08_v4	2966156	2966548	111.189	243.944	0.455798	61.3504	267.822	0.229071	125.944	361.262	0.296161	0.00494695	-0.857875	0.134722	-0.992598	No	not significant	0.733528	0.179766	0.566492	-0.622011	No	not significant		Unknown: Tb-specific	hypothetical protein
NTCDS.Tb11.NT.126	Tb927_08_v4	2980172	2980513	109.929	312.954	0.348061	123.424	217.012	0.391185	216.637	379.079	0.598464	0.480479	0.167057	-0.528176	0.16851	No	not significant	0.000658459	0.978709	0.276548	0.781922	No	not significant		Unknown: Tb-specific	hypothetical protein, unlikely
NTCDS.Tb11.NT.128	Tb927_02_v4	3040867	3041160	149.807	232.646	0.630998	96.6598	169.966	0.497381	133.002	229.705	0.61958	0.0328376	-0.63212	-0.45289	-0.343283	No	not significant	0.7186	-0.171665	-0.0183566	-0.0263458	No	not significant		Unknown: conserved	hypothetical protein, conserved
NTCDS.Tb11.NT.131	Tb927_08_v4	3057709	3057786	22.0954	26.7551	0.82584	67.6214	34.5896	2.00574	47.3773	40.1727	1.17934	0.0142544	1.61373	0.370527	1.2802	No	not significant	0.198769	1.10045	0.586402	0.514047	No	not significant		Unknown: Tb-specific	hypothetical protein
NTCDS.Tb11.NT.133	Tb927_10_v5	3064084	3064356	321.611	404.969	0.794311	265.125	220.555	0.768182	265.559	321.363	0.835606	0.0684696	-0.278645	-0.876672	-0.0482554	No	not significant	0.364123	-0.276284	-0.333609	0.0731179	No	not significant		organelle biogenesis and structure	Dynein light chain LC6, flagellar outer arm, putative
NTCDS.Tb11.NT.135	Tb927_11_v5	3073648	3073821	1280.86	4102.36	0.22871	248.662	2446.89	0.133057	716.257	2912.82	0.310651	5.75988e-05	-2.36485	-0.745506	-0.781479	Yes - PCF	both-PCF	0.450751	-0.83856	-0.494036	0.441773	No	not significant	A3	Translation	ribosomal protein S29, putative
NTCDS.Tb11.NT.138	Tb927_11_v5	3145263	3145436	1196.75	4033.12	0.213694	291.741	2269.13	0.128063	707.309	2813.71	0.30907	8.96828e-05	-2.03637	-0.829756	-0.7387	Yes - PCF	both-PCF	0.499816	-0.758713	-0.519423	0.532386	No	not significant	A3	Translation	ribosomal protein S29, putative
NTCDS.Tb11.NT.142	Tb927_10_v5	3211446	3211081	280.28	223.737	1.09409	1322.34	612.913	2.15747	1768.08	1055.57	1.50134	2.58219e-12	2.23816	1.45388	0.979607	Yes - slBF	both-slBF	1.84184e-12	2.65724	2.23815	0.45652	Yes - cBF	mRNA-cBF	B2	organelle biogenesis and structure	microtubule-associated protein,corset-associated protein 15 (CAP15)
NTCDS.Tb11.NT.145	Tb927_08_v4	3225743	3225922	97.0266	217.361	0.29257	46.4339	92.7775	0.500487	65.1678	111.713	0.583349	0.0758168	-1.0632	-1.22825	0.774547	No	not significant	0.586299	-0.574221	-0.960296	0.995576	No	not significant		Unknown: Tb-specific	hypothetical protein
NTCDS.Tb11.NT.147	Tb927_08_v4	3303167	3303415	91.2892	301.24	0.336248	94.1247	124.924	0.484232	57.9287	235.218	0.246276	0.988322	0.0441297	-1.26986	0.526173	No	not significant	0.938744	-0.656167	-0.356913	-0.449249	No	not significant		Unknown: Tb-specific	hypothetical protein
NTCDS.Tb11.NT.154	Tb927_11_v5	3482879	3482493	3885.98	8849.13	0.351309	2053.84	3995.48	0.475214	2594.35	5496.86	0.413307	0.100389	-0.91995	-1.14717	0.435835	No	mRNA-PCF	0.548692	-0.582904	-0.686928	0.234473	No	not significant		Protease-related	polyubiquitin, putative
NTCDS.Tb11.NT.155	Tb927_11_v5	3483570	3483184	3805.08	8906.38	0.352005	2113.27	3935.47	0.449631	2598.77	5453.16	0.416499	0.0961561	-0.848448	-1.1783	0.353147	No	mRNA-PCF	0.494696	-0.550094	-0.707746	0.242718	No	not significant		Protease-related	polyubiquitin, putative
NTCDS.Tb11.NT.159	Tb927_10_v5	3515762	3515412	4172.44	2841.13	1.41061	89.84	162.437	0.553076	255.388	692.682	0.392439	1.23435e-35	-5.53739	-4.12851	-1.35077	Yes - PCF	mRNA-PCF	7.55958e-21	-4.03013	-2.0362	-1.84578	Yes - PCF	mRNA-PCF	A2	Metabolism	cytochrome c oxidase subunit 10, putative
NTCDS.Tb11.NT.170	Tb927_08_v4	3673716	3673892	143.375	156.024	0.770901	188.765	90.8656	2.37157	135.816	137.468	0.834153	0.130317	0.396796	-0.779959	1.62123	No	not significant	0.249671	-0.0781497	-0.182667	0.113766	No	not significant		Unknown: Tb-specific	hypothetical protein
NTCDS.Tb11.NT.177	Tb927_08_v4	3751692	3752084	592.043	197.488	2.10794	735.825	282.326	3.25486	361.028	73.2249	4.9304	0.452639	0.313662	0.515598	0.626765	No	not significant	0.241311	-0.713591	-1.43136	1.22587	No	not significant		Unknown: Tb-specific	hypothetical protein
NTCDS.Tb11.NT.181	Tb927_08_v4	3851008	3851298	361.234	1018.71	0.412256	137.29	305.19	0.44985	190.423	649.25	0.282102	0.00430079	-1.39571	-1.73896	0.125905	Yes - PCF	mRNA-PCF	0.077858	-0.923726	-0.649897	-0.547322	No	not significant		Unknown: Tb-specific	hypothetical protein
NTCDS.Tb11.NT.183	Tb927_08_v4	3911759	3911604	27.5855	141.39	0.171611	24.9357	80.1271	0.201712	24.4478	146.944	0.166375	0.722971	-0.145698	-0.819313	0.233152	No	not significant	0.423539	-0.174207	0.0555934	-0.0447094	No	not significant		Unknown: Tb-specific	hypothetical protein
NTCDS.Tb11.NT.186	Tb927_02_v4	3990719	3990270	112.636	311.097	0.417296	161.653	300.81	0.597264	108.308	373.541	0.28995	0.493808	0.521231	-0.0485094	0.517299	No	not significant	0.819037	-0.0565254	0.263903	-0.525268	No	not significant		Unknown: conserved	hypothetical protein, conserved
NTCDS.Tb11.NT.189	Tb927_02_v4	4050358	4050182	190.372	613.907	0.234327	53.0449	146.125	0.31418	47.8283	212.662	0.260349	0.000624014	-1.84353	-2.07081	0.423065	Yes - PCF	both-PCF	0.00761279	-1.99288	-1.52946	0.151924	Yes - PCF	not significant		Unknown: conserved	hypothetical protein, unknown function
NTCDS.Tb11.NT.191	Tb927_08_v4	4078993	4078601	142.734	419.078	0.34059	72.2741	273.53	0.228846	131.592	386.016	0.195629	0.00373602	-0.981776	-0.615522	-0.573659	No	not significant	0.212262	-0.117254	-0.118558	-0.799913	No	not significant		Unknown: Tb-specific	hypothetical protein
NTCDS.Tb11.NT.196	Tb927_08_v4	4199823	4199506	99.3298	233.831	0.428729	171.064	175.226	0.731669	300.115	561.238	0.458146	0.0281989	0.78424	-0.416254	0.771127	No	not significant	1.25473e-07	1.59522	1.26315	0.0957422	Yes - cBF	both-cBF		Unknown: Tb-specific	hypothetical protein
NTCDS.Tb11.NT.2	Tb927_08_v4	36831	36568	659.875	739.428	0.994805	441.824	243.422	1.61729	748.45	537.347	1.60218	0.0506904	-0.578718	-1.60295	0.701091	No	not significant	0.487742	0.181713	-0.460556	0.687547	No	not significant		Unknown: Tb-specific	hypothetical protein
NTCDS.Tb11.NT.211	Tb927_08_v4	4403148	4402945	1004.01	530.071	2.01371	69.503	99.2523	0.576887	81.782	99.7233	0.820089	2.96444e-39	-3.85255	-2.41701	-1.80349	Yes - PCF	mRNA-PCF	2.74073e-33	-3.61784	-2.41018	-1.296	Yes - PCF	mRNA-PCF	A2	Unknown: Tb-specific	hypothetical protein
NTCDS.Tb11.NT.212	Tb927_08_v4	4412418	4412131	677.745	395.126	1.82865	324.781	225.914	1.37173	101.037	112.291	0.899784	0.00347537	-1.06127	-0.806538	-0.414782	Yes - PCF	both-PCF	2.70143e-08	-2.74585	-1.81508	-1.02313	Yes - PCF	mRNA-PCF	A1	Unknown: Tb-specific	hypothetical protein
NTCDS.Tb11.NT.217	Tb927_08_v4	4510401	4510276	43.4801	28.036	1.31322	54.8548	21.5447	2.54609	69.6278	28.9631	2.88848	0.512727	0.335262	-0.379948	0.955178	No	not significant	0.280027	0.679308	0.0469335	1.1372	No	not significant		Unknown: Tb-specific	hypothetical protein
NTCDS.Tb11.NT.220	Tb927_08_v4	4537764	4537546	221.817	347.103	0.63905	32.2935	92.0085	0.307285	75.4942	168.546	0.367603	3.25498e-13	-2.78005	-1.91553	-1.05635	Yes - PCF	mRNA-PCF	2.92688e-05	-1.55493	-1.04223	-0.79778	Yes - PCF	both-PCF	A3	Unknown: Tb-specific	hypothetical protein
NTCDS.Tb11.NT.28	Tb927_08_v4	634235	634405	384.889	192.908	1.71839	192.359	227.221	1.11701	321.939	180.524	1.21072	0.00823524	-1.00064	0.236183	-0.621422	Yes - PCF	not significant	0.342825	-0.257656	-0.0957184	-0.505195	No	not significant		Unknown: Tb-specific	hypothetical protein
NTCDS.Tb11.NT.29	Tb927_08_v4	637063	637251	1275.74	624.64	2.35198	294.742	140.216	2.09319	358.692	202.777	1.8816	5.03482e-14	-2.11381	-2.15537	-0.16817	Yes - PCF	mRNA-PCF	1.63771e-10	-1.83051	-1.62313	-0.321911	Yes - PCF	mRNA-PCF	A2	Unknown: Tb-specific	hypothetical protein
NTCDS.Tb11.NT.3	Tb927_03_v4	39180	38950	518.223	435.309	1.24078	1845.05	549.786	3.28647	1534.55	603.328	2.54348	2.26365e-09	1.83201	0.336829	1.40529	Yes - slBF	both-slBF	1.25505e-06	1.56617	0.470902	1.03555	Yes - cBF	both-cBF		Unknown: conserved	hypothetical protein, conserved
NTCDS.Tb11.NT.32	Tb927_08_v4	828469	828152	101.542	272.772	0.313307	202.189	202.372	1.05023	220.241	214.67	1.03952	0.000260972	0.993629	-0.430689	1.74505	No	not significant	0.0019427	1.11701	-0.345574	1.73027	Yes - cBF	not significant		Unknown: Tb-specific	hypothetical protein, unlikely
NTCDS.Tb11.NT.47	Tb927_11_v5	1089609	1089824	278.086	461.319	0.440982	267.5	268.162	1.07758	352.838	474.277	0.662679	0.690219	-0.0559883	-0.782661	1.28901	No	not significant	0.0573601	0.343476	0.0399649	0.587592	No	not significant		Transcription	DNA-directed RNA polymerase subunit, putative
NTCDS.Tb11.NT.5	Tb927_08_v4	84862	84584	113.593	227.533	0.514008	81.7674	129.546	0.631182	95.0236	200.823	0.47317	0.334844	-0.474276	-0.812603	0.296266	No	not significant	0.937635	-0.257516	-0.180146	-0.119432	No	not significant		Unknown: Tb-specific	hypothetical protein, unlikely
NTCDS.Tb11.NT.6	Tb927_08_v4	97495	97217	109.564	277.428	0.413317	134.845	200.56	0.62553	144.848	203.322	0.671387	0.687465	0.299531	-0.46808	0.597832	No	not significant	0.288735	0.402768	-0.448351	0.699898	No	not significant		Unknown: Tb-specific	hypothetical protein
NTCDS.Tb11.NT.66	Tb927_08_v4	1530022	1530306	27.5703	135.279	0.236379	62.0139	139.201	0.406134	124.465	198.892	0.48637	0.032473	1.16948	0.0412303	0.780854	No	not significant	3.25866e-05	2.17455	0.556044	1.04095	Yes - cBF	both-cBF	D2	Unknown: Tb-specific	hypothetical protein
NTCDS.Tb11.NT.69	Tb927_08_v4	1659645	1659749	40.5878	55.9584	0.736448	39.3751	59.7429	0.763623	52.7915	50.3623	1.04823	0.895368	-0.0437626	0.0944135	0.0522768	No	not significant	0.577797	0.37926	-0.152011	0.509306	No	not significant		Unknown: Tb-specific	hypothetical protein
NTCDS.Tb11.NT.7	Tb927_08_v4	110961	110746	178.858	157.783	1.08824	70.4263	104.628	0.696857	91.5485	86.8491	0.855407	9.90552e-05	-1.34462	-0.592675	-0.643057	Yes - PCF	both-PCF	0.0032859	-0.966203	-0.861357	-0.34731	No	not significant		Unknown: Tb-specific	hypothetical protein
NTCDS.Tb11.NT.83	Tb927_08_v4	1846337	1846227	42.301	127.581	0.381156	18.5686	38.2419	0.3698	10.9796	54.4865	0.170851	0.0218149	-1.18783	-1.73819	-0.0436357	No	both-PCF	0.000338631	-1.94586	-1.22744	-1.15764	Yes - PCF	both-PCF		Unknown: Tb-specific	hypothetical protein
NTCDS.Tb11.NT.88	Tb927_08_v4	1981275	1981051	52.0702	97.7991	0.566491	77.098	138.772	0.466301	83.6646	136.056	0.599995	0.227059	0.566236	0.504819	-0.280794	No	not significant	0.0800031	0.68416	0.476311	0.0828977	No	not significant		Unknown: Tb-specific	hypothetical protein
NTCDS.Tb11.NT.95	Tb927_03_v4	2121459	2121175	96.329	351.775	0.195455	80.9667	298.658	0.180541	123.04	392.877	0.243632	0.615635	-0.250642	-0.236162	-0.11451	No	not significant	0.522513	0.353085	0.159424	0.317871	No	not significant		Unknown: conserved	hypothetical protein, conserved
NTCDS.Tb2.NT.10	Tb927_08_v4	386954	386880	11.7336	9.24564	1.18114	75.7055	51.7003	1.46431	48.8156	39.3969	1.16907	3.36675e-07	2.68975	2.48333	0.310048	Yes - slBF	mRNA-slBF	0.000148524	2.05669	2.09124	-0.0148196	Yes - cBF	mRNA-cBF	B2	Unknown: Tb-specific	hypothetical protein
NTCDS.Tb2.NT.23	Tb927_08_v4	578251	578454	45.2638	132.012	0.342875	13.0288	58.5349	0.215633	26.3685	47.0254	0.690414	0.000480616	-1.79666	-1.17331	-0.669102	Yes - PCF	both-PCF	0.246525	-0.779538	-1.48916	1.00978	No	mRNA-PCF		Unknown: Tb-specific	hypothetical protein
NTCDS.Tb2.NT.46	Tb927_08_v4	850682	850515	115.048	192.513	0.667694	88.8735	136.742	0.591619	146.37	167.751	0.78193	0.053402	-0.372405	-0.493505	-0.174517	No	not significant	0.923825	0.347392	-0.198641	0.227853	No	not significant		Unknown: Tb-specific	hypothetical protein
NTCDS.Tb2.NT.48	Tb927_08_v4	870105	869998	53.6454	207.199	0.334488	121.134	108.13	1.12027	45.0527	99.1926	0.431194	0.0110101	1.17508	-0.938256	1.74381	No	not significant	0.558689	-0.25184	-1.06271	0.36638	No	not significant		Unknown: Tb-specific	hypothetical protein
NTCDS.Tb3.NT.15	Tb927_08_v4	233060	233434	16.8918	195.635	0.079217	126.803	260.906	0.487992	50.2637	156.693	0.483541	1.21447e-09	2.90819	0.415368	2.62297	Yes - slBF	TE-slBF	0.000118469	1.5732	-0.320224	2.60976	Yes - cBF	TE-cBF	B1	Unknown: Tb-specific	hypothetical protein, unlikely
NTCDS.Tb3.NT.18	Tb927_08_v4	266632	266889	130.315	257.264	0.680886	111.155	139.885	0.505247	137.785	154.022	0.610707	0.136677	-0.229426	-0.879015	-0.430425	No	not significant	0.657946	0.0804185	-0.740111	-0.156932	No	not significant		Unknown: Tb-specific	hypothetical protein
NTCDS.Tb3.NT.2	Tb927_08_v4	133100	132747	63.8453	173.679	0.381888	183.721	255.753	0.718354	186.289	457.17	0.379445	3.15744e-08	1.52487	0.558323	0.911545	Yes - slBF	both-slBF	5.76688e-07	1.54489	1.3963	-0.00925806	Yes - cBF	both-cBF		Unknown: Tb-specific	hypothetical protein
NTCDS.Tb3.NT.20	Tb927_08_v4	399005	398622	92.6383	140.553	0.659099	272.373	267.591	0.894051	250.133	333.316	0.717878	6.51895e-08	1.5559	0.928917	0.43986	Yes - slBF	both-slBF	3.47284e-07	1.43302	1.24578	0.123242	Yes - cBF	both-cBF		Unknown: Tb-specific	hypothetical protein
NTCDS.Tb3.NT.22	Tb927_08_v4	513876	513487	183.203	134.816	1.35891	202.573	198.088	1.02264	175.271	172.632	0.993178	0.141381	0.144998	0.555145	-0.410147	No	not significant	0.996665	-0.0638574	0.356704	-0.452328	No	not significant		Unknown: Tb-specific	hypothetical protein, unlikely
NTCDS.Tb3.NT.27	Tb927_08_v4	622435	622815	662.15	679.66	0.935159	624.47	338.597	1.52042	705.727	383.054	1.39829	0.786449	-0.0845258	-1.00524	0.701184	No	not significant	0.799105	0.0919511	-0.827264	0.580383	No	not significant		Unknown: Tb-specific	hypothetical protein, unlikely
NTCDS.Tb3.NT.28	Tb927_03_v4	623857	624054	267.147	444.079	0.590375	67.6367	109.951	0.615152	117.123	232.994	0.494708	1.22682e-08	-1.98176	-2.01395	0.0593126	Yes - PCF	mRNA-PCF	0.000319261	-1.18961	-0.930523	-0.255054	Yes - PCF	both-PCF		Unknown: conserved	hypothetical protein, conserved
NTCDS.Tb3.NT.49	Tb927_08_v4	1123656	1123844	38.5908	30.6182	1.05035	107.066	53.5806	1.98886	190.442	39.0786	4.32441	0.000115685	1.47217	0.807325	0.921076	Yes - slBF	both-slBF	8.19124e-07	2.30302	0.351991	2.04164	Yes - cBF	not significant	B1	Unknown: Tb-specific	hypothetical protein
NTCDS.Tb4.NT.20	Tb927_03_v4	587499	588062	324.918	74.6177	3.38872	247.311	157.608	1.97707	177.981	77.7524	2.28156	0.469049	-0.39375	1.07875	-0.777375	No	not significant	0.00175322	-0.868348	0.05937	-0.570723	No	not significant		Unknown: conserved	hypothetical protein, conserved
NTCDS.Tb4.NT.23	Tb927_08_v4	780149	780247	24.2896	46.1404	0.574653	58.5487	49.5779	1.18094	11.0074	40.7027	0.270434	0.00811265	1.2693	0.103667	1.03918	Yes - slBF	not significant	0.0646639	-1.14186	-0.180905	-1.08741	No	not significant	C1	Unknown: Tb-specific	hypothetical protein
NTCDS.Tb4.NT.52	Tb927_08_v4	1317439	1316975	62.9057	165.236	0.380702	56.7132	209.358	0.249924	34.087	166.157	0.179869	0.662533	-0.149506	0.341447	-0.607172	No	not significant	0.126055	-0.883971	0.00802037	-1.08172	No	not significant		Unknown: Tb-specific	T. brucei spp.-specific protein
NTCDS.Tb4.NT.64	Tb927_03_v4	1452580	1452287	122.018	242.787	0.489352	84.5152	161.603	0.424808	85.4313	175.142	0.356012	0.158428	-0.529806	-0.587239	-0.204064	No	not significant	0.244593	-0.514253	-0.471168	-0.458947	No	not significant		Unknown: conserved	hypothetical protein, conserved
NTCDS.Tb5.NT.34	Tb927_08_v4	449076	449216	17.2187	99.7091	0.152978	24.3908	70.4324	0.294129	35.3106	85.2437	0.351877	0.951952	0.502359	-0.501486	0.943129	No	not significant	0.588055	1.03613	-0.226131	1.20175	No	not significant		Unknown: Tb-specific	hypothetical protein
NTCDS.Tb5.NT.58	Tb927_08_v4	785438	785659	77.7558	85.843	1.04043	82.6116	76.6122	1.15054	72.2109	73.2311	0.928048	0.407196	0.0873956	-0.164126	0.14513	No	not significant	0.168297	-0.106732	-0.229245	-0.16491	No	not significant		Unknown: Tb-specific	hypothetical protein
NTCDS.Tb5.NT.82	Tb927_03_v4	1224463	1224783	34.2069	346.84	0.0855649	118.1	276.007	0.427887	164.306	642.777	0.285237	1.19318e-06	1.78765	-0.329562	2.32214	Yes - slBF	TE-slBF	6.44548e-10	2.26403	0.890049	1.73707	Yes - cBF	both-cBF	B1	Unknown: conserved	hypothetical protein, conserved
NTCDS.Tb5.NT.83	Tb927_08_v4	1268736	1269026	66.3101	214.024	0.32818	87.6711	229.358	0.343687	95.2364	279.499	0.245059	0.747693	0.402872	0.0998259	0.0666101	No	not significant	0.489318	0.522284	0.385068	-0.421356	No	not significant		Unknown: Tb-specific	hypothetical protein
NTCDS.Tb5.NT.87	Tb927_08_v4	1389302	1389219	25.3895	62.1327	0.333332	31.4782	25.8672	1.2482	12.3138	44.1986	0.278601	0.918174	0.310121	-1.26423	1.90481	No	not significant	0.103232	-1.04396	-0.491352	-0.258757	No	not significant		Unknown: Tb-specific	hypothetical protein
NTCDS.Tb5.NT.92	Tb927_08_v4	1417282	1417590	15.8208	91.5138	0.24865	43.4172	90.1313	0.51385	486.705	629.415	0.800703	1.76532e-05	1.45644	-0.0219605	1.04723	Yes - slBF	not significant	2.35292e-36	4.94315	2.78195	1.68715	Yes - cBF	mRNA-cBF	D2	Unknown: Tb-specific	hypothetical protein
NTCDS.Tb6.NT.67	Tb927_08_v4	1118369	1118274	23.2441	47.3947	0.449369	107.992	60.2897	1.85823	60.7203	101.858	0.632534	0.000569114	2.21599	0.347185	2.04796	Yes - slBF	both-slBF	0.0822963	1.38531	1.10376	0.493242	No	not significant	B2	Unknown: Tb-specific	hypothetical protein
NTCDS.Tb6.NT.77	Tb927_08_v4	1393473	1393691	907.247	2279.28	0.440103	347.237	216.487	1.60396	321.589	630.707	0.460037	0.00012646	-1.38557	-3.39623	1.86573	Yes - PCF	mRNA-PCF	2.18338e-05	-1.49628	-1.85354	0.0639105	Yes - PCF	mRNA-PCF		Unknown: Tb-specific	hypothetical protein
NTCDS.Tb7.NT.100	Tb927_08_v4	1927542	1927646	40.5878	43.9936	0.883258	47.7608	34.2969	1.20699	67.8326	81.8408	1.05179	0.677883	0.234782	-0.359215	0.45051	No	not significant	0.285422	0.740932	0.895525	0.251943	No	not significant		Unknown: Tb-specific	hypothetical protein
NTCDS.Tb7.NT.113	Tb927_08_v4	2167074	2167151	16.8424	19.3301	0.910278	23.227	20.4503	1.13578	32.4759	21.3215	1.10483	0.0961561	0.4637	0.0812722	0.319302	No	not significant	0.0210089	0.94727	0.141461	0.279443	No	not significant		Unknown: Tb-specific	hypothetical protein
NTCDS.Tb7.NT.25	Tb927_08_v4	749953	750138	150.064	478.216	0.3138	71.1135	78.7804	0.704896	141.691	300.914	0.374548	0.0243177	-1.07738	-2.60175	1.16757	No	mRNA-PCF	0.598872	-0.0828311	-0.668312	0.255306	No	not significant		Unknown: Tb-specific	hypothetical protein
NTCDS.Tb7.NT.26	Tb927_08_v4	762622	762807	148.979	495.8	0.300482	71.4591	80.8064	0.524873	130.189	314.279	0.343212	0.00482075	-1.05992	-2.61722	0.804688	Yes - PCF	mRNA-PCF	0.641599	-0.194507	-0.657711	0.191821	No	not significant		Unknown: Tb-specific	hypothetical protein
NTCDS.Tb7.NT.37	Tb927_08_v4	949878	949783	49.4881	61.0157	0.795098	113.061	52.3695	2.25958	109.532	42.3594	2.93513	0.000135438	1.19195	-0.220452	1.50685	Yes - slBF	not significant	0.0028562	1.1462	-0.526497	1.88422	Yes - cBF	not significant		Unknown: Tb-specific	hypothetical protein
NTCDS.Tb7.NT.4	Tb927_08_v4	264562	264747	44.7078	132.047	0.372905	32.402	81.381	0.398152	51.2445	86.3884	0.471179	0.395208	-0.46444	-0.69829	0.094513	No	not significant	0.799105	0.196873	-0.612144	0.337468	No	not significant		Unknown: Tb-specific	hypothetical protein
NTCDS.Tb7.NT.55	Tb927_08_v4	1300024	1299605	100.164	331.168	0.302951	129.197	183.421	0.607119	204.229	340.287	0.600168	0.128807	0.367205	-0.852404	1.00289	No	not significant	9.38164e-06	1.02782	0.0391885	0.98628	Yes - cBF	both-cBF		Unknown: Tb-specific	hypothetical protein
NTCDS.Tb7.NT.6	Tb927_08_v4	300051	300314	33.0968	111.107	0.296272	27.2579	99.3047	0.274488	41.6344	101.591	0.378738	0.849777	-0.280018	-0.162016	-0.110181	No	not significant	0.355085	0.331083	-0.129183	0.354277	No	not significant		Unknown: Tb-specific	hypothetical protein
NTCDS.Tb7.NT.63	Tb927_08_v4	1520539	1520925	51.944	182.074	0.265786	114.074	188.905	0.603873	83.2685	216.232	0.353478	0.000395891	1.13495	0.0531326	1.18398	Yes - slBF	both-slBF	0.0133568	0.680813	0.248052	0.411357	No	not significant		Unknown: Tb-specific	hypothetical protein, unlikely
NTCDS.Tb7.NT.66	Tb927_08_v4	1564803	1565315	26.7592	71.1404	0.633303	55.723	100.427	0.554862	131.734	62.1594	1.99612	0.0652764	1.05824	0.497402	-0.190768	No	not significant	3.06289e-05	2.29952	-0.194698	1.65623	Yes - cBF	both-cBF	B1	Unknown: Tb-specific	T. brucei spp.-specific protein
NTCDS.Tb7.NT.82	Tb927_08_v4	1756066	1756323	131.74	185.713	0.586438	61.6534	146.65	0.345194	52.6592	127.403	0.260485	0.00643101	-1.09544	-0.340698	-0.764571	Yes - PCF	both-PCF	0.0351001	-1.32293	-0.543672	-1.17078	No	not significant		Unknown: Tb-specific	unspecified product
NTCDS.Tb8.NT.19	Tb927_08_v4	423732	423631	49.5749	59.5993	0.82604	73.1934	51.9914	1.26206	57.13	48.6972	1.17317	0.351606	0.562105	-0.197021	0.611498	No	not significant	0.428569	0.204639	-0.291454	0.506124	No	not significant		Unknown: Tb-specific	hypothetical protein
NTCDS.Tb8.NT.32	Tb927_08_v4	555359	555012	9.38164	12.7498	0.654552	39.7391	120.808	0.325529	98.4948	153.425	0.540537	0.0009479	2.08265	3.24418	-1.00772	Yes - slBF	mRNA-slBF	8.31587e-07	3.39214	3.58899	-0.276116	Yes - cBF	mRNA-cBF	D1	Unknown: Tb-specific	hypothetical protein
NTCDS.Tb8.NT.37	Tb927_08_v4	626551	626988	97.9494	147.376	0.808484	559.647	274.459	1.68449	1779.56	911.699	2.02262	7.66934e-14	2.51441	0.897085	1.05902	Yes - slBF	both-slBF	1.37844e-31	4.18334	2.62905	1.32293	Yes - cBF	mRNA-cBF	D2	Unknown: Tb-specific	T. brucei spp.-specific protein
NTCDS.Tb8.NT.39	Tb927_08_v4	675154	675408	112.533	301.905	0.344502	21.205	113.052	0.183096	57.1002	231.045	0.174774	1.03529e-05	-2.40788	-1.41711	-0.911916	Yes - PCF	mRNA-PCF	0.0380722	-0.978787	-0.385922	-0.979026	No	not significant	A3	Unknown: Tb-specific	hypothetical protein
NTCDS.Tb8.NT.60	Tb927_08_v4	1049855	1050154	93.7891	108.758	0.888267	128.404	185.405	0.696869	124.447	163.746	0.699015	0.11661	0.453199	0.769566	-0.350106	No	not significant	0.154705	0.40804	0.590341	-0.345669	No	not significant		Unknown: Tb-specific	hypothetical protein
NTCDS.Tb8.NT.7	Tb927_08_v4	169734	169489	126.685	352.678	0.397803	177.456	255.393	0.446686	219.06	338.638	0.493809	0.424	0.486211	-0.465632	0.167204	No	not significant	0.048587	0.790079	-0.058605	0.311899	No	not significant		Unknown: Tb-specific	hypothetical protein
NTCDS.Tb8.NT.71	Tb927_08_v4	1231061	1230870	139.124	383.815	0.334212	98.9997	126.173	0.581128	94.1655	328.064	0.273443	0.0781508	-0.490871	-1.60501	0.798093	No	mRNA-PCF	0.268304	-0.563097	-0.226434	-0.289525	No	not significant		Unknown: Tb-specific	hypothetical protein
NTCDS.Tb8.NT.74	Tb927_08_v4	1377446	1377243	43.0622	258.232	0.173817	58.635	143.619	0.428719	76.9865	164.578	0.38433	0.414041	0.445341	-0.846415	1.30246	No	not significant	0.0612532	0.838183	-0.649897	1.14477	No	not significant		Unknown: Tb-specific	hypothetical protein
NTCDS.Tb8.NT.79	Tb927_08_v4	1450520	1450828	303.535	314.783	0.964268	53.0933	99.2259	0.600151	88.9381	202.373	0.439476	8.95894e-17	-2.51526	-1.66557	-0.684108	Yes - PCF	mRNA-PCF	6.60173e-09	-1.77099	-0.637342	-1.13365	Yes - PCF	both-PCF	A2	Unknown: Tb-specific	hypothetical protein, unlikely
NTCDS.Tb8.NT.93	Tb927_08_v4	1762430	1762534	784.98	2251.91	0.453006	312.196	499.783	0.406584	778.931	1053.47	0.805758	4.69888e-07	-1.33021	-2.17178	-0.155976	Yes - PCF	both-PCF	0.0907095	-0.0111612	-1.096	0.830818	No	not significant		Unknown: Tb-specific	hypothetical protein
NTCDS.Tb8.NT.94	Tb927_08_v4	1762977	1763081	1101.68	2701.07	0.510243	217.243	1258.91	0.192223	487.033	1625.59	0.452925	1.31681e-07	-2.34232	-1.10136	-1.40841	Yes - PCF	both-PCF	0.0180583	-1.17761	-0.732573	-0.171912	No	not significant	A3	Unknown: Tb-specific	hypothetical protein
NTCDS.Tb8.NT.95	Tb927_08_v4	1763493	1763597	803.197	2565.41	0.377123	306.524	806.197	0.278866	810.65	1212.23	0.750663	1.77113e-06	-1.38975	-1.66999	-0.435464	Yes - PCF	both-PCF	0.190691	0.0133257	-1.08152	0.993129	No	not significant		Unknown: Tb-specific	hypothetical protein
NTCDS.Tb9.NT.3	Tb927_08_v4	342801	342574	48.5422	207.8	0.198311	88.8805	135.539	0.57351	82.8533	222.078	0.332703	0.0253868	0.872626	-0.616491	1.53206	No	not significant	0.0434386	0.771319	0.0958755	0.746472	No	not significant		Unknown: Tb-specific	hypothetical protein
NTCDS.Tb9.NT.40	Tb927_08_v4	1125055	1125150	20.4174	90.4528	0.190191	11.3124	41.4986	0.267602	18.2758	68.6272	0.295891	0.249652	-0.851899	-1.1241	0.492639	No	not significant	0.932969	-0.159866	-0.398385	0.637616	No	not significant		Unknown: Tb-specific	hypothetical protein
NTCDS.Tb9.NT.44	Tb927_08_v4	1181688	1181972	7.26288	44.2846	0.164005	69.4902	251.903	0.248246	47.6358	165.469	0.330461	1.47531e-06	3.2582	2.50799	0.598035	Yes - slBF	mRNA-slBF	7.12692e-06	2.71343	1.90169	1.01074	Yes - cBF	mRNA-cBF	B2	Unknown: Tb-specific	hypothetical protein
NTCDS.Tb9.NT.51	Tb927_08_v4	1398361	1398134	20.9401	116.383	0.174418	243.068	235.433	1.00894	219.127	215.479	0.978141	1.38884e-25	3.53702	1.01644	2.53222	Yes - slBF	TE-slBF	1.28322e-24	3.38743	0.88867	2.4875	Yes - cBF	TE-cBF	B1	Unknown: Tb-specific	hypothetical protein
NTCDS.Tb9.NT.52	Tb927_08_v4	1421415	1421155	1415.82	1500.13	0.908729	409.655	231.421	1.70114	572.594	607.575	0.942425	2.55343e-07	-1.78916	-2.6965	0.904584	Yes - PCF	mRNA-PCF	7.3164e-05	-1.30605	-1.30395	0.052528	Yes - PCF	mRNA-PCF		Unknown: Tb-specific	hypothetical protein
NTCDS.Tb9.NT.56	Tb927_08_v4	1431795	1431517	245.276	540.942	0.432613	89.0185	195.379	0.304902	243.278	515.058	0.479122	3.73967e-07	-1.46223	-1.4692	-0.50473	Yes - PCF	mRNA-PCF	0.585711	-0.0117968	-0.0707391	0.147318	No	not significant		Unknown: Tb-specific	hypothetical protein
NTCDS.Tb9.NT.7	Tb927_08_v4	461524	461198	87.2176	286.156	0.315057	57.5459	259.453	0.221797	69.6178	181.002	0.28115	0.402131	-0.599908	-0.141331	-0.506374	No	not significant	0.598872	-0.325164	-0.660797	-0.164272	No	not significant		Unknown: Tb-specific	hypothetical protein
NTCDS.Tb9.NT.72	Tb927_03_v4	2088917	2088564	61.6374	69.2265	0.909154	27.5966	55.7499	0.483162	32.5815	63.5677	0.59149	0.0243177	-1.15932	-0.312355	-0.912016	No	not significant	0.0723574	-0.919755	-0.123031	-0.62017	No	not significant		Unknown: conserved	hypothetical protein, conserved
NTCDS.Tb9.NT.98	Tb927_08_v4	477050	468519	2172.29	1183.1	1.52596	1537.34	3737.26	0.375351	1196.84	1292.2	0.920418	0.0681891	-0.498784	1.65941	-2.02341	No	not significant	0.00317869	-0.85999	0.12726	-0.729356	No	not significant		Unknown: Tb-specific	hypothetical protein
Tb04.24M18.150	Tb927_03_v4	1459109	1458621	60.2433	125.114	0.504017	34.3226	96.9331	0.295714	51.9827	124.199	0.418542	0.0708954	-0.811645	-0.368188	-0.769273	No	not significant	0.505919	-0.212771	-0.0105907	-0.268101	No	not significant		Unknown: conserved	hypothetical protein, conserved
Tb04.3I12.100	Tb927_08_v4	1313406	1312951	10.8126	23.5809	0.458534	13.9723	250.219	0.0547126	8.76503	127.926	0.0744152	0.528843	0.369854	3.4075	-3.06708	No	both-PCF	0.256299	-0.302888	2.43962	-2.62336	No	not significant		Unknown: Tb-specific	hypothetical protein
Tb05.30F7.410	Tb927_08_v4	293087	292578	7.80152	7.67819	1.01606	4.13154	5.20549	0.793689	6.05922	3.38862	1.78811	0.173277	-0.917075	-0.560731	-0.356344	No	not significant	0.609596	-0.364623	-1.18007	0.815447	No	not significant		Unknown: Tb-specific	hypothetical protein
Tb06.3A7.270	Tb927_03_v4	393393	389986	177.553	601.643	0.271377	69.6526	780.946	0.0820143	128.599	567.881	0.226455	0.000319297	-1.35	0.376316	-1.72635	Yes - PCF	both-PCF	0.331916	-0.465368	-0.083319	-0.261076	No	not significant		Unknown: conserved	hypothetical protein, conserved
Tb06.3A7.960	Tb927_08_v4	484320	485252	105.161	540.686	0.194495	645.79	841.265	0.735533	817.051	1464.04	0.624292	2.52544e-14	2.61846	0.637768	1.91905	Yes - slBF	TE-slBF	7.19229e-19	2.95783	1.43709	1.68248	Yes - cBF	both-cBF	B1	Unknown: Tb-specific	hypothetical protein
Tb07.26A24.210	Tb927_08_v4	1280617	1280165	65.5208	221.485	0.290763	68.4415	165.756	0.374006	42.244	169.241	0.261733	0.828799	0.0629176	-0.41815	0.36322	No	not significant	0.0827204	-0.633206	-0.388129	-0.151744	No	not significant		Unknown: Tb-specific	hypothetical protein
Tb927.1.05	Tb927_09_v5	1961	381	7.26288	7.88183	0.989684	126.172	128.792	0.523342	7.27036	10.4802	0.695143	1.06939e-11	4.11871	4.03036	-0.919213	Yes - slBF	mRNA-slBF	0.904015	0.00148561	0.41107	-0.509657	No	not significant	C2	VSG/VR	variant surface glycoprotein (VSG), putative
Tb927.1.10	Tb927_08_v4	6871	7203	6.05509	7.67819	0.846842	3.71148	4.32965	0.772827	6.05922	2.3593	2.56822	0.378224	-0.706156	-0.826516	-0.131948	No	not significant	0.874085	0.000982849	-1.7024	1.60061	No	not significant		Unknown: Tb-specific	hypothetical protein
Tb927.1.1000	Tb927_10_v5	289893	291155	397.54	896.833	0.443271	191.789	528.312	0.363022	249.38	680.189	0.354785	0.00104832	-1.05158	-0.763449	-0.288131	Yes - PCF	both-PCF	0.0136539	-0.672758	-0.398905	-0.321244	No	not significant		Other	developmentally regulated phosphoprotein
Tb927.1.1010	Tb927_03_v4	291585	293744	252.579	719.672	0.361813	401.677	662.645	0.639786	353.74	935.37	0.352551	0.0467477	0.669303	-0.119103	0.822347	No	not significant	0.380922	0.485956	0.378198	-0.0374097	No	not significant		Unknown: conserved	hypothetical protein, conserved
Tb927.1.1020	Tb927_03_v4	294228	295508	79.8346	388.284	0.210802	283.218	473.812	0.579636	271.492	573.29	0.474878	5.30568e-08	1.82683	0.287202	1.45926	Yes - slBF	both-slBF	7.12752e-08	1.76583	0.562152	1.17167	Yes - cBF	both-cBF		Unknown: conserved	hypothetical protein, conserved
Tb927.1.1030	Tb927_01_v4	296968	298341	311.883	1043.29	0.298941	148.391	689.344	0.239907	202.07	1055.27	0.191689	0.00386809	-1.0716	-0.597845	-0.317389	Yes - PCF	both-PCF	0.0584895	-0.62615	0.0164717	-0.641093	No	not significant		Interacting	leucine-rich repeat protein (LRRP), putative
Tb927.1.1040	Tb927_03_v4	298771	299280	21.9936	243.957	0.0916038	9.64731	153.397	0.0582692	19.4988	178.841	0.113481	0.0665682	-1.18889	-0.669362	-0.652674	No	not significant	0.999762	-0.173697	-0.447953	0.308973	No	not significant		Unknown: conserved	hypothetical protein, conserved
Tb927.1.1050	Tb927_03_v4	300097	303453	369.742	703.148	0.525839	379.241	685.326	0.459245	513.649	737.822	0.582315	0.621336	0.0365954	-0.0370379	-0.195356	No	not significant	0.349566	0.474261	0.0694447	0.14718	No	not significant		Unknown: conserved	hypothetical protein, conserved
Tb927.1.1060	Tb927_03_v4	303934	304851	80.905	378.947	0.202348	97.5495	288.225	0.304775	66.929	343.897	0.172152	0.836227	0.269906	-0.394802	0.59091	No	not significant	0.607861	-0.273597	-0.14002	-0.23315	No	not significant		Unknown: conserved	hypothetical protein, conserved
Tb927.1.1080	Tb927_11_v5	305843	307300	110.068	547.36	0.186535	82.7753	362.666	0.228241	128.137	733.181	0.150029	0.176636	-0.411125	-0.593849	0.291112	No	not significant	0.871633	0.219293	0.42168	-0.314205	No	not significant		Transcription	TFIIH basal transcription factor subunit (TSP1)
Tb927.1.1090	Tb927_08_v4	307648	308220	30.2926	334.978	0.0904315	37.4949	238.853	0.168998	57.4307	443.752	0.122085	0.982624	0.30773	-0.487945	0.902105	No	not significant	0.0600361	0.922859	0.405688	0.432994	No	not significant		Unknown: Tb-specific	hypothetical protein, unlikely
Tb927.1.110	Tb927_03_v4	59858	60184	6.05509	7.67819	0.846842	3.37801	4.32965	0.780203	6.05922	1.85136	3.27285	0.31151	-0.841978	-0.826516	-0.118244	No	not significant	0.874085	0.000982849	-2.05218	1.95038	No	not significant		Unknown: conserved	hypothetical protein, conserved
Tb927.1.1100	Tb927_03_v4	308704	311616	277.937	536.434	0.490513	183.714	585.235	0.307312	262.946	571.051	0.427522	0.0776287	-0.597292	0.125616	-0.674591	No	not significant	0.904015	-0.0799894	0.090219	-0.198294	No	not significant		Unknown: conserved	hypothetical protein, conserved
Tb927.1.1120	Tb927_03_v4	312457	313566	323.535	694.233	0.463645	155.452	424.157	0.418614	157.643	704.057	0.223906	0.000876667	-1.05745	-0.710821	-0.147398	Yes - PCF	both-PCF	0.00243819	-1.03726	0.0202724	-1.05012	Yes - PCF	not significant		Unknown: conserved	hypothetical protein, conserved
Tb927.1.1130	Tb927_10_v5	313980	315833	136.994	685.878	0.188902	92.8675	410.392	0.22629	115.874	453.78	0.221127	0.143167	-0.56087	-0.74095	0.260537	No	not significant	0.553072	-0.241558	-0.59596	0.227242	No	not significant		Metabolism	glycerol-3-phosphate dehydrogenase (FAD-dependent), putative
Tb927.1.1140	Tb927_03_v4	316190	317263	130.481	575.78	0.226615	91.2922	320.32	0.336827	162.084	491.905	0.361406	0.258369	-0.515271	-0.846005	0.571762	No	not significant	0.14138	0.312905	-0.227137	0.673376	No	not significant		Unknown: conserved	hypothetical protein, conserved
Tb927.1.1150	Tb927_10_v5	317829	319271	138.313	629.374	0.219762	138.658	509.003	0.272411	114.697	567.605	0.195263	0.869887	0.00359601	-0.306244	0.30984	No	not significant	0.540853	-0.270106	-0.149029	-0.170523	No	not significant		organelle biogenesis and structure	zeta tubulin
Tb927.1.1160	Tb927_11_v5	319653	321248	147.876	647.863	0.216533	95.8923	567.914	0.172753	148.437	629.389	0.235843	0.0444708	-0.624905	-0.190016	-0.325879	No	not significant	0.917134	0.00546161	-0.0417354	0.123242	No	not significant		Translation	hypothetical protein, conserved
Tb927.1.1170	Tb927_11_v5	321625	321873	112.391	218.555	0.673162	87.8312	132.363	0.669762	184.921	183.01	1.01044	0.740245	-0.355718	-0.723501	-0.00730456	No	not significant	0.0371384	0.718387	-0.256075	0.585962	No	not significant		Transcription	DNA-directed RNA polymerase 2, RPB12 subunit (RBP12)
Tb927.1.120	Tb927_08_v4	62836	60266	3504.68	1943.83	1.16336	1788.64	2164.2	0.826467	6573.67	7239.28	0.957538	0.211289	-0.970421	0.154933	-0.493263	No	not significant	0.0221158	0.907417	1.89695	-0.28089	No	mRNA-cBF		Unknown: Tb-specific	retrotransposon hot spot protein 4 (RHS4), putative
Tb927.1.1200	Tb927_02_v4	323197	324486	518.662	1175.62	0.361863	228.988	610.97	0.347788	107.503	1023.61	0.141294	3.71602e-05	-1.17952	-0.944251	-0.0572391	Yes - PCF	mRNA-PCF	3.93218e-13	-2.27041	-0.19976	-1.35674	Yes - PCF	both-PCF	A2	translation	hypothetical protein, conserved
Tb927.1.1210	Tb927_03_v4	325554	325988	118.801	215.074	0.51852	80.9618	191.28	0.423263	76.6272	184.187	0.43079	0.0661907	-0.553236	-0.169146	-0.292845	No	not significant	0.0833651	-0.63262	-0.22366	-0.267415	No	not significant		Unknown: conserved	hypothetical protein, conserved
Tb927.1.1220	Tb927_03_v4	326712	327395	175.304	381.885	0.474421	131.183	337.599	0.384792	165.635	325.038	0.431198	0.0567966	-0.418274	-0.177828	-0.302092	No	not significant	0.494696	-0.081853	-0.232531	-0.137818	No	not significant		Unknown: conserved	hypothetical protein, conserved
Tb927.1.1230	Tb927_11_v5	327663	329105	71.7495	461.213	0.169519	111.042	414.636	0.302295	86.6698	463.701	0.168439	0.0336594	0.630067	-0.153589	0.83451	No	not significant	0.543544	0.27256	0.00776123	-0.00922204	No	not significant		Protein folding	chaperone protein DNAj, putative
Tb927.1.1240	Tb927_10_v5	330289	332058	2183.28	886.448	2.33116	1136.6	864.772	1.31433	1196.78	564.551	2.205	0.0032036	-0.941773	-0.0357166	-0.826715	No	both-PCF	0.00479765	-0.867333	-0.650933	-0.0802688	No	both-PCF		Metabolism	cytidine triphosphate synthase, putative
Tb927.1.1270	Tb927_10_v5	334687	335988	128.18	228.115	0.661404	479.455	311.667	1.36656	334.541	192.679	1.73626	0.00702954	1.90322	0.45024	1.04694	Yes - slBF	not significant	0.000933696	1.38401	-0.243561	1.39238	Yes - cBF	not significant		Metabolism	homocysteine S-methyltransferase, putative
Tb927.1.1300	Tb927_03_v4	338098	339021	93.8071	286.8	0.289441	138.291	315.552	0.438253	87.7205	338.476	0.247039	0.0829176	0.559941	0.137828	0.598494	No	not significant	0.98376	-0.0967824	0.239006	-0.228531	No	not significant		Unknown: conserved	hypothetical protein, conserved
Tb927.1.1310	Tb927_03_v4	339557	340849	100.564	670.632	0.149954	145.356	521.053	0.295667	125.373	606.351	0.222404	0.183163	0.531472	-0.364091	0.979455	No	not significant	0.589654	0.318109	-0.145369	0.568662	No	not significant		Unknown: conserved	hypothetical protein, conserved
Tb927.1.1330	Tb927_11_v5	341299	342519	240.438	808.878	0.297249	160.309	540.144	0.257126	125.107	625.193	0.20011	0.0170626	-0.584811	-0.582577	-0.209198	No	not significant	0.000633066	-0.942499	-0.371621	-0.570878	No	not significant		RNA-associated	Mitochondrial Editosome-like Complex TUTase (MEAT1)
Tb927.1.1340	Tb927_10_v5	342978	345206	158.11	603.267	0.282429	204.913	673.048	0.304455	164.302	763.704	0.228485	0.0706747	0.374082	0.157913	0.108344	No	not significant	0.713921	0.0554162	0.340216	-0.305787	No	not significant		Other	FG-GAP repeat protein, putative,intergrin alpha chain protein, putative
Tb927.1.1350	Tb927_10_v5	345785	348445	131.702	279.495	0.50852	148.872	491.422	0.343011	140.07	266.782	0.562487	0.732027	0.17679	0.814138	-0.568053	No	not significant	0.762289	0.0888716	-0.0671645	0.145515	No	not significant		organelle biogenesis and structure	kinesin heavy chain, putative
Tb927.1.1370	Tb927_11_v5	350095	352134	606.608	542.879	0.803328	350.264	516.792	0.653887	222.819	589.115	0.411469	0.0257509	-0.79232	-0.0710461	-0.296948	No	not significant	5.74328e-05	-1.44489	0.117919	-0.965205	Yes - PCF	not significant		RNA-associated	rRNA biogenesis protein, putative
Tb927.1.1380	Tb927_11_v5	353241	354962	419.21	131.883	3.33038	548.757	337.704	1.34995	434.699	156.345	3.00319	0.321668	0.388496	1.35651	-1.30278	No	not significant	0.714015	0.0523435	0.245475	-0.149192	No	not significant		Phosphorylation	serine/threonine protein phosphatase 2A regulatory subunit, putative
Tb927.1.1390	Tb927_03_v4	356937	357674	455.767	719.458	0.673114	184.973	353.711	0.413867	137.819	349.626	0.322189	2.30435e-06	-1.30098	-1.02434	-0.701684	Yes - PCF	mRNA-PCF	3.66642e-09	-1.72552	-1.0411	-1.06294	Yes - PCF	both-PCF		Unknown: conserved	hypothetical protein, conserved
Tb927.1.1400	Tb927_03_v4	358355	358936	96.5005	203.282	0.474712	53.3468	165.451	0.322159	77.5107	235.684	0.278781	0.178111	-0.855135	-0.297082	-0.559279	No	not significant	0.697518	-0.316142	0.213368	-0.767924	No	not significant		Unknown: conserved	hypothetical protein, conserved
Tb927.1.1420	Tb927_03_v4	360261	362252	899.539	615.962	1.52513	374.015	644.147	0.535942	390.551	491.051	0.904199	4.73679e-06	-1.26609	0.0645479	-1.50879	Yes - PCF	not significant	9.27461e-05	-1.20368	-0.326969	-0.754225	Yes - PCF	not significant		Unknown: conserved	hypothetical protein, conserved
Tb927.1.1460	Tb927_08_v4	366324	366866	62.727	32.6063	1.92377	13.1207	34.4798	0.208193	8.56652	16.158	0.599808	6.82648e-07	-2.25724	0.0806017	-3.20794	Yes - PCF	both-PCF	3.17348e-08	-2.87231	-1.0129	-1.68136	Yes - PCF	both-PCF	A2	Unknown: Tb-specific	hypothetical protein, unlikely
Tb927.1.1470	Tb927_03_v4	367865	369622	1069.45	174.041	6.01634	130.213	260.647	0.527529	43.0933	66.429	0.581954	1.56176e-15	-3.03792	0.582668	-3.51156	Yes - PCF	both-PCF	2.82474e-22	-4.63326	-1.38954	-3.36991	Yes - PCF	both-PCF	A2	Unknown: conserved	hypothetical protein, conserved
Tb927.1.1480	Tb927_08_v4	369800	370105	12.1542	30.4024	0.395363	6.05175	32.8725	0.202352	8.79159	15.2027	0.489092	0.153445	-1.00604	0.112695	-0.966308	No	not significant	0.479142	-0.467265	-0.999857	0.30693	No	not significant		Unknown: Tb-specific	hypothetical protein, unlikely
Tb927.1.1500	Tb927_03_v4	374878	376872	33.874	159.698	0.255213	1700.32	968.756	1.43654	1067.8	192.637	7.72678	2.69626e-44	5.64948	2.60079	2.49282	Yes - slBF	both-slBF	3.78172e-39	4.97832	0.27054	4.92009	Yes - cBF	TE-cBF	B1	Unknown: conserved	hypothetical protein, conserved
Tb927.1.1520	Tb927_08_v4	379597	379935	6.63602	14.2335	0.461804	4.81149	84.0084	0.0572739	7.29606	34.1941	0.23117	0.409459	-0.463835	2.56124	-3.01133	No	not significant	0.984894	0.1368	1.26445	-0.998326	No	not significant		Unknown: Tb-specific	hypothetical protein, unlikely
Tb927.1.1530	Tb927_10_v5	385710	390938	537.786	412.526	1.45085	2079.35	1990.3	1.01701	828.105	716.029	1.15652	6.17467e-08	1.95103	2.27043	-0.512566	Yes - slBF	mRNA-slBF	0.23298	0.622781	0.795531	-0.327097	No	not significant		Phosphorylation	protein kinase, putative
Tb927.1.1540	Tb927_03_v4	394806	396761	409.765	512.351	0.673154	394.166	642.336	0.6075	357.312	503.932	0.709049	0.864128	-0.0559919	0.326196	-0.148053	No	not significant	0.337854	-0.197609	-0.0239017	0.0749469	No	not significant		Unknown: conserved	hypothetical protein, conserved
Tb927.1.1550	Tb927_10_v5	397190	399262	185.415	791.126	0.234369	142.329	1053.66	0.131249	126.645	790.819	0.162677	0.264947	-0.381531	0.41343	-0.836472	No	not significant	0.115929	-0.54997	-0.000561263	-0.526766	No	not significant		organelle biogenesis and structure	tubulin-tyrosine ligase, putative
Tb927.1.1560	Tb927_11_v5	399676	401853	677.64	629.581	1.07633	1181.01	952.317	1.24014	1190.73	697.094	1.70813	0.0291381	0.801431	0.597051	0.204381	No	not significant	0.0259129	0.813255	0.146962	0.666293	No	not significant		Protein transport/modification	vesicular-fusion protein nsf, putative,N-ethylmaleimide sensitive factor (NsF)
Tb927.1.1570	Tb927_08_v4	403250	403615	12.1559	58.1625	0.208999	12.1221	46.073	0.263107	6.08353	38.8367	0.135285	0.472572	-0.00401833	-0.336168	0.33215	No	not significant	0.0894992	-0.998679	-0.582667	-0.627499	No	not significant		Unknown: Tb-specific	hypothetical protein, unlikely
Tb927.1.1580	Tb927_10_v5	403775	404680	511.015	282.58	1.9126	46.4283	153.868	0.253488	62.1304	136.4	0.446917	1.20917e-28	-3.46029	-0.876967	-2.91555	Yes - PCF	TE-PCF	1.34202e-22	-3.04	-1.05082	-2.09746	Yes - PCF	TE-PCF	A2	Metabolism	cytochrome c oxidase assembly factor, putative,electron transport protein SCO1/2, putative
Tb927.1.1600	Tb927_03_v4	405678	410249	135.34	664.081	0.233515	48.6735	763.645	0.0637384	112.231	534.85	0.166973	0.000678817	-1.47538	0.201542	-1.87328	Yes - PCF	not significant	0.470815	-0.270119	-0.312227	-0.483899	No	not significant		Unknown: conserved	hypothetical protein, conserved
Tb927.1.1610	Tb927_03_v4	411411	412223	72.5503	342.989	0.211524	80.0062	352.268	0.228932	131.366	401.571	0.285163	0.791808	0.14113	0.0385143	0.1141	No	not significant	0.113189	0.856535	0.227495	0.430965	No	not significant		Unknown: conserved	hypothetical protein, conserved
Tb927.1.1620	Tb927_11_v5	412960	415179	282.581	696.026	0.405992	180.693	781.701	0.214589	200.79	581.797	0.345121	0.0696213	-0.645129	0.167476	-0.919878	No	not significant	0.14835	-0.492976	-0.258626	-0.234351	No	not significant		RNA-associated	ATP-dependent DEAD/H RNA helicase, putative
Tb927.1.1630	Tb927_03_v4	415685	416167	209.143	338.182	0.618435	253.972	309.545	0.694626	174.44	320.756	0.54384	0.498099	0.280179	-0.12765	0.167616	No	not significant	0.17413	-0.261761	-0.0763222	-0.185438	No	not significant		Unknown: conserved	hypothetical protein, conserved
Tb927.1.1640	Tb927_03_v4	416752	417804	121.406	615.239	0.171122	86.5988	530.547	0.11064	95.2478	414.081	0.219572	0.0910236	-0.487424	-0.213666	-0.629153	No	not significant	0.561761	-0.350085	-0.571233	0.359671	No	not significant		Unknown: conserved	hypothetical protein, conserved
Tb927.1.1650	Tb927_03_v4	418001	418510	16.5511	246.263	0.058388	10.3784	154.804	0.0559798	27.3224	209.339	0.120023	0.206946	-0.673335	-0.669751	-0.0607655	No	not significant	0.203674	0.723159	-0.234359	1.03957	No	not significant		Unknown: conserved	hypothetical protein, conserved
Tb927.1.1660	Tb927_03_v4	418829	419716	36.298	389.573	0.0885981	27.2512	333.574	0.0816947	46.3486	560.07	0.0768996	0.327783	-0.413568	-0.223887	-0.117033	No	not significant	0.744453	0.352636	0.523713	-0.2043	No	not significant		Unknown: conserved	hypothetical protein, conserved
Tb927.1.1670	Tb927_03_v4	420035	423280	1429.28	835.388	1.72753	2995.94	2117.03	1.41516	1811.34	1097.35	1.91427	0.0154264	1.06772	1.34152	-0.287747	No	mRNA-slBF	0.777456	0.341771	0.39351	0.148082	No	not significant		Unknown: conserved	hypothetical protein, conserved
Tb927.1.1680	Tb927_03_v4	424666	425379	214.078	401.862	0.457347	231.16	371.116	0.622877	167.394	263.069	0.608437	0.453065	0.110755	-0.11483	0.445657	No	not significant	0.399255	-0.354886	-0.611258	0.411818	No	not significant		Unknown: conserved	hypothetical protein, conserved
Tb927.1.1690	Tb927_11_v5	425787	428240	142.263	564.846	0.251776	97.6743	656.162	0.164599	101.209	489.152	0.181229	0.134472	-0.54251	0.216194	-0.61319	No	not significant	0.116888	-0.491217	-0.207574	-0.47433	No	not significant		RNA-associated	RNA editing endoribonuclease (KREN1)
Tb927.1.1700	Tb927_03_v4	428876	430357	374.609	340.554	1.1	134.255	319.449	0.403299	100.066	259.681	0.388923	1.7563e-05	-1.48041	-0.0922985	-1.44758	Yes - PCF	both-PCF	1.72632e-06	-1.90443	-0.391145	-1.49995	Yes - PCF	both-PCF		Unknown: conserved	hypothetical protein, conserved
Tb927.1.1710	Tb927_03_v4	430943	436303	1143.86	1222.12	0.821128	562.6	1959.17	0.291845	757.19	1359.82	0.515095	0.00478726	-1.02373	0.680853	-1.4924	Yes - PCF	not significant	0.263525	-0.595182	0.154024	-0.672767	No	not significant		Unknown: conserved	hypothetical protein, conserved
Tb927.1.1720	Tb927_03_v4	436940	438166	287.254	574.694	0.499838	497.637	699.586	0.711332	339.137	652.751	0.566195	0.0445518	0.792767	0.283706	0.509061	No	not significant	0.711493	0.239541	0.183738	0.179838	No	not significant		Unknown: conserved	hypothetical protein, conserved
Tb927.1.1730	Tb927_03_v4	438709	440790	467.126	1229.61	0.35773	411.134	1265.46	0.324888	378.821	857.22	0.441918	0.7281	-0.184202	0.041462	-0.138929	No	not significant	0.393372	-0.302295	-0.520468	0.304908	No	not significant		Unknown: conserved	hypothetical protein, conserved
Tb927.1.1740	Tb927_08_v4	441389	462853	111.653	1447.06	0.0771581	1828.99	7920.22	0.230927	1494.94	4387.86	0.308082	1.86957e-12	4.03396	2.45241	1.58155	Yes - slBF	both-slBF	3.75357e-11	3.743	1.60039	1.99742	Yes - cBF	mRNA-cBF	B1	Unknown: Tb-specific	hypothetical protein
Tb927.1.1750	Tb927_03_v4	463474	464886	151.421	139.417	1.1319	373.517	334.218	0.898773	208.256	97.8987	2.05987	2.50269e-05	1.30261	1.26138	-0.332713	Yes - slBF	mRNA-slBF	0.0967368	0.459796	-0.510047	0.863809	No	not significant		Unknown: conserved	hypothetical protein, conserved
Tb927.1.1760	Tb927_03_v4	465361	465801	21.6954	48.8659	0.340357	9.45192	104.988	0.105718	7.36154	43.1443	0.170626	0.0165257	-1.19871	1.10333	-1.68683	No	not significant	0.0101021	-1.55931	-0.179656	-0.996212	No	not significant		Unknown: conserved	hypothetical protein, conserved
Tb927.1.1770	Tb927_10_v5	466913	467236	193.718	147.849	1.31024	62.0823	121.749	0.66038	84.581	98.0784	0.868511	5.38089e-08	-1.6417	-0.280219	-0.988465	Yes - PCF	not significant	9.44067e-07	-1.19555	-0.592118	-0.593217	Yes - PCF	not significant		Metabolism	glutaredoxin, putative
Tb927.1.1790	Tb927_08_v4	468196	468879	332.253	257.301	1.06376	730.982	344.56	1.99504	404.354	329.919	1.22561	0.000422584	1.13755	0.421298	0.90725	Yes - slBF	both-slBF	0.182742	0.283333	0.358655	0.204334	No	not significant		Unknown: Tb-specific	hypothetical protein
Tb927.1.180	Tb927_08_v4	72405	69904	1517.55	1161.29	1.09103	881.221	1351.04	0.65769	1340.76	3225.4	0.475207	0.0890946	-0.784171	0.218337	-0.730208	No	not significant	0.923664	-0.178695	1.47375	-1.19906	No	mRNA-PCF		Unknown: Tb-specific	retrotransposon hot spot protein 1 (RHS1), putative
Tb927.1.1820	Tb927_03_v4	470272	471417	68.9429	380.341	0.174266	672.226	703.871	0.936109	383.463	546.169	0.758825	2.83082e-24	3.28547	0.888018	2.42539	Yes - slBF	TE-slBF	1.5137e-14	2.47561	0.522055	2.12248	Yes - cBF	TE-cBF	B1	Unknown: conserved	hypothetical protein, conserved
Tb927.1.1840	Tb927_03_v4	474175	475821	190.913	114.368	1.72107	57.5414	308.351	0.186119	139.073	193.524	0.720921	1.35109e-05	-1.73025	1.43088	-3.209	Yes - PCF	TE-PCF	0.611248	-0.457076	0.758824	-1.25539	No	not significant		Unknown: conserved	hypothetical protein, conserved
Tb927.1.1850	Tb927_03_v4	479794	481677	30.3587	72.8341	0.377135	352.314	522.119	0.817728	57.9199	131.899	0.524192	5.93189e-18	3.53668	2.84169	1.11654	Yes - slBF	mRNA-slBF	0.00287952	0.931948	0.856745	0.475015	No	not significant	C2	Unknown: conserved	hypothetical protein, conserved
Tb927.1.1880	Tb927_03_v4	484190	488521	370.899	965.294	0.379292	954.473	2288.93	0.459957	803.42	1235.16	0.769218	4.04976e-05	1.36368	1.24563	0.278192	Yes - slBF	mRNA-slBF	0.00128166	1.11513	0.355661	1.02008	Yes - cBF	not significant		Unknown: conserved	hypothetical protein, conserved
Tb927.1.1890	Tb927_03_v4	489019	492543	153.463	435.587	0.344756	101.949	771.936	0.132069	184.188	577.567	0.318904	0.0324439	-0.590043	0.825523	-1.38428	No	not significant	0.680302	0.263293	0.407029	-0.112452	No	not significant		Unknown: conserved	hypothetical protein, conserved
Tb927.1.1910	Tb927_03_v4	493801	497577	295.944	588.611	0.502784	360.354	1419.66	0.253831	307.37	743.967	0.41315	0.588098	0.284091	1.27016	-0.986069	No	mRNA-slBF	0.562147	0.0546512	0.337924	-0.283273	No	not significant		Unknown: conserved	hypothetical protein, conserved
Tb927.1.1920	Tb927_03_v4	498194	499519	47.1878	113.321	0.415545	140.006	266.811	0.609067	110.923	130.621	0.749309	3.17227e-05	1.56901	1.2354	0.551596	Yes - slBF	both-slBF	0.000444248	1.23307	0.204972	0.850557	Yes - cBF	not significant		Unknown: conserved	hypothetical protein, conserved
Tb927.1.1930	Tb927_10_v5	501553	510264	2117.69	899.214	1.48393	1576.7	3421.25	0.393265	1218.76	1110.78	1.05463	0.323169	-0.425579	1.92779	-1.91585	No	not significant	0.245039	-0.797078	0.304843	-0.492684	No	not significant		Phosphorylation	phosphatidylinositol 3-kinase, putative
Tb927.1.1940	Tb927_08_v4	511620	511964	9.16259	50.676	0.180807	4.8193	116.028	0.0631156	7.00202	55.07	0.150662	0.34359	-0.926932	1.19509	-1.51838	No	not significant	0.80114	-0.387984	0.119964	-0.263143	No	not significant		Unknown: Tb-specific	hypothetical protein, unlikely
Tb927.1.1960	Tb927_11_v5	514039	516015	755.503	611.794	1.18941	323.012	701.766	0.460284	374.634	499.364	0.800994	5.45115e-05	-1.22585	0.197945	-1.36965	Yes - PCF	both-PCF	0.00406132	-1.01195	-0.292955	-0.570385	Yes - PCF	not significant		Protein folding	chaperone protein DNAj, putative
Tb927.1.1980	Tb927_03_v4	516570	517472	185.563	504.591	0.391546	245.582	621.224	0.467494	284.161	563.393	0.386495	0.403597	0.404299	0.299999	0.255767	No	not significant	0.407482	0.614803	0.159027	-0.0187298	No	not significant		Unknown: conserved	hypothetical protein, conserved
Tb927.1.1990	Tb927_03_v4	517835	518431	71.8088	504.132	0.12514	73.9307	325.695	0.201503	89.8482	554.152	0.162136	0.634177	0.0420135	-0.630282	0.687256	No	not significant	0.816925	0.323329	0.136479	0.373662	No	not significant		Unknown: conserved	hypothetical protein, conserved
Tb927.1.200	Tb927_08_v4	80183	80518	6.05509	7.67819	0.846842	3.37801	4.31713	0.782466	6.09857	2.64244	2.30793	0.31151	-0.841978	-0.830695	-0.114064	No	not significant	0.954444	0.0103214	-1.53889	1.44643	No	not significant		Unknown: Tb-specific	hypothetical protein, unlikely
Tb927.1.2000	Tb927_08_v4	518951	519181	6.05509	57.611	0.105103	3.37801	43.3535	0.116324	6.08586	77.0304	0.0562887	0.31151	-0.841978	-0.410197	0.146341	No	not significant	0.954444	0.00731187	0.419082	-0.900888	No	not significant		Unknown: Tb-specific	hypothetical protein, unlikely
Tb927.1.2040	Tb927_01_v4	522462	521080	7.90056	42.3792	0.226678	198.851	357.472	0.50888	202.513	378.265	0.525631	3.40564e-29	4.65359	3.0764	1.16668	Yes - slBF	mRNA-slBF	5.43245e-30	4.67992	3.15797	1.21341	Yes - cBF	mRNA-cBF	B2	ESAG/GRESAG	expression site-associated gene 2 (ESAG2) protein, putative
Tb927.1.2100	Tb927_11_v5	531583	535023	22783.4	6882.94	3.05182	6480.15	4383.91	1.50182	4248.25	2597.62	1.80696	6.22828e-05	-1.81389	-0.650806	-1.02295	Yes - PCF	not significant	5.95097e-08	-2.42305	-1.40584	-0.756103	Yes - PCF	both-PCF	A1	Protease-related	calpain-like cysteine peptidase, putative,cysteine peptidase, Clan CA, family C2, putative
Tb927.1.2110	Tb927_11_v5	536277	538325	60.6765	167.01	0.433635	23.3217	186.09	0.133398	67.078	186.095	0.427453	0.000434626	-1.37946	0.156064	-1.70074	Yes - PCF	not significant	0.367787	0.144702	0.156106	-0.0207129	No	not significant		Protease-related	calpain-like cysteine peptidase, putative,cysteine peptidase, Clan CA, family C2, putative
Tb927.1.2120	Tb927_11_v5	540718	542916	1643.11	347.932	6.05172	953.192	461.52	2.06533	840.182	361.572	3.18698	0.00558422	-0.785593	0.407591	-1.55097	No	not significant	0.0293108	-0.967658	0.0554788	-0.925157	No	not significant		Protease-related	calpain, putative,cysteine peptidase, Clan CA, family C2, putative
Tb927.1.2150	Tb927_11_v5	546235	546657	9.76277	31.3404	0.283999	9.08898	64.9093	0.233511	19.4545	35.9345	0.541387	0.859552	-0.103172	1.0504	-0.282396	No	not significant	0.219845	0.994739	0.197348	0.930775	No	not significant		Protease-related	calpain-like protein fragment, putative,calpain-like cysteine peptidase, Clan CA, family C2
Tb927.1.2160	Tb927_11_v5	548865	549257	324.969	165.181	1.96735	24.4128	86.8142	0.367314	50.3344	77.2319	0.435615	3.90978e-22	-3.73459	-0.928048	-2.42117	Yes - PCF	TE-PCF	7.41376e-16	-2.69069	-1.09678	-2.17513	Yes - PCF	both-PCF	A2	Protease-related	calpain-like protein fragment, putative
Tb927.1.2190	Tb927_10_v5	553230	558473	352.639	816.516	0.227914	251.333	2035.83	0.174522	547.663	924.761	0.558582	0.635134	-0.488594	1.31807	-0.385077	No	not significant	0.0966874	0.635095	0.1796	1.29328	No	not significant		Phosphorylation	hypothetical protein, conserved
Tb927.1.220	Tb927_08_v4	88355	85854	1329.82	1164.98	1.00047	880.211	1362.56	0.68239	1339	3259.51	0.476309	0.133872	-0.595308	0.226018	-0.552012	No	not significant	0.975987	0.00992132	1.48435	-1.07071	No	mRNA-cBF		Unknown: Tb-specific	retrotransposon hot spot protein 1 (RHS1), putative
Tb927.1.2200	Tb927_11_v5	559615	559872	7.26413	27.7977	0.242729	3.66628	74.4431	0.0619544	7.2986	57.8375	0.125232	0.225449	-0.986474	1.42117	-1.97006	No	not significant	0.944272	0.00682953	1.05704	-0.954742	No	not significant		RNA-associated	hypothetical protein,zinc finger protein family member, putative (ZC3H4)
Tb927.1.2210	Tb927_03_v4	560164	561120	1478.42	1048.75	1.55253	759.875	597.357	1.26405	725.616	596.098	1.28269	0.0133791	-0.960221	-0.812003	-0.296575	No	both-PCF	0.0169492	-1.02678	-0.815048	-0.275458	No	not significant		Unknown: conserved	hypothetical protein, conserved
Tb927.1.2230	Tb927_11_v5	562244	562615	4339.51	1023.43	4.8219	491.662	238.123	2.06474	851.903	361.74	2.45616	7.61953e-17	-3.14179	-2.10363	-1.22364	Yes - PCF	mRNA-PCF	3.8238e-12	-2.34877	-1.50038	-0.973195	Yes - PCF	both-PCF	A2	Protease-related	calpain-like protein fragment, putative
Tb927.1.2260	Tb927_11_v5	564977	565366	7466.73	809.997	9.30839	776.729	306.84	3.61362	849.538	257.064	3.45508	4.38113e-13	-3.26499	-1.40043	-1.36509	Yes - PCF	mRNA-PCF	5.028e-14	-3.13573	-1.65579	-1.42981	Yes - PCF	mRNA-PCF	A2	Protease-related	calpain-like protein fragment, putative
Tb927.1.2290	Tb927_08_v4	566778	567119	9.65654	246.343	0.0315673	5.04768	134.312	0.0495084	8.58867	67.4912	0.146286	0.122915	-0.935887	-0.875081	0.649243	No	not significant	0.972073	-0.169072	-1.8679	2.21229	No	not significant		Unknown: Tb-specific	hypothetical protein, unlikely
Tb927.1.230	Tb927_08_v4	90305	90700	6.08068	7.84069	0.756551	3.37801	4.32965	0.780203	6.11954	3.51888	1.73906	0.241579	-0.848062	-0.85673	0.0444129	No	not significant	0.947804	0.00918938	-1.15587	1.2008	No	not significant		Unknown: Tb-specific	hypothetical protein, unlikely
Tb927.1.2300	Tb927_08_v4	567208	567531	18.7358	411.665	0.0455124	14.6446	175.052	0.0964084	12.1043	68.5381	0.164016	0.499278	-0.355431	-1.23368	1.0829	No	not significant	0.67796	-0.630278	-2.58649	1.8495	No	not significant		Unknown: Tb-specific	hypothetical protein, unlikely
Tb927.1.2310	Tb927_08_v4	567609	567878	37.3627	310.086	0.062103	32.9153	301.242	0.109265	27.9264	83.5001	0.335086	0.133016	-0.182842	-0.0417435	0.8151	No	not significant	0.619335	-0.419968	-1.89282	2.4318	No	not significant		Unknown: Tb-specific	hypothetical protein
Tb927.1.2320	Tb927_03_v4	568650	569507	82.0644	285.131	0.287813	209.957	390.002	0.538349	145.135	504.961	0.247569	3.55484e-06	1.35527	0.451855	0.903412	Yes - slBF	both-slBF	0.0100527	0.822562	0.824546	-0.217297	No	not significant		Unknown: conserved	hypothetical protein, conserved
Tb927.1.2330	Tb927_10_v5	570482	571810	70731.9	29488.6	2.67922	49664.1	19240	2.58129	35277.6	21047.6	1.88419	0.349091	-0.510159	-0.616046	-0.05372	No	not significant	0.0632144	-1.00361	-0.4865	-0.50787	No	both-PCF		organelle biogenesis and structure	beta tubulin
Tb927.1.2340	Tb927_10_v5	572442	573797	87162.1	42675.5	2.14129	56670.4	20489.3	2.4572	42476.6	31706.5	1.42806	0.280721	-0.621106	-1.05854	0.198535	No	mRNA-PCF	0.0907095	-1.03703	-0.428629	-0.584424	No	both-PCF		organelle biogenesis and structure	alpha tubulin
Tb927.1.2350	Tb927_10_v5	574124	575452	72205.7	29196.9	2.77444	50245.5	19254.5	2.60955	34709.1	20406	1.88389	0.351089	-0.523118	-0.60062	-0.0883964	No	not significant	0.0519636	-1.0568	-0.516823	-0.558479	No	both-PCF		organelle biogenesis and structure	beta tubulin
Tb927.1.2360	Tb927_10_v5	576084	577439	87113.8	43277.4	2.10595	56815.7	20499.1	2.43466	42401.1	31147.8	1.41728	0.273184	-0.61661	-1.07805	0.209246	No	mRNA-PCF	0.0857835	-1.0388	-0.474482	-0.571348	No	both-PCF		organelle biogenesis and structure	alpha tubulin
Tb927.1.2370	Tb927_10_v5	577766	579094	73855.8	29922.4	2.66931	53151.6	20488.1	2.59427	45338.2	22531.4	1.96221	0.367658	-0.474599	-0.546443	-0.0411414	No	not significant	0.132967	-0.703985	-0.409289	-0.443987	No	not significant		organelle biogenesis and structure	beta tubulin
Tb927.1.2380	Tb927_10_v5	579726	581081	86078.5	42681.1	2.12576	56849	20623.3	2.45039	42817.4	31154.1	1.42231	0.28611	-0.598517	-1.04932	0.205036	No	mRNA-PCF	0.0925902	-1.00746	-0.454176	-0.57974	No	both-PCF		organelle biogenesis and structure	alpha tubulin
Tb927.1.2390	Tb927_10_v5	581408	582736	70477	29496	2.64666	49574.6	19529.8	2.55788	35255.7	21088.9	1.89439	0.345479	-0.507552	-0.594843	-0.0492247	No	not significant	0.0628219	-0.999297	-0.484032	-0.482439	No	both-PCF		organelle biogenesis and structure	beta tubulin
Tb927.1.2400	Tb927_10_v5	583368	584723	81873.4	41637.9	2.09719	54804	19489.7	2.50965	41479.6	29980.7	1.41117	0.293309	-0.579114	-1.09519	0.259024	No	mRNA-PCF	0.101198	-0.980992	-0.473864	-0.571565	No	both-PCF		organelle biogenesis and structure	alpha tubulin
Tb927.1.2420	Tb927_08_v4	591274	591804	6.53815	79.2637	0.082486	6.0563	127.938	0.0473377	6.05922	63.8239	0.0827488	0.809753	-0.110445	0.690714	-0.801159	No	not significant	0.799596	-0.109749	-0.312564	0.0045895	No	not significant		Unknown: Tb-specific	hypothetical protein
Tb927.1.2430	Tb927_10_v5	592496	592897	3879.73	1591.75	2.45702	4947.24	1541.98	3.02821	5937.74	2117.46	2.49931	0.778968	0.350669	-0.0458354	0.301557	No	not significant	0.513591	0.613959	0.411719	0.0246198	No	not significant		DNA-associated	histone H3, putative
Tb927.1.2450	Tb927_10_v5	594079	594480	3870.59	1660.44	2.34378	5123.92	1605.82	3.17862	5924.35	1993.67	2.34502	0.759762	0.404693	-0.0482529	0.439563	No	not significant	0.512542	0.614103	0.263864	0.000759713	No	not significant		DNA-associated	histone H3, putative
Tb927.1.2470	Tb927_11_v5	595663	596064	3908.43	1611.6	2.43246	5000.28	1620.25	3.12295	5847.66	1960.53	2.33737	0.815832	0.355418	0.0077295	0.360494	No	not significant	0.564065	0.581269	0.282752	-0.0575305	No	not significant		DNA-associated	histone H3, putative
Tb927.1.2490	Tb927_11_v5	597255	597656	3826.22	1602.49	2.38767	4794.6	1552.06	3.15995	5714.95	1974.72	2.33963	0.798293	0.325493	-0.0461339	0.4043	No	not significant	0.594741	0.578822	0.301331	-0.0293198	No	not significant		DNA-associated	histone H3, putative
Tb927.1.250	Tb927_08_v4	103589	103266	6.53815	41.6693	0.1459	3.66628	63.3197	0.0939437	6.08586	105.822	0.0508292	0.362366	-0.834566	0.603672	-0.635112	No	not significant	0.874085	-0.10342	1.34458	-1.52125	No	not significant		Unknown: Tb-specific	hypothetical protein, unlikely
Tb927.1.2510	Tb927_11_v5	598841	599242	4008.87	1639.04	2.44587	4990.17	1616.37	2.90559	6001	2119.57	2.38635	0.811185	0.315895	-0.0200901	0.248485	No	not significant	0.559734	0.582008	0.370926	-0.0355378	No	not significant		DNA-associated	histone H3, putative
Tb927.1.2530	Tb927_11_v5	600427	600828	3791	1617.25	2.52165	4966.15	1624.54	3.04045	6097.15	2160.92	2.36113	0.719507	0.38955	0.00649122	0.269919	No	not significant	0.486355	0.685556	0.418101	-0.094888	No	not significant		DNA-associated	histone H3, putative
Tb927.1.2550	Tb927_11_v5	602011	602412	3894.11	1497.98	2.61144	4998.34	1649.19	3.2111	5687.02	2051.4	2.38834	0.80045	0.360156	0.138735	0.298219	No	not significant	0.592594	0.546381	0.453589	-0.12884	No	not significant		DNA-associated	histone H3, putative
Tb927.1.2570	Tb927_11_v5	603482	606430	2112.27	1483.43	1.4239	1880.53	2349.51	0.797729	2176.37	1627.35	1.1683	0.87316	-0.167649	0.663417	-0.835882	No	not significant	0.983896	0.0431304	0.133584	-0.285438	No	not significant		Protein transport/modification	coatomer beta subunit (beta-coP)
Tb927.1.2580	Tb927_11_v5	607402	608595	263.363	728.323	0.366512	275.568	667.036	0.413293	418.639	618.69	0.592521	0.97994	0.0653529	-0.126813	0.173304	No	not significant	0.0955136	0.668654	-0.235361	0.693004	No	not significant		RNA-associated	RNasePH-like protein,exosome-associated protein 1,Rrp42 homologue (TbEAP1)
Tb927.1.260	Tb927_08_v4	106573	106271	6.05509	7.67819	0.846842	3.37801	4.31713	0.782466	6.05922	3.51888	1.72544	0.31151	-0.841978	-0.830695	-0.114064	No	not significant	0.874085	0.000982849	-1.12565	1.0268	No	not significant		Unknown: Tb-specific	hypothetical protein, unlikely
Tb927.1.2600	Tb927_11_v5	610030	612033	2863.21	244.373	11.7166	1032.63	545.408	1.77251	1326.55	278.801	4.75805	0.000253112	-1.47131	1.15825	-2.72469	Yes - PCF	TE-PCF	0.000807306	-1.10996	0.190153	-1.30011	Yes - PCF	both-PCF		RNA-associated	pumilio/PUF RNA binding protein 9 (PUF9)
Tb927.1.2610	Tb927_08_v4	614209	614334	15.5512	38.6996	0.401844	14.4455	69.65	0.188383	6.91202	17.5091	0.374259	0.426752	-0.106412	0.847805	-1.09297	No	not significant	0.163244	-1.16985	-1.14421	-0.102598	No	not significant		Unknown: Tb-specific	hypothetical protein, unlikely
Tb927.1.2640	Tb927_03_v4	616596	617552	211.899	249.263	0.850102	139.431	315.97	0.441279	83.6678	255.059	0.406384	0.0536426	-0.603826	0.342121	-0.945947	No	not significant	5.36164e-05	-1.34063	0.033165	-1.06479	Yes - PCF	not significant		Unknown: conserved	hypothetical protein, conserved
Tb927.1.2660	Tb927_08_v4	618162	618335	9.16156	18.4526	0.644034	6.17906	24.3493	0.253768	7.42254	12.384	0.599367	0.332786	-0.568207	0.400049	-1.34363	No	not significant	0.931532	-0.30368	-0.575356	-0.103696	No	not significant		Unknown: Tb-specific	hypothetical protein, unlikely
Tb927.1.2670	Tb927_10_v5	618929	620470	3126.72	1449.32	2.17312	3521.84	1422.29	2.47619	2360.21	1003.39	2.54303	0.676827	0.17168	-0.0271695	0.188354	No	not significant	0.21939	-0.405733	-0.530498	0.226781	No	not significant		organelle biogenesis and structure	flagellar protein PF16
Tb927.1.270	Tb927_08_v4	106654	107025	46.3334	226.943	0.23332	39.2939	137.53	0.205882	49.9679	321.981	0.173293	0.548143	-0.237749	-0.722586	-0.180494	No	not significant	0.900136	0.108949	0.504645	-0.429094	No	not significant		Unknown: Tb-specific	hypothetical protein
Tb927.1.2700	Tb927_03_v4	622544	623776	86.931	484.331	0.185178	58.5529	331.044	0.176873	49.9165	346.113	0.14422	0.538911	-0.570129	-0.54897	-0.0661939	No	not significant	0.158614	-0.800354	-0.484751	-0.360638	No	not significant		Unknown: conserved	hypothetical protein, conserved
Tb927.1.2710	Tb927_03_v4	624700	626841	154.115	194.752	0.791339	451.961	549.011	0.845887	219.148	150.322	1.45785	3.23373e-06	1.55219	1.49519	0.0961689	Yes - slBF	both-slBF	0.25674	0.507895	-0.373583	0.881478	No	not significant		Unknown: conserved	hypothetical protein, conserved
Tb927.1.2730	Tb927_03_v4	628874	629938	261.021	268.629	0.968396	146.268	224.206	0.65238	145.407	207.129	0.702012	0.00328081	-0.835555	-0.260787	-0.569885	No	not significant	0.0388941	-0.844069	-0.375085	-0.464101	No	not significant		Unknown: conserved	hypothetical protein, conserved
Tb927.1.2740	Tb927_10_v5	631269	632888	20.9667	669.273	0.0313275	48.9329	986.066	0.049552	75.7885	860.239	0.123219	0.00481842	1.22271	0.559089	0.661514	Yes - slBF	both-slBF	5.35768e-05	1.85388	0.362143	1.97572	Yes - cBF	both-cBF		Metabolism	lipase-like protein, putative
Tb927.1.2750	Tb927_03_v4	633365	633871	548.201	619.387	0.78773	516.501	402.311	0.954647	562.007	544.327	1.1345	0.31151	-0.0859336	-0.622528	0.277267	No	not significant	0.988768	0.0358849	-0.186365	0.526286	No	not significant		Unknown: conserved	hypothetical protein, conserved
Tb927.1.2760	Tb927_08_v4	634113	634226	6.05509	41.4931	0.133585	4.06098	65.9088	0.0840425	6.05922	29.9022	0.166423	0.529646	-0.576322	0.6676	-0.668566	No	not significant	0.874085	0.000982849	-0.47262	0.3171	No	not significant		Unknown: Tb-specific	hypothetical protein
Tb927.1.2770	Tb927_03_v4	634816	636027	111.038	481.521	0.218434	209.801	513.804	0.432202	152.601	634.989	0.288707	0.00543532	0.91797	0.0936202	0.98451	No	not significant	0.16542	0.458716	0.399132	0.402414	No	not significant		Unknown: conserved	hypothetical protein, conserved
Tb927.1.2780	Tb927_08_v4	637506	637282	6.05509	7.73561	0.840557	4.13154	9.51361	0.433279	6.05922	4.53254	1.33956	0.378523	-0.551469	0.298479	-0.95605	No	not significant	0.874085	0.000982849	-0.771194	0.672342	No	not significant		Unknown: Tb-specific	hypothetical protein
Tb927.1.280	Tb927_03_v4	112381	112743	6.05509	21.2409	0.265788	3.37801	15.0289	0.245815	6.05922	68.7693	0.072807	0.31151	-0.841978	-0.499106	-0.112705	No	not significant	0.874085	0.000982849	1.69492	-1.86813	No	not significant		Unknown: conserved	hypothetical protein, conserved
Tb927.1.2820	Tb927_02_v4	643237	641279	14.4035	617.062	0.0230124	20.1864	540.345	0.0425995	40.2265	512.916	0.0947699	0.761312	0.48697	-0.191536	0.888425	No	not significant	0.0297391	1.48173	-0.266695	2.04202	No	not significant		Transporter	pteridine transporter, putative
Tb927.1.2850	Tb927_02_v4	647235	645277	16.5871	606.558	0.0267782	16.1537	528.053	0.0370626	34.2454	463.487	0.0933561	0.953605	-0.0381985	-0.199963	0.468909	No	not significant	0.0457009	1.04585	-0.388118	1.80169	No	not significant		Transporter	pteridine transporter, putative
Tb927.1.2880	Tb927_02_v4	651238	649280	20.9416	630.486	0.033215	15.6499	556.205	0.0281826	44.0686	542.073	0.0812964	0.938866	-0.420215	-0.180848	-0.23703	No	not significant	0.0528334	1.07338	-0.217976	1.29136	No	not significant		Transporter	pteridine transporter, putative
Tb927.1.290	Tb927_01_v4	113137	117318	41.1621	145.878	0.313917	45.9903	208.605	0.220466	341.921	1020.95	0.290333	0.560373	0.160015	0.516014	-0.509828	No	not significant	1.66991e-12	3.05428	2.80708	-0.112673	Yes - cBF	mRNA-cBF	D2	Interacting	leucine-rich repeat protein (LRRP), putative
Tb927.1.2950	Tb927_08_v4	655620	655889	7.80152	12.3766	0.510008	5.59755	10.0619	0.438638	6.15369	29.7937	0.20567	0.331164	-0.478961	-0.298717	-0.217489	No	not significant	0.938413	-0.342303	1.26739	-1.31019	No	not significant		Unknown: Tb-specific	hypothetical protein, unlikely
Tb927.1.2960	Tb927_08_v4	656007	656174	6.05509	33.2683	0.17965	3.37801	14.7491	0.341923	6.05922	32.3417	0.134504	0.31151	-0.841978	-1.17353	0.928478	No	not significant	0.874085	0.000982849	-0.040754	-0.41754	No	not significant		Unknown: Tb-specific	hypothetical protein, unlikely
Tb927.1.2970	Tb927_03_v4	656593	657333	144.554	327.434	0.383206	385.372	377.762	0.692119	296.403	418.851	0.562305	1.58506e-06	1.41464	0.206272	0.852899	Yes - slBF	both-slBF	0.0012244	1.03595	0.355233	0.553233	Yes - cBF	not significant		Unknown: conserved	hypothetical protein, conserved
Tb927.1.2980	Tb927_03_v4	658938	662354	402.271	724.137	0.555517	251.343	971.307	0.235488	351.88	1034.45	0.429346	0.0327714	-0.678511	0.423663	-1.23818	No	not significant	0.838865	-0.193085	0.514523	-0.371693	No	not significant		Unknown: conserved	hypothetical protein, conserved
Tb927.1.2985	Tb927_03_v4	662973	663269	70.6495	247.614	0.251716	109.976	189.081	0.448599	185.518	432.822	0.325912	0.323236	0.638442	-0.389089	0.833631	No	not significant	0.000288545	1.39281	0.805679	0.372685	Yes - cBF	both-cBF		Unknown: conserved	hypothetical protein, conserved
Tb927.1.2990	Tb927_11_v5	663658	666732	634.24	896.849	0.707187	152.422	980.887	0.151003	346.15	1016.04	0.413297	8.82095e-12	-2.05696	0.129222	-2.22751	Yes - PCF	TE-PCF	0.0155285	-0.873632	0.18002	-0.774915	No	not significant	A2	Translation	hypothetical protein, conserved
Tb927.1.30	Tb927_08_v4	11158	11865	6.05509	7.67819	0.846842	3.37801	4.32965	0.780203	6.11954	1.60589	3.80259	0.31151	-0.841978	-0.826516	-0.118244	No	not significant	0.97442	0.0152737	-2.25739	2.16682	No	not significant		Unknown: Tb-specific	hypothetical protein
Tb927.1.3000	Tb927_11_v5	667007	668215	317.85	466.335	0.613302	581.854	475.258	1.22429	676.886	630.225	1.04382	0.00741645	0.872313	0.0273451	0.997275	No	not significant	0.000144461	1.09057	0.434501	0.767195	Yes - cBF	not significant		protease-related	aminoacylase, putative,N-acyl-L-amino acid amidohydrolase, putative
Tb927.1.3010	Tb927_11_v5	668792	669910	303.488	282.494	1.11294	149.392	262.856	0.568342	171.793	255.073	0.71702	0.000145088	-1.02253	-0.103948	-0.969547	Yes - PCF	not significant	0.00388898	-0.820967	-0.147309	-0.634293	No	not significant		RNA-associated	mRNA processing protein, putative
Tb927.1.3030	Tb927_11_v5	670282	671532	124.697	1050.88	0.119154	115.075	543.216	0.199789	197.716	895.902	0.220689	0.939651	-0.115842	-0.952006	0.74565	No	not significant	0.0151983	0.665005	-0.230191	0.889187	No	not significant		RNA-associated	KREL2 (KREL2)
Tb927.1.3040	Tb927_03_v4	671848	672660	61.2129	426.662	0.108096	30.4131	234.284	0.124802	43.8691	492.224	0.0759104	0.0805234	-1.00914	-0.864833	0.207331	No	not significant	0.522196	-0.480629	0.206222	-0.50994	No	not significant		Unknown: conserved	hypothetical protein, conserved
Tb927.1.3050	Tb927_11_v5	673048	674727	236.447	651.24	0.337282	95.9008	561.851	0.194394	187.899	487.947	0.385081	9.55918e-05	-1.3019	-0.213004	-0.794977	Yes - PCF	both-PCF	0.187244	-0.331562	-0.416466	0.191204	No	not significant		Translation	hypothetical protein, conserved
Tb927.1.3070	Tb927_03_v4	675213	676454	986.947	755.873	1.2964	577.483	592.054	0.959887	760.044	626.096	1.06556	0.0429357	-0.773195	-0.352414	-0.43358	No	not significant	0.280027	-0.37689	-0.271758	-0.2829	No	not significant		Unknown: conserved	hypothetical protein, conserved
Tb927.1.310	Tb927_08_v4	129884	129633	6.05509	7.78967	0.834723	4.88586	10.5269	0.464132	7.39934	6.07021	1.21896	0.452516	-0.309536	0.434443	-0.84676	No	not significant	0.523131	0.289248	-0.359815	0.546281	No	not significant		Unknown: Tb-specific	hypothetical protein, unlikely
Tb927.1.3110	Tb927_11_v5	677766	678611	491.691	976.404	0.515693	757.065	745.245	1.01586	692.756	1328.28	0.567425	0.018145	0.622666	-0.389765	0.978118	No	not significant	0.0789676	0.494596	0.444013	0.137916	No	not significant		Protein transport/modification	soluble N-ethylmaleimide sensitive factor (NSF) attachment protein, putative
Tb927.1.3120	Tb927_11_v5	679153	682632	109.93	542.204	0.188958	107.001	748.101	0.168187	140.397	831.33	0.201273	0.900374	-0.0389549	0.464399	-0.167996	No	not significant	0.207657	0.352933	0.616587	0.0910878	No	not significant		Protease-related	separase, putative,cysteine peptidase, Clan CD, family C50, putative
Tb927.1.3130	Tb927_10_v5	683132	684631	20.5103	269.726	0.0760412	187.747	500.47	0.39631	331.249	490.23	0.835644	9.02032e-20	3.19437	0.89179	2.38178	Yes - slBF	TE-slBF	1.04215e-33	4.0135	0.861964	3.45804	Yes - cBF	TE-cBF	B1	Phosphorylation	protein kinase, putative
Tb927.1.3150	Tb927_03_v4	685542	686459	142.646	757.624	0.233255	131.754	301.205	0.450523	279.455	888.614	0.314484	0.595884	-0.114591	-1.33074	0.949695	No	mRNA-PCF	0.00210559	0.970172	0.230074	0.43108	No	not significant		Unknown: conserved	hypothetical protein, conserved
Tb927.1.3170	Tb927_03_v4	687336	688253	642.43	1144.71	0.561216	236.61	394.641	0.499396	276.392	736.266	0.464439	3.36024e-09	-1.44103	-1.53637	-0.168372	Yes - PCF	mRNA-PCF	2.99943e-06	-1.21682	-0.636684	-0.273068	Yes - PCF	both-PCF		Unknown: conserved	hypothetical protein, conserved
Tb927.1.3180	Tb927_11_v5	688963	689487	2406.1	8978.37	0.219549	393.007	4525.07	0.0999996	1151.8	6636.58	0.182053	1.70908e-05	-2.61407	-0.988513	-1.13455	Yes - PCF	mRNA-PCF	0.203954	-1.0628	-0.436013	-0.270183	No	not significant	A3	Translation	40S ribosomal protein S11, putative
Tb927.1.3200	Tb927_11_v5	690155	690820	839.829	455.051	1.84557	503.991	304.763	1.52358	866.185	497.495	1.42697	0.0104964	-0.736698	-0.578339	-0.276604	No	both-PCF	0.903902	0.0445794	0.128655	-0.371117	No	not significant		Phosphorylation	SGT1-like protein, putative
Tb927.1.3220	Tb927_10_v5	691797	693398	170.852	467.446	0.34605	515.331	824.987	0.556607	242.437	632.199	0.384051	7.02489e-08	1.59276	0.819571	0.685679	Yes - slBF	both-slBF	0.0156885	0.504867	0.435577	0.150316	No	not significant		organelle biogenesis and structure	GTPase activating protein of Rab-like GTPase, putative
Tb927.1.3230	Tb927_10_v5	694318	696465	88.2697	691.108	0.144671	75.7051	728.027	0.091981	83.58	703.391	0.133084	0.672488	-0.221529	0.0750826	-0.653369	No	not significant	0.731875	-0.0787603	0.0254158	-0.120444	No	not significant		Other	cell division cycle protein, putative
Tb927.1.3250	Tb927_03_v4	697025	702331	640.705	750.193	0.854053	963.99	2003.35	0.476498	633.395	932.083	0.679548	0.0349094	0.589359	1.41708	-0.841857	No	mRNA-slBF	0.997125	-0.0165537	0.313196	-0.32975	No	not significant		Unknown: conserved	hypothetical protein, conserved
Tb927.1.3260	Tb927_03_v4	703126	708786	1225.4	1195.6	1.1911	1801.81	2770.83	0.641532	1698.31	1457.99	1.16189	0.0811894	0.55619	1.21259	-0.892705	No	both-slBF	0.234753	0.470842	0.286245	-0.0358241	No	not significant		Unknown: conserved	hypothetical protein, conserved
Tb927.1.3270	Tb927_03_v4	709573	712308	681.323	673.876	1.095	560.363	933.683	0.568792	549.11	792.751	0.692664	0.450946	-0.281978	0.47045	-0.944952	No	not significant	0.632218	-0.311245	0.234386	-0.660698	No	not significant		Unknown: conserved	hypothetical protein, conserved
Tb927.1.3280	Tb927_10_v5	712980	713735	36.5912	367.167	0.105856	37.2582	228.385	0.119384	135.526	339.777	0.403486	0.911399	0.026061	-0.68497	0.173498	No	not significant	7.50144e-06	1.889	-0.11185	1.93041	Yes - cBF	TE-cBF		organelle biogenesis and structure	septum formation protein MAF homologue, putative
Tb927.1.3290	Tb927_03_v4	714237	717203	91.6732	689.576	0.132941	39.2943	664.839	0.0558824	246.479	811.659	0.348147	1.05689e-05	-1.22218	-0.0527045	-1.25033	Yes - PCF	both-PCF	0.000143895	1.42689	0.235164	1.38891	Yes - cBF	both-cBF	D1	Unknown: conserved	hypothetical protein, conserved
Tb927.1.3300	Tb927_11_v5	717984	720602	812.941	676.738	1.08156	1494.94	1372.11	1.08952	934.634	799.196	1.32071	0.00409922	0.878866	1.01972	0.0105863	No	both-slBF	0.37791	0.201252	0.239951	0.288199	No	not significant		Phosphorylation	myotubularin, putative,zinc-binding phosphatase, putative
Tb927.1.3310	Tb927_10_v5	722222	722980	2115.34	1297.68	1.61199	970.038	672.68	1.44205	833.357	735.939	1.42586	0.000253695	-1.12477	-0.947941	-0.160721	Yes - PCF	mRNA-PCF	0.000401208	-1.34388	-0.818275	-0.177007	Yes - PCF	both-PCF		Other	hypothetical protein, conserved
Tb927.1.3320	Tb927_01_v4	724456	725505	6.53906	36.8601	0.177402	22.204	183.95	0.120706	18.287	162.667	0.0939903	0.00322242	1.76366	2.31919	-0.555523	Yes - slBF	mRNA-slBF	0.0119295	1.48366	2.14179	-0.916441	No	mRNA-cBF		Interacting	leucine-rich repeat protein (LRRP), putative
Tb927.1.3330	Tb927_08_v4	725837	726058	6.05509	8.26507	0.670636	4.09761	13.8879	0.295048	6.12186	11.1457	0.649883	0.449086	-0.563367	0.748734	-1.18458	No	not significant	0.972073	0.0158212	0.43139	-0.0453485	No	not significant		Unknown: Tb-specific	hypothetical protein, unlikely
Tb927.1.3350	Tb927_08_v4	727719	728189	6.05509	7.75675	0.838265	3.37801	12.1824	0.277287	6.05922	3.45689	1.75279	0.31151	-0.841978	0.651268	-1.59603	No	not significant	0.874085	0.000982849	-1.16598	1.06418	No	not significant		Unknown: Tb-specific	hypothetical protein
Tb927.1.3360	Tb927_08_v4	728726	728538	6.05509	7.78967	0.834723	3.71148	7.77056	0.430609	6.09857	11.1668	0.546136	0.378512	-0.706156	-0.00354395	-0.95492	No	not significant	0.954444	0.0103214	0.519578	-0.612038	No	not significant		Unknown: Tb-specific	hypothetical protein, unlikely
Tb927.1.3390	Tb927_03_v4	732211	731723	299.589	208.854	1.40634	95.5602	169.548	0.563618	213.746	305.875	0.698802	6.80998e-06	-1.64851	-0.300805	-1.31916	Yes - PCF	both-PCF	0.639233	-0.48709	0.550445	-1.00899	No	not significant		Unknown: conserved	hypothetical protein, conserved
Tb927.1.340	Tb927_08_v4	132309	132683	6.63523	7.78967	0.851799	4.09296	4.23403	0.732373	7.39194	8.44818	1.21184	0.177896	-0.697002	-0.87953	-0.217935	No	not significant	0.837067	0.155806	0.117078	0.508614	No	not significant		Unknown: Tb-specific	hypothetical protein, unlikely
Tb927.1.3400	Tb927_03_v4	733820	732771	126.883	602.834	0.204669	158.479	590.43	0.278395	127.923	508.695	0.251473	0.39312	0.320787	-0.0299958	0.443845	No	not significant	0.874085	0.0117766	-0.244959	0.297114	No	not significant		Unknown: conserved	hypothetical protein, conserved
Tb927.1.3410	Tb927_03_v4	735770	734457	235.037	400.656	0.586631	199.866	355.637	0.52726	163.796	316.415	0.58144	0.381053	-0.233854	-0.171959	-0.153941	No	not significant	0.115404	-0.520989	-0.340543	-0.0128245	No	not significant		Unknown: conserved	hypothetical protein, conserved
Tb927.1.3450	Tb927_03_v4	740132	737757	803.837	541.875	1.51367	737.877	862.317	0.771221	658.577	431.228	1.47209	0.579256	-0.123523	0.670257	-0.972833	No	not significant	0.515239	-0.287551	-0.329511	-0.0401803	No	not significant		Unknown: conserved	hypothetical protein, conserved
Tb927.1.3460	Tb927_08_v4	740595	740185	11.0272	38.7231	0.284772	7.50256	75.987	0.132758	7.84122	39.8618	0.187979	0.453096	-0.555618	0.972556	-1.10101	No	not significant	0.966715	-0.491923	0.0418106	-0.599236	No	not significant		Unknown: Tb-specific	hypothetical protein, unlikely
Tb927.1.3470	Tb927_08_v4	751679	751482	11.1373	17.4932	0.514501	326.623	55.4253	7.74339	76.7495	28.6825	2.87296	1.22681e-27	4.87416	1.66375	3.91172	Yes - slBF	both-slBF	5.52076e-08	2.78476	0.713376	2.48129	Yes - cBF	both-cBF	B1	Unknown: Tb-specific	hypothetical protein, unlikely
Tb927.1.3540	Tb927_08_v4	756471	756133	6.5722	17.181	0.382528	3.37801	50.1964	0.0672958	6.15369	47.5412	0.132982	0.182231	-0.960204	1.54677	-2.50697	No	not significant	0.987266	-0.0949232	1.46837	-1.52433	No	not significant		Unknown: Tb-specific	hypothetical protein, unlikely
Tb927.1.3550	Tb927_08_v4	757868	756777	10.8851	59.0046	0.18707	42.6757	172.309	0.24767	161.051	145.652	1.10572	9.3903e-05	1.97106	1.5461	0.404837	Yes - slBF	both-slBF	2.31201e-16	3.88709	1.30362	2.56334	Yes - cBF	both-cBF	D2	Unknown: Tb-specific	hypothetical protein
Tb927.1.3560	Tb927_03_v4	761284	758687	473.779	288.994	1.6394	219.048	358.439	0.547138	400.29	373.914	1.09006	0.000584563	-1.11296	0.310687	-1.5832	Yes - PCF	not significant	0.685699	-0.243166	0.371664	-0.58876	No	not significant		Unknown: conserved	hypothetical protein, conserved
Tb927.1.3580	Tb927_08_v4	764542	764150	7.26413	27.4844	0.263666	3.37801	41.4286	0.0795822	6.08353	49.6036	0.122643	0.13146	-1.10462	0.592013	-1.72819	No	not significant	0.707562	-0.255882	0.851829	-1.10425	No	not significant		Unknown: Tb-specific	hypothetical protein, unlikely
Tb927.1.3590	Tb927_08_v4	765398	765114	6.08068	7.78967	0.866834	6.86673	6.06073	1.13299	6.08353	3.20879	1.89985	0.888694	0.17539	-0.36207	0.386303	No	not significant	0.874085	0.000674138	-1.27953	1.13206	No	not significant		Unknown: Tb-specific	hypothetical protein, unlikely
Tb927.1.360	Tb927_08_v4	136397	136080	7.28489	226.185	0.0322076	4.05639	139.999	0.0388407	10.3796	486.791	0.0378019	0.293085	-0.844711	-0.692091	0.270167	No	not significant	0.0293724	0.510779	1.1058	0.23106	No	not significant		Unknown: Tb-specific	hypothetical protein, unlikely
Tb927.1.3620	Tb927_08_v4	766853	767080	7.33276	18.4293	0.485551	5.04755	21.6367	0.22295	8.45901	27.8413	0.303829	0.196151	-0.538774	0.231479	-1.1229	No	not significant	0.799105	0.206132	0.595226	-0.676363	No	not significant		Unknown: Tb-specific	hypothetical protein, unlikely
Tb927.1.3640	Tb927_08_v4	768476	768652	6.08068	19.8174	0.38983	3.66628	18.6788	0.226802	6.05922	31.1322	0.157837	0.361529	-0.729919	-0.0853604	-0.781415	No	not significant	0.799105	-0.00510145	0.651645	-1.30441	No	not significant		Unknown: Tb-specific	hypothetical protein, unlikely
Tb927.1.3670	Tb927_01_v4	776625	778766	165.415	156.174	0.79618	262.998	373.99	0.703223	395.526	530.935	0.812029	0.0147699	0.668963	1.25985	-0.179112	No	both-slBF	1.5283e-06	1.25768	1.76538	0.0284364	Yes - cBF	mRNA-cBF		ESAG/GRESAG	expression site-associated gene (ESAG) protein, putative,expression site-associated gene 8 (ESAG8) protein, putative
Tb927.1.370	Tb927_01_v4	144395	140214	183.744	750.9	0.345731	236.348	789.468	0.299376	1028.39	3045.14	0.319993	0.204299	0.363211	0.0722607	-0.207695	No	not significant	1.26925e-09	2.48462	2.01981	-0.111612	Yes - cBF	mRNA-cBF	D2	Interacting	leucine-rich repeat protein (LRRP), putative
Tb927.1.3700	Tb927_08_v4	791451	791780	6.05509	7.73561	0.840557	3.37801	4.31713	0.782466	6.13298	8.10757	1.03854	0.31151	-0.841978	-0.841443	-0.103316	No	not significant	0.90108	0.018438	0.0677552	0.305141	No	not significant		Unknown: Tb-specific	hypothetical protein, unlikely
Tb927.1.3740	Tb927_08_v4	801841	802191	1406.23	24205.5	0.0362811	366.906	24268.7	0.0189211	537.96	20795.2	0.0258694	0.001429	-1.93835	0.00376139	-0.939218	Yes - PCF	not significant	0.0249298	-1.38626	-0.219086	-0.487969	No	not significant		Unknown: Tb-specific	hypothetical protein, unlikely
Tb927.1.3750	Tb927_03_v4	804064	803648	10.8865	7.73561	1.51236	3.66628	5.14029	0.644293	6.09857	4.16035	1.46588	0.0117653	-1.57015	-0.589665	-1.23101	No	not significant	0.136073	-0.835994	-0.894811	-0.0450361	No	not significant		Unknown: conserved	hypothetical protein, conserved
Tb927.1.3770	Tb927_08_v4	812771	812908	6.05509	7.67819	0.846842	3.37801	4.31713	0.782466	6.05922	2.30732	2.62609	0.31151	-0.841978	-0.830695	-0.114064	No	not significant	0.874085	0.000982849	-1.73455	1.63275	No	not significant		Unknown: Tb-specific	hypothetical protein, unlikely
Tb927.1.380	Tb927_03_v4	145151	144726	6.53906	87.7014	0.0734114	3.37801	60.3852	0.055941	7.37759	333.778	0.0240237	0.24214	-0.952912	-0.538405	-0.392098	No	not significant	0.706488	0.174064	1.92822	-1.61155	No	not significant		Unknown: conserved	hypothetical protein, conserved
Tb927.1.3800	Tb927_03_v4	814305	814850	153.435	330.376	0.44683	48.4507	138.047	0.350972	78.3759	307.639	0.254766	3.28665e-07	-1.66303	-1.25895	-0.348369	Yes - PCF	mRNA-PCF	0.00687893	-0.969143	-0.10287	-0.810554	No	not significant		Unknown: conserved	hypothetical protein, conserved
Tb927.1.3810	Tb927_03_v4	815129	815491	219.621	512.274	0.371534	168.678	214.822	0.709586	224.55	616.442	0.357187	0.655668	-0.380738	-1.25378	0.933485	No	not significant	0.843573	0.0320217	0.267049	-0.0568129	No	not significant		Unknown: conserved	hypothetical protein, conserved
Tb927.1.3820	Tb927_10_v5	815748	816149	274.19	714.153	0.383937	228.31	411.42	0.461287	536.459	731.831	0.733037	0.700308	-0.264185	-0.795624	0.264795	No	not significant	0.000463583	0.968291	0.0352759	0.933016	No	not significant		Metabolism	ATP synthase subunit, putative
Tb927.1.3830	Tb927_10_v5	816419	818242	2972.99	2232.8	0.935063	5948.36	3748.4	1.58691	9388.6	5689.13	1.29103	0.0094165	1.00058	0.747422	0.763081	Yes - slBF	both-slBF	0.000736332	1.65899	1.34936	0.46539	Yes - cBF	both-cBF		Metabolism	glucose-6-phosphate isomerase, glycosomal (PGI)
Tb927.1.3840	Tb927_03_v4	818737	820566	90.3158	469.504	0.204401	122.139	443.193	0.288271	113.623	460.407	0.249025	0.602491	0.435475	-0.0832021	0.496022	No	not significant	0.813019	0.331209	-0.0282272	0.284891	No	not significant		Unknown: conserved	hypothetical protein, conserved
Tb927.1.3850	Tb927_03_v4	821129	821290	378.154	515.044	0.872753	306.869	257.958	1.1896	1128.51	1317.45	0.856588	0.680854	-0.301352	-0.997558	0.446837	No	not significant	1.06849e-05	1.57738	1.35498	-0.0269733	Yes - cBF	both-cBF		Unknown: conserved	hypothetical protein, conserved
Tb927.1.3860	Tb927_03_v4	822570	826118	250.217	597.144	0.413058	206.926	750.547	0.2757	304.239	719.064	0.345454	0.0958605	-0.274064	0.329863	-0.583241	No	not significant	0.958218	0.282023	0.268041	-0.257849	No	not significant		Unknown: conserved	hypothetical protein, conserved
Tb927.1.3880	Tb927_03_v4	827008	832221	379.409	692.329	0.492541	711.378	1592.14	0.446805	864.24	824.024	0.811974	0.00370454	0.906861	1.20144	-0.140599	No	both-slBF	0.00108495	1.18768	0.251228	0.721189	Yes - cBF	not significant		Unknown: conserved	hypothetical protein, conserved
Tb927.1.3890	Tb927_08_v4	832456	832941	6.63602	90.3332	0.080116	4.74445	189.797	0.037108	6.08586	91.0869	0.0514921	0.551983	-0.484078	1.07113	-1.11036	No	not significant	0.799398	-0.124856	0.0119866	-0.63774	No	not significant		Unknown: Tb-specific	hypothetical protein
Tb927.1.3910	Tb927_11_v5	833797	836520	485.667	655.382	0.741043	544.072	1127.37	0.482604	584.99	716.813	0.816099	0.950979	0.163833	0.782551	-0.618719	No	not significant	0.96949	0.268446	0.12926	0.139186	No	not significant		Protease-related	hypothetical protein, conserved
Tb927.1.3940	Tb927_03_v4	837683	840421	82.0984	764.702	0.10736	83.7805	1099.41	0.0762047	118.046	864.547	0.141366	0.883772	0.0292597	0.523764	-0.494504	No	not significant	0.18155	0.523927	0.177046	0.396983	No	not significant		Unknown: conserved	hypothetical protein, conserved
Tb927.1.3950	Tb927_10_v5	840877	842391	2102.26	872.281	2.41007	5101.62	1912.48	3.11395	3917.53	831.046	4.7076	0.00160129	1.27902	1.13258	0.36967	Yes - slBF	both-slBF	0.0208282	0.898002	-0.0698634	0.965915	No	not significant		Metabolism	D-alanine aminotransferase (ALAT)
Tb927.1.40	Tb927_08_v4	12733	12407	6.05509	7.73561	0.840557	3.71148	12.2265	0.375961	7.24599	12.644	0.341871	0.378413	-0.706156	0.660428	-1.16076	No	not significant	0.970169	0.259034	0.708865	-1.29789	No	not significant		Unknown: Tb-specific	hypothetical protein
Tb927.1.400	Tb927_03_v4	147842	148204	11.211	72.081	0.155533	17.6698	71.7241	0.168065	81.7609	223.703	0.253664	0.807256	0.656375	-0.00716074	0.111802	No	not significant	0.00038471	2.8665	1.63389	0.705702	Yes - cBF	not significant	D2	Unknown: conserved	hypothetical protein, conserved
Tb927.1.4010	Tb927_01_v4	844858	848607	267.068	169.658	1.57416	150.403	459.77	0.231434	328.48	199.323	1.27033	0.0183698	-0.828369	1.43829	-2.76591	No	not significant	0.787906	0.298599	0.232484	-0.309377	No	not significant		DNA-associated	primase 2
Tb927.1.4020	Tb927_08_v4	848943	849479	12.3188	39.5702	0.38593	8.1398	99.7634	0.121992	12.14	45.114	0.26966	0.0285435	-0.597798	1.33409	-1.66155	No	not significant	0.117915	-0.0210912	0.18916	-0.5172	No	not significant		Unknown: Tb-specific	hypothetical protein
Tb927.1.4030	Tb927_08_v4	851425	851757	15.838	22.0682	0.765372	10.7513	19.0389	0.703415	7.3156	16.6265	0.42286	0.0760258	-0.558876	-0.213017	-0.121784	No	not significant	0.0116517	-1.11434	-0.408485	-0.85598	No	not significant		Unknown: Tb-specific	hypothetical protein, unlikely
Tb927.1.4040	Tb927_03_v4	852809	854428	164.365	134.762	0.942978	359.762	373.302	0.963729	166.463	110.624	1.53212	0.00232951	1.13014	1.46993	0.0314043	Yes - slBF	both-slBF	0.992821	0.0183014	-0.284741	0.700233	No	not significant		Unknown: conserved	hypothetical protein, conserved
Tb927.1.4050	Tb927_11_v5	856511	859288	1183.84	837.033	1.26911	833.042	1038.9	0.696655	964.013	842.387	1.23848	0.15497	-0.50701	0.311701	-0.865302	No	not significant	0.407897	-0.296345	0.00919759	-0.0352428	No	not significant		Phosphorylation	protein phosphatase with EF-Hand domains (PPEF),ser/thr protein phosphatase, putative
Tb927.1.4060	Tb927_08_v4	859290	859595	6.1279	52.0528	0.118632	8.08042	86.3327	0.0935962	6.09857	49.7786	0.109957	0.479767	0.399036	0.729932	-0.341973	No	not significant	0.73518	-0.00692273	-0.0644495	-0.109561	No	not significant		Unknown: Tb-specific	hypothetical protein, unlikely
Tb927.1.4070	Tb927_08_v4	859777	859995	6.83146	61.0039	0.145336	3.66628	68.3429	0.0692689	10.9591	59.4118	0.241867	0.00110128	-0.897879	0.16389	-1.06911	No	not significant	0.263402	0.681866	-0.0381505	0.734823	No	not significant		Unknown: Tb-specific	hypothetical protein, unlikely
Tb927.1.4080	Tb927_08_v4	860310	860480	6.05509	21.1659	0.261876	3.3419	44.2209	0.0976211	6.05922	30.839	0.160698	0.380493	-0.857482	1.06299	-1.42362	No	not significant	0.874085	0.000982849	0.543015	-0.704536	No	not significant		Unknown: Tb-specific	hypothetical protein, unlikely
Tb927.1.4100	Tb927_10_v5	861807	862868	8718.18	2196.12	3.85105	810.554	493.487	1.65673	336.332	310.066	1.345	3.12579e-16	-3.42705	-2.15387	-1.21691	Yes - PCF	mRNA-PCF	7.85983e-22	-4.69607	-2.82431	-1.51765	Yes - PCF	mRNA-PCF	A2	Metabolism	cytochrome oxidase subunit IV (COXIV)
Tb927.1.4140	Tb927_03_v4	864961	866070	92.6733	482.769	0.190743	78.718	395.395	0.215518	80.2197	404.593	0.180476	0.520912	-0.235461	-0.288037	0.176173	No	not significant	0.52565	-0.208198	-0.254863	-0.0798226	No	not significant		Unknown: conserved	hypothetical protein, conserved
Tb927.1.4160	Tb927_03_v4	866968	867468	62.8665	546.918	0.107581	57.5508	351.8	0.146378	69.5741	478.084	0.145527	0.528427	-0.127455	-0.63657	0.444285	No	not significant	0.675496	0.146258	-0.194059	0.435869	No	not significant		Unknown: conserved	hypothetical protein, conserved
Tb927.1.4180	Tb927_01_v4	868118	870352	682.555	424.755	1.51188	1123.26	844.059	1.40159	540.397	531.683	1.11344	0.0309234	0.718668	0.990713	-0.109272	No	both-slBF	0.238518	-0.336926	0.323937	-0.441319	No	not significant		Interacting	leucine-rich repeat protein (LRRP), putative
Tb927.1.420	Tb927_08_v4	156384	158411	994.051	375.684	2.31014	363.584	353.213	1.0383	1508.21	1319.56	1.22214	0.000384897	-1.45103	-0.08898	-1.15375	Yes - PCF	not significant	0.0624092	0.601443	1.81246	-0.918569	No	mRNA-cBF	D1	Unknown: Tb-specific	retrotransposon hot spot protein 5 (RHS5), putative
Tb927.1.4210	Tb927_08_v4	871490	871669	6.53815	55.3973	0.119553	4.13154	32.3843	0.137311	6.05922	26.2297	0.165846	0.302493	-0.662201	-0.774519	0.199795	No	not significant	0.799105	-0.109749	-1.07861	0.472198	No	not significant		Unknown: Tb-specific	hypothetical protein, unlikely
Tb927.1.4220	Tb927_03_v4	871865	873064	246.5	535.999	0.509366	173.616	396.479	0.45302	292.562	508.022	0.529999	0.0426898	-0.50569	-0.434985	-0.169129	No	not significant	0.954444	0.247154	-0.0773382	0.0572864	No	not significant		Unknown: conserved	hypothetical protein, conserved
Tb927.1.4230	Tb927_10_v5	873932	875212	900.554	537.528	2.00061	777.883	515.408	1.50076	429.863	266.666	1.82648	0.409824	-0.211259	-0.0606255	-0.414748	No	not significant	0.00173427	-1.06694	-1.01131	-0.131367	Yes - PCF	not significant		Other	hypothetical protein, conserved
Tb927.1.4250	Tb927_10_v5	876435	878804	284.023	638.594	0.421761	171.607	571.012	0.34852	135.622	628.821	0.249789	0.0233567	-0.726898	-0.161379	-0.275182	No	not significant	0.000257178	-1.06642	-0.0222502	-0.755715	Yes - PCF	not significant		organelle biogenesis and structure	hypothetical protein, conserved
Tb927.1.4280	Tb927_03_v4	881086	883182	235.629	168.695	1.1166	467.49	531.682	0.790343	355.56	200.202	2.20072	0.00566167	0.988421	1.65614	-0.498556	No	both-slBF	0.0468851	0.593579	0.247033	0.978866	No	not significant		Unknown: conserved	hypothetical protein, conserved
Tb927.1.4300	Tb927_11_v5	886299	887774	253.363	83.6078	3.03038	547.398	330.002	1.65877	192.832	132.41	1.54386	0.00269661	1.11138	1.98077	-0.869383	Yes - slBF	both-slBF	0.154852	-0.393864	0.663303	-0.972958	No	not significant		Protein folding	chaperone protein DNAj, putative
Tb927.1.4310	Tb927_10_v5	890927	895843	5050.67	1111.35	3.46385	4446.46	2670.76	1.51678	7325.21	1746.83	3.58125	0.892689	-0.183816	1.26493	-1.19137	No	not significant	0.492841	0.536396	0.652422	0.0480852	No	not significant		Other	hypothetical protein, conserved
Tb927.1.4340	Tb927_03_v4	899638	901788	390.362	557.588	0.810345	444.136	656.045	0.67699	336.012	545.168	0.675661	0.724405	0.186187	0.234594	-0.259401	No	not significant	0.309773	-0.216302	-0.0325	-0.262236	No	not significant		Unknown: conserved	hypothetical protein, conserved
Tb927.1.4370	Tb927_03_v4	903224	905026	52.7813	474.938	0.123716	102.957	859.521	0.0984303	103.985	553.094	0.19521	0.584927	0.96394	0.855794	-0.329861	No	not significant	0.61862	0.97828	0.219786	0.657993	No	not significant		Unknown: conserved	hypothetical protein, conserved
Tb927.1.4380	Tb927_03_v4	906010	907602	47.2251	375.756	0.11468	129.868	653.639	0.221154	132.781	660.739	0.2382	0.000224932	1.45942	0.798699	0.947439	Yes - slBF	both-slBF	9.52646e-05	1.49142	0.814284	1.05456	Yes - cBF	both-cBF		Unknown: conserved	hypothetical protein, conserved
Tb927.1.4400	Tb927_03_v4	908100	908966	62.8288	319.416	0.203794	130.22	430.605	0.302412	81.7658	382.76	0.202482	0.00818616	1.05145	0.430929	0.5694	Yes - slBF	not significant	0.673653	0.380071	0.261004	-0.00931589	No	not significant		Unknown: conserved	hypothetical protein, conserved
Tb927.1.4410	Tb927_03_v4	909535	911871	266.488	499.35	0.53367	323.01	721.981	0.447394	298.823	518.034	0.456021	0.986658	0.277505	0.531908	-0.254403	No	not significant	0.773753	0.165219	0.0529954	-0.226848	No	not significant		Unknown: conserved	hypothetical protein, conserved
Tb927.1.4420	Tb927_02_v4	912324	915161	1262.47	919.186	1.37346	189.765	586.736	0.323424	141.816	334.513	0.423382	1.77527e-15	-2.73396	-0.647645	-2.08632	Yes - PCF	both-PCF	1.13833e-17	-3.15415	-1.4583	-1.69778	Yes - PCF	both-PCF	A1	Transporter	ABC transporter, putative
Tb927.1.4450	Tb927_02_v4	916553	920056	151.193	490.603	0.2794	215.175	949.983	0.221018	199.727	594.003	0.293745	0.0529221	0.509119	0.953346	-0.338165	No	not significant	0.15673	0.401645	0.275912	0.0722332	No	not significant		Transporter	hypothetical protein, conserved
Tb927.1.4470	Tb927_03_v4	921423	922754	93.1174	748.524	0.1209	324.396	937.855	0.355176	182.543	883.379	0.213471	3.67058e-09	1.80063	0.325316	1.55472	Yes - slBF	both-slBF	0.00946153	0.971115	0.238984	0.820232	No	not significant		Unknown: conserved	hypothetical protein, conserved
Tb927.1.4480	Tb927_03_v4	923539	927993	471.141	763.401	0.652843	187.751	843.259	0.21772	607.033	808.184	0.541054	1.23262e-05	-1.32734	0.143535	-1.58426	Yes - PCF	both-PCF	0.537246	0.365617	0.0822423	-0.270964	No	not significant		Unknown: conserved	hypothetical protein, conserved
Tb927.1.4490	Tb927_11_v5	928858	929376	173.949	140.376	1.34394	1046.23	393.081	3.10137	1065.09	330.859	3.21917	1.12361e-13	2.58846	1.48553	1.20644	Yes - slBF	mRNA-slBF	5.69417e-13	2.61424	1.23692	1.26022	Yes - cBF	both-cBF	B1	Protein transport/modification	acetyltransferase, putative
Tb927.1.4500	Tb927_03_v4	932707	933594	345.814	525.487	0.658082	1262.77	962.633	1.3186	751.073	701.755	0.980321	4.50946e-09	1.86852	0.87333	1.00266	Yes - slBF	both-slBF	0.000351736	1.11896	0.417311	0.574986	Yes - cBF	not significant		Unknown: conserved	hypothetical protein, conserved
Tb927.1.4520	Tb927_03_v4	934943	937138	115.036	249.229	0.485311	579.02	813.853	0.711456	222.68	456.176	0.501894	8.93157e-10	2.33153	1.7073	0.551864	Yes - slBF	mRNA-slBF	0.000899181	0.952889	0.87212	0.0484738	No	not significant	C2	Unknown: conserved	hypothetical protein, conserved
Tb927.1.4540	Tb927_10_v5	939394	940977	8.82477	96.8762	0.0910933	458.57	936.015	0.452124	373.497	195.173	2.06759	2.36704e-54	5.69944	3.27232	2.3113	Yes - slBF	both-slBF	3.36172e-50	5.40339	1.01054	4.50446	Yes - cBF	TE-cBF	B1	Other	cyclin-like F-box protein (CFB1A)
Tb927.1.4550	Tb927_03_v4	941652	942035	7.28734	82.2119	0.081019	7.06243	162.646	0.043422	6.05922	26.7916	0.162368	0.502038	-0.0452283	0.984319	-0.899834	No	not significant	0.522658	-0.26626	-1.61756	1.00293	No	not significant		Unknown: conserved	hypothetical protein, conserved
Tb927.1.4560	Tb927_10_v5	942522	944105	7.74261	111.658	0.0693425	514.095	954.997	0.538321	375.977	198.387	1.88489	5.63634e-52	6.05307	3.09642	2.95665	Yes - slBF	both-slBF	1.20501e-47	5.60168	0.829238	4.7646	Yes - cBF	TE-cBF	B1	Other	cyclin-like F-box protein (CFB1B)
Tb927.1.4570	Tb927_03_v4	944779	945114	6.05509	71.1452	0.0789473	5.59755	98.7188	0.0537076	6.09857	23.6113	0.183639	0.610073	-0.113354	0.472558	-0.555763	No	not significant	0.954444	0.0103214	-1.59129	1.21791	No	not significant		Unknown: conserved	hypothetical protein, conserved
Tb927.1.4580	Tb927_10_v5	945585	947168	7.26164	93.2132	0.0827849	433.038	878.794	0.44819	338.431	185.367	1.82573	2.20853e-55	5.89806	3.23692	2.43667	Yes - slBF	mRNA-slBF	5.3292e-49	5.54242	0.99178	4.46296	Yes - cBF	TE-cBF	B1	Other	cyclin-like F-box protein (CFB1C)
Tb927.1.4590	Tb927_03_v4	947842	948225	6.1279	72.9857	0.0764363	6.27304	160.73	0.0371293	6.08586	41.7929	0.111653	0.525112	0.0337704	1.13895	-1.0417	No	not significant	0.711782	-0.00993221	-0.804358	0.546691	No	not significant		Unknown: conserved	hypothetical protein, conserved
Tb927.1.4600	Tb927_10_v5	948712	950295	8.83732	101.494	0.0870726	584.584	922.118	0.633957	394.267	198.928	2.26708	1.1945e-53	6.04766	3.18356	2.8641	Yes - slBF	both-slBF	3.27404e-48	5.47942	0.970856	4.70247	Yes - cBF	TE-cBF	B1	Other	cyclin-like F-box protein (CFB1D)
Tb927.1.4620	Tb927_03_v4	950969	951370	6.20904	90.5165	0.062071	4.84514	151.156	0.0288778	7.28785	38.6295	0.111574	0.0930229	-0.357834	0.739782	-1.10396	No	not significant	0.546115	0.231123	-1.22848	0.846011	No	not significant		Unknown: conserved	hypothetical protein, conserved
Tb927.1.4630	Tb927_10_v5	951841	953424	7.26288	100.639	0.0660647	413.861	988.789	0.396963	335.586	198.896	1.71401	1.54466e-54	5.83246	3.29647	2.58705	Yes - slBF	mRNA-slBF	2.14534e-49	5.53	0.982824	4.69735	Yes - cBF	TE-cBF	B1	Other	cyclin-like F-box protein (CFB1E)
Tb927.1.4650	Tb927_10_v5	954904	956334	41.8498	185.829	0.067967	11295.7	2231.01	4.52471	8184.02	844.326	9.69296	5.17055e-43	8.07633	3.58565	6.05685	Yes - slBF	both-slBF	1.75808e-39	7.61144	2.18383	7.15596	Yes - cBF	both-cBF	B1	Other	cyclin-like F-box protein (CFB2)
Tb927.1.4680	Tb927_03_v4	962750	963745	235.548	352.63	0.613836	138.995	284.718	0.533853	110.087	308.584	0.313627	0.14962	-0.760993	-0.308619	-0.201409	No	not significant	0.00169552	-1.09738	-0.192491	-0.968802	Yes - PCF	not significant		Unknown: conserved	hypothetical protein, conserved
Tb927.1.4690	Tb927_11_v5	964186	965223	1225.07	1086.69	1.09947	443.505	598.202	0.747822	460.893	666.015	0.677728	1.26e-06	-1.46584	-0.861231	-0.556036	Yes - PCF	both-PCF	2.54551e-07	-1.41036	-0.70631	-0.698026	Yes - PCF	both-PCF		Protein transport/modification	arginine N-methyltransferase (PRMT1)
Tb927.1.470	Tb927_03_v4	181089	181451	6.05509	30.4313	0.182143	3.37801	34.5587	0.0977468	6.13298	83.1636	0.0681052	0.31151	-0.841978	0.183494	-0.89795	No	not significant	0.90108	0.018438	1.4504	-1.41924	No	not significant		Unknown: conserved	hypothetical protein, conserved
Tb927.1.4700	Tb927_03_v4	966037	966996	165.61	854.621	0.23317	154.455	675.124	0.228781	58.532	206.068	0.329106	0.604532	-0.100597	-0.340133	-0.0274168	No	not significant	8.51997e-05	-1.50049	-2.05217	0.497171	Yes - PCF	mRNA-PCF		Unknown: conserved	hypothetical protein, conserved
Tb927.1.4710	Tb927_03_v4	967788	968324	21.7581	83.0797	0.239622	133.199	175.86	0.759012	108.693	146.832	0.680595	3.73592e-11	2.61396	1.08186	1.66336	Yes - slBF	both-slBF	1.21761e-09	2.32063	0.821596	1.50604	Yes - cBF	both-cBF	B1	Unknown: conserved	hypothetical protein, conserved
Tb927.1.4720	Tb927_03_v4	968784	970679	274.063	514.186	0.475001	104.193	490.132	0.20929	144.866	517.582	0.258591	5.5744e-07	-1.39525	-0.0691203	-1.18243	Yes - PCF	both-PCF	0.00148535	-0.919788	0.0094969	-0.87726	No	not significant		Unknown: conserved	hypothetical protein, conserved
Tb927.1.4730	Tb927_03_v4	971016	971492	188.511	801.797	0.235111	145.224	342.842	0.344535	155.065	698.035	0.211881	0.760477	-0.376371	-1.22569	0.551306	No	not significant	0.653737	-0.281777	-0.199937	-0.150089	No	not significant		Unknown: conserved	hypothetical protein, conserved
Tb927.1.4740	Tb927_03_v4	971957	975136	395.09	685.117	0.576675	1097.23	1298.94	0.844711	698.91	601.83	1.27285	1.07393e-05	1.47361	0.922914	0.550698	Yes - slBF	both-slBF	0.00392636	0.822925	-0.186995	1.14223	No	not significant		Unknown: conserved	hypothetical protein, conserved
Tb927.1.4760	Tb927_03_v4	975844	978930	387.861	618.248	0.627355	386.607	1075.65	0.359418	392.018	699.831	0.560161	0.911286	-0.0046714	0.798948	-0.80362	No	not significant	0.874085	0.0153796	0.17882	-0.16344	No	not significant		Unknown: conserved	hypothetical protein, conserved
Tb927.1.4780	Tb927_11_v5	979543	981555	197.499	532.931	0.371389	171.861	627.431	0.275104	129.268	546.172	0.262255	0.757914	-0.200602	0.235508	-0.432953	No	not significant	0.586239	-0.611475	0.0354056	-0.50196	No	not significant		Protease-related	serine peptidase, putative,serine peptidase, Clan SC, Family S9D
Tb927.1.480	Tb927_01_v4	181845	186029	66.5499	282.478	0.236265	139.344	397.293	0.350733	250.072	924.814	0.233984	0.00721161	1.06614	0.492065	0.569968	Yes - slBF	not significant	1.00162e-06	1.90983	1.71103	-0.0139958	Yes - cBF	both-cBF		Interacting	leucine-rich repeat protein (LRRP), putative
Tb927.1.4800	Tb927_03_v4	982545	983948	124.734	231.67	0.538412	86.3737	291.756	0.271046	61.0209	278.105	0.219417	0.0989671	-0.530187	0.332691	-0.99017	No	not significant	0.0311244	-1.03148	0.263558	-1.29504	No	not significant		Unknown: conserved	hypothetical protein, conserved
Tb927.1.4830	Tb927_10_v5	986718	987620	221.958	468.914	0.473344	158.729	380.942	0.416673	492.924	831.364	0.589586	0.153845	-0.483723	-0.299752	-0.183971	No	not significant	0.000124222	1.15108	0.826156	0.316814	Yes - cBF	both-cBF		Metabolism	phospholipase A1 (PLA1)
Tb927.1.4850	Tb927_08_v4	988919	989137	7.95674	13.7801	0.701278	5.6295	61.4657	0.0773956	6.14397	73.8035	0.0832283	0.233453	-0.49917	2.1572	-3.17966	No	not significant	0.472436	-0.373007	2.4211	-3.07484	No	not significant		Unknown: Tb-specific	hypothetical protein, unlikely
Tb927.1.4870	Tb927_01_v4	989771	990757	6.05509	29.1929	0.207417	245.532	501.506	0.483074	205.614	333.184	0.489551	9.76998e-43	5.34162	4.10258	1.21971	Yes - slBF	mRNA-slBF	6.16457e-35	5.08565	3.51263	1.23893	Yes - cBF	mRNA-cBF	B2	ESAG/GRESAG	expression site-associated gene (ESAG) protein, putative,expression site-associated gene 1 (ESAG1) protein, putative
Tb927.1.4890	Tb927_01_v4	992004	993368	8.86039	20.7169	0.360774	938.751	718.554	1.17547	633.009	845.297	0.748859	1.82925e-62	6.72723	5.11622	1.70407	Yes - slBF	both-slBF	2.82065e-54	6.15871	5.35058	1.0536	Yes - cBF	mRNA-cBF	B2	ESAG/GRESAG	expression site-associated gene 2 (ESAG2) protein, putative
Tb927.1.490	Tb927_08_v4	189837	190085	7.83582	119.002	0.0559692	4.84514	62.5264	0.0967873	7.27036	67.6657	0.0772159	0.216392	-0.693547	-0.92845	0.790185	No	not significant	0.799105	-0.108056	-0.814491	0.464266	No	not significant		Unknown: Tb-specific	hypothetical protein
Tb927.1.4900	Tb927_01_v4	993544	994662	7.78735	48.8357	0.228569	2052.51	1250.69	1.53669	2366.4	1851.03	1.15816	2.2789e-58	8.04204	4.67865	2.74912	Yes - slBF	both-slBF	1.56442e-60	8.24735	5.24425	2.34114	Yes - cBF	both-cBF	B1	ESAG/GRESAG	expression site-associated gene 11 (ESAG11) protein, putative
Tb927.1.4910	Tb927_01_v4	994793	995767	6.6363	23.7494	0.257009	313.529	529.677	0.482907	280.568	505.961	0.466733	1.64482e-43	5.56208	4.47915	0.909929	Yes - slBF	mRNA-slBF	1.02525e-40	5.40183	4.41306	0.860782	Yes - cBF	mRNA-cBF	B2	ESAG/GRESAG	expression site-associated gene (ESAG) protein, putative,expression site-associated gene 1 (ESAG1) protein, putative
Tb927.1.4920	Tb927_08_v4	996672	997259	6.08068	9.26825	0.833535	4.05639	21.5934	0.187853	6.11118	12.7909	0.341213	0.433052	-0.584039	1.22022	-2.14964	No	not significant	0.952992	0.00721685	0.464754	-1.28857	No	not significant		Unknown: Tb-specific	hypothetical protein
Tb927.1.4930	Tb927_08_v4	998235	997882	6.05509	19.3981	0.301803	3.37801	23.5071	0.129107	6.10886	41.5433	0.150175	0.31151	-0.841978	0.277184	-1.22504	No	not significant	0.972073	0.0127544	1.0987	-1.00696	No	not significant		Unknown: Tb-specific	hypothetical protein, unlikely
Tb927.1.4970	Tb927_08_v4	1001711	1002058	15.7301	48.7877	0.370196	13.7348	48.1809	0.271992	23.6792	56.5723	0.418565	0.739781	-0.19569	-0.0180572	-0.444726	No	not significant	0.145048	0.590091	0.213577	0.177164	No	not significant		Unknown: Tb-specific	hypothetical protein
Tb927.1.50	Tb927_08_v4	41283	41026	6.53815	8.13491	0.803714	3.37801	17.3497	0.194701	6.05922	18.5414	0.234616	0.241579	-0.95271	1.09271	-2.04542	No	not significant	0.799105	-0.109749	1.18855	-1.77638	No	not significant		Unknown: Tb-specific	hypothetical protein, unlikely
Tb927.1.5000	Tb927_03_v4	1004308	1005123	1253.85	833.084	1.21908	505.715	566.708	0.892373	336.715	593.916	0.588365	6.31952e-05	-1.30997	-0.555857	-0.450079	Yes - PCF	both-PCF	4.76307e-09	-1.89677	-0.488205	-1.05101	Yes - PCF	both-PCF		Unknown: conserved	hypothetical protein, conserved
Tb927.1.5020	Tb927_08_v4	1007260	1007418	6.05509	88.4226	0.0684791	3.37801	38.2152	0.100619	6.05922	50.0301	0.100741	0.31151	-0.841978	-1.21027	0.555166	No	not significant	0.874085	0.000982849	-0.821619	0.556913	No	not significant		Unknown: Tb-specific	hypothetical protein, unlikely
Tb927.1.5030	Tb927_01_v4	1007804	1010011	474.907	543.14	0.874373	339.164	482.389	0.703094	211.685	468.02	0.382319	0.0591028	-0.485659	-0.171128	-0.314531	No	not significant	2.90764e-06	-1.16572	-0.214753	-1.19347	Yes - PCF	both-PCF		Interacting	leucine-rich repeat protein (LRRP), putative
Tb927.1.5050	Tb927_08_v4	1012162	1012371	6.08068	21.515	0.287303	4.13154	59.7056	0.0595769	6.05922	74.5035	0.0583878	0.301323	-0.557554	1.47252	-2.26975	No	not significant	0.799105	-0.00510145	1.79197	-2.29883	No	not significant		Unknown: Tb-specific	hypothetical protein, unlikely
Tb927.1.5060	Tb927_09_v5	1013265	1014302	12.1739	41.9788	0.426025	626.834	501.217	1.26516	349.466	455.7	1.06865	6.41874e-36	5.68622	3.5777	1.5703	Yes - slBF	both-slBF	3.27944e-33	4.84329	3.44035	1.32677	Yes - cBF	both-cBF	B1	VSG/VR	variant surface glycoprotein (VSG)-related, putative
Tb927.1.5070	Tb927_08_v4	1014345	1014479	6.05509	7.90906	0.756062	3.3419	48.483	0.0842965	8.43473	66.8981	0.0887384	0.381307	-0.857482	2.6159	-3.16496	No	not significant	0.832731	0.478192	3.08039	-3.09087	No	mRNA-cBF		Unknown: Tb-specific	hypothetical protein, unlikely
Tb927.1.5080	Tb927_01_v4	1015395	1016174	7.98848	16.9713	0.470704	130.748	192.193	0.657572	51.0335	197.281	0.189961	3.27545e-12	4.03273	3.50138	0.48233	Yes - slBF	mRNA-slBF	3.42363e-05	2.67545	3.53908	-1.30911	Yes - cBF	mRNA-cBF	B2	ESAG/GRESAG	expression site-associated gene (ESAG) protein, putative,expression site-associated gene 9 (ESAG9) protein, putative
Tb927.1.5100	Tb927_01_v4	1018107	1019468	11.7559	31.736	0.342195	1193.13	910.595	1.29929	1067.67	1409.37	0.739243	6.65976e-57	6.66523	4.84262	1.92483	Yes - slBF	both-slBF	1.54419e-54	6.50494	5.47278	1.11123	Yes - cBF	mRNA-cBF	B2	ESAG/GRESAG	expression site-associated gene 2 (ESAG2) protein, putative
Tb927.1.5110	Tb927_01_v4	1019645	1020739	9.91945	24.5997	0.299621	1536.91	983.689	1.43456	913.088	1086.98	0.879566	7.82747e-64	7.27556	5.32149	2.2594	Yes - slBF	both-slBF	6.97085e-55	6.52435	5.46553	1.55366	Yes - cBF	mRNA-cBF	B2	ESAG/GRESAG	expression site-associated gene 11 (ESAG11) protein, putative
Tb927.1.5120	Tb927_01_v4	1020872	1021855	6.10492	20.9653	0.291192	235.35	459.991	0.493587	206.882	398.825	0.352273	1.60424e-28	5.26869	4.45553	0.761335	Yes - slBF	mRNA-slBF	8.92595e-26	5.08269	4.24968	0.274724	Yes - cBF	mRNA-cBF	B2	ESAG/GRESAG	expression site-associated gene (ESAG) protein, putative,expression site-associated gene 1 (ESAG1) protein, putative
Tb927.1.5150	Tb927_08_v4	1025766	1025861	6.05509	7.67819	0.846842	3.37801	13.7869	0.245015	6.05922	18.7624	0.322944	0.31151	-0.841978	0.844465	-1.78922	No	not significant	0.874085	0.000982849	1.28901	-1.39081	No	not significant		Unknown: Tb-specific	hypothetical protein
Tb927.1.5160	Tb927_08_v4	1026017	1026301	6.05509	9.0748	0.716513	3.37801	58.9068	0.0730401	6.05922	57.7812	0.101495	0.31151	-0.841978	2.6985	-3.29423	No	not significant	0.874085	0.000982849	2.67066	-2.81958	No	mRNA-PCF		Unknown: Tb-specific	hypothetical protein
Tb927.1.5170	Tb927_09_v5	1027246	1028607	6.6363	17.07	0.357574	482.507	519.824	0.928211	478.547	373.553	1.74315	3.79977e-53	6.18403	4.92849	1.37621	Yes - slBF	mRNA-slBF	2.87207e-52	6.17214	4.45178	2.28538	Yes - cBF	both-cBF	B2	VSG/VR	variant surface glycoprotein (VSG)-related, putative
Tb927.1.5180	Tb927_08_v4	1028738	1028881	6.05509	9.0748	0.716513	5.04846	54.5109	0.100386	6.05922	60.7417	0.0997539	0.764976	-0.262306	2.58661	-2.83544	No	not significant	0.874085	0.000982849	2.74275	-2.84455	No	mRNA-PCF		Unknown: Tb-specific	hypothetical protein
Tb927.1.5200	Tb927_01_v4	1032145	1033116	7.26413	22.0065	0.33009	877.2	887.213	0.790613	328.789	505.81	0.632047	9.3771e-64	6.91597	5.33328	1.26011	Yes - slBF	mRNA-slBF	5.77707e-44	5.50023	4.52259	0.937174	Yes - cBF	mRNA-cBF	B2	ESAG/GRESAG	expression site-associated gene (ESAG) protein, putative,expression site-associated gene 1 (ESAG1) protein, putative
Tb927.1.5220	Tb927_01_v4	1035260	1036153	6.05509	7.78967	0.834723	377.527	296.29	1.31205	7.32309	4.29603	1.70462	9.54517e-50	5.96229	5.2493	0.652457	Yes - slBF	mRNA-slBF	0.769242	0.274302	-0.858557	1.03008	No	not significant	C2	ESAG/GRESAG	expression site-associated gene 9 (ESAG9) protein, putative
Tb927.1.5240	Tb927_01_v4	1039808	1040794	6.57402	16.6183	0.388278	366.423	526.628	0.695792	68.53	242.441	0.44029	1.08582e-37	5.80059	4.98594	0.841567	Yes - slBF	mRNA-slBF	3.27847e-16	3.38189	3.86679	0.181365	Yes - cBF	mRNA-cBF	C2	ESAG/GRESAG	expression site-associated gene 1 (ESAG1) protein, putative
Tb927.1.5260	Tb927_08_v4	1041565	1042104	6.05509	7.67819	0.846842	3.37801	17.4132	0.193991	6.08353	10.5306	0.578908	0.31151	-0.841978	1.18134	-2.1261	No	not significant	0.954444	0.00675844	0.455743	-0.548759	No	not significant		Unknown: Tb-specific	hypothetical protein
Tb927.1.5270	Tb927_08_v4	1047761	1047531	6.05509	7.67819	0.846842	3.37801	4.32965	0.780203	6.08586	1.80241	3.37652	0.31151	-0.841978	-0.826516	-0.118244	No	not significant	0.954444	0.00731187	-2.09084	1.99537	No	not significant		Unknown: Tb-specific	hypothetical protein, unlikely
Tb927.1.5290	Tb927_08_v4	1049677	1049405	6.05509	7.73561	0.840557	3.37801	4.32965	0.780203	7.3156	4.60914	1.58719	0.31151	-0.841978	-0.837264	-0.107496	No	not significant	0.767512	0.272826	-0.747017	0.917062	No	not significant		Unknown: Tb-specific	hypothetical protein, unlikely
Tb927.1.530	Tb927_03_v4	204017	203196	62.9262	283.718	0.251368	85.8058	384.656	0.266108	131.148	356.634	0.369998	0.158838	0.447414	0.439113	0.0822122	No	not significant	0.000784375	1.05946	0.329987	0.55772	Yes - cBF	not significant		Unknown: conserved	hypothetical protein, conserved
Tb927.1.5300	Tb927_09_v5	1051560	1050169	6.63602	9.26825	0.709207	55.5668	18.8527	3.39226	11.0989	37.3787	0.317814	3.43339e-07	3.06583	1.0244	2.25797	Yes - slBF	not significant	0.333643	0.74203	2.01185	-1.15803	No	not significant	B2	VSG/VR	variant surface glycoprotein (VSG), putative
Tb927.1.5330	Tb927_09_v5	1057855	1056242	6.53815	7.78967	0.839335	7.44221	6.78705	0.761096	9.62534	4.79644	2.01075	0.575904	0.18685	-0.198778	-0.141169	No	not significant	0.77868	0.557956	-0.699599	1.26042	No	not significant		VSG/VR	variant surface glycoprotein (VSG, atypical), putative
Tb927.1.540	Tb927_11_v5	207807	204418	756.021	718.19	1.05267	509.835	983.261	0.488669	578.303	1049.27	0.551146	0.0912304	-0.568395	0.453208	-1.10713	No	not significant	0.169375	-0.3866	0.546953	-0.933553	No	not significant		Transcription	DNA-directed RNA polymerase III, putative,RNA polymerase subunit, putative (RPC128)
Tb927.1.550	Tb927_08_v4	208479	208177	8.44484	54.7318	0.154295	5.75981	32.8049	0.11282	6.14253	48.9027	0.14636	0.253109	-0.552049	-0.738468	-0.45167	No	not significant	0.714308	-0.459238	-0.162463	-0.0761705	No	not significant		Unknown: Tb-specific	hypothetical protein, unlikely
Tb927.1.560	Tb927_03_v4	210031	208703	159.215	1309.74	0.136021	112.047	700.422	0.15997	102.265	1129.01	0.103081	0.214071	-0.506878	-0.902981	0.23397	No	not significant	0.105819	-0.638668	-0.214224	-0.400047	No	not significant		Unknown: conserved	hypothetical protein, conserved
Tb927.1.570	Tb927_11_v5	211419	210592	629.284	1048.04	0.648045	311.907	545.227	0.572069	221.47	610.866	0.382222	0.00232702	-1.01259	-0.942765	-0.179904	Yes - PCF	both-PCF	1.35528e-06	-1.5066	-0.778766	-0.761682	Yes - PCF	both-PCF		DNA-associated	Histone-lysine N-methyltransferase, H3 lysine-76 specific (DOT1B)
Tb927.1.580	Tb927_02_v4	214005	212455	483.435	887.994	0.454175	340.315	600.496	0.562849	314.814	436.692	0.820337	0.0851001	-0.506449	-0.564395	0.3095	No	not significant	0.0203892	-0.618823	-1.02393	0.85297	No	not significant		Transporter	phosphate-repressible phosphate permease, putative
Tb927.1.600	Tb927_02_v4	217711	216164	592.218	739.343	0.692936	505.723	641.765	0.848744	429.523	404.974	1.06062	0.328411	-0.227781	-0.204198	0.292606	No	not significant	0.057789	-0.463392	-0.868413	0.614111	No	not significant		Transporter	phosphate-repressible phosphate permease, putative
Tb927.1.610	Tb927_03_v4	218989	218081	91.6683	307.244	0.285572	86.809	303.109	0.286395	204.381	534.309	0.382516	0.468203	-0.0785776	-0.0195462	0.00415393	No	not significant	0.00218114	1.15677	0.798288	0.421665	Yes - cBF	not significant		Unknown: conserved	hypothetical protein, conserved
Tb927.1.630	Tb927_11_v5	220083	219568	108.36	218.453	0.496032	76.5983	223.418	0.352402	93.7315	239.143	0.396354	0.178199	-0.500443	0.032424	-0.493213	No	not significant	0.626771	-0.209221	0.130551	-0.323644	No	not significant		DNA-associated	anti-silencing protein ASF 1 like protein, putative
Tb927.1.640	Tb927_02_v4	225673	220727	713.897	760.907	0.688911	674.934	1530.89	0.435181	592.886	882.66	0.674485	0.970833	-0.0809686	1.00858	-0.662702	No	not significant	0.556796	-0.267961	0.214137	-0.0305322	No	not significant		DNA-associated	BRCA2
Tb927.1.650	Tb927_03_v4	226620	226021	114.922	325.775	0.328779	273.55	323.777	0.844872	207.381	574.87	0.293999	9.59478e-05	1.25114	-0.00887953	1.36162	Yes - slBF	not significant	0.0185285	0.851625	0.819359	-0.161308	No	not significant		Unknown: conserved	hypothetical protein, conserved
Tb927.1.670	Tb927_03_v4	229887	228043	405.835	454.902	0.892137	480.29	699.097	0.821552	355.45	410.047	0.844265	0.371924	0.243012	0.619935	-0.118912	No	not significant	0.637045	-0.191247	-0.149768	-0.0795687	No	not significant		Unknown: conserved	hypothetical protein, conserved
Tb927.1.690	Tb927_03_v4	231425	230694	198.288	363.564	0.513239	495.624	414.157	1.1967	222.525	253.209	0.842038	4.32072e-05	1.32165	0.18797	1.22136	Yes - slBF	both-slBF	0.984894	0.166367	-0.521881	0.714254	No	not significant		Unknown: conserved	hypothetical protein, conserved
Tb927.1.70	Tb927_08_v4	46994	44937	167.793	125.553	1.33643	137.29	194.751	0.689087	366.473	561.775	0.636825	0.77821	-0.289454	0.633335	-0.95563	No	not significant	0.00194778	1.12702	2.16169	-1.06942	Yes - cBF	mRNA-cBF		Unknown: Tb-specific	retrotransposon hot spot protein 4 (RHS4), putative
Tb927.1.700	Tb927_10_v5	233826	232504	3911.4	2930.15	1.01867	8468.97	3573.56	2.49453	8639.58	4047.65	1.95076	0.00454644	1.1145	0.286386	1.29207	Yes - slBF	both-slBF	0.0264598	1.14328	0.46611	0.937343	No	not significant		Metabolism	phosphoglycerate kinase (PGKC)
Tb927.1.710	Tb927_10_v5	235438	234176	7717.44	6048.25	1.17021	4572.63	1796.3	2.67497	4395.38	2522.26	1.74264	0.176385	-0.755097	-1.75149	1.19276	No	mRNA-PCF	0.095615	-0.812134	-1.2618	0.574509	No	mRNA-PCF		Metabolism	phosphoglycerate kinase (PGKB)
Tb927.1.720	Tb927_10_v5	237299	235770	2589.88	2376.76	0.850616	2893.21	1492.41	1.93861	2597.15	1807.52	1.24298	0.645108	0.159783	-0.67135	1.18844	No	not significant	0.900654	0.00403948	-0.394986	0.547222	No	not significant		Metabolism	phosphoglycerate kinase (PGKA)
Tb927.1.730	Tb927_10_v5	239543	237834	195.772	1297.02	0.141187	57.831	799.903	0.0676168	82.9384	832.604	0.103998	6.79718e-06	-1.75926	-0.697303	-1.06215	Yes - PCF	both-PCF	0.000656798	-1.23906	-0.639499	-0.44105	Yes - PCF	both-PCF		Metabolism	hypothetical protein, conserved
Tb927.1.740	Tb927_03_v4	241685	240378	413.616	404.812	0.991817	172.505	286.282	0.593798	203.355	358.003	0.525278	9.77141e-06	-1.26165	-0.499818	-0.740101	Yes - PCF	both-PCF	0.00124278	-1.02429	-0.177283	-0.916992	Yes - PCF	not significant		Unknown: conserved	hypothetical protein, conserved
Tb927.1.750	Tb927_03_v4	245925	242278	925.481	828.041	1.00739	1362.14	1846.01	0.696636	1046.57	867.362	1.27498	0.15633	0.557604	1.15664	-0.532147	No	not significant	0.976602	0.177395	0.0669322	0.339853	No	not significant		Unknown: conserved	hypothetical protein, conserved
Tb927.1.760	Tb927_03_v4	248931	246646	127.948	333.012	0.351572	196.024	501.05	0.439173	184.983	490.237	0.452382	0.00883278	0.615472	0.589381	0.320967	No	not significant	0.0402314	0.531834	0.557904	0.363719	No	not significant		Unknown: conserved	hypothetical protein, conserved
Tb927.1.770	Tb927_08_v4	249253	248981	8.51264	10.8496	0.73345	4.32309	22.6508	0.234318	6.11954	20.0151	0.307681	0.0898908	-0.977545	1.06192	-1.64623	No	not significant	0.38344	-0.476184	0.883438	-1.25326	No	not significant		Unknown: Tb-specific	hypothetical protein, unlikely
Tb927.1.780	Tb927_03_v4	250595	249453	255.58	442.479	0.583399	488.033	515.052	1.02423	350.485	581.561	0.631828	0.000189269	0.933204	0.219109	0.811989	No	both-slBF	0.156195	0.455576	0.394322	0.115049	No	not significant		Unknown: conserved	hypothetical protein, conserved
Tb927.1.790	Tb927_03_v4	253387	250982	196.489	679.42	0.289201	117.299	511.051	0.229257	151.047	654.324	0.233149	0.00515649	-0.744255	-0.410836	-0.335109	No	not significant	0.287703	-0.379455	-0.0542972	-0.310822	No	not significant		Unknown: conserved	hypothetical protein, conserved
Tb927.1.80	Tb927_08_v4	50099	49869	6.6724	21.2027	0.314696	4.27556	15.5279	0.28284	6.16725	25.1852	0.28	0.259346	-0.642093	-0.449384	-0.153973	No	not significant	0.798726	-0.11358	0.24833	-0.168532	No	not significant		Unknown: Tb-specific	hypothetical protein, unlikely
Tb927.1.800	Tb927_08_v4	254093	253806	23.0544	66.6825	0.345733	18.1635	98.8257	0.183793	12.2018	43.7793	0.215814	0.191761	-0.343996	0.567579	-0.911575	No	not significant	0.0739054	-0.917949	-0.607059	-0.679868	No	not significant		Unknown: Tb-specific	hypothetical protein, unlikely
Tb927.1.810	Tb927_08_v4	254655	254257	11.67	91.4252	0.127478	7.69592	122.835	0.0452889	6.25032	92.1636	0.0849579	0.225814	-0.600641	0.426063	-1.49302	No	not significant	0.666221	-0.900806	0.0116043	-0.585428	No	not significant		Unknown: Tb-specific	hypothetical protein, unlikely
Tb927.1.820	Tb927_03_v4	256136	254856	148.998	289.053	0.515469	264.248	364.738	0.664215	247.129	329.11	0.759948	0.0286605	0.826601	0.335525	0.365765	No	not significant	0.0750003	0.729974	0.187236	0.560016	No	not significant		Unknown: conserved	hypothetical protein, conserved
Tb927.1.830	Tb927_03_v4	259655	256902	99.1838	998.709	0.134339	84.236	821.527	0.102122	104.985	1027.76	0.109541	0.272356	-0.235667	-0.281756	-0.395588	No	not significant	0.999762	0.0820108	0.0413615	-0.294409	No	not significant		Unknown: conserved	hypothetical protein, conserved
Tb927.1.840	Tb927_03_v4	260587	260024	263.697	287.219	0.9784	60.6851	213.824	0.286737	96.2468	263.373	0.365439	1.20387e-08	-2.11947	-0.425729	-1.7707	Yes - PCF	both-PCF	0.000478423	-1.45407	-0.125045	-1.42079	Yes - PCF	not significant	A2	Unknown: conserved	hypothetical protein, conserved
Tb927.1.850	Tb927_08_v4	261035	260760	6.60451	344.322	0.0198243	5.04849	182.486	0.0352826	6.09857	352.239	0.0173137	0.453593	-0.387602	-0.915974	0.831688	No	not significant	0.715311	-0.114982	0.0327973	-0.195353	No	not significant		Unknown: Tb-specific	hypothetical protein, unlikely
Tb927.1.860	Tb927_03_v4	262067	261261	696.828	1284.54	0.574639	710.69	711.494	0.942146	1590.98	1384.29	1.17356	0.384353	0.0284175	-0.85233	0.713295	No	not significant	7.66843e-05	1.19104	0.107891	1.03017	Yes - cBF	both-cBF		Unknown: conserved	hypothetical protein, conserved
Tb927.1.870	Tb927_11_v5	263580	262552	175.481	451.464	0.423032	125.168	280.858	0.453599	140.889	494.813	0.374849	0.142782	-0.487445	-0.68477	0.100651	No	not significant	0.622467	-0.316751	0.132271	-0.17446	No	not significant		Protein transport/modification	deoxyhypusine synthase, putative
Tb927.1.880	Tb927_03_v4	278162	264384	1585.27	1716.01	0.698138	603.739	1972.08	0.306143	900.499	1602.52	0.508452	0.00846624	-1.39274	0.200661	-1.18931	Yes - PCF	not significant	0.0468918	-0.815936	-0.098718	-0.457399	No	not significant		Unknown: conserved	hypothetical protein, conserved
Tb927.1.890	Tb927_03_v4	279201	278431	52.2441	765.805	0.058094	65.6081	574.737	0.0773052	122.039	1451.13	0.0709381	0.555544	0.328605	-0.414076	0.412176	No	not significant	0.00424575	1.224	0.922131	0.28817	Yes - cBF	not significant		Unknown: conserved	hypothetical protein, conserved
Tb927.1.900	Tb927_08_v4	281577	281269	6.05509	16.6512	0.390496	3.37801	12.86	0.238256	6.08586	20.4938	0.293855	0.31151	-0.841978	-0.372736	-0.712792	No	not significant	0.954444	0.00731187	0.299566	-0.4102	No	not significant		Unknown: Tb-specific	hypothetical protein, unlikely
Tb927.1.910	Tb927_08_v4	283206	283009	6.53815	7.67819	0.851522	3.37801	4.32965	0.780203	6.05922	3.08024	1.97115	0.241579	-0.95271	-0.826516	-0.126194	No	not significant	0.799105	-0.109749	-1.31773	1.21092	No	not significant		Unknown: Tb-specific	hypothetical protein, unlikely
Tb927.1.920	Tb927_08_v4	284545	284354	6.05509	7.75675	0.838265	3.37801	5.15562	0.655208	7.24599	2.08965	3.47455	0.31151	-0.841978	-0.589307	-0.355452	No	not significant	0.970169	0.259034	-1.89219	2.05135	No	not significant		Unknown: Tb-specific	hypothetical protein, unlikely
Tb927.1.930	Tb927_08_v4	285471	285130	6.05509	7.67819	0.846842	3.37801	4.31713	0.782466	6.05922	4.39648	1.38102	0.31151	-0.841978	-0.830695	-0.114064	No	not significant	0.874085	0.000982849	-0.804416	0.705564	No	not significant		Unknown: Tb-specific	hypothetical protein, unlikely
Tb927.1.990	Tb927_03_v4	288582	289706	769.922	1035.1	0.627651	710.826	619.785	1.05049	605.045	1168.64	0.612199	0.767556	-0.115216	-0.739927	0.743025	No	not significant	0.432443	-0.347668	0.175062	-0.0359617	No	not significant		Unknown: conserved	hypothetical protein, conserved
Tb927.10.10	Tb927_09_v5	2862	1486	6.08068	7.84069	0.756551	428.563	366.037	2.14743	9.81074	10.5938	0.913401	9.51556e-37	6.13913	5.54486	1.5051	Yes - slBF	both-slBF	0.382685	0.690128	0.434161	0.271812	No	not significant	C2	VSG/VR	variant surface glycoprotein (VSG),variant surface glycoprotein VSG 10.1
Tb927.10.1000	Tb927_08_v4	273248	273730	224.185	110.74	2.55804	152.424	111.76	1.38192	161.079	105.283	2.24152	0.0218669	-0.556606	0.0132276	-0.888362	No	not significant	0.18129	-0.476921	-0.0729105	-0.190564	No	not significant		Unknown: Tb-specific	hypothetical protein
Tb927.10.10000	Tb927_03_v4	2466368	2467591	6220.53	2946.07	2.2933	847.548	672.658	1.31643	1037.47	892.367	1.1626	2.69464e-11	-2.87567	-2.13085	-0.800796	Yes - PCF	mRNA-PCF	2.83804e-07	-2.58397	-1.72308	-0.980067	Yes - PCF	mRNA-PCF	A2	Unknown: conserved	hypothetical protein, conserved
Tb927.10.10010	Tb927_11_v5	2468708	2469388	518.861	472.372	0.817711	215.276	280.438	0.640735	353.031	390.558	0.903915	0.0133604	-1.26916	-0.752242	-0.351864	No	not significant	0.659626	-0.555551	-0.274387	0.144596	No	not significant		Translation	60S acidic ribosomal protein, putative
Tb927.10.10020	Tb927_03_v4	2470006	2471811	180.127	235.311	0.765483	519.489	630.989	1.0718	304.978	302.917	1.0068	5.56851e-09	1.52808	1.42304	0.485594	Yes - slBF	mRNA-slBF	0.0231508	0.759692	0.364353	0.39534	No	not significant		Unknown: conserved	hypothetical protein, conserved
Tb927.10.10030	Tb927_03_v4	2472584	2472886	408.389	191.455	1.89605	101.45	128.944	0.680644	201.314	183.378	0.957168	7.08933e-11	-2.00917	-0.570264	-1.47803	Yes - PCF	both-PCF	0.00150374	-1.0205	-0.0621805	-0.986153	Yes - PCF	not significant	A3	Unknown: conserved	hypothetical protein, conserved
Tb927.10.10040	Tb927_08_v4	2473504	2473947	6.53815	85.1323	0.0714129	4.88586	51.8439	0.0942418	6.08586	47.5808	0.091128	0.360886	-0.420268	-0.715532	0.400182	No	not significant	0.874085	-0.10342	-0.839328	0.351709	No	not significant		Unknown: Tb-specific	hypothetical protein
Tb927.10.10050	Tb927_03_v4	2475035	2478700	1080.52	855.596	1.26288	1109.96	1805.94	0.58462	1650.97	815.358	1.9497	0.922883	0.0387801	1.07775	-1.11115	No	not significant	0.268723	0.611592	-0.0694973	0.626533	No	not significant		Unknown: conserved	hypothetical protein, conserved
Tb927.10.10060	Tb927_08_v4	2479630	2479977	25.4435	95.8471	0.351014	42.1679	158.485	0.257492	61.4832	161.657	0.346599	0.164388	0.728847	0.725535	-0.446998	No	not significant	0.0926314	1.27289	0.754128	-0.0182616	No	not significant		Unknown: Tb-specific	hypothetical protein, unlikely
Tb927.10.10070	Tb927_03_v4	2482194	2483861	230.567	450.508	0.49278	131.224	418.098	0.305757	111.88	457.578	0.244505	0.0497954	-0.813149	-0.107711	-0.688556	No	not significant	0.00731053	-1.04323	0.0224644	-1.01108	Yes - PCF	not significant		Unknown: conserved	hypothetical protein, conserved
Tb927.10.10080	Tb927_03_v4	2484232	2484672	267.136	537.506	0.642681	304.712	371.39	0.701245	227.215	479.269	0.433287	0.997502	0.189876	-0.533348	0.125817	No	not significant	0.558856	-0.233517	-0.165445	-0.568778	No	not significant		Unknown: conserved	hypothetical protein, conserved
Tb927.10.10090	Tb927_10_v5	2485465	2488725	361.132	709.011	0.488499	126.974	914.24	0.140214	209.892	771.435	0.272079	5.0543e-08	-1.508	0.366764	-1.80072	Yes - PCF	TE-PCF	0.0329942	-0.782883	0.121737	-0.84433	No	not significant		organelle biogenesis and structure	hypothetical protein, conserved
Tb927.10.1010	Tb927_08_v4	275676	276170	9.99361	27.5452	0.327133	19.1733	223.199	0.107712	30.4626	21.7484	0.489749	0.857038	0.940021	3.01846	-1.6027	No	not significant	0.363645	1.60796	-0.340893	0.582164	No	not significant		Unknown: Tb-specific	hypothetical protein
Tb927.10.10100	Tb927_03_v4	2489194	2491662	60.0094	462.552	0.13054	91.7493	825.938	0.106098	118.112	670.434	0.202891	0.0911521	0.612509	0.836416	-0.299102	No	not significant	0.00754993	0.976897	0.535478	0.636211	No	not significant		Unknown: conserved	hypothetical protein, conserved
Tb927.10.10110	Tb927_03_v4	2492263	2492709	36.4685	162.425	0.172732	25.2366	133.495	0.189046	57.4067	183.558	0.15667	0.490805	-0.53113	-0.28299	0.130202	No	not significant	0.188206	0.65457	0.176464	-0.140807	No	not significant		Unknown: conserved	hypothetical protein, conserved
Tb927.10.10120	Tb927_03_v4	2493006	2494730	174.414	905.577	0.192599	147.651	676.08	0.210472	233.468	945.231	0.224534	0.228409	-0.240317	-0.421644	0.128028	No	not significant	0.414816	0.42071	0.0618295	0.221329	No	not significant		Unknown: conserved	hypothetical protein, conserved
Tb927.10.10130	Tb927_11_v5	2495034	2496671	527.151	1047.73	0.43826	384.585	797.214	0.483433	296.552	1006.24	0.28797	0.140811	-0.454913	-0.394228	0.141528	No	not significant	0.0190755	-0.82993	-0.0582993	-0.605869	No	not significant		RNA-associated	mitochondrial RNA binding complex 1 subunit (MRB10130)
Tb927.10.10140	Tb927_10_v5	2497066	2498061	1992.73	2048.44	1.12274	5942.31	2277.47	2.53926	4167.81	2836.47	1.46936	0.000206321	1.57628	0.152907	1.17739	Yes - slBF	both-slBF	0.0516768	1.06454	0.469575	0.388173	No	not significant		organelle biogenesis and structure	paraflagellar rod component, putative (PFC19)
Tb927.10.10150	Tb927_03_v4	2498458	2500443	67.6968	261.808	0.252527	107.892	506.489	0.234141	104.774	578.437	0.211285	0.142768	0.672423	0.952023	-0.109062	No	not significant	0.0967368	0.630119	1.14365	-0.257244	No	not significant		Unknown: conserved	hypothetical protein, conserved
Tb927.10.10160	Tb927_11_v5	2501146	2502012	202.037	482.509	0.51872	257.5	540.145	0.45907	327.015	472.328	0.692347	0.701613	0.349959	0.162791	-0.176243	No	not significant	0.0625825	0.69474	-0.0307676	0.41654	No	not significant		RNA-associated	hypothetical protein, conserved
Tb927.10.10170	Tb927_11_v5	2502370	2503704	182.719	656.335	0.251394	389.633	694.064	0.561378	291.601	996.795	0.292539	0.000155132	1.09249	0.0806365	1.15902	Yes - slBF	both-slBF	0.0378003	0.674368	0.602864	0.218675	No	not significant		RNA-associated	predicted WD40 repeat protein
Tb927.10.10180	Tb927_03_v4	2504011	2504913	45.2472	288.618	0.171283	66.6232	397.334	0.168445	71.7959	370.847	0.193011	0.204819	0.558197	0.461191	-0.024106	No	not significant	0.219341	0.666074	0.361665	0.1723	No	not significant		Unknown: conserved	hypothetical protein, conserved
Tb927.10.10190	Tb927_11_v5	2505242	2507782	315.585	464.55	0.528753	685.458	1090.56	0.715476	510.932	511.862	0.998183	2.61761e-05	1.11904	1.23116	0.436308	Yes - slBF	mRNA-slBF	0.0108956	0.695103	0.139919	0.91671	No	not significant		Protease-related	hypothetical protein, conserved
Tb927.10.1020	Tb927_08_v4	276184	276657	6.08068	7.92934	0.869864	3.3419	14.8099	0.254992	7.27293	5.11267	1.64745	0.30371	-0.863566	0.90129	-1.77034	No	not significant	0.977099	0.258302	-0.633125	0.921377	No	not significant		Unknown: Tb-specific	hypothetical protein
Tb927.10.10200	Tb927_03_v4	2508593	2510002	150.279	395.086	0.380078	431.237	591.226	0.729394	270.391	552.647	0.489265	7.98008e-07	1.52084	0.581543	0.940402	Yes - slBF	both-slBF	0.0113208	0.847408	0.484193	0.36432	No	not significant		Unknown: conserved	hypothetical protein, conserved
Tb927.10.10210	Tb927_10_v5	2512813	2511692	16.0373	21.2844	1.57231	8.99847	11.2461	0.800139	16.1289	29.3946	0.72656	0.016438	-0.833684	-0.920368	-0.974567	No	not significant	0.920096	0.00821701	0.465756	-1.11374	No	not significant		Other	procyclin-associated gene 4 (PAG4) protein (PAG4)
Tb927.10.10220	Tb927_10_v5	2514186	2512930	10.8466	24.004	0.828865	12.1808	9.54916	1.91186	22.4751	44.2305	0.608369	0.984057	0.167367	-1.32983	1.20577	No	not significant	0.0564023	1.05108	0.881763	-0.446191	No	not significant		Other	procyclin-associated gene 2 (PAG2) protein (PAG2)
Tb927.10.10230	Tb927_10_v5	2515372	2514260	18.7944	30.4003	0.618231	5.0617	9.41189	0.346011	13.6952	30.9222	0.701685	0.000975226	-1.89261	-1.69153	-0.837329	Yes - PCF	both-PCF	0.91171	-0.456639	0.0245588	0.182678	No	not significant		Other	procyclin-associated gene 5 (PAG5) protein (PAG5)
Tb927.10.10240	Tb927_10_v5	2516671	2515454	27.7401	56.2404	0.493243	4.09761	53.5393	0.0942298	17.505	58.1741	0.62444	0.000141188	-2.75912	-0.0710068	-2.38804	Yes - PCF	both-PCF	0.882777	-0.664206	0.0487703	0.340266	No	not significant	A3	Other	procyclin-associated gene 1 (PAG1) protein (PAG1)
Tb927.10.10250	Tb927_10_v5	2518754	2518365	12396.8	9171.31	1.3517	31.2824	49.0415	0.310168	38.0373	510.134	0.0745635	8.64787e-49	-8.6304	-7.54698	-2.12365	Yes - PCF	mRNA-PCF	9.09455e-43	-8.34834	-4.16818	-4.18016	Yes - PCF	both-PCF	A2	Other	EP2 procyclin (EP2)
Tb927.10.10260	Tb927_10_v5	2520109	2519684	30343	23978.8	1.4761	32.3237	128.821	0.522908	107.344	1053.39	0.101903	5.95159e-35	-9.87456	-7.54024	-1.49716	Yes - PCF	mRNA-PCF	7.05175e-31	-8.14298	-4.50864	-3.85653	Yes - PCF	both-PCF	A2	Other	EP1 procyclin (EP1)
Tb927.10.10270	Tb927_08_v4	2521801	2521460	11.2136	22.1455	0.50636	20.7842	30.1553	0.689238	14.8919	14.8463	0.600831	0.880011	0.890239	0.445399	0.44484	No	not significant	0.837067	0.409284	-0.576904	0.246796	No	not significant		Unknown: Tb-specific	hypothetical protein
Tb927.10.10280	Tb927_10_v5	2531786	2524671	25694.7	3163.12	7.15981	14070.1	11139.8	1.30407	11313.2	3751.17	3.28176	0.0391761	-0.868841	1.81631	-2.45689	No	not significant	0.00566512	-1.18346	0.245991	-1.12545	Yes - PCF	not significant		organelle biogenesis and structure	microtubule-associated protein, putative
Tb927.10.10290	Tb927_03_v4	2532665	2532117	230.654	859.268	0.207334	321.791	555.711	0.388748	329.66	608.888	0.589192	0.27641	0.480395	-0.628774	0.906875	No	not significant	0.463146	0.51525	-0.496932	1.50678	No	not significant		Unknown: conserved	hypothetical protein, conserved
Tb927.10.1030	Tb927_11_v5	280535	279141	1531.81	3037.16	0.601123	5359.68	2488.85	2.05383	4977.74	4249.93	1.14261	2.36114e-05	1.80691	-0.287243	1.77258	Yes - slBF	TE-slBF	3.17951e-06	1.70026	0.484719	0.9266	Yes - cBF	both-cBF		Protease-related	serine carboxypeptidase III precursor, putative,serine peptidase, Clan SC, Family S10 (CBP1)
Tb927.10.10300	Tb927_03_v4	2535103	2533322	161.834	747.408	0.216527	193.973	717.623	0.2703	101.278	719.717	0.168852	0.429052	0.261345	-0.0586709	0.320016	No	not significant	0.11326	-0.676197	-0.0544674	-0.35878	No	not significant		Unknown: conserved	hypothetical protein, conserved
Tb927.10.10310	Tb927_03_v4	2536920	2535475	250.486	870.506	0.272435	158.819	655.325	0.242352	86.3286	511.473	0.168784	0.0258598	-0.65734	-0.409643	-0.168806	No	not significant	7.73205e-07	-1.53682	-0.767196	-0.69073	Yes - PCF	both-PCF		Unknown: conserved	hypothetical protein, conserved
Tb927.10.10320	Tb927_10_v5	2537736	2537407	175.244	304.866	0.574824	273.558	241.422	1.16468	443.202	447.067	0.991355	0.0522732	0.642477	-0.33662	1.01874	No	not significant	0.00299469	1.3386	0.552317	0.786282	Yes - cBF	not significant		organelle biogenesis and structure	dynein light chain, putative,dynein Tctex1 family, putative
Tb927.10.10330	Tb927_11_v5	2539778	2538105	393.92	951.577	0.398429	554.34	1111.86	0.500809	262.886	939.769	0.293268	0.0371079	0.492867	0.224586	0.329938	No	not significant	0.1176	-0.583464	-0.0180149	-0.442101	No	not significant		Protease-related	hypothetical protein, conserved
Tb927.10.10340	Tb927_11_v5	2544040	2540513	704.371	1051.67	0.669763	867.342	1669.7	0.510242	716.27	948.667	0.658529	0.336942	0.300264	0.666903	-0.392471	No	not significant	0.693656	0.0241666	-0.148711	-0.0244042	No	not significant		DNA-associated	structural maintenance of chromosome 2, putative (SMC2)
Tb927.10.10350	Tb927_10_v5	2547748	2545928	448.932	165.127	2.71355	1187.43	491.898	2.8349	540.588	192.395	2.61851	1.48959e-06	1.40327	1.57479	0.0631201	Yes - slBF	both-slBF	0.332744	0.268034	0.2205	-0.0514362	No	not significant		Phosphorylation	protein kinase, putative
Tb927.10.10360	Tb927_10_v5	2558502	2548906	4854.95	1689	2.5215	5594.16	7176.59	0.767695	3022.39	1881.61	1.22833	0.500453	0.204466	2.08713	-1.71568	No	mRNA-slBF	0.125587	-0.683766	0.1558	-1.03759	No	not significant		organelle biogenesis and structure	microtubule-associated protein, putative
Tb927.10.10370	Tb927_10_v5	2559409	2558861	217.393	1083.35	0.176784	355.142	691.984	0.383664	360.38	941.639	0.382716	0.0309317	0.708092	-0.646684	1.11785	No	not significant	0.0666918	0.729216	-0.20225	1.11428	No	not significant		Other	hypothetical protein, conserved
Tb927.10.10380	Tb927_11_v5	2561328	2559766	523.069	711.734	0.702459	632.586	787.75	0.713938	791.667	895.501	0.871351	0.406635	0.274259	0.1464	0.023385	No	not significant	0.142949	0.597891	0.331356	0.310841	No	not significant		RNA-associated	ATP-dependent DEAD/H RNA helicase, putative
Tb927.10.10390	Tb927_10_v5	2563760	2562282	3849.41	3137.74	1.22681	2631.54	2128.4	1.2364	2740.02	2553.54	1.07303	0.217473	-0.54873	-0.559957	0.0112267	No	not significant	0.184284	-0.49045	-0.297224	-0.193226	No	not significant		metabolism	trypanothione reductase
Tb927.10.1040	Tb927_11_v5	282251	280857	1047.44	2176.53	0.630489	6079.47	2627.94	2.1222	5860.33	5427.56	1.13611	2.73657e-08	2.53708	0.271905	1.75102	Yes - slBF	TE-slBF	5.50985e-10	2.48412	1.31828	0.849559	Yes - cBF	both-cBF	B1	Protease-related	serine carboxypeptidase III precursor, putative,serine carboxypeptidase (CBP1) precursor, putative,serine peptidase, Clan SC, Family S10 (CBP1)
Tb927.10.10400	Tb927_11_v5	2565118	2564138	331.512	603.375	0.549429	378.527	519.425	0.822515	261.865	486.117	0.554066	0.768877	0.191337	-0.216141	0.582109	No	not significant	0.5853	-0.340236	-0.311753	0.0121233	No	not significant		Translation	hypothetical protein, conserved
Tb927.10.10410	Tb927_01_v4	2567586	2565451	282.582	1235.15	0.228784	292.729	966.698	0.302814	235.162	1024.35	0.229572	0.817995	0.0508984	-0.353546	0.404444	No	not significant	0.403317	-0.265016	-0.269978	0.00496192	No	not significant		DNA-associated	DNA replication licensing factor MCM8, putative
Tb927.10.10420	Tb927_10_v5	2568283	2567888	262.702	857.708	0.273869	154.677	270.62	0.376792	168.28	578.616	0.290831	0.00195064	-0.764165	-1.66422	0.46028	No	mRNA-PCF	0.017763	-0.642565	-0.56788	0.0866952	No	not significant		metabolism	monothiol glutaredoxin, putative
Tb927.10.10430	Tb927_03_v4	2569539	2568505	26.0572	446.112	0.0562881	22.4396	321.806	0.0690291	35.385	434.355	0.0759618	0.89878	-0.215639	-0.471215	0.294373	No	not significant	0.415145	0.441455	-0.0385322	0.432443	No	not significant		Unknown: conserved	hypothetical protein, conserved
Tb927.10.10440	Tb927_02_v4	2571207	2570065	82.7518	253.547	0.312313	136.53	346.302	0.394251	106.142	259.126	0.342948	0.019687	0.722355	0.449782	0.336123	No	not significant	0.365715	0.359127	0.0314019	0.135	No	not significant		Transporter	mitochondrial carrier protein (MCP8)
Tb927.10.10460	Tb927_11_v5	2572553	2572215	1483.7	833.563	1.6794	1689.47	744.015	2.02151	1408.3	982.595	1.66594	0.665284	0.187371	-0.16396	0.267488	No	not significant	0.804807	-0.0752456	0.237305	-0.0116054	No	not significant		DNA-associated	histone H2B, putative
Tb927.10.10470	Tb927_11_v5	2573461	2573123	1487.65	814.187	1.80275	1652.87	677.672	2.34005	1542.2	1069.54	1.56213	0.744723	0.151936	-0.264773	0.376343	No	not significant	0.926554	0.0519467	0.393561	-0.206686	No	not significant		DNA-associated	histone H2B, putative
Tb927.10.10480	Tb927_11_v5	2574369	2574031	1445.87	800.745	1.56016	1663.93	688.176	2.27207	1470.38	1012.38	1.46618	0.6513	0.202652	-0.218567	0.542313	No	not significant	0.913311	0.024246	0.33833	-0.0896338	No	not significant		DNA-associated	histone H2B, putative
Tb927.10.10490	Tb927_11_v5	2575277	2574939	1534.55	777.456	1.65817	1681.19	733.263	2.1654	1519.07	1079.1	1.52129	0.721598	0.13167	-0.0844306	0.385039	No	not significant	0.912131	-0.0146313	0.473002	-0.1243	No	not significant		DNA-associated	histone H2B, putative
Tb927.10.1050	Tb927_11_v5	284266	282866	767.181	1760.98	0.600792	3202.85	1915.6	1.55396	3402.61	3705.73	0.936592	6.57905e-07	2.06172	0.121419	1.37101	Yes - slBF	TE-slBF	8.80418e-09	2.149	1.07338	0.640556	Yes - cBF	both-cBF	B1	Protease-related	serine carboxypeptidase III precursor, putative,serine peptidase, Clan SC, Family S10 (CBP1)
Tb927.10.10500	Tb927_11_v5	2576180	2575842	1458.95	873.459	1.54223	1706.72	748.054	2.14013	1444.79	925.607	1.56091	0.65465	0.226298	-0.223599	0.472676	No	not significant	0.809662	-0.0140759	0.0836583	0.0173628	No	not significant		DNA-associated	histone H2B, putative
Tb927.10.10510	Tb927_11_v5	2577088	2576750	1422.46	800.32	1.73376	1668.07	720.859	2.19286	1467.97	1059.8	1.52121	0.694219	0.22979	-0.150861	0.338914	No	not significant	0.900606	0.0454329	0.405147	-0.188677	No	not significant		DNA-associated	histone H2B, putative
Tb927.10.10520	Tb927_11_v5	2578899	2578561	1418.52	802.176	1.80226	1674.26	696.321	2.24549	1472.81	1065.18	1.38742	0.643165	0.239138	-0.204167	0.317228	No	not significant	0.899474	0.0541785	0.409107	-0.377402	No	not significant		DNA-associated	histone H2B, putative
Tb927.10.10530	Tb927_11_v5	2579802	2579464	1503.29	784.617	1.69694	1681.17	663.273	2.43803	1427.79	1082.98	1.40048	0.712045	0.161349	-0.242384	0.522784	No	not significant	0.819721	-0.0743347	0.464943	-0.277011	No	not significant		DNA-associated	histone H2B, putative
Tb927.10.10540	Tb927_11_v5	2580710	2580372	1469.32	760.624	1.67479	1617.67	725.148	2.13674	1438.78	1014.71	1.41642	0.69294	0.138764	-0.0689084	0.351433	No	not significant	0.939884	-0.0303052	0.415808	-0.241731	No	not significant		DNA-associated	histone H2B, putative
Tb927.10.10550	Tb927_11_v5	2581618	2581280	1419.8	800.793	1.62788	1641.13	681.948	2.28394	1510.52	1063.89	1.41981	0.63686	0.209005	-0.231767	0.488532	No	not significant	0.945419	0.0893596	0.409845	-0.197295	No	not significant		DNA-associated	histone H2B, putative
Tb927.10.10560	Tb927_11_v5	2582526	2582188	1415.9	806.366	1.5867	1715.03	673.693	2.39133	1533.63	1080.09	1.41991	0.615635	0.276518	-0.259344	0.591788	No	not significant	0.94991	0.115236	0.421643	-0.160227	No	not significant		DNA-associated	histone H2B, putative
Tb927.10.10570	Tb927_11_v5	2583434	2583096	1521.51	852.934	1.58404	1713.63	779.048	2.08608	1415.59	980.459	1.63759	0.664962	0.17155	-0.130723	0.397186	No	not significant	0.775927	-0.104107	0.201022	0.0479626	No	not significant		DNA-associated	histone H2B, putative
Tb927.10.10580	Tb927_11_v5	2584337	2583999	1474.53	788.318	1.73648	1712.98	671.654	2.37013	1538.49	1048.58	1.46721	0.640146	0.216251	-0.231061	0.448801	No	not significant	0.949459	0.0612614	0.411589	-0.243085	No	not significant		DNA-associated	histone H2B, putative
Tb927.10.10590	Tb927_11_v5	2585245	2584907	1465.42	830.807	1.73389	1716.44	733.294	2.0428	1526.36	1083.93	1.40817	0.658705	0.228104	-0.180123	0.236541	No	not significant	0.965502	0.058781	0.383684	-0.300184	No	not significant		DNA-associated	histone H2B, putative
Tb927.10.1060	Tb927_11_v5	287406	285796	7387.16	2114.97	3.66824	2719.76	1311.05	2.06416	5013.96	2389.17	2.38108	0.00437347	-1.44154	-0.689912	-0.82953	Yes - PCF	both-PCF	0.329341	-0.559069	0.17587	-0.623471	No	not significant		Protein folding	T-complex protein 1, delta subunit, putative (TCP-1-delta)
Tb927.10.10600	Tb927_10_v5	2585901	2585566	67.8416	297.329	0.414559	12.1188	93.7043	0.12933	25.4764	104.946	0.233492	5.43868e-06	-2.48493	-1.66587	-1.68052	Yes - PCF	both-PCF	0.00889765	-1.41301	-1.50241	-0.828206	Yes - PCF	not significant	A3	organelle biogenesis and structure	ARP2/3 complex 16kDa subunit, putative,ARP2/3 complex subunit, putative
Tb927.10.10610	Tb927_11_v5	2587694	2587005	1505.45	1071.08	1.44199	703.556	455.813	1.54352	1199.16	816.958	1.14215	0.000222294	-1.09746	-1.23255	0.098164	Yes - PCF	both-PCF	0.0316774	-0.328171	-0.39073	-0.336307	No	not significant		Phosphorylation	protein tyrosine phosphatase, putative
Tb927.10.10620	Tb927_03_v4	2588848	2587958	174.33	448.044	0.380724	193.662	496.815	0.351877	156.801	490.805	0.319478	0.531623	0.151721	0.149071	-0.113676	No	not significant	0.909084	-0.152886	0.131511	-0.253031	No	not significant		Unknown: conserved	hypothetical protein, conserved
Tb927.10.10630	Tb927_03_v4	2590018	2589236	270.285	437.223	0.495337	478.462	529.721	0.903234	240.524	469.985	0.511769	0.00140072	0.823924	0.276863	0.86669	No	not significant	0.966713	-0.1683	0.104246	0.0470826	No	not significant		Unknown: conserved	hypothetical protein, conserved
Tb927.10.10640	Tb927_03_v4	2590558	2590268	88.7431	313.939	0.263479	66.0829	141.898	0.450796	104.712	241.403	0.4127	0.456124	-0.425359	-1.14563	0.774786	No	not significant	0.302319	0.238714	-0.37904	0.647405	No	not significant		Unknown: conserved	hypothetical protein, conserved
Tb927.10.10650	Tb927_10_v5	2592382	2590955	202.26	591.726	0.349316	303.854	796.274	0.440419	218.48	613.634	0.365741	0.0190406	0.587169	0.428336	0.334344	No	not significant	0.818742	0.111296	0.0524487	0.0662911	No	not significant		metabolism	iron-containing hydrogenase, putative
Tb927.10.10670	Tb927_11_v5	2594322	2593723	211.562	410.819	0.630335	195.83	262.09	0.818886	84.2305	182.478	0.474041	0.584722	-0.111481	-0.648439	0.377545	No	not significant	3.28434e-06	-1.32867	-1.17078	-0.411107	Yes - PCF	both-PCF		Phosphorylation	kinetoplastid-specific dual specificity phosphatase, putative
Tb927.10.10680	Tb927_03_v4	2598548	2595567	45.8179	449.496	0.107132	23.2587	533.56	0.0397459	54.9699	457.523	0.134376	0.245898	-0.97814	0.247341	-1.43051	No	not significant	0.475982	0.26273	0.0255339	0.326896	No	not significant		Unknown: conserved	hypothetical protein, conserved
Tb927.10.10690	Tb927_03_v4	2600551	2599400	190.906	287.16	0.664807	238.512	396.5	0.607768	169.936	336.001	0.505761	0.508179	0.321202	0.465467	-0.129414	No	not significant	0.940768	-0.167867	0.226612	-0.394478	No	not significant		Unknown: conserved	hypothetical protein, conserved
Tb927.10.1070	Tb927_10_v5	289260	288355	848.011	255.264	2.95046	469.378	281.95	1.66476	351.77	258.615	1.20096	0.0104584	-0.853334	0.14345	-0.825629	No	not significant	5.13218e-05	-1.26945	0.0188168	-1.29675	Yes - PCF	both-PCF		Phosphorylation	cell division protein kinase 2 homolog 1,cdc2- like protein kinase (CRK1)
Tb927.10.10700	Tb927_11_v5	2602126	2601059	184.307	774.187	0.2279	168.358	425.277	0.370283	196.373	531.754	0.369914	0.721954	-0.130583	-0.864279	0.70023	No	not significant	0.947233	0.091483	-0.541924	0.698793	No	not significant		RNA-associated	splicing factor Prp31
Tb927.10.10710	Tb927_03_v4	2603648	2602521	78.3999	543.739	0.155825	143.056	613.775	0.248236	118.155	500.849	0.217564	0.0117182	0.867661	0.174794	0.671786	No	not significant	0.121507	0.591756	-0.118539	0.481513	No	not significant		Unknown: conserved	hypothetical protein, conserved
Tb927.10.10720	Tb927_03_v4	2605328	2604423	235.188	708.095	0.437975	1182.52	875.988	1.35624	745.077	768.215	0.937254	2.53343e-10	2.32998	0.306969	1.6307	Yes - slBF	TE-slBF	6.88633e-06	1.66358	0.117567	1.09759	Yes - cBF	both-cBF	B1	Unknown: conserved	hypothetical protein, conserved
Tb927.10.10730	Tb927_08_v4	2610293	2605764	634.269	1157.61	0.638671	808.926	1480.27	0.465068	341.785	888.855	0.341115	0.455646	0.350914	0.354709	-0.457631	No	not significant	0.00325656	-0.892004	-0.381133	-0.904812	No	not significant		Unknown: Tb-specific	hypothetical protein
Tb927.10.10740	Tb927_03_v4	2612962	2611259	217.409	479.122	0.453765	168.575	374.801	0.418222	102.097	308.481	0.328831	0.3905	-0.367016	-0.354267	-0.117674	No	not significant	0.00394434	-1.09047	-0.635211	-0.464598	Yes - PCF	not significant		Unknown: conserved	hypothetical protein, conserved
Tb927.10.10750	Tb927_11_v5	2618047	2613335	278.095	933.266	0.297981	543.842	1511.32	0.361334	299.373	1036.63	0.248777	0.000356828	0.967606	0.695452	0.278111	No	both-slBF	0.893628	0.106364	0.151546	-0.260365	No	not significant		Protease-related	zinc carboxypeptidase, putative,metallo- peptidase, Clan MC, Family M14
Tb927.10.10770	Tb927_03_v4	2621653	2619797	17.6732	1402.25	0.0145794	21.1971	1235.8	0.0171525	15.8699	656.112	0.0241877	0.72365	0.262309	-0.182298	0.234489	No	not significant	0.729794	-0.155269	-1.09573	0.730345	No	not significant		Unknown: conserved	hypothetical protein, conserved
Tb927.10.10780	Tb927_03_v4	2622936	2622292	174.01	519.218	0.38415	174.061	354.534	0.429941	257.301	612.465	0.339837	0.878255	0.000420888	-0.550418	0.162472	No	not significant	0.26856	0.564285	0.238287	-0.176827	No	not significant		Unknown: conserved	hypothetical protein, conserved
Tb927.10.10790	Tb927_08_v4	2623451	2622996	7.33396	103.383	0.0713441	5.04587	103.869	0.0460852	6.10886	100.995	0.0604869	0.119312	-0.539488	0.00676737	-0.63049	No	not significant	0.531945	-0.263688	-0.0337149	-0.23817	No	not significant		Unknown: Tb-specific	hypothetical protein
Tb927.10.1080	Tb927_11_v5	290454	290023	3452.28	10186.8	0.347165	522.841	4022.07	0.155475	1223.9	5516.25	0.286503	6.04866e-06	-2.72311	-1.34069	-1.15893	Yes - PCF	mRNA-PCF	0.0782234	-1.49606	-0.884938	-0.277069	No	both-PCF	A3	Translation	40S ribosomal protein S23, putative (RPS23)
Tb927.10.10800	Tb927_10_v5	2624938	2623580	154.724	508.693	0.45506	155.45	370.321	0.419961	132.865	320.247	0.35558	0.790611	0.00674494	-0.458016	-0.115801	No	not significant	0.25004	-0.219743	-0.667611	-0.355884	No	not significant		Metabolism	palmitoyl acyltransferase 2, putative
Tb927.10.10810	Tb927_10_v5	2628799	2626943	68.9115	365.063	0.212993	102.163	429.885	0.260626	82.6716	375.049	0.169563	0.237698	0.568057	0.235806	0.291174	No	not significant	0.8927	0.262647	0.0389315	-0.328987	No	not significant		Metabolism	adenosine deaminase-like protein
Tb927.10.10820	Tb927_03_v4	2630065	2629064	106.417	618.975	0.164813	68.6417	502.676	0.136553	58.1209	538.792	0.118322	0.0743119	-0.632572	-0.300251	-0.271374	No	not significant	0.0208474	-0.8726	-0.200151	-0.478109	No	not significant		Unknown: conserved	hypothetical protein, conserved
Tb927.10.10830	Tb927_11_v5	2631466	2630504	752.998	383.036	1.79808	307.872	244.126	1.3233	205.739	308.041	0.667895	2.09046e-06	-1.29032	-0.649853	-0.442314	Yes - PCF	both-PCF	8.92122e-12	-1.87183	-0.314357	-1.42876	Yes - PCF	both-PCF		RNA-associated	RGG2 (RGG2)
Tb927.10.10840	Tb927_03_v4	2634752	2633043	170.449	311.488	0.547211	865.43	567.097	1.53433	613.587	508.984	1.04583	2.62245e-11	2.34407	0.864422	1.48744	Yes - slBF	TE-slBF	1.00544e-07	1.84793	0.708447	0.934485	Yes - cBF	both-cBF	B1	Unknown: conserved	hypothetical protein, conserved
Tb927.10.10850	Tb927_11_v5	2638240	2635529	2436.53	609.519	3.70149	1303.68	748.303	1.70129	2192.05	737.745	2.1666	0.028607	-0.902241	0.295952	-1.12148	No	not significant	0.48644	-0.152546	0.275451	-0.772676	No	not significant		RNA-associated	argonaute-like protein (AGO1)
Tb927.10.10870	Tb927_10_v5	2652113	2650401	119.156	335.118	0.355565	125.166	554.356	0.229602	148.528	447.152	0.332165	0.734298	0.0709923	0.726146	-0.630977	No	not significant	0.264492	0.317884	0.416097	-0.0982137	No	not significant		Phosphorylation	protein kinase, putative
Tb927.10.10880	Tb927_02_v4	2654511	2652457	1377.15	683.112	2.09673	892.321	903.766	1.00001	1088.18	1001.78	1.12945	0.0912728	-0.626051	0.403828	-1.06813	No	not significant	0.308423	-0.339772	0.552378	-0.892515	No	not significant		Transporter	ATP-binding cassette protein, putative,ABC transporter, putative,ATPase, putative
Tb927.10.10890	Tb927_11_v5	2657184	2655070	5381.7	2643.04	1.82696	513.603	1092.93	0.46062	1284.38	1423.63	1.32505	2.71585e-18	-3.38934	-1.274	-1.9878	Yes - PCF	mRNA-PCF	1.34806e-06	-2.06699	-0.892625	-0.463398	Yes - PCF	both-PCF	A3	Protein folding	heat shock protein, putative
Tb927.10.1090	Tb927_11_v5	291266	290835	3431.42	10084.3	0.345597	513.852	4009.72	0.155371	1186.11	5428.84	0.288288	8.61308e-06	-2.73938	-1.33054	-1.15337	Yes - PCF	mRNA-PCF	0.0825656	-1.53257	-0.893395	-0.261583	No	both-PCF	A3	Translation	40S ribosomal protein S23, putative (RPS23)
Tb927.10.10900	Tb927_11_v5	2659959	2657845	5554.45	2605.19	1.85463	486.346	1088.85	0.437853	1370.73	1398.84	1.30882	5.42633e-19	-3.51359	-1.25858	-2.08261	Yes - PCF	mRNA-PCF	7.02311e-07	-2.0187	-0.897156	-0.502865	Yes - PCF	both-PCF	A3	Protein folding	heat shock protein, putative
Tb927.10.10910	Tb927_11_v5	2662733	2660619	5532.68	2692.65	1.85386	496.3	1115.89	0.444759	1365.86	1365.97	1.32612	8.00469e-19	-3.47869	-1.27084	-2.05943	Yes - PCF	mRNA-PCF	8.31587e-07	-2.01817	-0.979102	-0.483314	Yes - PCF	both-PCF	A3	Protein folding	heat shock protein, putative
Tb927.10.10920	Tb927_11_v5	2665482	2663368	5477.13	2488.1	1.91106	521.74	1090.9	0.468466	1369.55	1435.98	1.34063	4.6866e-18	-3.39202	-1.18953	-2.02836	Yes - PCF	mRNA-PCF	1.91806e-06	-1.99972	-0.793008	-0.511461	Yes - PCF	both-PCF	A3	Protein folding	heat shock protein, putative
Tb927.10.10930	Tb927_11_v5	2668262	2666148	5283.83	2523.34	1.7322	484.481	1101.17	0.459581	1301.32	1371.66	1.23199	6.67485e-19	-3.44707	-1.1963	-1.91421	Yes - PCF	both-PCF	4.18717e-07	-2.02161	-0.879416	-0.491608	Yes - PCF	both-PCF	A3	Protein folding	heat shock protein, putative
Tb927.10.10940	Tb927_11_v5	2671047	2668933	5380.48	2704.36	1.79296	524.659	1122.8	0.467276	1341.51	1353.24	1.31321	4.19976e-18	-3.35829	-1.26818	-1.94	Yes - PCF	mRNA-PCF	8.31587e-07	-2.00388	-0.998869	-0.449244	Yes - PCF	both-PCF	A3	Protein folding	heat shock protein, putative
Tb927.10.10950	Tb927_11_v5	2673818	2671704	5428.8	2570.11	1.77023	492.168	1105.33	0.424575	1298.94	1380.05	1.23533	3.80796e-19	-3.46341	-1.21736	-2.05985	Yes - PCF	mRNA-PCF	4.45181e-07	-2.0633	-0.897109	-0.519042	Yes - PCF	both-PCF	A3	Protein folding	heat shock protein, putative
Tb927.10.10960	Tb927_11_v5	2676593	2674479	5527.83	2532.34	1.71659	487.32	1132.33	0.430368	1319.63	1440.07	1.24749	5.15161e-19	-3.50377	-1.16117	-1.99591	Yes - PCF	mRNA-PCF	7.00442e-07	-2.06658	-0.814332	-0.460518	Yes - PCF	both-PCF	A3	Protein folding	heat shock protein, putative
Tb927.10.10970	Tb927_11_v5	2679368	2677254	5500.07	2537.76	1.86505	497.033	1081.24	0.494754	1281.88	1363.58	1.29165	4.35376e-18	-3.46804	-1.23087	-1.91443	Yes - PCF	mRNA-PCF	3.89013e-07	-2.10119	-0.896158	-0.530002	Yes - PCF	both-PCF	A3	Protein folding	heat shock protein, putative
Tb927.10.10980	Tb927_11_v5	2682131	2680017	5450.52	2639.85	1.85362	468.556	1115.57	0.465087	1245.36	1415.13	1.21222	2.34123e-18	-3.5401	-1.24268	-1.99478	Yes - PCF	both-PCF	2.84512e-07	-2.12983	-0.899521	-0.612692	Yes - PCF	both-PCF	A3	Protein folding	heat shock protein 83,heat shock protein
Tb927.10.10990	Tb927_03_v4	2684778	2683036	652.517	691.339	0.922726	299.798	656.223	0.445935	417.56	721.15	0.57902	0.00010146	-1.12203	-0.0752067	-1.04907	Yes - PCF	both-PCF	0.0350473	-0.644031	0.0609054	-0.672291	No	not significant		Unknown: conserved	predicted WD40 repeat protein
Tb927.10.1100	Tb927_11_v5	292297	291728	4228.72	10908.7	0.399009	477.051	5742.36	0.105573	1692.25	7946.11	0.218122	1.18483e-05	-3.14801	-0.925758	-1.91818	Yes - PCF	both-PCF	0.133752	-1.32128	-0.457154	-0.871289	No	not significant	A3	Translation	60S ribosomal protein L9, putative
Tb927.10.11000	Tb927_03_v4	2686387	2685371	39.7066	716.505	0.0521991	51.4809	602.853	0.0853955	48.6018	720.3	0.060546	0.368591	0.374658	-0.24917	0.710136	No	not significant	0.724346	0.29163	0.00762138	0.214008	No	not significant		Unknown: conserved	hypothetical protein, conserved
Tb927.10.11010	Tb927_03_v4	2687898	2687002	49.4791	238.179	0.206402	254.654	507.184	0.472892	95.1723	411.68	0.295392	1.93947e-13	2.36365	1.09046	1.19606	Yes - slBF	both-slBF	0.000290408	0.943722	0.789476	0.517177	No	both-cBF	B1	Unknown: conserved	hypothetical protein, conserved
Tb927.10.11020	Tb927_03_v4	2692229	2689374	597.574	735.398	0.767435	259.163	757.604	0.353078	434.384	661.07	0.43613	0.000638371	-1.20526	0.0429197	-1.12006	Yes - PCF	both-PCF	0.119273	-0.460148	-0.153723	-0.815289	No	not significant		DNA-associated	DNA mismatch repair protein, putative,MSH2 (MSH2)
Tb927.10.11030	Tb927_03_v4	2693614	2693312	643.219	548.751	0.957648	278.99	247.301	0.734777	443.038	433.03	0.928672	0.000156125	-1.2051	-1.14988	-0.382189	Yes - PCF	mRNA-PCF	0.180426	-0.537879	-0.341684	-0.0443261	No	not significant		Unknown: conserved	hypothetical protein, conserved
Tb927.10.11040	Tb927_03_v4	2696500	2694188	73.7751	754.648	0.107881	31.2911	513.764	0.0609056	40.2653	666.246	0.0730273	0.00624064	-1.23738	-0.554699	-0.824795	Yes - PCF	both-PCF	0.121044	-0.873596	-0.179749	-0.562933	No	not significant		Unknown: conserved	hypothetical protein, conserved
Tb927.10.11050	Tb927_11_v5	2697703	2696765	207.795	649.223	0.331573	191.394	530.101	0.367493	128.957	693.429	0.143363	0.380709	-0.118614	-0.292445	0.148389	No	not significant	0.0135015	-0.688271	0.0950352	-1.20965	No	not significant		Translation	hypothetical protein, conserved
Tb927.10.11060	Tb927_03_v4	2698602	2698012	249.214	675.51	0.368928	38.9157	244.843	0.127856	86.2847	503.604	0.171334	4.92924e-15	-2.67896	-1.46412	-1.52882	Yes - PCF	mRNA-PCF	1.18079e-05	-1.53021	-0.423686	-1.10652	Yes - PCF	both-PCF	A2	Unknown: conserved	hypothetical protein, conserved
Tb927.10.11070	Tb927_03_v4	2700369	2698918	76.9041	418.518	0.183753	207.09	521.134	0.397384	166.484	636.043	0.26175	6.98583e-07	1.42912	0.316364	1.11276	Yes - slBF	both-slBF	7.89003e-05	1.11425	0.603835	0.510416	Yes - cBF	both-cBF		Unknown: conserved	hypothetical protein, conserved
Tb927.10.11080	Tb927_10_v5	2708770	2705276	1352.81	374.99	2.31214	1809.41	1318.64	1.51534	1560.57	695.976	1.89195	0.149603	0.419557	1.81413	-0.609591	No	mRNA-slBF	0.41274	0.206116	0.892186	-0.289357	No	not significant		organelle biogenesis and structure	paraflagellar rod protein
Tb927.10.11090	Tb927_03_v4	2711171	2709117	68.3968	766.957	0.0880967	71.2438	706.52	0.100838	41.5078	725.334	0.0572258	0.798081	0.0588359	-0.118415	0.194872	No	not significant	0.280217	-0.720545	-0.0805018	-0.622422	No	not significant		Unknown: conserved	hypothetical protein, conserved
Tb927.10.1110	Tb927_10_v5	299226	293830	22.5081	340.559	0.0724109	18.6486	586.08	0.0318191	19.6445	410.831	0.0478165	0.241579	-0.271382	0.783192	-1.18631	No	not significant	0.592258	-0.19632	0.270638	-0.598697	No	not significant		organelle biogenesis and structure	kinesin, putative
Tb927.10.11100	Tb927_03_v4	2713402	2711696	195.38	627.077	0.322404	211.909	600.804	0.35271	141.277	559.579	0.297055	0.940636	0.117165	-0.0617489	0.129612	No	not significant	0.141076	-0.46776	-0.1643	-0.118136	No	not significant		DNA-associated	deoxyribodipyrimidine photolyase, putative,DNA repair enzyme, putative
Tb927.10.11110	Tb927_03_v4	2716522	2713985	121.986	568.346	0.214634	138.284	739.212	0.17749	115.304	1023.87	0.161716	0.82149	0.180921	0.379219	-0.274141	No	not significant	0.77529	-0.0812749	0.849197	-0.408411	No	not significant		Unknown: conserved	hypothetical protein, conserved
Tb927.10.11120	Tb927_03_v4	2717587	2716931	94.8652	580.937	0.142692	64.6034	237.353	0.272182	59.6444	504.869	0.110945	0.385891	-0.55427	-1.29134	0.931672	No	not significant	0.287685	-0.669493	-0.20247	-0.363057	No	not significant		Unknown: conserved	hypothetical protein, conserved
Tb927.10.11130	Tb927_10_v5	2720928	2717995	245.459	805.152	0.30486	118.107	689.196	0.171369	228.733	833.407	0.206847	0.00208702	-1.05539	-0.224347	-0.831041	Yes - PCF	not significant	0.444609	-0.10182	0.0497595	-0.559586	No	not significant		DNA-associated	hypothetical protein, conserved
Tb927.10.11140	Tb927_03_v4	2726379	2721709	465.235	784.652	0.674156	1067.02	1930.18	0.652652	1578.59	1031	1.26716	0.00107182	1.19755	1.29861	-0.0467683	Yes - slBF	mRNA-slBF	6.09786e-06	1.76261	0.393918	0.910446	Yes - cBF	both-cBF		Unknown: conserved	hypothetical protein, conserved
Tb927.10.11150	Tb927_03_v4	2729380	2728700	280.051	778.205	0.314474	202.8	487.921	0.41564	273.903	579.011	0.467711	0.249652	-0.465633	-0.673502	0.402394	No	not significant	0.727709	-0.0320223	-0.426559	0.572677	No	not significant		Unknown: conserved	hypothetical protein, conserved
Tb927.10.11160	Tb927_10_v5	2731006	2729993	54.456	718.262	0.0782654	69.7547	393.804	0.169203	65.1678	664.631	0.0980511	0.394723	0.3572	-0.867032	1.1123	No	not significant	0.795944	0.259069	-0.111958	0.325159	No	not significant		Other	HIRA-interacting protein 5, putative
Tb927.10.11170	Tb927_03_v4	2736793	2731370	578.637	954.389	0.60629	273.549	1161.89	0.223521	470.468	979.377	0.477457	0.000173328	-1.08086	0.283829	-1.4396	Yes - PCF	both-PCF	0.293765	-0.29856	0.0372866	-0.344639	No	not significant		Unknown: conserved	hypothetical protein, conserved
Tb927.10.11180	Tb927_11_v5	2739410	2737146	586.147	1179.22	0.635481	456.58	857.016	0.542698	362.791	1012.43	0.352368	0.0436173	-0.360396	-0.460438	-0.227699	No	not significant	0.00271383	-0.692123	-0.220013	-0.850767	No	not significant		Protease-related	E1-like ubiquitin-activating enzyme, putative,ATG7/CVT2/APG7, putative (ATG7)
Tb927.10.11190	Tb927_03_v4	2741222	2739762	68.7343	389.747	0.168336	68.6419	417.924	0.164245	92.4678	398.359	0.232121	0.69743	-0.00193983	0.100704	-0.035495	No	not significant	0.197154	0.427921	0.0315338	0.463536	No	not significant		Unknown: conserved	hypothetical protein, conserved
Tb927.10.1120	Tb927_03_v4	303280	301439	552.134	554.823	1.00606	517.828	610.698	0.847928	271.192	589.973	0.573432	0.644381	-0.0925455	0.138433	-0.246702	No	not significant	0.0153445	-1.02571	0.0886228	-0.811022	No	not significant		Unknown: conserved	hypothetical protein, conserved
Tb927.10.11200	Tb927_03_v4	2742064	2741708	176.252	226.166	0.680462	190.718	171.811	1.17411	255.606	249.256	1.02548	0.796481	0.113797	-0.396561	0.786979	No	not significant	0.0654908	0.536281	0.140246	0.59171	No	not significant		Unknown: conserved	hypothetical protein, conserved
Tb927.10.11210	Tb927_03_v4	2744594	2743179	337.943	534.591	0.632152	183.673	302.341	0.542499	242.255	491.556	0.48584	0.0019843	-0.879638	-0.822259	-0.22065	No	both-PCF	0.189085	-0.480251	-0.121081	-0.37979	No	not significant		Unknown: conserved	hypothetical protein, conserved
Tb927.10.11220	Tb927_10_v5	2746320	2745043	2645.55	1921.76	1.37663	311.911	418.25	0.745752	243.547	540.027	0.450991	3.56083e-20	-3.08436	-2.19999	-0.88437	Yes - PCF	mRNA-PCF	1.19164e-23	-3.44129	-1.83133	-1.60997	Yes - PCF	mRNA-PCF	A2	Other	procyclic form surface phosphoprotein (PSSA-2)
Tb927.10.11230	Tb927_03_v4	2747526	2746522	130.561	520.191	0.208575	128.642	377.144	0.353289	107.453	663.631	0.149748	0.873221	-0.0213574	-0.463926	0.760284	No	not significant	0.612268	-0.281018	0.351338	-0.478029	No	not significant		Unknown: conserved	hypothetical protein, conserved
Tb927.10.11240	Tb927_03_v4	2749063	2747777	173.58	569.558	0.287687	174.629	583.989	0.299028	247.546	613.869	0.355849	0.983003	0.00868975	0.0360967	0.0557794	No	not significant	0.252169	0.512092	0.108087	0.306762	No	not significant		Unknown: conserved	hypothetical protein, conserved
Tb927.10.11250	Tb927_10_v5	2751994	2749376	1481.21	1286.22	1.17672	1288.02	1294.15	0.99526	1072.54	1209.25	0.925236	0.556249	-0.201622	0.00886441	-0.241624	No	not significant	0.235127	-0.465742	-0.0890229	-0.346877	No	not significant		Other	hypothetical protein, conserved
Tb927.10.11260	Tb927_11_v5	2752755	2752192	441.434	925.043	0.431076	193.338	404.37	0.337032	405.246	948.532	0.427235	2.19064e-05	-1.19107	-1.19385	-0.355053	Yes - PCF	both-PCF	0.790962	-0.123399	0.0361759	-0.0129099	No	not significant		Translation	hypothetical protein, conserved
Tb927.10.11270	Tb927_11_v5	2753738	2753010	272.854	770.525	0.354114	74.1433	257.417	0.310324	86.7318	755.023	0.22245	0.000151259	-1.87974	-1.58173	-0.190439	Yes - PCF	mRNA-PCF	0.00359389	-1.6535	-0.029321	-0.670733	Yes - PCF	not significant		RNA-associated	RNA-binding protein, putative (RBP23)
Tb927.10.11280	Tb927_08_v4	2758132	2758575	6.08068	56.2822	0.0987079	3.30772	38.0556	0.11676	6.08586	77.7291	0.0557827	0.365312	-0.878397	-0.56457	0.242314	No	not significant	0.874085	0.00122757	0.465776	-0.823349	No	not significant		Unknown: Tb-specific	hypothetical protein
Tb927.10.11290	Tb927_03_v4	2758800	2760101	88.2474	438.268	0.251405	62.5881	263.049	0.246734	45.2235	363.479	0.124419	0.373545	-0.495665	-0.736481	-0.0270556	No	not significant	0.0619231	-0.96448	-0.269943	-1.01481	No	not significant		Unknown: conserved	hypothetical protein, conserved
Tb927.10.1130	Tb927_10_v5	304732	303908	452.987	739.657	0.515272	419.92	571.714	0.734493	316.268	740.307	0.427212	0.932729	-0.109353	-0.371561	0.511414	No	not significant	0.124355	-0.518322	0.00126739	-0.270383	No	not significant		organelle biogenesis and structure	dynein arm light chain, axonemal, putative
Tb927.10.11300	Tb927_10_v5	2760514	2760894	7180.45	3354.36	2.07782	8015.09	2899.08	1.93069	6629.08	3766.55	1.75999	0.97998	0.158644	-0.210442	-0.105953	No	not significant	0.672834	-0.115266	0.167206	-0.239505	No	not significant		organelle biogenesis and structure	paraflagellar rod component, putative (PFC16)
Tb927.10.11310	Tb927_10_v5	2761335	2762576	1116.29	805.185	1.41051	1124.49	846.458	1.32846	1212.38	832.673	1.45927	0.909396	0.0105527	0.0721173	-0.0864606	No	not significant	0.983626	0.119128	0.0484293	0.0490315	No	not significant		organelle biogenesis and structure	intraflagellar transport protein IFT55/IFT57, putative (IFT57/55)
Tb927.10.11330	Tb927_10_v5	2764817	2765503	341.981	1390.83	0.245882	584.862	839.292	0.508755	833.408	2263.52	0.368192	0.0958605	0.774181	-0.728703	1.049	No	not significant	0.000323711	1.28511	0.702617	0.58249	Yes - cBF	not significant		Other	hypothetical protein, conserved
Tb927.10.11340	Tb927_03_v4	2765916	2770076	1730.34	1020.41	1.69573	492.594	901.275	0.47031	1346.2	1006.47	1.16568	7.53805e-07	-1.81258	-0.179106	-1.85023	Yes - PCF	both-PCF	0.280426	-0.362157	-0.0198476	-0.540738	No	not significant		Unknown: conserved	hypothetical protein, conserved
Tb927.10.11350	Tb927_11_v5	2771516	2771917	303.544	347.328	0.786689	183.099	182.367	0.726533	121.432	316	0.384277	0.00180267	-0.729281	-0.92945	-0.114766	No	mRNA-PCF	0.000302081	-1.32176	-0.136371	-1.03365	Yes - PCF	not significant		Translation	hypothetical protein, conserved
Tb927.10.11360	Tb927_11_v5	2772920	2774617	161.106	696.663	0.196294	254.742	860.215	0.296137	214.347	903.241	0.227683	0.0103538	0.661029	0.304236	0.593251	No	not significant	0.069322	0.411945	0.374651	0.21401	No	not significant		Phosphorylation	protein phosphatase 2A regulatory subunit, putative
Tb927.10.11370	Tb927_03_v4	2775042	2775482	172.875	841.953	0.199333	107.789	271.241	0.316519	166.741	529.524	0.275814	0.0109386	-0.681515	-1.63416	0.667107	No	mRNA-PCF	0.585886	-0.0521189	-0.669045	0.46851	No	not significant		Unknown: conserved	hypothetical protein, conserved
Tb927.10.11380	Tb927_01_v4	2775826	2776998	539.997	651.804	0.818889	184.309	251.908	0.731651	186.536	404.914	0.507618	4.60304e-07	-1.55083	-1.37154	-0.162513	Yes - PCF	mRNA-PCF	0.000226901	-1.53349	-0.686823	-0.689926	Yes - PCF	both-PCF		Interacting	hypothetical protein, conserved
Tb927.10.11390	Tb927_11_v5	2777404	2777982	6674.02	14353.3	0.419	661.269	6940.55	0.129673	2377.69	7294.93	0.391836	3.5281e-05	-3.33525	-1.04826	-1.69208	Yes - PCF	both-PCF	0.305754	-1.489	-0.976418	-0.0967019	No	not significant	A3	Translation	60S ribosomal protein L6, putative
Tb927.10.1140	Tb927_10_v5	306648	305185	231.929	471.632	0.491758	123.582	393.584	0.331453	170.004	567.589	0.281152	0.00180576	-0.90821	-0.260987	-0.569143	No	not significant	0.218367	-0.448112	0.267185	-0.806598	No	not significant		organelle biogenesis and structure	epsilon tubulin (TUBE1)
Tb927.10.11400	Tb927_03_v4	2778340	2779857	64.4067	520.651	0.18119	59.8972	450.127	0.134771	77.4489	680.962	0.13346	0.252187	-0.104723	-0.209985	-0.426987	No	not significant	0.968799	0.266033	0.387257	-0.441092	No	not significant		Unknown: conserved	hypothetical protein, conserved
Tb927.10.11410	Tb927_03_v4	2780151	2781266	139.081	718.799	0.216661	174.098	487.456	0.335981	251.261	898.683	0.225324	0.441021	0.323975	-0.560317	0.632938	No	not significant	0.0158277	0.853261	0.322224	0.0565609	No	not significant		Unknown: conserved	hypothetical protein, conserved
Tb927.10.11420	Tb927_03_v4	2781585	2783765	120.727	591.845	0.200658	110.026	675.129	0.162971	117.963	572.553	0.248081	0.913187	-0.133906	0.189945	-0.300124	No	not significant	0.630499	-0.0334234	-0.0478088	0.306074	No	not significant		Unknown: conserved	hypothetical protein, conserved
Tb927.10.11430	Tb927_03_v4	2786209	2787210	55.5826	201.973	0.277226	35.8961	213.481	0.15337	68.3041	207.501	0.317824	0.206311	-0.630805	0.0799467	-0.85405	No	not significant	0.703647	0.297339	0.0389599	0.197161	No	not significant		Unknown: conserved	hypothetical protein, conserved
Tb927.10.11440	Tb927_11_v5	2788396	2791095	1991.87	756.953	1.25357	866.525	1529	0.569317	825.242	565.243	1.29576	0.0126581	-1.20081	1.01431	-1.13873	No	not significant	0.00424775	-1.27124	-0.421332	0.0477659	Yes - PCF	not significant		Phosphorylation	CYC2-like cyclin, putative,G1 cyclin CycE4, putative (CYC5)
Tb927.10.11450	Tb927_11_v5	2794186	2796375	324.992	184.482	1.26988	861.029	622.633	1.43442	542.785	158.908	2.45328	5.12238e-05	1.40566	1.7549	0.175779	Yes - slBF	both-slBF	0.12393	0.739976	-0.215294	0.95002	No	not significant		phosphorylation	TFIIF-stimulated CTD phosphatase, putative
Tb927.10.11460	Tb927_08_v4	2797765	2798133	9.69725	25.7352	0.579104	6.84394	103.157	0.0786793	8.52471	22.365	0.381163	0.0170142	-0.502747	2.00303	-2.87977	No	not significant	0.0443668	-0.185925	-0.202504	-0.603413	No	not significant		Unknown: Tb-specific	hypothetical protein
Tb927.10.11470	Tb927_03_v4	2799018	2803103	98.9765	703.434	0.140705	93.8464	829.797	0.139881	75.6682	683.919	0.103025	0.826886	-0.0767845	0.238344	-0.00847607	No	not significant	0.931892	-0.387398	-0.0405889	-0.449679	No	not significant		Unknown: conserved	hypothetical protein, conserved
Tb927.10.11480	Tb927_03_v4	2803449	2805362	89.3891	563.649	0.154928	62.8504	475.923	0.161576	44.7868	466.046	0.0960994	0.481623	-0.508177	-0.244069	0.0606132	No	not significant	0.228503	-0.997027	-0.274326	-0.689001	No	not significant		Unknown: conserved	hypothetical protein, conserved
Tb927.10.1150	Tb927_03_v4	309987	306985	247.672	576.023	0.406744	161.525	981.032	0.149199	225.509	810.767	0.273923	0.0176287	-0.616675	0.768174	-1.44688	No	not significant	0.733093	-0.13525	0.493161	-0.570351	No	not significant		Unknown: conserved	hypothetical protein, conserved
Tb927.10.11500	Tb927_03_v4	2806111	2807124	76.1732	590.819	0.128928	86.3223	413.775	0.196837	93.936	500.925	0.174513	0.856067	0.180451	-0.513868	0.610432	No	not significant	0.660689	0.302396	-0.23812	0.436763	No	not significant		Unknown: conserved	hypothetical protein, conserved
Tb927.10.11510	Tb927_03_v4	2808068	2809348	197.305	520.679	0.486483	365.864	549.123	0.563421	214.937	492.719	0.521516	0.0502946	0.890878	0.0767332	0.211822	No	not significant	0.904642	0.123482	-0.0796285	0.100321	No	not significant		Unknown: conserved	hypothetical protein, conserved
Tb927.10.11520	Tb927_03_v4	2810810	2811163	233.425	378.469	0.695513	200.395	230.284	0.635663	291.633	438.707	0.539771	0.255875	-0.220114	-0.716762	-0.129815	No	not significant	0.875359	0.321198	0.213081	-0.36573	No	not significant		Unknown: conserved	hypothetical protein, conserved
Tb927.10.11530	Tb927_03_v4	2811743	2812048	172.01	246.907	0.558438	127.195	231.743	0.548865	188.003	283.122	0.629841	0.980445	-0.435449	-0.0914411	-0.0249464	No	not significant	0.273294	0.128262	0.19746	0.173591	No	not significant		Unknown: conserved	hypothetical protein, conserved
Tb927.10.11540	Tb927_11_v5	2812418	2813062	5095.03	12258.3	0.371851	794.64	5761.11	0.162788	2382.47	7234.99	0.388536	0.00010771	-2.68072	-1.08934	-1.19173	Yes - PCF	both-PCF	0.464944	-1.09664	-0.760697	0.0633237	No	not significant	A3	Translation	40S ribosomal protein S3, putative (RPS3)
Tb927.10.11550	Tb927_03_v4	2813492	2815720	168.056	453.234	0.386672	433.036	894.42	0.484153	246.694	453.659	0.543787	5.2323e-05	1.36554	0.980697	0.324355	Yes - slBF	both-slBF	0.348743	0.553776	0.00135373	0.491932	No	not significant		Unknown: conserved	hypothetical protein, conserved
Tb927.10.11560	Tb927_03_v4	2816723	2817922	92.6412	243.128	0.382543	190.777	377.268	0.505681	142.314	305.013	0.349015	0.000737614	1.04216	0.633876	0.402607	Yes - slBF	both-slBF	0.13805	0.619354	0.327156	-0.132331	No	not significant		Unknown: conserved	hypothetical protein, conserved
Tb927.10.11570	Tb927_03_v4	2818297	2820498	503.25	839.149	0.599715	407.523	766.983	0.492325	340.743	906.52	0.357608	0.236852	-0.304393	-0.129732	-0.284664	No	not significant	0.0311244	-0.562591	0.111412	-0.745899	No	not significant		Unknown: conserved	hypothetical protein, conserved
Tb927.10.11580	Tb927_10_v5	2820932	2826025	801.17	1243.75	0.64775	1105.31	2342.28	0.471895	816.643	1223.69	0.609056	0.0700989	0.464268	0.913212	-0.456973	No	both-slBF	0.819865	0.0275986	-0.0234614	-0.0888618	No	not significant		interacting	predicted WD40 repeat protein
Tb927.10.11590	Tb927_10_v5	2827191	2828477	279.073	534.464	0.607386	757.354	790.62	1.04131	1099.22	978.77	1.09777	8.23336e-07	1.44032	0.56489	0.777709	Yes - slBF	both-slBF	7.3557e-11	1.97777	0.872876	0.85389	Yes - cBF	both-cBF		Metabolism	nicotinate phosphoribosyltransferase, putative
Tb927.10.1160	Tb927_10_v5	311030	310584	271.936	513.084	0.552817	168.254	311.59	0.592135	198.957	287.595	0.699492	0.0117592	-0.69263	-0.719547	0.0991248	No	not significant	0.134529	-0.450811	-0.835156	0.339506	No	not significant		metabolism	hypothetical protein, conserved
Tb927.10.11600	Tb927_03_v4	2830097	2831896	475.648	355.824	1.36335	743.936	712.088	1.04055	474.769	549.913	0.885214	0.030501	0.645284	1.00089	-0.38982	No	not significant	0.92665	-0.00266896	0.62804	-0.623062	No	not significant		Unknown: conserved	hypothetical protein, conserved
Tb927.10.11610	Tb927_03_v4	2832794	2833483	154.503	316.641	0.518574	276.262	362.64	0.662495	137.95	331.415	0.406501	0.00330407	0.838405	0.19569	0.353359	No	not significant	0.888764	-0.163493	0.0657872	-0.351293	No	not significant		Unknown: conserved	hypothetical protein, conserved
Tb927.10.11620	Tb927_02_v4	2833873	2837175	94.0148	544.174	0.165111	144.347	825.48	0.174864	105.689	581.636	0.185059	0.07597	0.618576	0.601165	0.082799	No	not significant	0.720617	0.168864	0.0960475	0.16455	No	not significant		Transporter	calcium-transporting ATPase, putative
Tb927.10.11630	Tb927_03_v4	2838545	2840449	1199.51	243.756	4.92096	337.607	376.674	0.896286	44.2244	75.4775	0.585929	1.69367e-08	-1.82903	0.627879	-2.45691	Yes - PCF	both-PCF	2.43217e-26	-4.76146	-1.69132	-3.07014	Yes - PCF	both-PCF	A1	Unknown: conserved	hypothetical protein, conserved
Tb927.10.11640	Tb927_11_v5	2845202	2846677	187.653	302.399	0.698674	345.717	432.984	0.874214	538.317	579.345	0.985045	0.0197855	0.881525	0.517857	0.323368	No	not significant	1.49696e-05	1.52039	0.937967	0.495571	Yes - cBF	both-cBF		Protein transport/modification	hypothetical protein, conserved
Tb927.10.11650	Tb927_03_v4	2848232	2848717	215.488	232.284	0.927692	220.167	203.471	1.0139	172.749	205.021	0.758158	0.756024	0.0309907	-0.19107	0.1282	No	not significant	0.104451	-0.318937	-0.180119	-0.291148	No	not significant		Unknown: conserved	hypothetical protein, conserved
Tb927.10.11660	Tb927_03_v4	2850017	2851378	216.358	710.332	0.307986	401.597	871.607	0.510413	264.235	698.05	0.363992	0.00350704	0.892328	0.295184	0.728802	No	not significant	0.458487	0.288401	-0.0251637	0.241043	No	not significant		Unknown: conserved	hypothetical protein, conserved
Tb927.10.11670	Tb927_03_v4	2851640	2852722	90.471	612.558	0.133511	138.295	571.981	0.241782	74.2646	651.894	0.117695	0.0296643	0.612217	-0.0988786	0.856747	No	not significant	0.686058	-0.284782	0.0897919	-0.181907	No	not significant		Unknown: conserved	hypothetical protein, conserved
Tb927.10.11680	Tb927_02_v4	2853192	2856149	202.396	679.335	0.283826	568.296	1398.96	0.406229	366.58	763.48	0.487368	1.65722e-05	1.48946	1.04216	0.517286	Yes - slBF	both-slBF	0.00349907	0.856946	0.168468	0.780004	No	not significant		Transporter	chloride channel protein, putative
Tb927.10.11690	Tb927_03_v4	2857193	2858647	101.441	330.032	0.282119	189.732	532.215	0.338161	191.151	428.342	0.463269	0.000610588	0.903321	0.689405	0.261402	No	both-slBF	0.000806049	0.914065	0.376157	0.715544	No	not significant		Unknown: conserved	hypothetical protein, conserved
Tb927.10.1170	Tb927_10_v5	317471	312228	3596.31	1831.4	1.9637	3980.65	2957.15	1.33091	5738.07	2579.64	1.95247	0.636588	0.146485	0.691261	-0.561158	No	not significant	0.307439	0.674049	0.494222	-0.0082738	No	not significant		organelle biogenesis and structure	intraflagellar transport protein IFT172, putative (IFT172)
Tb927.10.11700	Tb927_10_v5	2859117	2859737	649.848	393.25	1.61654	864.847	430.235	2.01017	995.448	448.873	2.21766	0.250396	0.412343	0.12968	0.31441	No	not significant	0.0473375	0.615245	0.190863	0.456128	No	not significant		metabolism	guanylate kinase, putative
Tb927.10.11720	Tb927_03_v4	2861484	2863826	223.488	581.562	0.394875	451.204	1058.1	0.426427	303.805	689.147	0.486679	0.00234412	1.01358	0.863474	0.110903	Yes - slBF	both-slBF	0.0401548	0.442948	0.244879	0.301574	No	not significant		Unknown: conserved	hypothetical protein, conserved
Tb927.10.11730	Tb927_11_v5	2864592	2866862	540.075	629.561	0.857859	953.899	1136.72	0.815193	631.618	760.323	0.970499	0.00640979	0.820678	0.852456	-0.0735993	No	both-slBF	0.714308	0.225892	0.272265	0.177986	No	not significant		RNA-associated	zinc finger protein family member, putative (ZC3H33)
Tb927.10.11750	Tb927_03_v4	2867916	2868584	60.6654	160.616	0.377704	54.5194	194.61	0.286167	59.8174	159.126	0.435242	0.624255	-0.154105	0.276973	-0.400403	No	not significant	0.891681	-0.0203082	-0.0134449	0.204561	No	not significant		Unknown: conserved	hypothetical protein, conserved
Tb927.10.11760	Tb927_11_v5	2869425	2871956	5598.2	546.345	10.9807	3427.97	1228.52	2.70867	2130.37	476.205	4.63268	0.163955	-0.707609	1.16903	-2.01931	No	not significant	0.00169663	-1.39386	-0.198227	-1.24505	Yes - PCF	both-PCF		RNA-associated	pumilio/PUF RNA binding protein 6 (PUF6)
Tb927.10.11770	Tb927_10_v5	2877260	2877649	1243.41	790.074	1.57379	614.047	414.624	1.2173	569.747	429.576	1.22818	0.0258114	-1.01788	-0.930185	-0.370559	No	mRNA-PCF	0.00569697	-1.12591	-0.879074	-0.357722	Yes - PCF	both-PCF		Metabolism	hypothetical protein, conserved
Tb927.10.11780	Tb927_03_v4	2878763	2882254	1082.54	747.142	1.43774	1293.15	1812.86	0.681534	956.711	882.047	0.998547	0.564632	0.256468	1.27882	-1.07694	No	mRNA-slBF	0.334896	-0.178267	0.239473	-0.525896	No	not significant		Unknown: conserved	hypothetical protein, conserved
Tb927.10.1180	Tb927_01_v4	319438	317993	84.6957	503.088	0.175935	51.4807	422.438	0.139364	57.4721	540.08	0.121133	0.0626873	-0.718257	-0.25207	-0.336184	No	not significant	0.28935	-0.559427	0.102363	-0.538444	No	not significant		Interacting	hypothetical protein, conserved
Tb927.10.11800	Tb927_10_v5	2883245	2884366	339.084	533.304	0.561133	629.949	718.515	0.889071	265.444	466.02	0.599228	0.000175927	0.893594	0.430059	0.663956	No	both-slBF	0.7609	-0.353236	-0.194566	0.0947616	No	not significant		organelle biogenesis and structure	33 kDa inner dynein arm light chain, axonemal, putative,dynein light chain, putative
Tb927.10.11810	Tb927_03_v4	2885074	2886990	256.282	484.253	0.523894	238.874	503.326	0.381027	136.44	466.105	0.28903	0.272758	-0.101479	0.0557307	-0.459383	No	not significant	0.00161594	-0.909465	-0.0551078	-0.858057	No	not significant		Unknown: conserved	hypothetical protein, conserved
Tb927.10.11820	Tb927_11_v5	2887349	2888353	176.186	345.856	0.492657	215.004	410.338	0.555403	179.765	316.081	0.591051	0.446629	0.287263	0.24664	0.172952	No	not significant	0.874085	0.0290094	-0.129878	0.262699	No	not significant		Translation	hypothetical protein, conserved
Tb927.10.11830	Tb927_03_v4	2889323	2890555	83.5376	476.709	0.188326	102.292	672.69	0.152065	148.801	637.942	0.233252	0.924426	0.292202	0.496833	-0.308543	No	not significant	0.244083	0.832891	0.420316	0.308662	No	not significant		Unknown: conserved	hypothetical protein, conserved
Tb927.10.11840	Tb927_08_v4	2890931	2892292	132.845	404.432	0.328472	67.1693	310.324	0.232362	124.314	361.542	0.356231	0.0698796	-0.983868	-0.382125	-0.499393	No	not significant	0.658095	-0.0957515	-0.161735	0.117043	No	not significant		Unknown: Tb-specific	hypothetical protein
Tb927.10.11850	Tb927_03_v4	2892761	2896075	369.73	565.118	0.6325	191.05	636.861	0.358193	319.924	495.088	0.501357	0.00489369	-0.952522	0.172429	-0.820327	No	not significant	0.187218	-0.208741	-0.190866	-0.335225	No	not significant		Unknown: conserved	hypothetical protein, conserved
Tb927.10.11860	Tb927_03_v4	2896334	2897959	231.754	251.302	0.821258	393.881	926.394	0.540177	218.485	399.989	0.612572	0.00208551	0.765162	1.8822	-0.604403	No	mRNA-slBF	0.844285	-0.085064	0.67054	-0.422956	No	not significant		Unknown: conserved	hypothetical protein, conserved,proline rich protein
Tb927.10.11870	Tb927_11_v5	2898295	2899227	440.987	914.183	0.495085	228.121	544.991	0.394525	256.308	592.455	0.439711	0.00172546	-0.950933	-0.74625	-0.327559	No	both-PCF	0.0152947	-0.782859	-0.625778	-0.17112	No	not significant		RNA-associated	mitochondrial RNA binding protein (MRB11870)
Tb927.10.11880	Tb927_03_v4	2899890	2902019	68.9747	968.376	0.0833384	318.97	2037.07	0.156583	166.736	1243.89	0.130916	1.13188e-10	2.20928	1.07286	0.909872	Yes - slBF	mRNA-slBF	0.000814177	1.27343	0.361222	0.651588	Yes - cBF	not significant	B1	Unknown: conserved	hypothetical protein, conserved
Tb927.10.11890	Tb927_03_v4	2902749	2903699	255.73	649.893	0.370532	477.139	618.872	0.807352	230.797	493.963	0.42454	0.0135945	0.899791	-0.0705608	1.1236	No	not significant	0.838939	-0.147996	-0.395798	0.196303	No	not significant		Unknown: conserved	hypothetical protein, conserved
Tb927.10.1190	Tb927_03_v4	322607	320454	35.1975	461.381	0.0799578	65.6166	531.496	0.128209	72.2111	573.427	0.125929	0.103347	0.898588	0.2041	0.681184	No	not significant	0.0970025	1.03675	0.313651	0.655299	No	not significant		Unknown: conserved	hypothetical protein, conserved
Tb927.10.11900	Tb927_10_v5	2904292	2904795	375.756	405.959	0.993662	252.323	272.572	0.639169	264.241	352.992	0.911229	0.0846308	-0.574524	-0.574694	-0.636558	No	not significant	0.320906	-0.50794	-0.201695	-0.124941	No	not significant		Other	hypothetical protein, conserved
Tb927.10.11910	Tb927_02_v4	2905143	2906597	88.1369	493.436	0.149357	215.665	1076.05	0.202025	222.919	953.381	0.239756	7.02395e-05	1.29097	1.12481	0.435769	Yes - slBF	mRNA-slBF	6.24054e-06	1.3387	0.95019	0.6828	Yes - cBF	both-cBF		Transporter	hypothetical protein, conserved
Tb927.10.11920	Tb927_03_v4	2906871	2907338	135.851	788.137	0.245918	64.2479	449.981	0.116673	82.8197	540.986	0.136607	0.00226496	-1.0803	-0.808581	-1.07571	Yes - PCF	not significant	0.0560544	-0.713976	-0.542855	-0.848143	No	not significant		Unknown: conserved	hypothetical protein, conserved
Tb927.10.11930	Tb927_10_v5	2907661	2908443	270.872	479.114	0.719592	52.4889	165.741	0.316693	376.132	290.557	1.2248	1.55861e-16	-2.36753	-1.53144	-1.18409	Yes - PCF	both-PCF	0.580359	0.473625	-0.721548	0.767298	No	not significant	A3	Metabolism	beta-D-hydroxybutyrate dehydrogenase
Tb927.10.11940	Tb927_10_v5	2909580	2911544	42.2138	399.747	0.100416	90.848	541.912	0.176831	89.8234	565.041	0.156816	0.00633971	1.10574	0.438971	0.816386	Yes - slBF	both-slBF	0.00723137	1.08938	0.499269	0.643085	Yes - cBF	not significant		Phosphorylation	ABC1 protein, putative
Tb927.10.11950	Tb927_03_v4	2912146	2912754	131.318	302.076	0.435809	150.463	255.399	0.584967	169.124	380.57	0.444398	0.221021	0.196346	-0.242159	0.424661	No	not significant	0.226851	0.365022	0.333247	0.0281561	No	not significant		Unknown: conserved	hypothetical protein, conserved
Tb927.10.11960	Tb927_03_v4	2913401	2914378	104.382	372.938	0.272982	222.518	555.296	0.389016	253.25	419.459	0.46477	0.000168647	1.09205	0.574322	0.51102	Yes - slBF	both-slBF	1.9677e-05	1.27869	0.169596	0.767707	Yes - cBF	not significant		Unknown: conserved	hypothetical protein, conserved
Tb927.10.11970	Tb927_10_v5	2914957	2916246	2298.69	868.994	2.64523	1034.64	565.631	1.49679	692.572	480.359	1.41302	0.0233256	-1.15168	-0.619485	-0.821516	No	not significant	0.00036416	-1.73077	-0.855234	-0.904608	Yes - PCF	not significant		Metabolism	kynurenine aminotransferase, putative
Tb927.10.11980	Tb927_11_v5	2917534	2918391	79.5324	456.077	0.143411	122.334	377.99	0.259066	97.289	572.666	0.144252	0.0658806	0.621209	-0.270927	0.853171	No	not significant	0.626464	0.290734	0.328417	0.00844154	No	not significant		Protein transport/modification	QA-SNARE protein putative
Tb927.10.11990	Tb927_11_v5	2918711	2919358	439.625	422.411	0.840077	104.716	234.551	0.45214	100.079	371.37	0.439421	1.22233e-07	-2.06979	-0.848745	-0.89375	Yes - PCF	both-PCF	1.00164e-06	-2.13513	-0.18579	-0.934918	Yes - PCF	both-PCF	A2	RNA-associated	RNA-binding protein
Tb927.10.120	Tb927_08_v4	56675	56199	294.644	102.782	2.71273	108.01	73.4516	1.45459	278.289	147.151	1.97253	4.01078e-06	-1.44781	-0.484722	-0.899138	Yes - PCF	both-PCF	0.764431	-0.0823879	0.51771	-0.459697	No	not significant		Unknown: Tb-specific	hypothetical protein
Tb927.10.1200	Tb927_03_v4	323959	322922	256.036	741.258	0.300469	152.507	466.348	0.313859	228.103	573.823	0.397514	0.0101094	-0.74747	-0.668568	0.0629	No	not significant	0.922054	-0.166663	-0.369369	0.403791	No	not significant		Unknown: conserved	hypothetical protein, conserved
Tb927.10.12000	Tb927_10_v5	2919886	2920185	181.173	215.117	1.02252	177.401	184.977	0.829498	132.116	177.838	0.799861	0.960755	-0.0303503	-0.217779	-0.301812	No	not significant	0.321083	-0.455556	-0.274557	-0.354302	No	not significant		metabolism	iron-sulfur cluster assembly protein, putative
Tb927.10.12010	Tb927_03_v4	2921087	2921518	61.6836	221.793	0.282901	672.783	443.05	1.40119	993.321	732.547	1.356	3.06689e-23	3.44718	0.998256	2.30828	Yes - slBF	TE-slBF	4.49197e-29	4.0093	1.72371	2.26098	Yes - cBF	both-cBF	B1	Unknown: conserved	hypothetical protein, conserved
Tb927.10.12020	Tb927_03_v4	2922027	2923196	98.0986	520.941	0.200155	149.195	515.477	0.321125	109.595	496.711	0.254718	0.622842	0.604891	-0.0152123	0.682019	No	not significant	0.838464	0.159883	-0.068713	0.347783	No	not significant		Unknown: conserved	hypothetical protein, conserved
Tb927.10.12030	Tb927_03_v4	2923512	2924264	619.725	168.015	3.54063	471.036	255.446	1.84398	869.955	157.336	6.59803	0.693053	-0.39579	0.604427	-0.941183	No	not significant	0.110175	0.489312	-0.0947422	0.898031	No	not significant		Unknown: conserved	hypothetical protein, conserved
Tb927.10.12040	Tb927_10_v5	2928033	2929274	788.919	254.737	3.28293	1483.19	579.282	2.5604	1275.01	258.691	6.31767	0.0291857	0.910756	1.18526	-0.358617	No	both-slBF	0.0660961	0.692554	0.0222179	0.944407	No	not significant		Phosphorylation	protein kinase, putative,mitogen-activated protein kinase 11, putative
Tb927.10.12050	Tb927_11_v5	2931995	2932864	308.97	589.037	0.453474	184.727	507.368	0.364088	109.657	399.12	0.311743	0.0627525	-0.742077	-0.215326	-0.316733	No	not significant	7.48036e-06	-1.49446	-0.561534	-0.540663	Yes - PCF	both-PCF		Translation	hypothetical protein, conserved
Tb927.10.12060	Tb927_03_v4	2936306	2940787	936.364	279.519	2.99363	777.824	1043.2	0.745615	316.277	354.935	0.781733	0.212448	-0.267624	1.9	-2.00539	No	not significant	7.87729e-08	-1.56588	0.34461	-1.93715	Yes - PCF	both-PCF		Unknown: conserved	hypothetical protein, conserved
Tb927.10.12070	Tb927_08_v4	2941443	2941883	7.26413	31.3504	0.21717	5.48693	115.221	0.0566	6.09857	35.231	0.173102	0.528768	-0.40479	1.87785	-1.93995	No	not significant	0.712234	-0.252319	0.168363	-0.3272	No	not significant		Unknown: Tb-specific	hypothetical protein
Tb927.10.12080	Tb927_03_v4	2942948	2943730	19.3102	303.362	0.0636541	112.046	411.96	0.271984	71.8575	364.17	0.195281	2.13375e-08	2.53666	0.441462	2.0952	Yes - slBF	TE-slBF	4.60385e-05	1.89577	0.26357	1.61723	Yes - cBF	both-cBF	B1	Unknown: conserved	hypothetical protein, conserved
Tb927.10.12090	Tb927_11_v5	2945000	2945350	253.531	314.595	0.877993	679.045	502.209	0.989416	778.677	597.42	1.27968	2.75615e-06	1.42134	0.674791	0.172367	Yes - slBF	both-slBF	3.02278e-08	1.61886	0.925248	0.543502	Yes - cBF	both-cBF		RNA-associated	RNA-binding protein, putative (RBP7A)
Tb927.10.1210	Tb927_10_v5	326571	324529	1252.67	1032.58	1.26888	913.288	854.383	0.920575	796.368	950.973	0.982442	0.230381	-0.455859	-0.273293	-0.462951	No	not significant	0.112356	-0.653495	-0.118773	-0.369114	No	not significant		Other	katanin, putative
Tb927.10.12100	Tb927_11_v5	2946037	2946387	24.6979	195.527	0.135228	669.813	400.417	1.2378	602.784	589.85	1.26821	1.49094e-42	4.7613	1.03414	3.19432	Yes - slBF	TE-slBF	1.1184e-41	4.60918	1.59298	3.22933	Yes - cBF	both-cBF	B1	RNA-associated	RNA-binding protein, putative (RBP7B)
Tb927.10.12110	Tb927_03_v4	2947190	2947543	141.234	239.867	0.623884	40.2196	138.809	0.261846	145.963	257.214	0.574647	3.07846e-05	-1.81212	-0.789134	-1.25256	Yes - PCF	both-PCF	0.940618	0.0475131	0.100734	-0.118603	No	not significant		Unknown: conserved	hypothetical protein, conserved
Tb927.10.12120	Tb927_03_v4	2948638	2955216	777.715	853.83	0.910854	742.952	2342.69	0.309441	628.123	1126.42	0.571841	0.881386	-0.0659728	1.45615	-1.55755	No	mRNA-PCF	0.45319	-0.308193	0.399729	-0.671607	No	not significant		Unknown: conserved	hypothetical protein, conserved
Tb927.10.12130	Tb927_03_v4	2956367	2958718	345.412	540.308	0.448336	120.583	380.896	0.332019	233.699	651.649	0.419796	0.000101917	-1.51829	-0.504385	-0.433312	Yes - PCF	both-PCF	0.447007	-0.563665	0.270313	-0.0948907	No	not significant		Unknown: conserved	hypothetical protein, conserved
Tb927.10.12140	Tb927_03_v4	2959417	2961792	87.4941	442.609	0.196624	127.183	702.972	0.172738	166.819	691.212	0.258782	0.213026	0.539651	0.667436	-0.186854	No	not significant	0.00378397	0.931024	0.643096	0.396294	No	not significant		Unknown: conserved	hypothetical protein, conserved
Tb927.10.12150	Tb927_03_v4	2962200	2963555	30.2152	257.154	0.117498	46.8543	329.095	0.159505	26.3484	310.912	0.0806883	0.190544	0.632908	0.35587	0.440964	No	not significant	0.991627	-0.197561	0.273876	-0.542211	No	not significant		Unknown: conserved	hypothetical protein, conserved
Tb927.10.12160	Tb927_03_v4	2963853	2964965	9.74305	192.989	0.0486374	56.05	381.202	0.147937	35.5546	350.421	0.101462	1.96989e-05	2.52427	0.982041	1.60484	Yes - slBF	both-slBF	0.000414205	1.86759	0.860573	1.06081	Yes - cBF	both-cBF	B1	Unknown: conserved	hypothetical protein, conserved
Tb927.10.12170	Tb927_11_v5	2965415	2966098	45.7514	204.39	0.156709	67.4147	329.773	0.179168	145.288	357.223	0.48131	0.0867697	0.559246	0.690145	0.193218	No	not significant	2.22118e-08	1.66703	0.805497	1.61887	Yes - cBF	not significant		Protein transport/modification	RAB-interacting protein, putative
Tb927.10.12180	Tb927_03_v4	2966690	2968798	236.897	262.088	0.92161	298.781	467.377	0.594511	232.485	440.23	0.447248	0.828203	0.334824	0.834536	-0.632453	No	not significant	0.688664	-0.0271219	0.748206	-1.04308	No	not significant		Unknown: conserved	hypothetical protein, conserved
Tb927.10.12190	Tb927_11_v5	2969489	2970127	129.252	191.262	0.675786	377.532	290.463	1.29976	318.928	275.288	1.26397	1.34424e-08	1.54641	0.602808	0.943607	Yes - slBF	both-slBF	0.000205614	1.30305	0.525395	0.903324	Yes - cBF	both-cBF		Protein transport/modification	RAB-interacting protein, putative
Tb927.10.1220	Tb927_08_v4	329260	328820	7.73027	12	0.644189	18.1686	10.5269	1.61469	12.0579	6.52169	1.85262	0.0196989	1.23286	-0.188958	1.3257	No	not significant	0.631638	0.641386	-0.879717	1.52401	No	not significant		Unknown: Tb-specific	hypothetical protein
Tb927.10.12200	Tb927_03_v4	2970910	2971587	40.8702	305.826	0.124411	58.4229	393.809	0.140996	45.1705	293.484	0.153911	0.255691	0.515485	0.364786	0.180545	No	not significant	0.766798	0.144332	-0.0594275	0.306983	No	not significant		Unknown: conserved	hypothetical protein, conserved
Tb927.10.12210	Tb927_10_v5	2971976	2972716	951.362	1099.44	0.882043	193.813	336.985	0.575137	141.294	563.313	0.285179	3.79744e-13	-2.29533	-1.70601	-0.616942	Yes - PCF	mRNA-PCF	3.88777e-18	-2.7513	-0.964757	-1.62898	Yes - PCF	mRNA-PCF	A2	Metabolism	ribulose-5-phosphate 3-epimerase, putative
Tb927.10.12220	Tb927_03_v4	2973112	2974221	154.656	794.676	0.196637	160.817	545.199	0.323993	127.866	829.926	0.144272	0.965698	0.0563517	-0.543585	0.720429	No	not significant	0.518226	-0.274434	0.0626144	-0.446739	No	not significant		Unknown: conserved	hypothetical protein, conserved
Tb927.10.12230	Tb927_03_v4	2974559	2975860	103.176	506.755	0.232909	162.931	614.61	0.295038	87.0856	622.523	0.144978	0.112415	0.659154	0.278381	0.341135	No	not significant	0.957196	-0.244605	0.296838	-0.683929	No	not significant		Unknown: conserved	hypothetical protein, conserved
Tb927.10.12240	Tb927_10_v5	2976215	2977198	1099.3	2017.97	0.532332	323.012	586.21	0.551018	265.016	933.224	0.356183	1.46537e-08	-1.76692	-1.78341	0.0497723	Yes - PCF	mRNA-PCF	2.67897e-08	-2.05243	-1.11261	-0.579709	Yes - PCF	mRNA-PCF	A2	Metabolism	short-chain dehydrogenase, putative
Tb927.10.12250	Tb927_03_v4	2977692	2980070	124.134	977.618	0.159289	99.5646	768.687	0.133151	153.693	979.26	0.141805	0.244089	-0.31819	-0.346873	-0.258588	No	not significant	0.760922	0.308153	0.00242223	-0.167738	No	not significant		Unknown: conserved	hypothetical protein, conserved
Tb927.10.12260	Tb927_11_v5	2980314	2981741	3975.87	1534.03	2.05337	2798.56	1397.66	1.92688	738.229	757.276	0.758615	0.0604328	-0.506587	-0.13432	-0.09173	No	not significant	9.14691e-10	-2.42913	-1.01844	-1.43656	Yes - PCF	both-PCF	A1	Protease-related	cytosolic nonspecific dipeptidase, putative,peptidase (M20/M25/M40 family), putative
Tb927.10.12270	Tb927_03_v4	2982840	2983646	41.9867	94.9232	0.385238	7.07911	117.656	0.0818038	14.075	69.4183	0.227702	0.000503279	-2.56829	0.309736	-2.23551	Yes - PCF	both-PCF	0.00391262	-1.5768	-0.451446	-0.7586	Yes - PCF	both-PCF	A2	Unknown: conserved	hypothetical protein, conserved
Tb927.10.12290	Tb927_11_v5	2986186	2985071	564.291	997.86	0.60092	958.022	886.913	0.915055	1097.62	1140.44	0.982174	0.130063	0.763619	-0.170044	0.606686	No	not significant	0.0144313	0.959869	0.192675	0.708806	No	not significant		Protein transport/modification	UDP-Gal or UDP-GlcNAc-dependent glycosyltransferase, putative
Tb927.10.1230	Tb927_03_v4	334326	333298	340.503	544.694	0.628755	1084.11	978.112	0.990668	1182.16	1068.07	1.12175	5.6285e-09	1.67077	0.844553	0.655905	Yes - slBF	mRNA-slBF	1.48648e-09	1.79569	0.971494	0.835181	Yes - cBF	both-cBF		Unknown: conserved	hypothetical protein, conserved
Tb927.10.12300	Tb927_03_v4	2987494	2987093	270.109	479.851	0.562902	170.775	214.057	0.613104	136.405	355.638	0.466025	0.0695024	-0.661446	-1.16459	0.123247	No	mRNA-PCF	0.0038242	-0.985645	-0.432176	-0.272478	No	not significant		Unknown: conserved	hypothetical protein, conserved
Tb927.10.12310	Tb927_11_v5	2990534	2987766	64.0725	834.647	0.0918187	58.5491	858.827	0.0681733	48.9518	702.48	0.0658432	0.698001	-0.130059	0.0412022	-0.429582	No	not significant	0.566353	-0.388346	-0.248708	-0.479755	No	not significant		RNA-associated	helicase-like protein
Tb927.10.12320	Tb927_08_v4	2992072	2990861	53.7496	488.866	0.111086	145.35	460.343	0.315742	84.2302	399.965	0.209164	0.00322662	1.4352	-0.0867289	1.50707	Yes - slBF	not significant	0.282859	0.648084	-0.289566	0.912958	No	not significant		Unknown: Tb-specific	hypothetical protein
Tb927.10.12330	Tb927_11_v5	2993029	2992421	1222.38	1609.84	0.490662	426.252	566.296	0.633778	1504.28	1835.64	0.682808	0.00292236	-1.51992	-1.50729	0.369246	Yes - PCF	mRNA-PCF	0.747139	0.299379	0.189361	0.476749	No	not significant		RNA-associated	zinc finger protein family member, putative (ZC3H34)
Tb927.10.12340	Tb927_03_v4	2996071	2993360	26.107	331.688	0.0672085	26.2507	350.072	0.0749865	29.023	417.625	0.0638026	0.714344	0.00791782	0.0778257	0.157987	No	not significant	0.711782	0.152761	0.332382	-0.0750283	No	not significant		Unknown: conserved	hypothetical protein, conserved
Tb927.10.12350	Tb927_03_v4	2997175	2996378	109.943	629.194	0.200759	187.321	559.058	0.290321	209.817	819.184	0.223024	0.013914	0.76875	-0.170507	0.532183	No	not significant	0.0043339	0.932369	0.380683	0.151733	No	not significant		Unknown: conserved	hypothetical protein, conserved
Tb927.10.12360	Tb927_03_v4	2999344	2998832	589.498	318.665	1.8499	1122.46	493.266	2.27587	608.665	240.767	2.78837	0.00131075	0.929104	0.630324	0.298972	No	both-slBF	0.870754	0.0461611	-0.404402	0.591976	No	not significant		Unknown: conserved	hypothetical protein, conserved
Tb927.10.12370	Tb927_10_v5	3002187	3000148	804.536	854.739	1.14303	367.427	636.267	0.617929	392.861	528.341	0.723584	0.000135435	-1.1307	-0.425851	-0.887345	Yes - PCF	both-PCF	0.000722452	-1.03414	-0.694015	-0.659624	Yes - PCF	not significant		Metabolism	gamma-glutamylcysteine synthetase (GCS)
Tb927.10.12380	Tb927_11_v5	3004163	3002421	200.549	972.056	0.193837	345.189	847.479	0.407313	169.115	821.66	0.205822	0.0188678	0.783433	-0.197862	1.0713	No	not significant	0.589923	-0.245947	-0.242497	0.0865515	No	not significant		Protein folding	chaperone protein DNAj, putative
Tb927.10.12390	Tb927_10_v5	3005874	3005098	297.973	687.823	0.398463	610.863	655.312	0.753247	425.771	870.96	0.499692	0.000903354	1.03567	-0.069854	0.918679	Yes - slBF	not significant	0.133401	0.514894	0.34057	0.326593	No	not significant		Other	hypothetical protein, conserved
Tb927.10.1240	Tb927_03_v4	335633	334875	38.6367	452.176	0.0850117	30.2047	321.236	0.0964055	37.7106	507.829	0.065084	0.67945	-0.355197	-0.493253	0.181455	No	not significant	0.895106	-0.0349995	0.167458	-0.385358	No	not significant		Unknown: conserved	hypothetical protein, conserved
Tb927.10.12400	Tb927_02_v4	3008697	3007249	235.451	495.371	0.453885	533.986	717.368	1.04358	161.165	436.642	0.380912	9.91124e-07	1.18137	0.534204	1.20114	Yes - slBF	both-slBF	0.375662	-0.546887	-0.182057	-0.252869	No	not significant		Transporter	membrane transporter protein, putative
Tb927.10.12410	Tb927_10_v5	3009780	3009094	511.141	1165.44	0.500747	987.041	789.686	1.11336	685.179	1192.31	0.531391	0.0179015	0.949387	-0.561524	1.15277	No	not significant	0.804196	0.422759	0.0328857	0.0856924	No	not significant		Other	hypothetical protein, conserved
Tb927.10.12420	Tb927_11_v5	3010503	3010075	84.9987	317.932	0.267348	150.026	216.247	0.493202	190.257	407.871	0.351843	0.0593093	0.819703	-0.556036	0.883459	No	not significant	0.0139365	1.16244	0.359392	0.39621	No	not significant		Protein transport/modification	predicted S. cerevisiae Got1 homologue
Tb927.10.12430	Tb927_11_v5	3012843	3010894	857.277	700.649	0.942536	330.088	550.556	0.627284	373.361	570.672	0.654247	0.00374201	-1.37691	-0.347802	-0.587429	Yes - PCF	not significant	0.00302793	-1.19919	-0.296029	-0.526712	Yes - PCF	not significant		Translation	hypothetical protein, conserved
Tb927.10.12440	Tb927_10_v5	3015959	3013356	260.827	647.082	0.367618	94.664	336.755	0.264506	174.145	618.372	0.254012	2.3772e-05	-1.46221	-0.942247	-0.474905	Yes - PCF	mRNA-PCF	0.317214	-0.582805	-0.0654717	-0.533312	No	not significant		organelle biogenesis and structure	kinesin, putative
Tb927.10.12450	Tb927_11_v5	3017100	3016483	164.207	429.094	0.382684	163.637	262.316	0.400271	168.112	460.796	0.315097	0.932319	-0.0050191	-0.709988	0.0648247	No	not significant	0.53863	0.0339058	0.102834	-0.280355	No	not significant		Protein transport/modification	SNARE domain-containing protein, putative
Tb927.10.12460	Tb927_03_v4	3018011	3017568	92.7676	216.731	0.411814	98.6678	265.274	0.312149	231.576	274.607	0.763598	0.909081	0.0889586	0.291576	-0.399759	No	not significant	0.00976033	1.31979	0.341462	0.89082	Yes - cBF	not significant		Unknown: conserved	hypothetical protein, conserved
Tb927.10.12470	Tb927_03_v4	3020581	3018998	180.107	763.535	0.235886	176.643	631.592	0.252845	136.604	636.021	0.214779	0.683274	-0.0280176	-0.273701	0.100161	No	not significant	0.171138	-0.398857	-0.26362	-0.135238	No	not significant		Unknown: conserved	hypothetical protein, conserved
Tb927.10.12480	Tb927_03_v4	3023250	3022198	172.262	230.875	0.746126	236.12	337.818	0.71222	281.247	513.764	0.65842	0.0230743	0.454922	0.549139	-0.0670969	No	not significant	0.0181071	0.707236	1.154	-0.180412	No	not significant		Unknown: conserved	hypothetical protein, conserved
Tb927.10.12490	Tb927_10_v5	3027375	3023977	409.579	641.635	0.613437	537.007	985.545	0.544883	453.63	807.215	0.747686	0.321258	0.390799	0.619168	-0.170968	No	not significant	0.653375	0.147373	0.331199	0.285517	No	not significant		organelle biogenesis and structure	kinesin, putative
Tb927.10.1250	Tb927_03_v4	336903	336118	479.122	445.016	1.14116	167.567	345.705	0.484712	370.186	500.454	0.925949	8.44697e-07	-1.51565	-0.364316	-1.2353	Yes - PCF	both-PCF	0.300488	-0.372142	0.16938	-0.301495	No	not significant		Unknown: conserved	hypothetical protein, conserved
Tb927.10.12500	Tb927_02_v4	3033680	3030942	9379.59	1792	6.46104	2795.98	1866.63	1.52442	1718.69	1304.12	1.32196	5.09771e-06	-1.74617	0.0588632	-2.0835	Yes - PCF	TE-PCF	9.21582e-10	-2.44822	-0.458496	-2.28908	Yes - PCF	TE-PCF	A1	Transporter	P-type H -ATPase, putative
Tb927.10.12510	Tb927_02_v4	3037392	3034630	6796.05	1710.76	5.0493	2809.79	2006.74	1.43207	2050.95	1504.98	1.28571	0.000332439	-1.27423	0.230218	-1.81799	Yes - PCF	both-PCF	2.2078e-06	-1.72841	-0.184892	-1.97352	Yes - PCF	TE-PCF		Transporter	P-type H -ATPase, putative
Tb927.10.12520	Tb927_03_v4	3040370	3037818	183.767	847.489	0.216837	59.9132	892.53	0.0671273	157.124	1126.58	0.139534	1.12088e-06	-1.61693	0.0747062	-1.69164	Yes - PCF	both-PCF	0.512271	-0.225977	0.410681	-0.635991	No	not significant		Unknown: conserved	hypothetical protein, conserved
Tb927.10.12530	Tb927_11_v5	3041066	3040566	57.9804	284.345	0.203909	21.2051	210.83	0.100579	51.1564	294.709	0.173583	0.0231756	-1.45116	-0.431558	-1.0196	No	not significant	0.865836	-0.180651	0.0516495	-0.2323	No	not significant		Protein folding	chaperone protein DNAj, putative
Tb927.10.12540	Tb927_10_v5	3043006	3042095	697.053	1330.79	0.547571	264.465	481.38	0.549391	256.898	832.029	0.297453	1.6299e-07	-1.39819	-1.46704	0.00478629	Yes - PCF	mRNA-PCF	3.8566e-07	-1.44007	-0.677581	-0.880385	Yes - PCF	both-PCF		Metabolism	electron transfer protein, putative,ferredoxin, putative
Tb927.10.12550	Tb927_03_v4	3045879	3044989	93.0906	277.486	0.335479	55.5202	164.05	0.338435	112.075	534.667	0.187613	0.0440629	-0.745623	-0.758282	0.0126583	No	not significant	0.565573	0.267756	0.946226	-0.83846	No	not significant		Unknown: conserved	hypothetical protein, conserved
Tb927.10.12590	Tb927_03_v4	3054148	3051347	541.237	492.046	1.09997	760.642	1155.7	0.668487	723.018	757.481	0.837706	0.201671	0.490956	1.2319	-0.718497	No	mRNA-slBF	0.379736	0.417771	0.622416	-0.392952	No	not significant		Unknown: conserved	hypothetical protein, conserved
Tb927.10.1260	Tb927_11_v5	338985	337360	231.953	572.956	0.362079	134.251	544.618	0.246504	83.6914	523.797	0.18591	0.00673241	-0.788903	-0.07318	-0.554694	No	not significant	1.52366e-06	-1.47068	-0.129418	-0.961703	Yes - PCF	both-PCF		Translation	aspartyl-tRNA synthetase, putative
Tb927.10.12600	Tb927_08_v4	3056159	3054372	158.339	830.807	0.189476	372.187	1177.31	0.275137	265.935	953.002	0.27905	8.91347e-05	1.23301	0.502903	0.538133	Yes - slBF	both-slBF	0.0416749	0.748058	0.197965	0.558503	No	not significant		Unknown: Tb-specific	hypothetical protein
Tb927.10.12610	Tb927_08_v4	3057084	3056749	6.53906	63.0096	0.103779	5.56247	131.965	0.043567	6.09857	54.1566	0.110079	0.578537	-0.23336	1.06651	-1.25221	No	not significant	0.874085	-0.100613	-0.218434	0.085025	No	not significant		Unknown: Tb-specific	hypothetical protein
Tb927.10.12620	Tb927_03_v4	3061029	3057667	1106.77	582.43	1.71032	1252.57	1259.32	0.993626	631.642	461.907	1.38445	0.94372	0.178532	1.11249	-0.783494	No	not significant	0.00294366	-0.809175	-0.334484	-0.304952	No	not significant		Unknown: conserved	hypothetical protein, conserved
Tb927.10.12630	Tb927_03_v4	3062259	3061603	183.183	564.181	0.31645	237.214	394.215	0.601736	235.176	543.916	0.432376	0.159845	0.372904	-0.517175	0.927151	No	not significant	0.176767	0.360461	-0.0527742	0.450308	No	not significant		Unknown: conserved	hypothetical protein, conserved
Tb927.10.12640	Tb927_11_v5	3065342	3063450	272.561	529.886	0.514377	333.108	813.616	0.409417	144.089	506.869	0.284272	0.206756	0.289412	0.618667	-0.329255	No	not significant	0.0275839	-0.919621	-0.0640687	-0.855552	No	not significant		Protein folding	chaperone protein DNAj, putative
Tb927.10.12650	Tb927_03_v4	3072854	3072261	8.66396	41.3735	0.189688	7.06477	215.654	0.0224746	18.2386	80.4756	0.263899	0.0937455	-0.294384	2.38194	-3.07726	No	not significant	0.451462	1.07389	0.959846	0.476362	No	not significant		Unknown: conserved	hypothetical protein, conserved
Tb927.10.12660	Tb927_11_v5	3075673	3073130	1335.21	537.243	5.36274	3760.06	1136.6	3.03161	3999.17	477.991	8.36662	0.0120995	1.49368	1.08108	-0.822887	No	both-slBF	0.00975136	1.58263	-0.168592	0.641676	Yes - cBF	not significant		RNA-associated	pumilio/PUF RNA binding protein 2 (PUF2)
Tb927.10.12670	Tb927_03_v4	3080087	3078477	480.435	231.659	2.37477	1920.68	716.032	2.68239	1499.47	299.851	3.99418	6.45896e-07	1.9992	1.62802	0.175734	Yes - slBF	mRNA-slBF	0.000772912	1.64204	0.37224	0.750115	Yes - cBF	not significant		Unknown: conserved	hypothetical protein, conserved
Tb927.10.12680	Tb927_11_v5	3080865	3080353	1525.42	13522.1	0.124282	660.454	5984.4	0.0988763	1109.18	7189.81	0.20778	0.00529767	-1.20768	-1.17604	-0.329922	Yes - PCF	mRNA-PCF	0.788116	-0.45972	-0.911289	0.741438	No	not significant		Translation	60S ribosomal protein L34, putative
Tb927.10.12690	Tb927_03_v4	3082272	3081226	134.674	492.023	0.319054	252.349	613.287	0.41147	146.162	533.348	0.274046	0.0776287	0.905955	0.317836	0.366988	No	not significant	0.989886	0.118102	0.116351	-0.219381	No	not significant		Unknown: conserved	hypothetical protein, conserved
Tb927.10.1270	Tb927_03_v4	342973	339476	26.1128	346.83	0.0752898	21.5393	567.998	0.0379701	79.1446	494.557	0.160031	0.459998	-0.277786	0.711655	-0.987592	No	not significant	0.0074512	1.59973	0.511908	1.08783	Yes - cBF	both-cBF		DNA-associated	mismatch repair protein, putative
Tb927.10.12700	Tb927_10_v5	3084648	3083512	5355.1	1692.99	3.44377	2979.79	1283.44	2.32172	2424.33	1376.3	1.76148	0.0673507	-0.845706	-0.399558	-0.568796	No	not significant	0.0122668	-1.14333	-0.298777	-0.967199	No	not significant		Metabolism	pyruvate dehydrogenase E1 alpha subunit, putative
Tb927.10.12710	Tb927_11_v5	3088034	3085599	8822.19	3518.24	2.50756	2629.8	2108.43	1.32717	6625.71	3216.9	2.58848	0.000750942	-1.74619	-0.738687	-0.917935	Yes - PCF	both-PCF	0.550113	-0.413061	-0.129184	0.0458194	No	not significant		Protein folding	heat shock protein 110, putative
Tb927.10.12720	Tb927_10_v5	3091411	3088703	389.003	805.884	0.502522	349.36	790.181	0.442127	297.767	806.641	0.344941	0.628578	-0.155067	-0.0283895	-0.184724	No	not significant	0.190612	-0.385596	0.0013547	-0.542837	No	not significant		Other	hypothetical protein, conserved
Tb927.10.12730	Tb927_08_v4	3092687	3092166	11.0149	111.673	0.098636	8.22925	154.938	0.0508094	12.3261	76.5099	0.161105	0.688049	-0.420629	0.472411	-0.95702	No	not significant	0.702468	0.162254	-0.545558	0.707811	No	not significant		Unknown: Tb-specific	hypothetical protein
Tb927.10.12740	Tb927_11_v5	3095728	3094304	461.519	292.268	1.46966	343.618	493.808	0.736665	247.724	229.369	1.38568	0.188079	-0.425587	0.756657	-0.996401	No	not significant	0.00369786	-0.89766	-0.349619	-0.0848925	No	not significant		RNA-associated	zinc finger protein family memeber, putative (ZC3H35)
Tb927.10.12750	Tb927_08_v4	3097086	3096547	15.8418	69.2355	0.232053	445.124	148.006	2.83266	9.2949	75.6066	0.122938	6.32315e-06	4.8124	1.09608	3.60963	Yes - slBF	not significant	0.140543	-0.769227	0.127	-0.916527	No	not significant	C1	Unknown: Tb-specific	hypothetical protein
Tb927.10.12760	Tb927_11_v5	3101111	3100161	32.8481	46.8955	0.417299	18.1809	97.8067	0.403807	21.1207	41.1202	0.513633	0.240756	-0.853388	1.06048	-0.0474153	No	not significant	0.158278	-0.637153	-0.189601	0.299654	No	not significant		RNA-associated	zinc finger protein family member, putative (ZC3H36)
Tb927.10.12770	Tb927_08_v4	3103432	3103028	7.2384	213.142	0.0261197	4.05639	54.6133	0.0926203	6.09857	30.0471	0.202967	0.348485	-0.835476	-1.96449	1.82619	No	not significant	0.799105	-0.2472	-2.82652	2.95803	No	not significant		Unknown: Tb-specific	hypothetical protein
Tb927.10.12780	Tb927_11_v5	3104850	3103990	4135.22	539.906	5.78115	1342.47	400.974	3.34802	1349.51	138.375	11.6903	1.36918e-05	-1.62307	-0.429199	-0.788049	Yes - PCF	not significant	0.000280813	-1.61553	-1.96412	1.01588	Yes - PCF	not significant		RNA-associated	zinc finger protein family member, putative (ZC3H37)
Tb927.10.12790	Tb927_08_v4	3107342	3106994	13.1906	24.8352	0.423524	13.1695	400.611	0.0362677	12.1684	112.578	0.0884958	0.826198	-0.0023099	4.01174	-3.54569	No	both-PCF	0.561285	-0.116374	2.18046	-2.25876	No	mRNA-PCF		Unknown: Tb-specific	hypothetical protein
Tb927.10.1280	Tb927_03_v4	343982	343461	178.758	662.135	0.269972	83.5243	346.138	0.21964	347.974	788.191	0.3826	0.00209543	-1.09774	-0.935781	-0.297667	Yes - PCF	both-PCF	0.0213627	0.960973	0.251419	0.503028	No	not significant	D1	Unknown: conserved	hypothetical protein, conserved
Tb927.10.12800	Tb927_11_v5	3109857	3109015	1992.18	543.83	6.40783	2478.8	761.922	3.25335	2996.04	256.463	12.7662	0.524822	0.315295	0.486489	-0.977907	No	not significant	0.304757	0.588708	-1.0844	0.994419	No	not significant		RNA-associated	zinc finger protein family member, putative (ZC3H38)
Tb927.10.12810	Tb927_10_v5	3112434	3110914	330.074	1331.17	0.245295	711.421	1598.17	0.489572	520.959	1334.61	0.390346	1.14788e-05	1.10791	0.263724	0.997003	Yes - slBF	both-slBF	0.0182395	0.65838	0.00371967	0.670237	No	not significant		Metabolism	cholinephosphate cytidylyltransferase A, putative
Tb927.10.12820	Tb927_03_v4	3117263	3114222	845.845	879.796	0.96141	13660.4	5312.85	2.57119	7190.3	2035.09	3.48169	4.20834e-15	4.01346	2.59425	1.41921	Yes - slBF	both-slBF	5.89669e-09	3.08759	1.20985	1.85656	Yes - cBF	both-cBF	B1	Unknown: conserved	hypothetical protein, conserved
Tb927.10.12830	Tb927_11_v5	3118773	3117763	54.3822	629.234	0.0931673	83.7245	390.039	0.214786	65.8859	620.523	0.0966346	0.366198	0.622515	-0.689979	1.205	No	not significant	0.693656	0.276837	-0.020112	0.0527165	No	not significant		DNA-associated	acetyltransferase, putative
Tb927.10.12840	Tb927_02_v4	3121152	3120238	12730.1	1849.82	6.63534	4698.81	1011.27	5.60967	1166.08	409.359	2.84855	0.00117915	-1.43788	-0.87122	-0.242256	Yes - PCF	mRNA-PCF	1.25265e-13	-3.44851	-2.17595	-1.21994	Yes - PCF	mRNA-PCF	A1	Transporter	mitochondrial carrier protein (MCP12)
Tb927.10.12850	Tb927_11_v5	3122930	3121782	409.542	1766.31	0.231863	358.849	2747	0.145886	536.525	2737.89	0.190553	0.572519	-0.190635	0.637117	-0.668432	No	not significant	0.396748	0.389636	0.632326	-0.283075	No	not significant		DNA-associated	ttaggg binding factor
Tb927.10.12860	Tb927_03_v4	3125454	3123370	539.976	764.996	0.792997	251.683	472.137	0.490441	315.338	505.238	0.58466	7.30077e-05	-1.10128	-0.696247	-0.693237	Yes - PCF	both-PCF	0.0201622	-0.775993	-0.59849	-0.439717	No	not significant		Unknown: conserved	hypothetical protein, conserved
Tb927.10.12870	Tb927_03_v4	3129718	3126455	653.499	875.194	0.746347	1088.15	1525.75	0.713191	743.929	1036.91	0.787846	0.00927375	0.735619	0.801841	-0.0655593	No	both-slBF	0.272166	0.186981	0.244618	0.0780674	No	not significant		Unknown: conserved	hypothetical protein, conserved
Tb927.10.12880	Tb927_03_v4	3131411	3130089	55.5242	840.267	0.0666821	39.3133	552.235	0.0711893	40.4751	778.211	0.0461917	0.431615	-0.4981	-0.605564	0.0943614	No	not significant	0.89924	-0.456083	-0.110686	-0.529667	No	not significant		Unknown: conserved	hypothetical protein, conserved
Tb927.10.12890	Tb927_11_v5	3134716	3132290	3977.38	2608.77	1.52461	2197.5	2295.77	1.0394	3524.68	3514.18	1.00299	0.115487	-0.855957	-0.184397	-0.5527	No	not significant	0.811383	-0.174324	0.429816	-0.604139	No	not significant		Translation	bifunctional aminoacyl-tRNA synthetase, putative
Tb927.10.1290	Tb927_03_v4	344668	344417	52.2909	111.454	0.468796	68.8499	114.271	0.477088	59.051	102.291	0.478668	0.631978	0.396893	0.0360017	0.0252926	No	not significant	0.963066	0.1754	-0.123779	0.0300638	No	not significant		Unknown: conserved	hypothetical protein, conserved
Tb927.10.12900	Tb927_03_v4	3135471	3135001	111.32	285.439	0.389996	91.1303	280.483	0.322464	60.8169	198.188	0.304661	0.232776	-0.288708	-0.0252684	-0.274319	No	not significant	0.00922503	-0.872165	-0.526308	-0.356252	No	not significant		Unknown: conserved	hypothetical protein, conserved
Tb927.10.12910	Tb927_03_v4	3138521	3135705	152.197	919.577	0.175966	331.184	983.38	0.309991	151.282	813.496	0.185966	0.000171705	1.12169	0.0967789	0.816932	Yes - slBF	both-slBF	0.9887	-0.00870087	-0.176836	0.079741	No	not significant		Unknown: conserved	hypothetical protein, conserved
Tb927.10.12920	Tb927_03_v4	3142325	3139218	630.457	584.338	1.00219	659.145	757.179	0.870528	455.278	506.192	0.722786	0.840933	0.0641981	0.373829	-0.20319	No	not significant	0.101764	-0.469651	-0.207121	-0.471513	No	not significant		Unknown: conserved	hypothetical protein, conserved
Tb927.10.12930	Tb927_03_v4	3143734	3143111	431.896	615.637	0.701543	455.929	417.167	1.039	504.775	563.462	0.860746	0.678153	0.0781268	-0.561456	0.56659	No	not significant	0.47076	0.224958	-0.127762	0.295056	No	not significant		Unknown: conserved	hypothetical protein, conserved
Tb927.10.12940	Tb927_10_v5	3146380	3145406	758.685	589.861	1.22145	1523.03	774.42	1.96668	1195.64	455.143	2.62696	0.00266083	1.00537	0.392741	0.68716	Yes - slBF	both-slBF	0.076833	0.656216	-0.374053	1.1048	No	not significant		Interacting	predicted zinc finger protein
Tb927.10.12950	Tb927_03_v4	3149810	3146931	166.869	828.061	0.196515	71.8517	655.352	0.112603	189.428	1055.75	0.187102	0.000643189	-1.21562	-0.337466	-0.803391	Yes - PCF	not significant	0.5324	0.182934	0.350466	-0.0708151	No	not significant		Unknown: conserved	hypothetical protein, conserved
Tb927.10.12960	Tb927_11_v5	3150924	3150232	606.788	1327.72	0.408339	1982.1	1168.99	1.57329	1475.04	2677.75	0.550851	2.44212e-07	1.70777	-0.183693	1.94594	Yes - slBF	TE-slBF	8.71604e-05	1.28149	1.01207	0.431895	Yes - cBF	both-cBF		Protein transport/modification	ras-related protein rab-5,small GTPase, putative (RAB5A)
Tb927.10.12970	Tb927_03_v4	3152475	3151564	146.765	378.456	0.346348	151.975	238.927	0.656966	183.853	341.756	0.538934	0.118038	0.0503243	-0.66356	0.923598	No	not significant	0.32509	0.325046	-0.147161	0.637887	No	not significant		Unknown: conserved	hypothetical protein, conserved
Tb927.10.12980	Tb927_11_v5	3155108	3152688	299.102	919.639	0.292942	159.496	667.308	0.251652	284.448	1034.18	0.286193	0.058097	-0.907117	-0.462715	-0.219182	No	not significant	0.904015	-0.0724735	0.169342	-0.0336278	No	not significant		Translation	methyltransferase, putative,member of the NOL1/NOP2/sun family of proteins
Tb927.10.12990	Tb927_01_v4	3156367	3155477	152.21	462.872	0.366014	127.743	372.504	0.366601	188.091	535.538	0.364774	0.385568	-0.252818	-0.313357	0.00231437	No	not significant	0.11833	0.305364	0.210377	-0.0048942	No	not significant		Interacting	predicted ankyrin repeat family protein
Tb927.10.130	Tb927_08_v4	58920	59393	10.0054	10.1327	0.987431	3.3419	4.26378	0.783787	6.16952	3.07189	2.67333	0.00229166	-1.58203	-1.24882	-0.333218	Yes - PCF	not significant	0.146001	-0.697543	-1.72182	1.43689	No	not significant		Unknown: Tb-specific	hypothetical protein
Tb927.10.1300	Tb927_03_v4	346608	345340	33.8633	131.479	0.291849	41.9962	305.616	0.154824	82.8021	164.041	0.504764	0.52846	0.310534	1.21688	-0.914592	No	not significant	0.0178382	1.28994	0.319224	0.790386	No	not significant		Unknown: conserved	hypothetical protein, conserved
Tb927.10.13000	Tb927_10_v5	3158608	3156746	1291.32	1620.07	0.797075	222.762	550.573	0.451289	250.103	859.376	0.305998	7.16195e-16	-2.53527	-1.55706	-0.820662	Yes - PCF	mRNA-PCF	4.77034e-15	-2.36825	-0.914699	-1.38119	Yes - PCF	both-PCF	A2	Phosphorylation	cAMP phosphodiesterase A, putative (PDEA)
Tb927.10.13010	Tb927_10_v5	3161730	3160717	414.856	327.002	1.25415	473.415	341.055	1.38975	453.912	416.27	1.09043	0.370614	0.190494	0.0607053	0.148117	No	not significant	0.460792	0.129801	0.348223	-0.201819	No	not significant		Phosphorylation	protein kinase A catalytic subunit (PKAC3)
Tb927.10.13020	Tb927_11_v5	3164862	3162115	369.555	1098.27	0.301006	342.192	1076.91	0.33053	388.487	1288.04	0.322175	0.966526	-0.110983	-0.0283413	0.134987	No	not significant	0.630444	0.0720781	0.229944	0.0980535	No	not significant		Protein transport/modification	vacuolar protein sorting complex subunit, putative,Vps16, putative
Tb927.10.13030	Tb927_11_v5	3167348	3165108	362.918	571.602	0.694238	339.493	583.411	0.581909	331.176	802.384	0.418363	0.619886	-0.096264	0.0295016	-0.254637	No	not significant	0.773899	-0.132045	0.489281	-0.730675	No	not significant		Protease-related	calpain-like cysteine peptidase, putative,cysteine peptidase, Clan CA, family C2, putative
Tb927.10.13040	Tb927_01_v4	3172254	3175883	216.678	636.026	0.283127	339.575	812.099	0.418145	612.254	801.004	0.911309	0.959515	0.64818	0.35257	0.562554	No	not significant	0.0737719	1.49858	0.332725	1.68649	No	not significant		ESAG/GRESAG	receptor-type adenylate cyclase GRESAG 4, putative,ESAG 4 (expression site-associated gene 4) protein, putative
Tb927.10.13050	Tb927_08_v4	3178330	3178560	6.05509	7.92934	0.820019	3.37801	5.94574	0.568138	6.05922	5.81317	1.04446	0.31151	-0.841978	-0.415344	-0.529415	No	not significant	0.874085	0.000982849	-0.447876	0.349024	No	not significant		Unknown: Tb-specific	hypothetical protein, unlikely
Tb927.10.13070	Tb927_03_v4	3184915	3181160	26.2822	264.947	0.127045	150.337	1212.08	0.142468	267.875	667.846	0.367463	5.49055e-13	2.51604	2.19371	0.165302	Yes - slBF	mRNA-slBF	3.4087e-22	3.3494	1.33381	1.53226	Yes - cBF	both-cBF	B1	Unknown: conserved	hypothetical protein, conserved
Tb927.10.13090	Tb927_03_v4	3188260	3186497	137.739	281.827	0.488736	2505.35	1379.09	1.66156	903.689	503.569	2.14331	6.17925e-21	4.18501	2.29084	1.76542	Yes - slBF	both-slBF	6.39159e-13	2.71389	0.837383	2.13271	Yes - cBF	both-cBF	B1	Unknown: conserved	hypothetical protein, conserved
Tb927.10.1310	Tb927_03_v4	349704	346870	232.415	642.797	0.342285	221.492	939.486	0.254636	209.596	778.424	0.269257	0.666905	-0.069446	0.547509	-0.42676	No	not significant	0.794889	-0.149091	0.276194	-0.346214	No	not significant		Unknown: conserved	hypothetical protein, conserved
Tb927.10.13100	Tb927_03_v4	3190691	3189375	142.226	197.588	0.965862	703.179	384.976	1.89414	400.037	303.091	1.01659	2.01855e-11	2.3057	0.962273	0.971655	Yes - slBF	both-slBF	0.000166933	1.49194	0.617253	0.0738457	Yes - cBF	not significant	B1	Unknown: conserved	hypothetical protein, conserved
Tb927.10.13110	Tb927_10_v5	3191787	3191431	631.705	750.545	0.982141	581.338	431.306	1.04384	501.247	487.77	0.819622	0.764932	-0.119873	-0.799225	0.087897	No	not significant	0.309843	-0.333729	-0.621737	-0.26097	No	not significant		organelle biogenesis and structure	dynein light chain, putative,dynein light chain 2B, cytoplasmic, putative,predicted dynein modulator,roadblock/LC7 family member
Tb927.10.13120	Tb927_02_v4	3193835	3192630	110.495	392.327	0.337245	96.1759	284.145	0.323309	106.021	377.185	0.294371	0.429361	-0.200235	-0.465432	-0.0608843	No	not significant	0.594432	-0.0596348	-0.0567866	-0.196164	No	not significant		Transporter	mitochondrial carrier protein (MCP14)
Tb927.10.13130	Tb927_10_v5	3195857	3194400	1415.89	758.846	1.86585	305.901	394.874	0.774679	299.019	415.747	0.834952	4.1904e-14	-2.21058	-0.942414	-1.26816	Yes - PCF	both-PCF	6.76995e-13	-2.24341	-0.868103	-1.16007	Yes - PCF	both-PCF	A2	Metabolism	UTP-glucose-1-phosphate uridylyltransferase
Tb927.10.13140	Tb927_03_v4	3196964	3196419	239.463	307.226	0.680235	265.818	267.26	1.03862	164.803	231.776	0.654304	0.724591	0.150638	-0.201056	0.610564	No	not significant	0.261212	-0.539058	-0.406568	-0.0560714	No	not significant		Unknown: conserved	hypothetical protein, conserved
Tb927.10.13150	Tb927_03_v4	3199961	3197403	212.71	443.059	0.480094	410.831	1034.27	0.397219	169.609	620.216	0.273467	0.000698801	0.949658	1.22304	-0.273383	No	both-slBF	0.398436	-0.326675	0.485275	-0.811949	No	not significant		Unknown: conserved	hypothetical protein, conserved
Tb927.10.13160	Tb927_11_v5	3201896	3200304	135.735	899.911	0.141717	125.526	547.074	0.218453	136.675	713.986	0.186548	0.939796	-0.112808	-0.718046	0.624304	No	not significant	0.892209	0.00996131	-0.333886	0.39653	No	not significant		Protein transport/modification	mannosyltransferase-II, putative (TbGPI18)
Tb927.10.13170	Tb927_03_v4	3204292	3203261	106.306	218.565	0.413208	133.237	361.032	0.367832	100.415	294.236	0.327819	0.588281	0.325766	0.724064	-0.167822	No	not significant	0.915801	-0.0822599	0.428911	-0.333969	No	not significant		Unknown: conserved	hypothetical protein, conserved
Tb927.10.13180	Tb927_11_v5	3208356	3204646	1001.07	1264.61	1.04122	537.353	1307.98	0.392346	623.31	1103.37	0.616957	0.0147282	-0.897595	0.0486402	-1.40808	No	not significant	0.0344015	-0.683515	-0.196773	-0.755039	No	not significant		Translation	hypothetical protein, conserved
Tb927.10.13190	Tb927_10_v5	3210030	3208873	86.1128	368.037	0.233979	111.788	393.016	0.284435	98.5828	343.517	0.305542	0.288927	0.376463	0.0947392	0.281724	No	not significant	0.365287	0.195108	-0.099468	0.384995	No	not significant		organelle biogenesis and structure	actin related protein 2/3 complex, putative,ARP2/3 complex subunit, putative
Tb927.10.1320	Tb927_03_v4	352318	350171	307.925	599.092	0.514817	770.749	975.045	0.73133	526.755	798.5	0.68936	5.19965e-06	1.32368	0.70269	0.506463	Yes - slBF	both-slBF	0.00236626	0.774554	0.414513	0.421197	No	not significant		Unknown: conserved	hypothetical protein, conserved
Tb927.10.13200	Tb927_11_v5	3213098	3210312	324.505	664.337	0.585262	116.521	804.605	0.144277	231.337	596.525	0.417605	5.8345e-08	-1.47764	0.276367	-2.02024	Yes - PCF	TE-PCF	0.0857624	-0.488242	-0.155333	-0.486944	No	not significant		RNA-associated	hypothetical protein, conserved
Tb927.10.13210	Tb927_10_v5	3215301	3213469	238.001	536.613	0.443524	338.152	771.988	0.438028	269.612	633.561	0.445015	0.109902	0.506707	0.524695	-0.0179876	No	not significant	0.717404	0.179921	0.239602	0.00484336	No	not significant		Metabolism	dolichyl-P-Man:GDP-ManGlcNAc2-PP-dolichyl beta-1,4-mannosyltransferase, putative
Tb927.10.13220	Tb927_11_v5	3218327	3215586	154.353	752.461	0.222202	104.86	759.1	0.133384	135.702	679.814	0.166999	0.0100659	-0.557777	0.0126728	-0.736284	No	not significant	0.11525	-0.185793	-0.146476	-0.412029	No	not significant		Protein folding	cyclophilin type peptidyl-prolyl cis-trans isomerase, putative (PPIase)
Tb927.10.13230	Tb927_03_v4	3220884	3219514	205.328	285.082	0.720243	264.464	457.523	0.578036	278.129	367.602	0.756603	0.230416	0.365143	0.682469	-0.317326	No	not significant	0.170359	0.437823	0.36677	0.0710528	No	not significant		Unknown: conserved	hypothetical protein, conserved
Tb927.10.13240	Tb927_03_v4	3223329	3221470	392.802	504.412	0.778733	501.67	617.514	0.617273	274.804	547.096	0.489028	0.940636	0.352935	0.291869	-0.335222	No	not significant	0.0690608	-0.515401	0.117192	-0.671212	No	not significant		Unknown: conserved	hypothetical protein, conserved
Tb927.10.13250	Tb927_03_v4	3230234	3224502	985.766	913.731	0.90439	1609	2372.12	0.628827	1162.57	998.394	1.14437	0.0570087	0.706849	1.37634	-0.524282	No	mRNA-slBF	0.515353	0.237999	0.12784	0.33954	No	not significant		Unknown: conserved	hypothetical protein, conserved
Tb927.10.13260	Tb927_03_v4	3234328	3230855	280.295	816.862	0.348928	274.227	1606.08	0.197972	221.544	802.104	0.241632	0.798965	-0.031576	0.975377	-0.817633	No	not significant	0.41131	-0.339352	-0.0263025	-0.530118	No	not significant		Unknown: conserved	hypothetical protein, conserved
Tb927.10.13270	Tb927_11_v5	3237744	3234925	648.74	631.363	0.737984	267.512	667.308	0.391642	358.867	748.574	0.693495	0.0289698	-1.27803	0.0798831	-0.914056	No	not significant	0.0641903	-0.854191	0.245677	-0.0897051	No	not significant		translation	periodic tryptophan protein 2, putative,predicted WD40 repeat protein,predicted involvement in cytokinesis,predicted involvement in cell separation
Tb927.10.13280	Tb927_03_v4	3246020	3238200	2788.94	2211.54	1.69858	893.355	2729.65	0.327278	2442.84	2042.41	1.03805	0.000106856	-1.64241	0.303664	-2.37574	Yes - PCF	both-PCF	0.170007	-0.191158	-0.114777	-0.710456	No	not significant		Unknown: conserved	hypothetical protein, conserved
Tb927.10.13290	Tb927_10_v5	3247900	3246662	305.226	802.064	0.362062	437.079	862.191	0.498391	568.227	1150.52	0.493887	0.0652431	0.518015	0.104292	0.461039	No	not significant	0.0028084	0.896588	0.520498	0.447942	No	not significant		Metabolism	ethanolamine phosphotransferase (EPT)
Tb927.10.1330	Tb927_03_v4	354486	352678	95.4244	494.755	0.192872	33.735	338.868	0.117069	62.24	464.104	0.135145	0.00316249	-1.50011	-0.545991	-0.720281	Yes - PCF	both-PCF	0.494696	-0.616516	-0.092267	-0.513136	No	not significant		Unknown: conserved	hypothetical protein, conserved
Tb927.10.13300	Tb927_11_v5	3249079	3248231	243.938	300.879	0.772889	198.75	345.413	0.575398	141.877	273.542	0.458504	0.548192	-0.295559	0.19914	-0.425701	No	not significant	0.0144948	-0.781874	-0.137421	-0.753329	No	not significant		Translation	30S ribosomal protein S8, putative
Tb927.10.13310	Tb927_11_v5	3250604	3249705	401.57	334.251	0.934149	204.952	275.734	0.652222	220.161	376.748	0.509494	0.0299011	-0.970362	-0.277651	-0.518289	No	not significant	0.0215404	-0.867094	0.172669	-0.874587	No	not significant		Transcription	DNA-directed RNA polymerase I subunit, putative,RNA polymerase subunit, putative (RPB5z)
Tb927.10.13320	Tb927_11_v5	3251658	3250999	357.59	386.383	1.06566	279.14	329.793	0.876218	277.508	363.489	0.903611	0.502243	-0.357315	-0.228469	-0.282385	No	not significant	0.244321	-0.365777	-0.0881193	-0.237973	No	not significant		Transcription	DNA-directed RNA polymerase II/III subunit, putative (RPB5)
Tb927.10.13330	Tb927_10_v5	3256969	3252923	550.795	483.331	1.13958	307.874	1109.93	0.255912	351.887	552.127	0.593079	0.00494764	-0.839175	1.19939	-2.15479	No	not significant	0.0500875	-0.646404	0.191989	-0.942209	No	not significant		organelle biogenesis and structure	paraflagellar rod component, putative (PFC20)
Tb927.10.13350	Tb927_03_v4	3261694	3258341	189.716	505.564	0.368263	210.794	695.892	0.316206	181.445	555.011	0.32013	0.987798	0.151987	0.46097	-0.219871	No	not significant	0.876291	-0.0643086	0.134622	-0.202079	No	not significant		Unknown: conserved	hypothetical protein, conserved
Tb927.10.13360	Tb927_11_v5	3264604	3263192	3175.89	1604.77	1.97904	1397.51	686.049	2.03704	976.366	715.437	1.67601	0.00114798	-1.1843	-1.22598	0.0416767	Yes - PCF	mRNA-PCF	5.42183e-06	-1.70167	-1.16547	-0.239765	Yes - PCF	mRNA-PCF		Translation	elongation factor Tu, putative
Tb927.10.13370	Tb927_10_v5	3265756	3265157	380.57	761.581	0.538337	398.822	443.036	0.909409	357.712	655.049	0.435039	0.417021	0.0675813	-0.781575	0.75642	No	not significant	0.476837	-0.0893621	-0.217396	-0.307365	No	not significant		organelle biogenesis and structure	dynein light chain, putative,dynein Tctex1 family, putative
Tb927.10.13380	Tb927_01_v4	3268173	3266032	142.271	708.403	0.210557	165.834	525.464	0.32446	253.124	757.734	0.334885	0.514192	0.221095	-0.430979	0.623833	No	not significant	0.0188499	0.831203	0.0971205	0.669457	No	not significant		DNA-associated	hypothetical protein, conserved
Tb927.10.13390	Tb927_03_v4	3271836	3269884	38.5519	401.415	0.0679912	39.357	513.57	0.0766341	11.0965	301.379	0.050187	0.947825	0.0298167	0.355467	0.172638	No	not significant	0.0561454	-1.7967	-0.413515	-0.438033	No	not significant		Unknown: conserved	hypothetical protein, conserved
Tb927.10.1340	Tb927_03_v4	356622	354997	127.741	517.7	0.229945	124.834	470.129	0.265531	93.7024	481.659	0.201274	0.815905	-0.0332111	-0.139061	0.207587	No	not significant	0.406997	-0.447058	-0.104105	-0.192129	No	not significant		Unknown: conserved	hypothetical protein, conserved
Tb927.10.13400	Tb927_10_v5	3274002	3273010	7.83681	391.565	0.0244004	6.06241	247.529	0.0282706	23.6178	298.252	0.0791874	0.953605	-0.370376	-0.661651	0.212399	No	not significant	0.000345465	1.59154	-0.392716	1.69837	Yes - cBF	TE-cBF		Metabolism	Phosphatidic acid phostphatase, putative
Tb927.10.13420	Tb927_08_v4	3276833	3276360	10.991	75.7154	0.127825	4.84514	68.2563	0.0708366	6.14627	109.969	0.0581036	0.00408082	-1.18171	-0.149624	-0.8516	Yes - PCF	not significant	0.0909498	-0.838537	0.538434	-1.13747	No	not significant		Unknown: Tb-specific	hypothetical protein
Tb927.10.13430	Tb927_10_v5	3279124	3277670	431.369	223.676	1.92854	195.706	227.273	0.864244	437.842	368.351	1.63104	0.0254212	-1.14023	0.0230132	-1.158	No	not significant	0.903077	0.0214886	0.719669	-0.24172	No	not significant		Metabolism	citrate synthase, putative
Tb927.10.13440	Tb927_03_v4	3281538	3279970	183.623	379.001	0.44165	323.01	472.537	0.593695	212.279	409.958	0.506667	0.0060289	0.814836	0.318226	0.426819	No	not significant	0.602861	0.209217	0.113276	0.198134	No	not significant		Unknown: conserved	hypothetical protein, conserved,hypothetical protein
Tb927.10.13450	Tb927_03_v4	3286367	3284565	726.203	308.703	2.26624	369.446	388.528	0.950888	282.682	381.165	0.81551	0.00118673	-0.975008	0.331798	-1.25296	No	not significant	0.000425371	-1.36119	0.304198	-1.47453	Yes - PCF	not significant		Unknown: conserved	hypothetical protein, conserved,hypothetical protein
Tb927.10.13470	Tb927_03_v4	3290854	3288206	585.978	815.594	0.852851	295.183	625.936	0.518584	326.841	668.32	0.512824	0.000173556	-0.989239	-0.381835	-0.717715	No	both-PCF	0.0016313	-0.842258	-0.287311	-0.733829	No	not significant		Unknown: conserved	hypothetical protein, conserved,hypothetical protein
Tb927.10.13480	Tb927_10_v5	3292635	3291808	199.333	474.748	0.419871	176.692	367.919	0.401943	271.939	466.317	0.589566	0.45273	-0.173942	-0.367774	-0.0629548	No	not significant	0.358088	0.448106	-0.0258481	0.489707	No	not significant		Phosphorylation	protein kinase, putative
Tb927.10.13490	Tb927_10_v5	3294799	3293978	630.226	423.375	1.55535	144.342	281.21	0.51329	425.425	395.608	1.23513	1.16334e-12	-2.12637	-0.590289	-1.59939	Yes - PCF	both-PCF	0.124277	-0.566964	-0.0978648	-0.332571	No	not significant	A3	Phosphorylation	serine/threonine kinase, putative
Tb927.10.1350	Tb927_03_v4	359672	357720	424.915	528.205	0.786892	417.154	425.909	0.907049	542.764	557.132	0.682668	0.582268	-0.026594	-0.310553	0.205014	No	not significant	0.766176	0.353151	0.0769213	-0.204981	No	not significant		Unknown: conserved	hypothetical protein, conserved
Tb927.10.13500	Tb927_11_v5	3296313	3295669	3474.93	5460.05	0.576493	227.596	3494.76	0.065125	1369.91	3605.39	0.427842	1.8314e-06	-3.93244	-0.643723	-3.14602	Yes - PCF	both-PCF	0.0801763	-1.3429	-0.598761	-0.430224	No	not significant	A3	Translation	60S ribosomal protein L10a
Tb927.10.13510	Tb927_11_v5	3298640	3296931	643.436	855.323	0.759097	308.38	534.585	0.576859	424.582	807.277	0.537086	5.3841e-05	-1.06109	-0.678051	-0.396066	Yes - PCF	both-PCF	0.0427159	-0.599753	-0.0834057	-0.499132	No	not significant		Protease-related	zinc metallopeptidase, putative
Tb927.10.13520	Tb927_01_v4	3302553	3300946	640.257	1092.12	0.594877	1439.69	998.15	1.44236	968.167	966.658	1.00156	0.000381335	1.16904	-0.129805	1.27777	Yes - slBF	both-slBF	0.107552	0.596605	-0.176056	0.751587	No	not significant		Interacting	hypothetical protein, conserved,hypothetical protein
Tb927.10.13540	Tb927_11_v5	3305687	3304584	58.7307	217.332	0.227632	725.766	402.685	1.69231	583.359	512.732	1.26521	1.95264e-25	3.62732	0.889753	2.89422	Yes - slBF	TE-slBF	1.54944e-25	3.3122	1.23831	2.4746	Yes - cBF	both-cBF	B1	RNA-associated	RNA-binding protein, putative (RBP12)
Tb927.10.13550	Tb927_10_v5	3310885	3307745	611.293	706.651	0.865056	503.01	915.869	0.549216	510.121	1002.27	0.499178	0.478954	-0.281277	0.374142	-0.655419	No	not significant	0.609596	-0.261024	0.504204	-0.793238	No	not significant		Other	hypothetical protein, conserved,hypothetical protein
Tb927.10.13560	Tb927_10_v5	3317548	3316400	404.48	633.366	0.561223	112.228	484.211	0.229315	64.597	322.636	0.207456	2.41285e-10	-1.84963	-0.387402	-1.29124	Yes - PCF	both-PCF	1.5604e-17	-2.64653	-0.973132	-1.43577	Yes - PCF	both-PCF	A1	Metabolism	mevalonate-diphosphate decarboxylase
Tb927.10.13570	Tb927_11_v5	3318776	3317751	84.5432	599.131	0.140525	140.901	705.286	0.208948	126.84	724.128	0.172344	0.0438535	0.736919	0.235337	0.572314	No	not significant	0.0774032	0.585249	0.273372	0.294463	No	not significant		RNA-associated	RNA-binding protein, putative (RBP27)
Tb927.10.13580	Tb927_02_v4	3320712	3319129	661.075	995.127	0.664312	652.68	1198.08	0.577633	755.133	1159.28	0.669303	0.780901	-0.0184392	0.267777	-0.201709	No	not significant	0.816512	0.191916	0.220276	0.0107982	No	not significant		Transporter	transporter, putative,major facilitator superfamily protein (MFS), putative
Tb927.10.13590	Tb927_03_v4	3323818	3320987	132.803	689.38	0.164004	83.2043	719.624	0.115622	236.276	1026.58	0.216771	0.139018	-0.674555	0.0619452	-0.50432	No	not significant	0.00335963	0.831186	0.574477	0.402436	No	not significant		Unknown: conserved	hypothetical protein, conserved,hypothetical protein
Tb927.10.13600	Tb927_10_v5	3324718	3324242	771.413	358.903	2.03427	221.349	244.104	0.847062	261.127	310.132	1.00596	1.07276e-09	-1.80118	-0.556098	-1.26397	Yes - PCF	both-PCF	3.61434e-07	-1.56275	-0.21071	-1.01593	Yes - PCF	both-PCF		Other	hypothetical protein, conserved,hypothetical protein
Tb927.10.13610	Tb927_03_v4	3327598	3325400	156.752	539.642	0.306536	698.202	1036.52	0.710906	281.917	449.312	0.627441	1.98287e-13	2.15516	0.941671	1.2136	Yes - slBF	both-slBF	0.0172354	0.846786	-0.264283	1.03342	No	not significant	C2	Unknown: conserved	hypothetical protein, conserved
Tb927.10.13620	Tb927_10_v5	3329724	3328267	1007.59	1027.81	1.18043	302.635	639.481	0.526463	261.747	587.804	0.450912	5.56047e-10	-1.73526	-0.684605	-1.16491	Yes - PCF	both-PCF	4.61648e-12	-1.94466	-0.80617	-1.38839	Yes - PCF	both-PCF		Metabolism	NADH-ubiquinone oxidoreductase complex I subunit,FT putative
Tb927.10.13630	Tb927_11_v5	3332843	3330420	1258.76	1205.22	1.0163	2365.07	1919	1.27978	2979.9	2023.18	1.42992	0.0105381	0.909876	0.671055	0.332569	No	both-slBF	0.000450103	1.24326	0.747324	0.492615	Yes - cBF	both-cBF		Protein transport/modification	glucosidase, putative
Tb927.10.13640	Tb927_03_v4	3334659	3333289	99.2381	469.096	0.211569	110.03	658.275	0.168658	110.077	477.168	0.242441	0.576562	0.14893	0.488808	-0.327025	No	not significant	0.706291	0.149549	0.0246163	0.196505	No	not significant		Unknown: conserved	hypothetical protein, conserved
Tb927.10.13650	Tb927_11_v5	3335431	3335048	190.411	255.716	0.784425	181.698	253.115	0.71785	183.842	294.508	0.570542	0.747693	-0.0675694	-0.014753	-0.127953	No	not significant	0.901411	-0.0506481	0.203765	-0.459303	No	not significant		Protein transport/modification	ARF-like 2-binding protein, putative
Tb927.10.13660	Tb927_03_v4	3338617	3336398	340.985	792.992	0.429998	207.483	671.022	0.305736	221.579	493.213	0.445246	0.0279007	-0.716719	-0.240946	-0.492044	No	not significant	0.100202	-0.621891	-0.685096	0.0502711	No	not significant		Unknown: conserved	hypothetical protein, conserved,hypothetical protein
Tb927.10.13670	Tb927_11_v5	3341499	3340081	777.765	1196.39	0.588828	681.354	1050.9	0.626117	836.268	921.796	0.716871	0.622842	-0.19093	-0.187066	0.0885864	No	not significant	0.874085	0.10463	-0.376167	0.283866	No	not significant		Phosphorylation	serine/threonine protein phosphatase 5
Tb927.10.13680	Tb927_10_v5	3344407	3342317	323.388	554.579	0.611438	226.109	773.959	0.292146	153.763	433.511	0.381648	0.0553313	-0.516246	0.480863	-1.06552	No	not significant	0.000162905	-1.07256	-0.355327	-0.679963	Yes - PCF	not significant		metabolism	lipase domain protein, putative
Tb927.10.13690	Tb927_03_v4	3348076	3346124	32.5357	459.737	0.0676265	41.3784	534.406	0.0774288	6.88574	292.368	0.0472703	0.696317	0.346853	0.217127	0.195281	No	not significant	0.0698726	-2.24034	-0.653027	-0.516653	No	not significant	C1	Unknown: conserved	hypothetical protein, conserved
Tb927.10.1370	Tb927_03_v4	361249	360398	28.8025	508.864	0.0566015	58.8805	393.855	0.158874	57.2047	632.759	0.105519	0.15563	1.0316	-0.369616	1.48897	No	not significant	0.119163	0.98994	0.314375	0.898595	No	not significant		Unknown: conserved	hypothetical protein, conserved
Tb927.10.13700	Tb927_10_v5	3349471	3349253	6.53906	123.705	0.056184	4.85023	99.0484	0.050944	6.15369	105.426	0.070665	0.426752	-0.431031	-0.320701	-0.141246	No	not significant	0.914596	-0.0876321	-0.230677	0.330837	No	not significant		Metabolism	phosphatidic acid phosphatase alpha, putative
Tb927.10.13710	Tb927_03_v4	3351006	3350011	1372.19	1369.93	0.957014	586.474	737.678	0.795027	1481.19	1543.78	1.09781	0.00724101	-1.22634	-0.893036	-0.267536	Yes - PCF	both-PCF	0.473489	0.110274	0.172366	0.198018	No	not significant		Unknown: conserved	hypothetical protein, conserved
Tb927.10.13720	Tb927_11_v5	3352939	3351806	982.112	1229.38	0.621252	1212.83	1320.91	0.859701	1414.77	1637.1	0.864191	0.441021	0.304418	0.103607	0.468657	No	not significant	0.14035	0.526608	0.413215	0.476173	No	not significant		RNA-associated	RNA-binding protein, putative (RBP29)
Tb927.10.13730	Tb927_11_v5	3354923	3354027	887.189	527.379	1.57882	336.145	372.141	0.925504	390.483	475.41	0.81438	0.00530928	-1.40016	-0.502994	-0.770537	Yes - PCF	not significant	0.00726779	-1.18398	-0.149668	-0.955074	Yes - PCF	not significant		Translation	60S ribosomal protein L7, putative
Tb927.10.13740	Tb927_10_v5	3357849	3356065	1657.37	1648.71	1.12813	1768.48	1287.43	1.30265	802.731	1066.55	0.833012	0.818781	0.0936156	-0.356846	0.207515	No	not significant	0.00117862	-1.04591	-0.628386	-0.437529	Yes - PCF	both-PCF		organelle biogenesis and structure	calcium-dependent lipid binding protein, putative,synaptotagmin, putative (CaLB)
Tb927.10.13750	Tb927_03_v4	3359289	3358402	55.1605	667.945	0.0727751	78.7381	585.617	0.142727	68.1494	546.803	0.0933644	0.16435	0.513427	-0.189774	0.971741	No	not significant	0.808973	0.305066	-0.288708	0.359427	No	not significant		Unknown: conserved	hypothetical protein, conserved
Tb927.10.13760	Tb927_03_v4	3360223	3359570	80.8268	317.846	0.254296	103.45	388.666	0.266168	136.82	328.185	0.455046	0.194577	0.356032	0.290202	0.0658301	No	not significant	0.0032859	0.759372	0.0461815	0.839505	No	not significant		Unknown: conserved	hypothetical protein, conserved
Tb927.10.13770	Tb927_03_v4	3361047	3360706	287.637	436.974	0.676119	205.918	202.149	1.01864	298.069	244.424	1.21947	0.0373853	-0.48218	-1.11213	0.591299	No	not significant	0.55908	0.0513973	-0.83816	0.850911	No	not significant		Unknown: conserved	hypothetical protein, conserved
Tb927.10.13780	Tb927_10_v5	3365704	3364646	1060.62	347.973	2.8965	1275.79	777.432	1.79437	1136.99	513.941	2.08201	0.366551	0.266486	1.15974	-0.690829	No	not significant	0.716635	0.100323	0.562626	-0.476334	No	not significant		Phosphorylation	glycogen synthase kinase 3 (GSK3)
Tb927.10.13790	Tb927_03_v4	3369931	3367889	425.401	574.452	0.821281	4095.18	1822.93	2.24648	4202.87	1387.53	2.56864	4.29876e-15	3.26703	1.666	1.45172	Yes - slBF	both-slBF	5.44975e-15	3.30448	1.27226	1.64506	Yes - cBF	mRNA-cBF	B1	Unknown: conserved	hypothetical protein, conserved
Tb927.10.1380	Tb927_10_v5	365329	362366	56.3599	585.863	0.114135	50.4737	790.762	0.0638292	85.1785	811.585	0.101203	0.597622	-0.159137	0.43268	-0.838453	No	not significant	0.550262	0.59582	0.470178	-0.173494	No	not significant		Phosphorylation	serine/threonine-protein kinase, putative
Tb927.10.13800	Tb927_03_v4	3374025	3372730	818.22	1045.04	0.782129	513.346	935.011	0.549027	829.544	594.814	1.19209	0.0641388	-0.672558	-0.1605	-0.51053	No	not significant	0.905314	0.0198301	-0.813045	0.608017	No	not significant		Unknown: conserved	hypothetical protein, conserved
Tb927.10.13810	Tb927_03_v4	3374725	3374384	202.31	486.833	0.369363	117.16	188.01	0.445716	147.111	280.26	0.52491	0.0250463	-0.788095	-1.37261	0.271085	No	both-PCF	0.185377	-0.459661	-0.796658	0.507028	No	not significant		Unknown: conserved	hypothetical protein, conserved
Tb927.10.13820	Tb927_11_v5	3375793	3375008	342.138	670.612	0.522023	279.606	463.044	0.650746	238.606	547.999	0.435351	0.252048	-0.291186	-0.53433	0.317982	No	not significant	0.0939132	-0.519949	-0.291306	-0.261934	No	not significant		Translation	hypothetical protein, conserved
Tb927.10.13830	Tb927_11_v5	3377745	3377023	576.795	895.153	0.644354	249.05	469.965	0.493099	319.768	682.066	0.452653	8.04905e-05	-1.21162	-0.929582	-0.385977	Yes - PCF	both-PCF	0.00685153	-0.851034	-0.392224	-0.509448	No	not significant		Protein folding	chaperone protein DNAj, putative
Tb927.10.13840	Tb927_03_v4	3380274	3379246	138.361	275.331	0.502527	1230.33	580.191	2.10863	325.078	314.949	0.91988	1.46136e-26	3.15253	1.07536	2.06904	Yes - slBF	TE-slBF	3.32022e-05	1.23234	0.193951	0.872245	Yes - cBF	both-cBF	B1	Unknown: conserved	hypothetical protein, conserved
Tb927.10.13850	Tb927_03_v4	3381976	3380834	389.97	907.53	0.429705	162.244	460.429	0.276063	139.209	672.057	0.236404	8.64939e-05	-1.2652	-0.978965	-0.638349	Yes - PCF	both-PCF	0.000152624	-1.48611	-0.43336	-0.862092	Yes - PCF	both-PCF		Unknown: conserved	hypothetical protein, conserved
Tb927.10.13860	Tb927_11_v5	3383553	3382594	380.972	502.646	0.757934	1147.63	755.696	1.51863	1860.23	1648.94	1.40415	1.30762e-06	1.59089	0.588264	1.00263	Yes - slBF	both-slBF	3.42206e-13	2.28772	1.71392	0.889551	Yes - cBF	both-cBF	D2	Protein transport/modification	GPI-anchor transamidase subunit 8 (GPI8)
Tb927.10.13870	Tb927_10_v5	3385518	3384214	240.103	1150.26	0.208739	224.137	760.927	0.317131	300.422	1034.51	0.290401	0.942971	-0.0992724	-0.596126	0.60338	No	not significant	0.400616	0.323336	-0.153014	0.476351	No	not significant		organelle biogenesis and structure	tubulin tyrosine ligase protein, putative
Tb927.10.13880	Tb927_03_v4	3389374	3386114	477.719	719.462	0.663995	318.671	747.191	0.413398	377.369	632.722	0.608528	0.0737992	-0.584097	0.054558	-0.683642	No	not significant	0.21469	-0.340187	-0.185348	-0.125848	No	not significant		Unknown: conserved	hypothetical protein, conserved
Tb927.10.13890	Tb927_03_v4	3391943	3390132	82.3247	329.952	0.249505	41.4091	231.404	0.178947	58.1786	324.026	0.182673	0.0611878	-0.991377	-0.511843	-0.479534	No	not significant	0.217747	-0.500837	-0.0261463	-0.449803	No	not significant		Unknown: conserved	hypothetical protein, conserved
Tb927.10.1390	Tb927_10_v5	367524	366820	1020.94	1013.54	1.12083	302.674	356.608	0.888096	1407.8	1130.24	1.35145	2.67061e-06	-1.75406	-1.507	-0.335774	Yes - PCF	mRNA-PCF	0.685017	0.463543	0.157221	0.269943	No	not significant	A3	Metabolism	hypoxanthine-guanine phosphoribosyltransferase, putative
Tb927.10.13900	Tb927_02_v4	3393746	3392667	45.6754	443.175	0.092534	91.2214	452.69	0.222075	107.507	638.12	0.157716	0.00319831	0.997954	0.0306444	1.26299	No	not significant	0.000406541	1.23493	0.525949	0.769275	Yes - cBF	both-cBF		Transporter	UDP-galactose transporter
Tb927.10.13910	Tb927_03_v4	3395170	3394568	543.089	903.54	0.820581	221.64	309.245	0.554964	151.284	267.828	0.499636	0.000103271	-1.29297	-1.54684	-0.564252	Yes - PCF	mRNA-PCF	3.48452e-10	-1.84393	-1.75428	-0.715768	Yes - PCF	mRNA-PCF		Unknown: conserved	hypothetical protein, conserved
Tb927.10.13920	Tb927_03_v4	3395848	3395477	65.3542	205.829	0.28057	28.2664	151.784	0.186228	74.7886	286.18	0.329644	0.0148072	-1.20919	-0.439429	-0.591294	No	not significant	0.64337	0.19454	0.475474	0.232547	No	not significant		Unknown: conserved	hypothetical protein, conserved
Tb927.10.13930	Tb927_10_v5	3398152	3397154	201.981	792.578	0.28692	1311.24	1310.54	1.00053	557.6	928.8	0.600345	9.98055e-15	2.69864	0.725536	1.80204	Yes - slBF	both-slBF	9.08532e-05	1.46501	0.228814	1.06514	Yes - cBF	both-cBF	B1	Metabolism	phosphatidic acid phosphatase, putative
Tb927.10.13940	Tb927_08_v4	3399689	3399309	6.53815	137.765	0.0441297	6.97604	180.992	0.0399033	6.05922	113.157	0.038443	0.896811	0.0935273	0.393716	-0.145241	No	not significant	0.79988	-0.109749	-0.283885	-0.199031	No	not significant		Unknown: Tb-specific	hypothetical protein, unlikely
Tb927.10.13950	Tb927_10_v5	3400989	3400291	548.056	649.272	0.844109	368.565	384.232	0.95366	576.821	777.316	0.770821	0.360498	-0.572405	-0.756846	0.176046	No	not significant	0.883971	0.073801	0.259679	-0.131034	No	not significant		organelle biogenesis and structure	tubulin-specific chaperone, putative
Tb927.10.13960	Tb927_10_v5	3403228	3401459	871.916	936.129	1.20951	1137.36	964.382	1.17937	747.39	960.144	0.778414	0.555664	0.383432	0.0428985	-0.0364079	No	not significant	0.302608	-0.222328	0.0365441	-0.635813	No	not significant		organelle biogenesis and structure	flagellar protein PF20
Tb927.10.13970	Tb927_03_v4	3404433	3403540	181.207	741.09	0.246501	99.9599	261.966	0.323713	242.391	876.418	0.27657	0.0249515	-0.858215	-1.50027	0.393125	No	mRNA-PCF	0.681821	0.419699	0.24197	0.166055	No	not significant		DNA-associated	uracil-DNA glycosylase, putative
Tb927.10.13980	Tb927_03_v4	3405558	3404938	214.054	440.351	0.362931	167.592	276.144	0.50449	203.209	612.096	0.333977	0.672735	-0.353019	-0.673231	0.475131	No	not significant	0.912042	-0.0750064	0.475105	-0.119945	No	not significant		Unknown: conserved	hypothetical protein, conserved
Tb927.10.13990	Tb927_11_v5	3406986	3405901	199.564	401.933	0.434435	127.19	368.747	0.344925	140.887	519.417	0.271241	0.151944	-0.649862	-0.124323	-0.332857	No	not significant	0.423436	-0.502308	0.369939	-0.679565	No	not significant		Translation	hypothetical protein, conserved
Tb927.10.140	Tb927_08_v4	64685	65098	6.05509	26.8173	0.206689	3.71148	37.9974	0.0880723	6.09857	21.1358	0.205147	0.378512	-0.706156	0.502739	-1.2307	No	not significant	0.954444	0.0103214	-0.343474	-0.010807	No	not significant		Unknown: Tb-specific	hypothetical protein
Tb927.10.1400	Tb927_10_v5	369360	368728	927.64	1115.14	0.665549	799.957	547.878	1.28546	1109.99	931.302	1.01908	0.703506	-0.213643	-1.0253	0.949664	No	not significant	0.654784	0.258916	-0.2599	0.614649	No	not significant		Metabolism	hypoxanthine-guanine phosphoribosyltransferase (HGPRT)
Tb927.10.14000	Tb927_10_v5	3412328	3409635	2015.85	799.309	2.52199	235.875	391.298	0.602803	553.228	656.172	0.943354	7.99305e-11	-3.09529	-1.03049	-2.0648	Yes - PCF	both-PCF	0.000180546	-1.86544	-0.284679	-1.41869	Yes - PCF	not significant	A3	Metabolism	aconitase (ACO)
Tb927.10.14010	Tb927_10_v5	3415700	3414309	1092.59	978.537	1.11655	636.943	717.633	0.915325	1228.94	1043.77	1.1774	0.0307754	-0.778515	-0.447379	-0.286698	No	not significant	0.851736	0.169665	0.093113	0.0765518	No	not significant		Other	hypothetical protein, conserved
Tb927.10.14020	Tb927_03_v4	3417338	3416049	352.057	812.858	0.409522	333.109	600.657	0.549023	294.638	783.218	0.376188	0.949197	-0.0798171	-0.436462	0.422928	No	not significant	0.570203	-0.25687	-0.0535889	-0.122485	No	not significant		Unknown: conserved	hypothetical protein, conserved
Tb927.10.14030	Tb927_03_v4	3418938	3417589	565.087	2749.33	0.241826	1869.53	1982.07	0.934517	2235.02	3222.7	0.581394	4.24546e-07	1.72613	-0.472075	1.95025	Yes - slBF	TE-slBF	3.65291e-08	1.98374	0.22919	1.26554	Yes - cBF	both-cBF		Unknown: conserved	hypothetical protein, conserved
Tb927.10.14040	Tb927_02_v4	3420396	3419254	753.831	1571.82	0.514654	1073.13	1052.71	0.946407	1200.08	1674.44	0.600904	0.130122	0.509507	-0.57832	0.878858	No	not significant	0.171351	0.670821	0.0912437	0.223531	No	not significant		Transporter	vacuolar ATP synthase subunit c, putative
Tb927.10.14050	Tb927_08_v4	3421096	3420704	6.6363	73.698	0.0910906	3.50818	54.7277	0.086418	6.05922	90.4925	0.0669768	0.566677	-0.919658	-0.429355	-0.075971	No	not significant	0.710575	-0.131247	0.296172	-0.44364	No	not significant		Unknown: Tb-specific	hypothetical protein
Tb927.10.14070	Tb927_10_v5	3426642	3425494	369.468	621.808	0.511861	115.31	469.963	0.252293	86.342	320.573	0.322589	3.53845e-10	-1.67993	-0.403922	-1.02065	Yes - PCF	both-PCF	1.2135e-13	-2.09732	-0.955817	-0.666053	Yes - PCF	both-PCF	A1	Metabolism	mevalonate diphosphate decarboxylase
Tb927.10.14080	Tb927_11_v5	3427870	3426845	93.0141	644.374	0.144949	142.889	563.551	0.268667	126.603	717.625	0.20147	0.0654211	0.619371	-0.193354	0.890276	No	not significant	0.212783	0.444793	0.155331	0.475022	No	not significant		RNA-associated	RNA-binding protein, putative,RBP27
Tb927.10.14090	Tb927_02_v4	3429860	3428280	911.533	1327.34	0.771784	558.211	1162.59	0.497345	759.974	1189.79	0.638748	0.189683	-0.707485	-0.191204	-0.63395	No	not significant	0.558581	-0.262346	-0.157838	-0.27295	No	not significant		Transporter	transporter, putative
Tb927.10.1410	Tb927_03_v4	370489	369755	189.723	360.514	0.596795	84.7994	378.172	0.230494	130.663	387.823	0.387769	0.00178618	-1.16177	0.0689887	-1.37251	Yes - PCF	not significant	0.190611	-0.538044	0.105346	-0.622041	No	not significant		Unknown: conserved	hypothetical protein, conserved
Tb927.10.14100	Tb927_03_v4	3430557	3430138	13.2899	136.76	0.133275	5.05065	110.786	0.0494868	13.408	136.357	0.110268	0.00973928	-1.39579	-0.303869	-1.42929	Yes - PCF	not significant	0.779785	0.0127671	-0.00425842	-0.273395	No	not significant		Unknown: conserved	hypothetical protein, conserved
Tb927.10.14110	Tb927_10_v5	3432010	3431651	99.0861	319.374	0.268053	96.6769	270.405	0.257619	127.738	267.614	0.477324	0.84975	-0.0355116	-0.240124	-0.0572782	No	not significant	0.284671	0.366438	-0.255093	0.83245	No	not significant		Other	sjogren s syndrome nuclear autoantigen 1, putative
Tb927.10.14120	Tb927_08_v4	3432681	3432241	7.83582	300.894	0.0260418	3.37801	314.544	0.0105482	7.31128	277.492	0.0263477	0.0961561	-1.21391	0.0640101	-1.30383	No	not significant	0.874085	-0.0999598	-0.116808	0.0168481	No	not significant		Unknown: Tb-specific	hypothetical protein
Tb927.10.14130	Tb927_11_v5	3433349	3432891	278.048	286.161	1.04886	257.29	339.155	0.807245	321.539	274.776	1.20756	0.601117	-0.111938	0.245114	-0.377748	No	not significant	0.71945	0.209656	-0.0585757	0.203267	No	not significant		Protein transport/modification	hypothetical protein, conserved
Tb927.10.14140	Tb927_10_v5	3436134	3434635	2638.7	1980	1.33267	40352.2	11786	3.16686	48332.9	15219.6	2.90419	3.38446e-11	3.93475	2.5735	1.24873	Yes - slBF	both-slBF	2.78436e-12	4.19511	2.94236	1.12381	Yes - cBF	mRNA-cBF	B2	Metabolism	pyruvate kinase 1 (PYK1)
Tb927.10.14150	Tb927_03_v4	3438844	3437405	1018.93	672.251	1.5157	2578.04	1585.53	1.62598	4494.37	1686.79	2.66445	3.37684e-05	1.33922	1.2379	0.101326	Yes - slBF	both-slBF	7.00718e-08	2.14106	1.32721	0.813853	Yes - cBF	mRNA-cBF	B2	Unknown: conserved	hypothetical protein, conserved
Tb927.10.14160	Tb927_02_v4	3441867	3440953	174.402	284.525	0.600636	3158.45	1281.77	2.3572	3871.8	1312.71	2.94947	4.42487e-24	4.17873	2.17151	1.97251	Yes - slBF	both-slBF	6.0599e-26	4.47252	2.20593	2.29589	Yes - cBF	both-cBF	B1	Transporter	aquaporin 3, putative
Tb927.10.14170	Tb927_02_v4	3443663	3442725	1117.05	968.33	1.07138	700.959	718.444	0.975664	1458.03	1192	1.22318	0.160645	-0.672293	-0.430624	-0.135019	No	not significant	0.579225	0.384321	0.299808	0.191163	No	not significant		Transporter	Aquaporin 2
Tb927.10.14180	Tb927_11_v5	3445418	3444294	1367.52	849.845	1.45846	1227.25	939.908	1.31178	1359.71	787.084	1.79325	0.829229	-0.15613	0.145319	-0.152926	No	not significant	0.946266	-0.00825589	-0.110683	0.298126	No	not significant		Protein transport/modification	protein transport protein Sec13, putative,cytosolic coat protein, putative
Tb927.10.14190	Tb927_03_v4	3447350	3445968	190.944	295.376	0.649914	440.099	599.748	0.733806	271.394	410.185	0.647907	0.000719111	1.20468	1.0218	0.17515	Yes - slBF	both-slBF	0.32158	0.507239	0.473721	-0.00446192	No	not significant		Unknown: conserved	hypothetical protein, conserved
Tb927.10.1420	Tb927_11_v5	373307	371916	1158.42	1201.06	0.792857	549.127	876.172	0.626734	645.192	1203.85	0.648445	0.0686715	-1.07695	-0.455024	-0.339206	No	not significant	0.145048	-0.844363	0.0033457	-0.290077	No	not significant		Protease-related	methionine aminopeptidase 2, putative,metallo- peptidase, Clan MG, Family M24 (MetAP2)
Tb927.10.14200	Tb927_11_v5	3449080	3448097	194.408	471.727	0.391029	251.939	586.268	0.377076	187.894	509.279	0.368941	0.145227	0.37399	0.31361	-0.0524207	No	not significant	0.912131	-0.0491678	0.110506	-0.0838864	No	not significant		Protein transport/modification	syntaxin 5
Tb927.10.14210	Tb927_11_v5	3449883	3449404	76.1608	598.327	0.115306	38.6566	517.643	0.0682779	116.86	815.178	0.161135	0.158598	-0.978333	-0.208977	-0.755978	No	not significant	0.217511	0.617661	0.446181	0.482805	No	not significant		Transcription	TFIIH basal transcription factor subunit (TFB5)
Tb927.10.14220	Tb927_03_v4	3451175	3450150	207.538	319.491	0.546708	446.615	641.926	0.68197	266.615	501.981	0.531126	0.00308009	1.10566	1.00663	0.318939	Yes - slBF	both-slBF	0.522471	0.361382	0.651857	-0.0417169	No	not significant		Unknown: conserved	hypothetical protein, conserved
Tb927.10.14230	Tb927_03_v4	3456293	3452178	212.677	427.35	0.4386	573.919	1665.3	0.35217	355.472	519.69	0.644037	1.472e-06	1.43218	1.96229	-0.316637	Yes - slBF	mRNA-slBF	0.0243596	0.741068	0.282233	0.554237	No	not significant		Unknown: conserved	hypothetical protein, conserved
Tb927.10.14240	Tb927_11_v5	3459044	3457704	1550.6	1006.24	1.54098	750.265	869.553	0.760833	756.086	656.841	0.918549	0.000903904	-1.04736	-0.210631	-1.0182	Yes - PCF	both-PCF	0.0106325	-1.03621	-0.61536	-0.746423	No	not significant		Protein transport/modification	N-myristoyltransferase (NMT)
Tb927.10.14250	Tb927_03_v4	3460458	3459589	146.292	923.868	0.158348	79.5852	420.536	0.194405	65.1298	566.975	0.117292	0.000847094	-0.878282	-1.13546	0.295965	No	mRNA-PCF	0.00137281	-1.16747	-0.704401	-0.432991	Yes - PCF	both-PCF		Unknown: conserved	hypothetical protein, conserved
Tb927.10.14260	Tb927_11_v5	3461718	3461185	243.989	409.713	0.527552	117.092	256.161	0.498209	111.961	389.325	0.294245	0.000404636	-1.05918	-0.677566	-0.0825637	Yes - PCF	both-PCF	0.000167339	-1.12383	-0.0736411	-0.842296	Yes - PCF	not significant		Protein transport/modification	adaptin complex 4 subunit, putative,clathrin assembly sigma-adaptin protein complex 4, putative
Tb927.10.14270	Tb927_11_v5	3469906	3467873	23.7918	68.126	0.518016	233.297	444.109	0.525315	89.7337	131.82	0.605906	1.94583e-13	3.29363	2.70463	0.0201855	Yes - slBF	both-slBF	8.48311e-06	1.91518	0.952296	0.226097	Yes - cBF	not significant	B1	phosphorylation	TFIIF-stimulated CTD phosphatase, putative
Tb927.10.14280	Tb927_02_v4	3471572	3470661	188.711	701.326	0.230575	181.699	447.512	0.406021	147.962	564.934	0.261909	0.821951	-0.0546292	-0.648158	0.81632	No	not significant	0.531584	-0.350957	-0.312001	0.183834	No	not significant		Transporter	mitochondrial carrier protein (MCP20)
Tb927.10.1430	Tb927_03_v4	375084	374347	344.335	572.94	0.590005	1311.25	909.087	1.21474	786.386	642.219	1.22448	8.77416e-10	1.92906	0.666033	1.04185	Yes - slBF	both-slBF	0.000153365	1.19143	0.164679	1.05337	Yes - cBF	not significant		Unknown: conserved	hypothetical protein, conserved
Tb927.10.14300	Tb927_10_v5	3476686	3473435	412.098	456.884	0.857124	1697.88	1743.39	0.983705	799.851	665.048	1.29485	7.29375e-08	2.04268	1.932	0.198722	Yes - slBF	mRNA-slBF	0.0153822	0.956743	0.54163	0.595214	No	not significant	C2	Phosphorylation	protein kinase, putative,serine/threonine protein kinase, putative
Tb927.10.14310	Tb927_03_v4	3478322	3477309	189.324	1327.7	0.142595	271.532	1209.08	0.224577	286.773	1441.92	0.235901	0.159749	0.52026	-0.135026	0.655286	No	not significant	0.059171	0.599048	0.119054	0.726252	No	not significant		Unknown: conserved	hypothetical protein, conserved
Tb927.10.14320	Tb927_01_v4	3483008	3479607	727.377	803.041	0.905779	968.028	1306.01	0.741212	847.244	1093.17	0.79704	0.384867	0.412346	0.701617	-0.289272	No	not significant	0.87576	0.220074	0.444976	-0.184507	No	not significant		Interacting	hypothetical protein, conserved
Tb927.10.14330	Tb927_10_v5	3487238	3484116	930.535	984.444	0.933702	285.299	938.394	0.304029	535.571	745.426	0.766756	1.68726e-05	-1.70559	-0.0691154	-1.61875	Yes - PCF	both-PCF	0.0102724	-0.796982	-0.401244	-0.284195	No	not significant		Other	hypothetical protein, conserved
Tb927.10.14340	Tb927_03_v4	3491492	3487971	956.916	1131.13	0.845983	1262.21	1636.86	0.767763	747.092	752.233	0.818319	0.46133	0.399493	0.533168	-0.139969	No	not significant	0.0928112	-0.357105	-0.58851	-0.0479659	No	not significant		Unknown: conserved	hypothetical protein, conserved
Tb927.10.14350	Tb927_03_v4	3492230	3491937	178.942	339.534	0.572016	167.665	239.467	0.379481	223.884	366.974	0.631573	0.59451	-0.0939096	-0.50373	-0.59203	No	not significant	0.92916	0.323261	0.112123	0.142894	No	not significant		Unknown: conserved	hypothetical protein, conserved
Tb927.10.14360	Tb927_11_v5	3493784	3492807	208.739	1123.04	0.187911	237.036	750.179	0.289306	347.127	1069.79	0.324482	0.378523	0.183404	-0.582106	0.622548	No	not significant	0.0209972	0.733762	-0.0700881	0.788093	No	not significant		RNA-associated	U2 small nuclear ribonucleoprotein 40K (U2_40K)
Tb927.10.14370	Tb927_03_v4	3494692	3494330	311.687	432.726	0.720287	173.628	251.099	0.691473	171.695	301.184	0.570066	0.0522314	-0.844095	-0.785196	-0.0588993	No	not significant	0.0335547	-0.860252	-0.522809	-0.337443	No	not significant		Unknown: conserved	hypothetical protein, conserved
Tb927.10.14380	Tb927_03_v4	3497812	3495227	991.021	777.044	1.28574	547.104	1030.66	0.530828	572.185	695.962	0.905309	0.0150008	-0.857101	0.407504	-1.27628	No	not significant	0.0202453	-0.792435	-0.158986	-0.506112	No	not significant		Unknown: conserved	hypothetical protein, conserved
Tb927.10.14390	Tb927_03_v4	3501241	3499574	1186.15	663.191	1.73266	735.486	647.708	1.17505	781.583	485.125	1.59426	0.0272586	-0.689518	-0.0340795	-0.560259	No	not significant	0.18405	-0.601817	-0.451067	-0.120098	No	not significant		Unknown: conserved	hypothetical protein, conserved
Tb927.10.1440	Tb927_03_v4	376468	375821	244.138	438.445	0.561909	131.226	339.656	0.386348	141.209	215.869	0.635042	0.000721371	-0.895647	-0.368321	-0.540435	No	not significant	0.00236764	-0.789865	-1.02224	0.176516	No	both-PCF		Unknown: conserved	hypothetical protein, conserved
Tb927.10.14400	Tb927_03_v4	3505742	3502401	567.784	993.056	0.571755	810.36	1562.42	0.549792	334.894	890.668	0.343892	0.0950626	0.513219	0.653837	-0.0565095	No	not significant	0.0639485	-0.761639	-0.156987	-0.733441	No	not significant		Unknown: conserved	hypothetical protein, conserved
Tb927.10.14410	Tb927_01_v4	3510222	3506347	476.772	931.251	0.531824	251.58	1190.36	0.211348	479.273	740.891	0.512446	0.0235191	-0.922281	0.354155	-1.33133	No	not significant	0.861008	0.0075482	-0.32991	-0.0535507	No	not significant		Interacting	leucine-rich repeat protein (LRRP), putative
Tb927.10.14420	Tb927_10_v5	3516586	3512066	273.318	418.125	0.600553	775.047	1546.23	0.451984	282.589	398.621	0.708917	0.000550225	1.5037	1.88675	-0.410021	Yes - slBF	not significant	0.806377	0.0481263	-0.0689142	0.239324	No	not significant		Phosphorylation	protein kinase, putative,serine/threonine- protein kinase nek1, putative
Tb927.10.14430	Tb927_03_v4	3522343	3519581	744.182	754.717	0.949412	1438.11	1655.32	0.850675	1372.41	705.958	2.09536	0.00276474	0.950443	1.1331	-0.158427	No	both-slBF	0.0421769	0.882982	-0.0963546	1.14209	No	not significant		Unknown: conserved	hypothetical protein, conserved
Tb927.10.14440	Tb927_03_v4	3524092	3523232	167.738	825.523	0.205355	112.449	508.854	0.255882	187.663	684.383	0.274207	0.0971065	-0.57694	-0.698057	0.317357	No	not significant	0.742531	0.161932	-0.270506	0.417147	No	not significant		Unknown: conserved	hypothetical protein, conserved
Tb927.10.14450	Tb927_03_v4	3526221	3524995	21.8694	160.852	0.115684	9.08947	166.401	0.05536	34.1957	181.113	0.204451	0.0190181	-1.26665	0.048929	-1.06327	No	not significant	0.420437	0.6449	0.171155	0.821573	No	not significant		Unknown: conserved	hypothetical protein, conserved
Tb927.10.14460	Tb927_01_v4	3529809	3526771	406.043	745.583	0.544598	544.075	1459.21	0.373532	296.998	906.337	0.337702	0.322368	0.422172	0.968742	-0.543962	No	not significant	0.044301	-0.451178	0.281679	-0.689444	No	not significant		Interacting	leucine-rich repeat protein (LRRP), putative
Tb927.10.14470	Tb927_10_v5	3535885	3530795	2200.01	1179.45	1.81807	4039.67	3091.52	1.30669	2982.29	1591.91	1.94796	0.0920417	0.876729	1.3902	-0.476491	No	mRNA-slBF	0.758245	0.438913	0.432647	0.0995536	No	not significant		organelle biogenesis and structure	intraflagellar transport protein IFT140, putative (IFT140)
Tb927.10.14480	Tb927_03_v4	3540727	3538130	623.319	246.352	2.09503	681.053	791.383	0.830915	510.812	453.247	1.72742	0.581772	0.127797	1.68365	-1.3342	No	not significant	0.983162	-0.287178	0.879577	-0.278354	No	not significant		Unknown: conserved	hypothetical protein, conserved
Tb927.10.14490	Tb927_10_v5	3543915	3542653	2819.81	638.818	4.41411	7092.08	1770.49	4.07757	3175.75	633.178	5.45834	0.00072733	1.33061	1.47067	-0.114413	Yes - slBF	mRNA-slBF	0.814643	0.171499	-0.0127944	0.30634	No	not significant		Other	hypothetical protein, conserved
Tb927.10.1450	Tb927_03_v4	386505	377887	1603.96	946.117	1.69531	1987.46	2706.15	0.734425	1561.89	1572.32	0.993363	0.486192	0.309288	1.51615	-1.20686	No	not significant	0.807408	-0.0383469	0.732807	-0.771154	No	not significant		Unknown: conserved	hypothetical protein, conserved
Tb927.10.14500	Tb927_10_v5	3546535	3545522	1860.42	1146.52	1.86732	5072.3	1847.83	2.91876	3257.25	1210.9	2.23546	0.000357268	1.44701	0.688565	0.644381	Yes - slBF	both-slBF	0.23466	0.808023	0.0788172	0.259596	No	not significant		Other	hypothetical protein, conserved
Tb927.10.14510	Tb927_11_v5	3549829	3547265	1016.1	1013.08	1.00298	1311.22	1382.65	1.04032	1068.54	931.786	1.14676	0.533881	0.36786	0.448688	0.0527359	No	not significant	0.992076	0.0725856	-0.12068	0.193266	No	not significant		Protein transport/modification	hypothetical protein, conserved
Tb927.10.14520	Tb927_10_v5	3552140	3550740	448.991	629.253	0.671468	633.47	905.497	0.699583	514.802	837.978	0.584694	0.154407	0.496589	0.525069	0.0591768	No	not significant	0.954444	0.197331	0.413273	-0.199636	No	not significant		organelle biogenesis and structure	hypothetical protein, conserved
Tb927.10.14530	Tb927_11_v5	3554036	3552891	1275.75	1630.26	0.780158	1266.42	1302.58	0.985715	908.094	1303.74	0.690651	0.932729	-0.0105874	-0.323728	0.337404	No	not significant	0.247798	-0.490434	-0.32244	-0.175809	No	not significant		Protease-related	proteasome regulatory non-ATPase subunit 8,26S proteasome regulatory subunit (Rpn8)
Tb927.10.14540	Tb927_08_v4	3564572	3564030	13.3421	91.1936	0.146306	12.5533	279.636	0.0448917	9.80577	64.7563	0.151426	0.189905	-0.0879205	1.61654	-1.70446	No	not significant	0.190102	-0.444286	-0.493912	0.0496266	No	not significant		Unknown: Tb-specific	hypothetical protein
Tb927.10.14550	Tb927_11_v5	3566866	3565010	9404.52	481.663	16.8248	7325.3	1298.56	4.79476	3250.24	210.661	14.7969	0.48543	-0.360467	1.43081	-1.81106	No	not significant	0.00211167	-1.53281	-1.1931	-0.185293	Yes - PCF	mRNA-PCF		RNA-associated	ATP-dependent DEAD/H RNA helicase, putative
Tb927.10.14560	Tb927_10_v5	3570320	3568311	641.459	807.725	0.818397	1428.57	1173.69	1.28747	701.143	887.91	0.818108	0.000137296	1.15514	0.539113	0.653665	Yes - slBF	both-slBF	0.804474	0.128353	0.136549	-0.000510818	No	not significant		Other	hypothetical protein, conserved
Tb927.10.14570	Tb927_10_v5	3572842	3570686	662.064	547.356	1.0809	1011.82	871.559	1.14632	407.767	635.859	0.557435	0.11744	0.611904	0.671119	0.0847831	No	not significant	0.0143585	-0.699223	0.216228	-0.955356	No	not significant		organelle biogenesis and structure	hypothetical protein, conserved
Tb927.10.14580	Tb927_11_v5	3573674	3573174	2896.81	7396.06	0.39167	577.78	4463.29	0.144908	1891.22	4778.04	0.395816	0.000481025	-2.32587	-0.728649	-1.4345	Yes - PCF	both-PCF	0.662962	-0.615145	-0.630337	0.0151921	No	not significant	A3	Translation	60S ribosomal protein L17, putative
Tb927.10.14590	Tb927_03_v4	3574947	3574012	345.454	376.599	0.776803	531.657	510.734	1.10424	404.337	497.219	0.794764	0.0213428	0.622004	0.439544	0.507433	No	not significant	0.395535	0.227066	0.400853	0.032977	No	not significant		Unknown: conserved	hypothetical protein, conserved
Tb927.10.1460	Tb927_10_v5	390300	387760	130.652	397.874	0.350543	335.323	1063.46	0.396747	225.133	673.169	0.319461	5.57117e-05	1.35982	1.41838	0.178627	Yes - slBF	mRNA-slBF	0.173842	0.785052	0.758658	-0.133949	No	not significant		Phosphorylation	protein kinase, putative
Tb927.10.14600	Tb927_11_v5	3575985	3575185	3774.77	14603.2	0.195762	1044.01	7857.81	0.128817	2007.51	9553.44	0.284323	0.00207775	-1.85426	-0.89409	-0.603778	Yes - PCF	both-PCF	0.463566	-0.910984	-0.612197	0.538429	No	not significant		Translation	40S ribosomal protein S2, putative (RPS2)
Tb927.10.14610	Tb927_01_v4	3579779	3576468	1096.9	714.754	1.53466	1224.84	1150.36	0.995854	876.239	715.229	0.821491	0.768877	0.159153	0.686569	-0.623909	No	not significant	0.177427	-0.324039	0.000957197	-0.901599	No	not significant		Interacting	leucine-rich repeat protein (LRRP), putative
Tb927.10.14620	Tb927_03_v4	3581932	3580775	322.262	525.312	0.696096	639.972	728.587	0.891682	765.539	752.335	0.793605	0.000439786	0.989773	0.471927	0.357244	No	both-slBF	0.000408864	1.24824	0.518202	0.189136	Yes - cBF	both-cBF		Unknown: conserved	hypothetical protein, conserved
Tb927.10.14630	Tb927_11_v5	3583129	3582443	852.706	777.241	0.913444	216.025	377.387	0.638287	353.075	714.356	0.494256	3.35431e-05	-1.98085	-1.04232	-0.517111	Yes - PCF	mRNA-PCF	0.00669391	-1.27207	-0.121717	-0.886057	Yes - PCF	not significant		Translation	fibrillarin, putative
Tb927.10.14640	Tb927_03_v4	3584222	3583560	100.367	363.484	0.244829	135.264	243.098	0.579815	103.889	425.98	0.243883	0.0920729	0.430495	-0.58035	1.24382	No	not significant	0.498651	0.0497657	0.228893	-0.00558285	No	not significant		Unknown: conserved	hypothetical protein, conserved
Tb927.10.14650	Tb927_03_v4	3584986	3584612	156.537	744.189	0.199268	221.072	388.313	0.569314	181.404	769.065	0.214473	0.0109468	0.498017	-0.93845	1.51452	No	not significant	0.308616	0.212702	0.0474353	0.106088	No	not significant		Unknown: conserved	hypothetical protein, conserved
Tb927.10.14660	Tb927_03_v4	3586445	3585270	63.8271	837.156	0.0762427	75.1313	794.688	0.0945418	104.854	705.891	0.141418	0.378954	0.235246	-0.075108	0.310354	No	not significant	0.114621	0.716142	-0.246051	0.891295	No	not significant		Unknown: conserved	hypothetical protein, conserved
Tb927.10.14680	Tb927_11_v5	3588934	3588011	776.151	478.49	1.24068	247.768	296.867	0.651629	313.595	389.05	0.735717	1.74514e-05	-1.64735	-0.68867	-0.929008	Yes - PCF	not significant	0.00258133	-1.30744	-0.298535	-0.753907	Yes - PCF	not significant		Translation	ribosome biogenesis protein, putative
Tb927.10.14690	Tb927_11_v5	3590259	3589288	155.887	437.94	0.355956	396.862	498.043	0.672901	368.867	858.591	0.501738	5.65027e-05	1.34813	0.185536	0.918697	Yes - slBF	both-slBF	0.00017411	1.2426	0.971236	0.495237	Yes - cBF	not significant		Protein transport/modification	syntaxin, putative
Tb927.10.1470	Tb927_10_v5	391783	391151	835.121	1124.38	0.651135	741.351	459.519	1.09644	1107.65	983.079	1.00796	0.535262	-0.171828	-1.29094	0.751798	No	mRNA-PCF	0.380173	0.407442	-0.193755	0.630404	No	not significant		Metabolism	hypoxanthine-guanine phosphoribosyltransferase (HGPRT)
Tb927.10.14700	Tb927_03_v4	3591764	3590736	3360.58	2582.93	1.34401	2042.83	1259.62	1.48332	2454.06	2361.11	1.1535	0.178661	-0.718145	-1.03602	0.142291	No	both-PCF	0.571323	-0.453543	-0.129539	-0.22052	No	not significant		Unknown: conserved	hypothetical protein, conserved
Tb927.10.14710	Tb927_11_v5	3592827	3592027	3960.01	14474.2	0.210539	1117.95	7828.84	0.131078	1949.12	9620.57	0.289805	0.00193857	-1.82464	-0.886614	-0.683658	Yes - PCF	both-PCF	0.431272	-1.02268	-0.589291	0.460993	No	not significant		Translation	40S ribosomal protein S2, putative (RPS2)
Tb927.10.14720	Tb927_10_v5	3594350	3593175	505.16	656.503	0.92067	853.964	535.797	1.70872	518.491	585.9	0.810367	0.034823	0.757433	-0.293117	0.89216	No	not significant	0.77099	0.0375777	-0.164149	-0.184108	No	not significant		organelle biogenesis and structure	peroxin 13 (PEX13)
Tb927.10.14730	Tb927_11_v5	3596270	3594939	844.311	612.6	1.37824	886.271	941.062	1.07215	768.584	628.415	1.22305	0.527081	0.0699727	0.619344	-0.362317	No	not significant	0.717404	-0.135571	0.0367728	-0.172344	No	not significant		Protein folding	chaperone protein DNAj, putative
Tb927.10.14740	Tb927_03_v4	3597977	3596820	299.132	505.897	0.662679	663.187	719.401	1.0577	762.471	776.916	0.883572	0.000288973	1.14863	0.507951	0.674546	Yes - slBF	both-slBF	0.000115147	1.3499	0.618913	0.415037	Yes - cBF	both-cBF		Unknown: conserved	hypothetical protein, conserved
Tb927.10.14750	Tb927_11_v5	3599401	3598487	1153.47	921.27	0.914322	340.707	432.741	0.787323	461.384	882.358	0.522899	0.000288993	-1.75937	-1.09012	-0.215747	Yes - PCF	mRNA-PCF	0.00655295	-1.32193	-0.0622599	-0.80617	Yes - PCF	not significant		Translation	fibrillarin, putative
Tb927.10.14760	Tb927_11_v5	3600401	3599832	695.325	605.016	1.13479	2302.95	1182.35	1.52987	3106.07	1803	1.56365	5.05735e-06	1.72772	0.966609	0.430985	Yes - slBF	both-slBF	8.37938e-08	2.15933	1.57535	0.462492	Yes - cBF	mRNA-cBF	B2	Protein transport/modification	hypothetical protein, conserved
Tb927.10.14770	Tb927_10_v5	3603162	3601240	1137.8	1220.41	0.932311	1223.98	1084.71	1.16505	1203.75	1198.85	0.799295	0.496853	0.10533	-0.170052	0.32151	No	not significant	0.993468	0.081294	-0.0257128	-0.222083	No	not significant		Phosphorylation	protein kinase, putative
Tb927.10.14780	Tb927_10_v5	3605639	3604785	700.727	473.694	1.47928	1230.98	793.728	1.54037	1901.99	661.254	2.90959	0.00375604	0.812888	0.744687	0.0583831	No	both-slBF	2.86635e-05	1.44058	0.481247	0.975922	Yes - cBF	both-cBF		Phosphorylation	protein kinase, putative,mitogen-activated protein kinase kinase kinase, putative
Tb927.10.14790	Tb927_11_v5	3607545	3606397	4794.58	3440.5	1.23185	1781.62	1256.83	1.38413	3573.95	3414.63	1.0601	0.00242157	-1.42822	-1.45283	0.168158	Yes - PCF	mRNA-PCF	0.511119	-0.423885	-0.010891	-0.216617	No	not significant		Protease-related	aminopeptidase, putative,metallo-peptidase, Clan MG, Family M24
Tb927.10.1480	Tb927_08_v4	393372	392896	9.10161	73.6356	0.119562	5.67432	280.417	0.0215941	7.89019	109.906	0.0739923	0.297497	-0.681676	1.9291	-2.46905	No	not significant	0.961386	-0.206063	0.577788	-0.692309	No	not significant		Unknown: Tb-specific	hypothetical protein
Tb927.10.14800	Tb927_10_v5	3610589	3609426	283.805	144.902	1.46453	432.748	252.933	1.72486	406.35	166.502	2.53879	0.0316387	0.60863	0.803676	0.236034	No	not significant	0.035271	0.517824	0.200464	0.793702	No	not significant		Phosphorylation	protein kinase, putative,mitogen-activated protein kinase 9, putative
Tb927.10.14810	Tb927_03_v4	3611738	3611256	913.792	1017.44	0.941905	772.98	577.69	1.04922	719.467	920.715	0.838319	0.204595	-0.241435	-0.816578	0.155671	No	not significant	0.480106	-0.344938	-0.144118	-0.168083	No	not significant		Unknown: conserved	hypothetical protein, conserved
Tb927.10.14820	Tb927_02_v4	3613317	3612394	6395.33	2454.49	1.86661	1503.64	694.186	2.0155	1616.53	1230.36	1.23562	4.48666e-07	-2.08856	-1.82203	0.110715	Yes - PCF	mRNA-PCF	2.79547e-06	-1.98412	-0.996348	-0.59519	Yes - PCF	both-PCF	A2	Transporter	mitochondrial carrier protein,ADP/ATP translocase 1, putative (MCP5c)
Tb927.10.14830	Tb927_02_v4	3614697	3613774	6281.78	2542.19	1.80214	1495.42	688.982	1.94461	1584.87	1237.76	1.1983	4.76243e-07	-2.07062	-1.88353	0.109774	Yes - PCF	mRNA-PCF	1.95982e-06	-1.98681	-1.03834	-0.588717	Yes - PCF	both-PCF	A2	Transporter	mitochondrial carrier protein (MCP5b)
Tb927.10.14840	Tb927_02_v4	3616077	3615154	6482.3	2426.79	1.90199	1460.67	792.952	1.92703	1527.74	1229.39	1.1824	3.67755e-07	-2.14988	-1.61375	0.0188671	Yes - PCF	mRNA-PCF	1.9405e-06	-2.0851	-0.981113	-0.685796	Yes - PCF	both-PCF	A2	Transporter	mitochondrial carrier protein (MCP5a)
Tb927.10.14860	Tb927_10_v5	3624761	3626902	1513.78	952.346	1.58952	566.279	702.932	0.741931	391.684	552.961	0.788607	2.41295e-06	-1.41857	-0.438099	-1.09924	Yes - PCF	both-PCF	1.87566e-09	-1.95039	-0.784306	-1.01122	Yes - PCF	both-PCF		Metabolism	hypothetical protein, conserved
Tb927.10.14870	Tb927_03_v4	3627364	3629409	1393.67	1114.35	0.956787	389.633	668.71	0.580573	470.959	991.527	0.474983	1.74662e-08	-1.8387	-0.736751	-0.720721	Yes - PCF	both-PCF	3.93881e-06	-1.56522	-0.168479	-1.01032	Yes - PCF	both-PCF		Unknown: conserved	hypothetical protein, conserved
Tb927.10.14880	Tb927_03_v4	3629662	3632214	155.227	565.074	0.274702	189.766	580.893	0.299887	168.311	542.88	0.252223	0.450058	0.28984	0.0398312	0.126554	No	not significant	0.818742	0.116749	-0.0578062	-0.123168	No	not significant		Unknown: conserved	hypothetical protein, conserved
Tb927.10.14890	Tb927_10_v5	3633146	3635608	449.581	665.591	0.661192	21864.9	8300.02	2.63432	17650.5	4843.73	4.45338	5.85235e-24	5.60389	3.64041	1.99429	Yes - slBF	both-slBF	5.21999e-22	5.29499	2.86341	2.75176	Yes - cBF	both-cBF	B1	organelle biogenesis and structure	C-terminal motor kinesin, putative (TBKIFC1)
Tb927.10.1490	Tb927_03_v4	400871	397209	3694.89	857.668	3.85419	3741.96	2710.61	1.38048	3953.71	1130.71	3.34418	0.949644	0.0182612	1.66013	-1.48125	No	mRNA-slBF	0.946172	0.0976736	0.398732	-0.204776	No	not significant		Unknown: conserved	hypothetical protein, conserved
Tb927.10.14900	Tb927_03_v4	3637576	3639297	47.5318	93.1275	0.240181	70.659	193.215	0.481742	106.041	153.204	0.806043	0.897922	0.571981	1.05293	1.00414	No	not significant	0.649937	1.15765	0.718172	1.74674	No	not significant		Unknown: conserved	hypothetical protein, conserved
Tb927.10.14910	Tb927_11_v5	3642186	3643739	150.083	519.635	0.288824	933.705	1063.9	0.892709	1123.17	1108.24	1.24482	4.15386e-17	2.63721	1.03379	1.628	Yes - slBF	TE-slBF	3.45225e-21	2.90374	1.09271	2.10767	Yes - cBF	TE-cBF	B1	Protein transport/modification	sarcoplasmic reticulum glycoprotein, putative,sarcalumenin precursor, putative
Tb927.10.14920	Tb927_03_v4	3644360	3647902	33.1296	348.362	0.0938786	17.0578	477.433	0.0350533	80.3878	593.275	0.136745	0.150786	-0.957686	0.454708	-1.42125	No	not significant	0.0425444	1.27885	0.768111	0.54262	No	not significant	D1	Unknown: conserved	hypothetical protein, conserved
Tb927.10.14930	Tb927_11_v5	3649025	3649882	950.225	209.54	4.53481	1174.27	258.921	5.15595	1153.22	116.516	7.42002	0.393121	0.305423	0.305287	0.185195	No	not significant	0.77529	0.279322	-0.8467	0.710381	No	not significant		RNA-associated	zinc finger protein family member, putative (ZC3H39)
Tb927.10.14950	Tb927_11_v5	3654477	3655775	1889.32	802.901	2.27807	1216.34	569.617	2.13537	754.068	567.626	1.32927	0.129391	-0.635317	-0.495228	-0.0933224	No	not significant	0.000187054	-1.3251	-0.500281	-0.777173	Yes - PCF	both-PCF		RNA-associated	RNA binding protein, putative,zinc finger protein family member, putative (ZC3H40)
Tb927.10.14980	Tb927_10_v5	3658942	3660909	1118.76	1121.63	1.32661	1566.1	999.759	1.56648	1374.38	1109.4	1.45644	0.456538	0.485276	-0.165943	0.239777	No	not significant	0.630499	0.296879	-0.0158183	0.134695	No	not significant		organelle biogenesis and structure	intraflagellar transport protein IFT52, putative (IFT52)
Tb927.10.14990	Tb927_10_v5	3663015	3665363	1917.07	897.27	2.30098	2070.3	1203.21	1.72065	2184.9	1058.35	1.81135	0.612566	0.110943	0.423276	-0.419295	No	not significant	0.799105	0.188664	0.238204	-0.345184	No	not significant		organelle biogenesis and structure	intraflagellar transport protein IFT80/CHE2, putative (IFT80)
Tb927.10.150	Tb927_03_v4	68681	69205	107.087	199.42	0.614064	88.4831	160.085	0.367201	55.2651	204.272	0.352032	0.304388	-0.275307	-0.316973	-0.741817	No	not significant	0.442788	-0.954342	0.0346826	-0.802681	No	not significant		Unknown: conserved	hypothetical protein, conserved
Tb927.10.1500	Tb927_11_v5	404260	401939	9133.48	3829.99	2.33119	865.067	1125.42	0.888537	2057.23	1839.12	1.11322	7.52832e-15	-3.40028	-1.76687	-1.39156	Yes - PCF	mRNA-PCF	4.80276e-07	-2.15046	-1.05833	-1.06633	Yes - PCF	mRNA-PCF	A2	Translation	methionyl-tRNA synthetase, putative (MetRS)
Tb927.10.15000	Tb927_10_v5	3666262	3667530	635.454	648.015	0.905409	1359.68	834.285	1.55434	684.141	643.854	0.989791	0.000710453	1.0974	0.364511	0.779664	Yes - slBF	both-slBF	0.725258	0.106505	-0.00929551	0.128555	No	not significant		Other	hypothetical protein, conserved
Tb927.10.15010	Tb927_10_v5	3668325	3669554	658.331	1101.52	0.599379	906.451	692.383	1.30917	436.865	992.767	0.537939	0.131042	0.461416	-0.669849	1.12712	No	not significant	0.274627	-0.591625	-0.149964	-0.156027	No	not significant		Metabolism	lipoic acid synthetase, mitochondrial precursor, putative
Tb927.10.15020	Tb927_10_v5	3670629	3673916	270.55	227.866	1.46514	623.674	980.073	0.632281	405.159	465.567	1.00717	0.00640654	1.20489	2.1047	-1.2124	Yes - slBF	both-slBF	0.348272	0.58259	1.0308	-0.540737	No	not significant		Phosphorylation	protein kinase, putative
Tb927.10.15040	Tb927_03_v4	3677234	3678802	70.6843	75.5769	1.35576	294.695	250.17	1.17798	246.53	87.8039	2.87096	1.05991e-08	2.05976	1.72689	-0.202784	Yes - slBF	both-slBF	1.00413e-08	1.8023	0.216339	1.08244	Yes - cBF	not significant	B1	Unknown: conserved	hypothetical protein, conserved
Tb927.10.15080	Tb927_03_v4	3682966	3687870	733.304	801.936	0.802583	1089.9	1839.49	0.615692	685.672	849.574	0.802558	0.132569	0.57171	1.19774	-0.382444	No	mRNA-slBF	0.831649	-0.0968924	0.0832533	-4.55869e-05	No	not significant		Unknown: conserved	hypothetical protein, conserved
Tb927.10.15090	Tb927_03_v4	3688301	3688996	33.9161	177.432	0.179879	67.8162	247.544	0.241056	100.395	393.504	0.255131	0.13294	0.999659	0.480419	0.422343	No	not significant	0.00130772	1.56564	1.14911	0.504209	Yes - cBF	both-cBF		Unknown: conserved	hypothetical protein, conserved
Tb927.10.1510	Tb927_11_v5	413624	406644	9368.41	1640.07	3.24824	5256.01	4646.31	1.11918	7940.17	2042.07	4.08623	0.37221	-0.833835	1.50232	-1.53722	No	not significant	0.874085	-0.238633	0.316268	0.331113	No	not significant		transcription	NOT1 (NOT1)
Tb927.10.15100	Tb927_03_v4	3689494	3690186	26.6069	169.497	0.179318	58.5459	200.801	0.320535	117.015	472.134	0.279484	0.0186521	1.13777	0.244506	0.837959	No	not significant	4.62123e-08	2.13682	1.47794	0.640242	Yes - cBF	mRNA-cBF	D2	Unknown: conserved	hypothetical protein, conserved
Tb927.10.15110	Tb927_03_v4	3690702	3691394	31.4288	178.682	0.163433	59.4281	217.799	0.231335	149.685	472.433	0.316839	0.0613694	0.919056	0.285602	0.501289	No	not significant	8.06942e-09	2.25177	1.40272	0.95505	Yes - cBF	mRNA-cBF	D2	Unknown: conserved	hypothetical protein, conserved
Tb927.10.15120	Tb927_11_v5	3691805	3692260	3250.26	10600.3	0.30924	943.536	3869.54	0.172433	1478.86	8100.69	0.287027	3.89231e-05	-1.78441	-1.45388	-0.842691	Yes - PCF	mRNA-PCF	0.109125	-1.13607	-0.387992	-0.107544	No	not significant		Translation	40S ribosomal protein S13, putative
Tb927.10.15130	Tb927_11_v5	3692791	3693558	173.641	343.153	0.553828	307.023	456.133	0.650626	370.898	426.484	0.869664	0.00442168	0.822238	0.410604	0.232389	No	not significant	0.000351566	1.09491	0.31364	0.651019	Yes - cBF	not significant		Protein transport/modification	synaptobrevin-type vesicle transport protein, putative,protein SLY2 (SEC22)
Tb927.10.15140	Tb927_03_v4	3694308	3694682	887.771	840.959	1.05567	789.08	598.953	0.974124	1415.77	1045.66	1.26752	0.809115	-0.170015	-0.489593	-0.115975	No	not significant	0.102641	0.673324	0.31431	0.26386	No	not significant		Unknown: conserved	hypothetical protein, conserved
Tb927.10.15150	Tb927_11_v5	3695178	3695558	39.8927	444.92	0.0896627	26.1754	248.501	0.119641	39.1749	280.2	0.139811	0.275285	-0.607914	-0.840292	0.416135	No	not significant	0.874085	-0.0261946	-0.667088	0.640894	No	not significant		Transcription	RNA polymerase III C11 subunit, putative,DNA-directed RNA polymerase III, putative,RNA polymerase subunit, putative (RPC11)
Tb927.10.15160	Tb927_03_v4	3696267	3698900	207.46	391.533	0.564998	403.766	875.281	0.461299	364.652	627.003	0.725809	0.000368153	0.960688	1.16061	-0.292544	No	mRNA-slBF	0.00141489	0.813689	0.679337	0.361343	No	both-cBF		Unknown: conserved	hypothetical protein, conserved
Tb927.10.15170	Tb927_11_v5	3699405	3701492	1003.43	927.394	1.02379	424.97	776.239	0.547473	427.053	751.712	0.582979	0.00334373	-1.23951	-0.256681	-0.903059	Yes - PCF	not significant	0.00125234	-1.23245	-0.303002	-0.812403	Yes - PCF	not significant		RNA-associated	hypothetical protein, conserved
Tb927.10.15180	Tb927_11_v5	3702340	3703440	1848.6	1825.28	1.1664	1086.84	1180.45	0.93839	1242.77	1330.4	0.984041	0.0338507	-0.766286	-0.62878	-0.313805	No	not significant	0.0510609	-0.572871	-0.456259	-0.245274	No	not significant		DNA-associated	nucleosome assembly protein, putative
Tb927.10.15190	Tb927_03_v4	3704429	3706411	165.578	460.464	0.359589	202.889	573.484	0.353783	171.81	596.174	0.268443	0.675673	0.29318	0.316665	-0.0234853	No	not significant	0.867501	0.0533065	0.372646	-0.421732	No	not significant		Unknown: conserved	hypothetical protein, conserved
Tb927.10.1520	Tb927_11_v5	415830	415021	146.222	300.369	0.425338	409.962	383.576	0.95528	286.19	395.905	0.722875	1.36242e-06	1.48733	0.352779	1.16731	Yes - slBF	both-slBF	0.000637104	0.968812	0.398419	0.765136	No	not significant		Protein transport/modification	small GTPase, putative,Ras-related protein, putative (RAB21)
Tb927.10.15200	Tb927_03_v4	3707143	3707862	45.6934	382.033	0.11862	234.184	545.046	0.429659	206.123	519.616	0.314876	1.6468e-14	2.35758	0.51268	1.85685	Yes - slBF	TE-slBF	1.68165e-11	2.17345	0.443748	1.40844	Yes - cBF	both-cBF	B1	Unknown: conserved	hypothetical protein, conserved
Tb927.10.15210	Tb927_10_v5	3708384	3709196	80.5324	359.945	0.214323	109.749	314.706	0.360752	137.641	339.391	0.405553	0.186111	0.446562	-0.193771	0.751221	No	not significant	0.0116517	0.773269	-0.0848289	0.920103	No	not significant		organelle biogenesis and structure	nuclear cap binding complex subunit CBP30 (CBP30)
Tb927.10.15220	Tb927_03_v4	3709793	3710377	1195.26	1859.66	0.682424	323.327	301.563	1.03433	392.921	884.583	0.444188	5.64715e-10	-1.88626	-2.62451	0.599954	Yes - PCF	mRNA-PCF	8.42052e-09	-1.60502	-1.07197	-0.6195	Yes - PCF	mRNA-PCF		Unknown: conserved	hypothetical protein, conserved
Tb927.10.15230	Tb927_03_v4	3711120	3711932	391.58	545.451	0.717902	426.985	521.689	0.818465	379.63	585.5	0.648386	0.692402	0.124876	-0.0642588	0.189135	No	not significant	0.982725	-0.0447164	0.102218	-0.146934	No	not significant		Unknown: conserved	hypothetical protein, conserved
Tb927.10.15240	Tb927_03_v4	3712594	3716238	165.486	1052.35	0.147884	180.685	1816.88	0.0994478	171.62	931.341	0.191177	0.43015	0.126769	0.78785	-0.572454	No	not significant	0.732486	0.0525099	-0.176235	0.370445	No	not significant		Unknown: conserved	hypothetical protein, conserved
Tb927.10.15250	Tb927_10_v5	3716678	3718135	3787.05	1446.53	2.73644	5714.61	1902.61	2.95352	3318.18	1201.23	2.7157	0.255691	0.593578	0.39538	0.110135	No	not significant	0.407482	-0.190686	-0.268085	-0.0109748	No	not significant		organelle biogenesis and structure	paraflagellar rod component, putative (PFC15)
Tb927.10.15260	Tb927_01_v4	3720023	3722278	176.548	345.33	0.511245	187.79	477.085	0.541779	978.267	259.07	4.02317	0.331912	0.0890582	0.466271	0.0836913	No	not significant	5.441e-09	2.47017	-0.414635	2.97625	Yes - cBF	not significant	D2	Interacting	leucine-rich repeat protein (LRRP), putative
Tb927.10.15270	Tb927_11_v5	3724538	3725725	1452.42	1273.94	1.0869	456.119	511.527	0.851311	654.002	721.953	0.909427	1.80533e-07	-1.67097	-1.31641	-0.352455	Yes - PCF	mRNA-PCF	0.000771739	-1.15109	-0.81932	-0.257184	Yes - PCF	both-PCF		Protease-related	methionine aminopeptidase, putative,metallo- peptidase, Clan MG, Family M24
Tb927.10.15280	Tb927_10_v5	3726748	3730341	632.047	800.336	0.789835	1140.64	1396.85	0.816578	697.405	983.452	0.568126	0.106256	0.851734	0.803498	0.0480399	No	not significant	0.598872	0.141965	0.297249	-0.47534	No	not significant		Other	hypothetical protein, conserved
Tb927.10.15290	Tb927_03_v4	3731286	3736322	1311.92	649.884	1.45862	1027.93	1647.55	0.655167	745.485	684.852	1.08853	0.401364	-0.351936	1.34207	-1.15467	No	not significant	0.0350473	-0.81543	0.0756088	-0.422218	No	not significant		Unknown: conserved	hypothetical protein, conserved
Tb927.10.1530	Tb927_03_v4	418800	416353	161.83	543.739	0.289559	137.432	398.202	0.35783	159.44	518.772	0.293555	0.527064	-0.235763	-0.449413	0.305414	No	not significant	0.90451	-0.0214601	-0.0678123	0.0197743	No	not significant		Unknown: conserved	hypothetical protein, conserved
Tb927.10.15300	Tb927_10_v5	3738314	3741778	382.772	837.13	0.457243	832.453	1674.44	0.537726	904.715	902.024	1.04217	0.0168923	1.12088	1.00016	0.233911	No	both-slBF	0.00727141	1.24098	0.107713	1.18856	Yes - cBF	not significant		Phosphorylation	protein kinase, putative
Tb927.10.15310	Tb927_03_v4	3745784	3747139	588.095	101.342	3.16998	482.956	426.812	1.13154	492.782	118.864	3.86222	0.956027	-0.284159	2.07436	-1.48618	No	not significant	0.762957	-0.255099	0.230074	0.284957	No	not significant		Unknown: conserved	hypothetical protein, conserved
Tb927.10.15320	Tb927_03_v4	3752647	3752961	178.825	190.958	1.0982	349.926	277.062	1.42907	535.588	289.729	1.84858	0.00512157	0.968505	0.536951	0.379933	No	not significant	7.33125e-07	1.58258	0.601448	0.751276	Yes - cBF	both-cBF		Unknown: conserved	hypothetical protein, conserved
Tb927.10.15330	Tb927_03_v4	3753481	3755298	1661.33	653.357	2.5953	892.323	622.472	1.43352	878.976	569.644	1.22192	0.00831742	-0.896703	-0.0698646	-0.856346	No	not significant	0.0132617	-0.918444	-0.197813	-1.08676	No	not significant		Unknown: conserved	hypothetical protein, conserved
Tb927.10.15350	Tb927_11_v5	3757935	3758354	1316.73	284.377	4.20311	1848.24	307.375	7.25111	2049.09	229.956	9.1303	0.110861	0.48919	0.112195	0.786745	No	not significant	0.101142	0.638027	-0.306447	1.11921	No	not significant		DNA-associated	histone H3 variant (h3vaR)
Tb927.10.15360	Tb927_03_v4	3763602	3768912	1181.41	1246.3	0.86295	951.873	2559.47	0.371903	1669.5	1285.75	0.994422	0.425337	-0.311666	1.03819	-1.21435	No	not significant	0.423035	0.498912	0.0449589	0.204581	No	not significant		Unknown: conserved	hypothetical protein, conserved
Tb927.10.15370	Tb927_11_v5	3770218	3771231	434.529	451.371	0.747432	359.507	387.303	0.91272	298.406	397.731	0.78009	0.518573	-0.273432	-0.220848	0.28823	No	not significant	0.353239	-0.542177	-0.182518	0.0616992	No	not significant		Transcription	RNA-binding protein RPC40, putative,DNA-directed RNA polymerase, alpha subunit, putative (RPC40)
Tb927.10.15380	Tb927_11_v5	3771950	3772990	675.706	706.385	0.804782	139.624	433.435	0.413598	214.718	593.524	0.395813	1.77845e-06	-2.27485	-0.70464	-0.960368	Yes - PCF	both-PCF	3.8045e-05	-1.65395	-0.251148	-1.02378	Yes - PCF	both-PCF	A2	RNA-associated	U3 snoRNA-associated protein UTP11, putative
Tb927.10.15390	Tb927_10_v5	3773873	3777160	570.313	451.164	1.07695	786.335	1205.16	0.609514	578.356	454.145	1.39741	0.253109	0.46339	1.4175	-0.821217	No	not significant	0.929523	0.0202035	0.00950261	0.375812	No	not significant		organelle biogenesis and structure	kinesin, putative
Tb927.10.1540	Tb927_11_v5	424653	422959	771.403	266.7	2.63636	939.763	471.998	1.86394	950.454	258.613	4.23369	0.65317	0.284812	0.823565	-0.500193	No	not significant	0.60796	0.301131	-0.0444205	0.683364	No	not significant		RNA-associated	zinc finger protein family member, putative (ZC3H30)
Tb927.10.15400	Tb927_10_v5	3779645	3784693	1514.92	1096.65	1.3814	1295.08	1824.94	0.649926	802.555	884.323	0.907536	0.867251	-0.226202	0.734743	-1.08779	No	not significant	0.0140212	-0.916571	-0.310462	-0.606108	No	not significant		organelle biogenesis and structure	kinesin, putative
Tb927.10.15410	Tb927_10_v5	3786037	3787008	33523.3	4379.27	4.93813	300.8	368.165	0.804743	582.299	460.296	0.867802	6.15893e-28	-6.80022	-3.57227	-2.61737	Yes - PCF	mRNA-PCF	1.00899e-21	-5.84726	-3.25006	-2.50853	Yes - PCF	both-PCF	A2	Metabolism	glycosomal malate dehydrogenase (gMDH)
Tb927.10.15420	Tb927_10_v5	3788615	3789787	243.856	728.361	0.334801	153.436	447.334	0.343001	125.94	454.705	0.28384	0.165608	-0.668395	-0.703302	0.0349061	No	not significant	0.0128127	-0.953295	-0.679725	-0.238228	No	not significant		Metabolism	hypothetical protein, conserved
Tb927.10.15430	Tb927_03_v4	3790337	3792001	234.839	597.296	0.368058	140.426	546.433	0.285367	270.807	784.841	0.345407	0.0518581	-0.741864	-0.128403	-0.367116	No	not significant	0.585336	0.205595	0.393953	-0.0916354	No	not significant		Unknown: conserved	hypothetical protein, conserved
Tb927.10.15440	Tb927_10_v5	3792626	3793483	136.848	293.518	0.38618	474.84	482.484	0.984157	473.61	383.323	1.27553	8.08081e-11	1.79486	0.717029	1.34962	Yes - slBF	both-slBF	3.55306e-11	1.79112	0.385109	1.72375	Yes - cBF	both-cBF		Other	hypothetical protein, conserved
Tb927.10.15450	Tb927_03_v4	3794598	3796046	73.8913	290.254	0.248577	364.388	567.702	0.634728	159.815	320.303	0.498949	3.91805e-18	2.302	0.967815	1.35244	Yes - slBF	both-slBF	6.5034e-05	1.11293	0.14212	1.0052	Yes - cBF	not significant	B1	Unknown: conserved	hypothetical protein, conserved
Tb927.10.15460	Tb927_03_v4	3797277	3798626	50.8722	447.911	0.124937	328.044	903.787	0.361014	225.492	757.966	0.248917	2.46131e-12	2.68894	1.01277	1.53085	Yes - slBF	both-slBF	2.87809e-07	2.14813	0.75892	0.994461	Yes - cBF	both-cBF	B1	Unknown: conserved	hypothetical protein, conserved
Tb927.10.15470	Tb927_03_v4	3799111	3800556	184.061	565.236	0.317167	210.818	784.399	0.248087	188.7	618.149	0.304725	0.88692	0.195813	0.472733	-0.354396	No	not significant	0.983317	0.0359065	0.129101	-0.0577355	No	not significant		Unknown: conserved	hypothetical protein, conserved
Tb927.10.15480	Tb927_02_v4	3800959	3802374	192.016	748.706	0.222498	583.88	1131.43	0.501118	378.714	992.956	0.381401	1.37305e-08	1.60445	0.595676	1.17136	Yes - slBF	both-slBF	9.36515e-05	0.979887	0.40733	0.777516	No	not significant		Transporter	transporter, putative
Tb927.10.15490	Tb927_10_v5	3803011	3804099	66.6494	242.813	0.361241	57.5398	382.378	0.159132	81.5266	241.415	0.299273	0.391421	-0.212032	0.655153	-1.18274	No	not significant	0.971991	0.29068	-0.00833221	-0.271499	No	not significant		Metabolism	GDP-mannose 4,6 dehydratase, putative
Tb927.10.1550	Tb927_11_v5	427729	426281	1091.5	1400.45	0.77939	1086.21	794.652	1.3669	1005.68	1161.95	0.865507	0.98735	-0.00700367	-0.817497	0.810493	No	not significant	0.941457	-0.118144	-0.269344	0.151199	No	not significant		Protease-related	proteasome regulatory non-ATP-ase subunit 5,19S proteasome regulatory subunit (RPN5)
Tb927.10.15500	Tb927_11_v5	3805073	3805786	72.621	255.229	0.310001	105.798	360.495	0.260434	141.138	251.079	0.429657	0.2094	0.542854	0.498185	-0.251355	No	not significant	0.0567157	0.958651	-0.0236531	0.470914	No	not significant		Protein transport/modification	SNARE protein, putative
Tb927.10.15510	Tb927_03_v4	3806537	3807295	93.0852	528.475	0.195714	74.4182	313.291	0.283512	90.6973	583.231	0.142152	0.465588	-0.322896	-0.754333	0.534659	No	not significant	0.954444	-0.0374914	0.142233	-0.461319	No	not significant		Unknown: conserved	hypothetical protein, conserved
Tb927.10.15520	Tb927_11_v5	3807791	3809821	1147.8	1580.86	0.70008	870.839	1521.7	0.569106	966.486	1529.42	0.619109	0.268738	-0.39839	-0.055021	-0.298824	No	not significant	0.350373	-0.248047	-0.0477196	-0.177326	No	not significant		Protein transport/modification	signal recognition particle protein, putative
Tb927.10.15530	Tb927_02_v4	3810513	3812321	1888.41	1226.84	1.47891	803.496	1010.25	0.834445	769.464	822.282	0.925708	0.000275696	-1.23281	-0.280238	-0.825646	Yes - PCF	both-PCF	0.000360779	-1.29525	-0.577241	-0.675907	Yes - PCF	both-PCF		Transporter	ABC transport system ATP-binding protein, putative
Tb927.10.15540	Tb927_03_v4	3814068	3816575	225.085	643.099	0.337236	566.277	1227.14	0.461461	503.813	1078.02	0.629447	5.60186e-06	1.33104	0.932188	0.45245	Yes - slBF	both-slBF	2.62929e-06	1.16242	0.745273	0.900327	Yes - cBF	both-cBF		Unknown: conserved	predicted VPS53-like domain protein
Tb927.10.15550	Tb927_03_v4	3817185	3820730	72.6897	792.84	0.0799315	88.8278	1487.92	0.0596995	84.4857	961.287	0.101146	0.990923	0.289261	0.908191	-0.421045	No	not significant	0.842181	0.216957	0.277937	0.339602	No	not significant		Unknown: conserved	hypothetical protein, conserved
Tb927.10.15560	Tb927_08_v4	3820919	3821350	19.6202	85.5932	0.229226	8.17329	126.348	0.074576	7.38304	112.72	0.0654987	0.0140026	-1.26335	0.561834	-1.61999	No	not significant	0.0150395	-1.41005	0.39718	-1.80723	No	not significant		Unknown: Tb-specific	hypothetical protein, unlikely
Tb927.10.15570	Tb927_11_v5	3821563	3823254	151.216	462.659	0.358658	116.085	478.054	0.242828	143.558	491.182	0.337751	0.288973	-0.381425	0.0472231	-0.562672	No	not significant	0.919557	-0.0749772	0.0863091	-0.0866457	No	not significant		Transcription	transcription factor IIa, putative (TFIIA-1)
Tb927.10.15580	Tb927_10_v5	3823866	3824258	151.25	281.189	0.537174	185.783	352.266	0.438463	160.321	317.708	0.504618	0.332123	0.296681	0.325124	-0.292935	No	not significant	0.964487	0.0840255	0.17616	-0.090197	No	not significant		organelle biogenesis and structure	dynein light chain, putative
Tb927.10.15590	Tb927_11_v5	3824554	3825144	214.995	538.219	0.444022	407.789	437.909	0.855198	713.449	933.199	0.897383	0.000679756	0.92352	-0.297562	0.945628	No	not significant	1.59952e-10	1.73051	0.793992	1.01509	Yes - cBF	both-cBF		Protein folding	FKBP-type peptidyl-prolyl cis-trans isomerase, conserved,FKBP-type peptidylprolyl cis-trans isomerase, putative
Tb927.10.1560	Tb927_03_v4	431072	428589	631.66	594.51	0.957252	269.589	509.108	0.529533	338.608	472.065	0.863248	0.00250796	-1.22838	-0.223729	-0.854178	Yes - PCF	not significant	0.061163	-0.899534	-0.332715	-0.149124	No	not significant		Unknown: conserved	hypothetical protein, conserved
Tb927.10.15600	Tb927_11_v5	3825719	3826720	22.0784	134.629	0.137302	61.5683	187.899	0.279076	102.803	364.269	0.421279	0.010379	1.47956	0.480973	1.0233	No	not significant	6.28232e-09	2.21918	1.43602	1.61743	Yes - cBF	both-cBF	D2	Protein folding	FKBP-type peptidyl-prolyl cis-trans isomerase, conserved,FKBP-type peptidylprolyl cis-trans isomerase, putative
Tb927.10.15610	Tb927_10_v5	3828351	3830465	234.104	238.083	1.1221	540.95	709.985	0.881547	207.693	208.845	1.5713	0.0291926	1.20835	1.57632	-0.348098	No	not significant	0.797698	-0.172696	-0.189034	0.485748	No	not significant		Interacting	zinc finger protein, putative
Tb927.10.15620	Tb927_08_v4	3831348	3831923	17.6376	58.5329	0.310512	17.1556	122.157	0.132725	11.4151	44.7271	0.195505	0.802331	-0.0399726	1.06142	-1.22621	No	not significant	0.531288	-0.627715	-0.388099	-0.667445	No	not significant		Unknown: Tb-specific	hypothetical protein
Tb927.10.15640	Tb927_03_v4	3833524	3835638	520.896	615.597	0.873506	632.6	1006.21	0.680153	482.173	629.575	0.970483	0.381566	0.280299	0.708871	-0.36096	No	not significant	0.931531	-0.111444	0.032393	0.151885	No	not significant		Unknown: conserved	hypothetical protein, conserved
Tb927.10.15650	Tb927_11_v5	3836542	3838308	254.322	750.677	0.301882	290.731	791.327	0.350371	167.163	740.928	0.237835	0.334844	0.193026	0.0760819	0.214897	No	not significant	0.130054	-0.605401	-0.0188587	-0.344026	No	not significant		Translation	tRNA pseudouridine synthase A-like protein
Tb927.10.15660	Tb927_10_v5	3839256	3841595	271.496	502.996	0.554739	191.114	414.03	0.497733	280.024	340.121	0.566435	0.1297	-0.506499	-0.280812	-0.156437	No	not significant	0.874085	0.0446218	-0.564497	0.0301028	No	not significant		DNA-associated	hypothetical protein, conserved
Tb927.10.15670	Tb927_03_v4	3842996	3845050	204.123	563.111	0.368402	252.619	1030.72	0.275896	266.107	748.987	0.388081	0.129015	0.307521	0.872161	-0.417156	No	not significant	0.450663	0.382567	0.411523	0.0750774	No	not significant		Unknown: conserved	hypothetical protein, conserved
Tb927.10.15680	Tb927_03_v4	3845949	3853148	600.461	1256.98	0.475844	818.629	2583.27	0.282025	604.956	1217.54	0.430451	0.433052	0.447138	1.03923	-0.754666	No	not significant	0.857249	0.0107595	-0.0459944	-0.144642	No	not significant		Unknown: conserved	hypothetical protein, conserved
Tb927.10.15690	Tb927_11_v5	3853606	3854313	106.359	287.288	0.373628	106.419	327.167	0.317803	135.473	313.39	0.401727	0.895101	0.000814547	0.187531	-0.233467	No	not significant	0.373684	0.349057	0.125461	0.104613	No	not significant		Protease-related	anaphase promoting complex, subunit 10-like protein
Tb927.10.1570	Tb927_10_v5	432950	432594	4573.81	1752.6	2.60956	1094.44	489.402	2.5351	1192.88	621.249	1.75964	3.11015e-06	-2.0632	-1.8404	-0.0417644	Yes - PCF	mRNA-PCF	2.84169e-07	-1.93895	-1.49625	-0.568527	Yes - PCF	mRNA-PCF	A2	Metabolism	ATPase subunit 9, putative
Tb927.10.15700	Tb927_10_v5	3854999	3865357	4552.11	1525.79	2.71446	2068.37	4381.34	0.472086	2437.59	1942.29	1.25525	0.000420633	-1.13804	1.52181	-2.52354	Yes - PCF	not significant	0.00346192	-0.901082	0.348196	-1.11269	No	not significant		Other	hypothetical protein, conserved
Tb927.10.15710	Tb927_02_v4	3866694	3867665	252.763	528.014	0.478705	117.022	335.024	0.354831	208.057	484.142	0.373804	0.00291567	-1.11101	-0.656313	-0.432006	Yes - PCF	both-PCF	0.210876	-0.28081	-0.125148	-0.356855	No	not significant		Transporter	mitochondrial carrier protein (MCP7)
Tb927.10.15720	Tb927_11_v5	3869048	3870265	1574.82	1001.62	1.57227	1325.36	903.766	1.48688	1491.28	913.165	1.70046	0.574037	-0.248808	-0.148322	-0.0805539	No	not significant	0.864187	-0.0786357	-0.133396	0.113077	No	not significant		Protease-related	proteasome regulatory non-ATP-ase subunit 9,19S proteasome regulatory subunit (RPN9)
Tb927.10.15730	Tb927_03_v4	3871247	3881629	748.987	1022.69	0.726064	911.501	4210	0.214233	888.071	1455.5	0.525882	0.377724	0.283304	2.04145	-1.76091	No	not significant	0.85358	0.245734	0.509142	-0.465358	No	not significant		Unknown: conserved	hypothetical protein, conserved
Tb927.10.15740	Tb927_03_v4	3886795	3888348	416.018	525.263	0.792019	446.524	667.317	0.645536	303.036	573.158	0.511459	0.551878	0.102092	0.345333	-0.295038	No	not significant	0.293252	-0.457155	0.125893	-0.630916	No	not significant		Unknown: conserved	hypothetical protein, conserved
Tb927.10.15750	Tb927_10_v5	3889322	3894568	1147.92	1832.31	0.519548	791.382	4937.96	0.126522	1449.98	3157.71	0.434967	0.0461353	-0.536572	1.43025	-2.03786	No	not significant	0.880705	0.337015	0.785218	-0.256351	No	not significant		organelle biogenesis and structure	hypothetical protein, conserved
Tb927.10.15760	Tb927_10_v5	3895573	3896520	9516.79	2579.79	3.68898	5341.81	2256.32	2.44213	4679.06	1732.19	3.04105	0.111773	-0.833147	-0.193284	-0.595079	No	not significant	0.0176711	-1.02426	-0.574656	-0.27865	No	both-PCF		Other	hypothetical protein, conserved
Tb927.10.15770	Tb927_03_v4	3897950	3899344	92.7315	269.897	0.340412	134.748	386.099	0.413	137.423	333.852	0.384002	0.0571021	0.539129	0.51656	0.278861	No	not significant	0.150897	0.567497	0.306796	0.17383	No	not significant		Unknown: conserved	hypothetical protein, conserved
Tb927.10.15780	Tb927_03_v4	3899828	3902170	107.595	574.388	0.187322	131.645	910.744	0.164372	103.524	687.201	0.144317	0.401328	0.291038	0.665021	-0.188553	No	not significant	0.874085	-0.0556499	0.258706	-0.376277	No	not significant		Unknown: conserved	hypothetical protein, conserved
Tb927.10.15790	Tb927_03_v4	3902634	3903071	673.956	617.34	1.10964	189.897	306.812	0.460645	208.593	417.697	0.499389	2.35536e-09	-1.82744	-1.00871	-1.26836	Yes - PCF	mRNA-PCF	6.37448e-08	-1.69196	-0.563609	-1.15186	Yes - PCF	both-PCF		Unknown: conserved	hypothetical protein, conserved
Tb927.10.1580	Tb927_03_v4	433666	433322	378.534	452.97	0.616805	86.8143	112.856	0.769246	95.0929	329.494	0.247299	1.72744e-10	-2.12442	-2.00493	0.318629	Yes - PCF	mRNA-PCF	2.59743e-09	-1.99301	-0.459163	-1.31856	Yes - PCF	both-PCF	A2	Unknown: conserved	hypothetical protein, conserved
Tb927.10.15800	Tb927_10_v5	3903839	3905041	108.788	611.179	0.191928	135.259	510.23	0.215508	134.972	659.948	0.183666	0.624255	0.314208	-0.260448	0.167173	No	not significant	0.873984	0.311143	0.110758	-0.0634795	No	not significant		organelle biogenesis and structure	actin related protein 2, putative
Tb927.10.15810	Tb927_03_v4	3905467	3906090	211.393	325.45	0.649541	180.445	269.935	0.53852	155.05	294.538	0.526416	0.42971	-0.228366	-0.269823	-0.270422	No	not significant	0.196093	-0.447198	-0.143982	-0.303216	No	not significant		Unknown: conserved	hypothetical protein, conserved
Tb927.10.15820	Tb927_03_v4	3906446	3907240	62.8343	503.918	0.126612	114.06	439.42	0.25957	72.1485	530.197	0.136079	0.160628	0.86017	-0.197589	1.03571	No	not significant	0.710731	0.199417	0.0733406	0.10403	No	not significant		Unknown: conserved	hypothetical protein, conserved
Tb927.10.15830	Tb927_03_v4	3907748	3908548	195.742	369.874	0.550374	162.72	428.543	0.381582	374.874	513.922	0.683013	0.321242	-0.266565	0.212407	-0.52842	No	not significant	0.00416486	0.93745	0.474515	0.3115	No	not significant		Unknown: conserved	hypothetical protein, conserved
Tb927.10.15840	Tb927_03_v4	3908775	3911369	140.051	606.2	0.231031	120.826	743.532	0.148956	210.616	649.116	0.335511	0.628956	-0.213019	0.294603	-0.633201	No	not significant	0.0265155	0.588665	0.0986831	0.538277	No	not significant		Unknown: conserved	hypothetical protein, conserved
Tb927.10.15850	Tb927_10_v5	3912283	3913470	670.538	947.016	0.839822	485.52	735.145	0.660441	434.265	835.223	0.520421	0.0328161	-0.465787	-0.36536	-0.346654	No	not significant	0.0648578	-0.626744	-0.181229	-0.690404	No	not significant		organelle biogenesis and structure	peroxin 12 (PEX12)
Tb927.10.15860	Tb927_03_v4	3914105	3914575	123.608	249.192	0.468148	49.9121	231.04	0.155178	69.5198	196.825	0.314158	0.000825765	-1.30832	-0.109118	-1.59304	Yes - PCF	both-PCF	0.0538167	-0.830281	-0.340344	-0.575474	No	not significant		Unknown: conserved	hypothetical protein, conserved
Tb927.10.15870	Tb927_11_v5	3914983	3915708	254.39	516.715	0.437493	295.759	436.991	0.681351	245.727	499.457	0.491989	0.365003	0.217376	-0.241765	0.639137	No	not significant	0.817281	-0.0499862	-0.0490087	0.169366	No	not significant		RNA-associated	RNA binding protein, putative
Tb927.10.15880	Tb927_10_v5	3916088	3918526	25.5375	239.992	0.104421	243.602	612.876	0.348214	128.495	472.308	0.312882	2.58289e-15	3.25383	1.35261	1.73756	Yes - slBF	mRNA-slBF	1.64529e-09	2.33102	0.976743	1.5832	Yes - cBF	both-cBF	B1	Phosphorylation	protein kinase, putative
Tb927.10.15890	Tb927_03_v4	3919250	3920503	67.2678	351.261	0.214373	66.064	344.555	0.191738	66.9179	389.188	0.174582	0.609916	-0.026051	-0.0278078	-0.160986	No	not significant	0.794293	-0.00752279	0.147925	-0.296215	No	not significant		Unknown: conserved	hypothetical protein, conserved
Tb927.10.1590	Tb927_11_v5	435119	434790	1301.88	2897.81	0.436455	243.396	1510.56	0.161129	724.296	1589.48	0.463699	3.36388e-06	-2.41922	-0.939875	-1.43761	Yes - PCF	both-PCF	0.257169	-0.845947	-0.866406	0.0873564	No	not significant	A3	Translation	ribosomal protein L36, putative
Tb927.10.15900	Tb927_03_v4	3920871	3921203	574.39	381.939	1.58617	133.27	143.446	0.929062	185.469	147.212	1.39147	5.84449e-16	-2.10768	-1.41284	-0.771696	Yes - PCF	mRNA-PCF	2.26646e-09	-1.63085	-1.37544	-0.188931	Yes - PCF	mRNA-PCF	A2	Unknown: conserved	hypothetical protein, conserved
Tb927.10.15910	Tb927_02_v4	3922051	3923880	9.91979	238.573	0.0285669	491.578	956.367	0.514006	1689.66	1260.3	1.57476	1.52709e-40	5.63097	2.00313	4.16937	Yes - slBF	both-slBF	1.40221e-64	7.41221	2.40127	5.78464	Yes - cBF	both-cBF	B1	Transporter	glycerol uptake protein, putative
Tb927.10.15920	Tb927_03_v4	3925368	3925751	1298.97	361.054	4.08816	297.557	177.243	1.67881	413.167	217.606	1.89869	1.4405e-12	-2.12613	-1.02649	-1.28401	Yes - PCF	mRNA-PCF	1.11985e-08	-1.65257	-0.730494	-1.10645	Yes - PCF	both-PCF	A2	Unknown: conserved	hypothetical protein, conserved
Tb927.10.15930	Tb927_03_v4	3927048	3928505	120.36	194.042	0.660771	218.022	346.118	0.710939	144.871	269.292	0.500764	0.0723172	0.85711	0.834896	0.105575	No	not significant	0.966751	0.267408	0.472806	-0.40002	No	not significant		Unknown: conserved	hypothetical protein, conserved
Tb927.10.15940	Tb927_02_v4	3929152	3930567	246.558	815.147	0.298426	108.007	535.596	0.201658	181.754	556.271	0.338114	9.88089e-05	-1.1908	-0.605914	-0.565459	Yes - PCF	both-PCF	0.218523	-0.439943	-0.551272	0.180139	No	not significant		Transporter	cation transporter, putative
Tb927.10.15950	Tb927_11_v5	3931134	3931922	118.493	166.908	0.696944	94.8846	182.225	0.402247	107.41	222.88	0.342895	0.239905	-0.320556	0.126668	-0.792961	No	not significant	0.668504	-0.141673	0.417216	-1.02328	No	not significant		Transcription	TFIID-like protein, putative (TRF4)
Tb927.10.15960	Tb927_03_v4	3932498	3933190	43.0854	214.357	0.180965	136.849	259.227	0.411526	365.061	431.995	0.830896	2.35764e-05	1.66732	0.274199	1.18528	Yes - slBF	both-slBF	5.45675e-17	3.08287	1.011	2.19896	Yes - cBF	both-cBF	D2	Unknown: conserved	hypothetical protein, conserved
Tb927.10.15970	Tb927_10_v5	3933964	3935658	152.316	214.081	0.743497	159.527	348.032	0.45837	119.222	225.561	0.561783	0.901012	0.0667385	0.701061	-0.697814	No	not significant	0.184512	-0.353417	0.0753593	-0.404312	No	not significant		Metabolism	class 3 lipase, putative,triacylglycerol lipase, putative
Tb927.10.160	Tb927_11_v5	69390	70517	227.352	841.222	0.294264	113.561	340.642	0.27561	132.624	642.195	0.156651	0.000568007	-1.00146	-1.30423	-0.0944846	Yes - PCF	mRNA-PCF	0.00713202	-0.77759	-0.389475	-0.909558	No	not significant		Transcription	RNA polymerase II
Tb927.10.1600	Tb927_03_v4	436583	435510	91.885	464.734	0.180259	89.7219	253.521	0.35436	113.28	619.963	0.164007	0.767539	-0.0343691	-0.874303	0.975145	No	not significant	0.955574	0.301988	0.415777	-0.13631	No	not significant		Unknown: conserved	hypothetical protein, conserved
Tb927.10.16000	Tb927_01_v4	3938604	3942314	40.0746	215.675	0.183017	117.094	533.306	0.171231	250.036	355.582	0.834574	0.000245459	1.54691	1.30611	-0.0960338	Yes - slBF	both-slBF	2.06027e-14	2.64137	0.721328	2.18906	Yes - cBF	both-cBF	B1	ESAG/GRESAG	receptor-type adenylate cyclase GRESAG 4, putative,expression site-associated gene 4 (ESAG4) protein, putative
Tb927.10.16010	Tb927_08_v4	3945862	3946437	7.80152	17.1173	0.467348	3.3419	23.6966	0.194691	7.00202	36.6661	0.181758	0.178661	-1.22309	0.469226	-1.26331	No	not significant	0.874085	-0.155984	1.09899	-1.36248	No	not significant		Unknown: Tb-specific	hypothetical protein
Tb927.10.16020	Tb927_03_v4	3947670	3948731	142.507	393.252	0.412116	97.9141	331.981	0.256088	181.44	574.068	0.302783	0.0316387	-0.541443	-0.244355	-0.686411	No	not significant	0.685699	0.348465	0.545766	-0.44477	No	not significant		Unknown: conserved	hypothetical protein, conserved
Tb927.10.16030	Tb927_10_v5	3948948	3950099	151.145	378.626	0.421086	119.995	358.698	0.35646	151.061	486.615	0.310432	0.191246	-0.332958	-0.078005	-0.240374	No	not significant	0.939884	-0.000808919	0.362007	-0.43984	No	not significant		Phosphorylation	mitogen activated protein kinase 4, putative (MAPK2)
Tb927.10.16040	Tb927_10_v5	3950298	3952163	71.6989	485.906	0.122684	58.5546	503.751	0.118469	103.507	720.965	0.135217	0.826198	-0.292169	0.0520357	-0.0504432	No	not significant	0.190281	0.52971	0.569254	0.140324	No	not significant		Metabolism	oxidoreductase-protein, putative
Tb927.10.16050	Tb927_03_v4	3952420	3952959	71.4885	396.966	0.177354	85.7961	212.4	0.403937	96.5756	469.208	0.205827	0.416919	0.263201	-0.902231	1.18749	No	not significant	0.0593485	0.433947	0.241213	0.214795	No	not significant		Unknown: conserved	hypothetical protein, conserved
Tb927.10.16060	Tb927_03_v4	3953378	3953725	127.851	508.978	0.317933	26.0724	110.484	0.152159	86.3677	326.035	0.338521	1.36767e-06	-2.29387	-2.20377	-1.06314	Yes - PCF	mRNA-PCF	0.29838	-0.5659	-0.642579	0.0905238	No	not significant	A3	Unknown: conserved	hypothetical protein, conserved
Tb927.10.16070	Tb927_11_v5	3954052	3954807	243.921	290.407	0.865875	113.424	127.077	0.892566	290.527	316.154	0.904772	0.00482653	-1.10468	-1.19237	0.0437993	Yes - PCF	mRNA-PCF	0.805748	0.252257	0.122551	0.0633945	No	not significant		Translation	eukaryotic translation initiation factor 4e, putative
Tb927.10.16080	Tb927_03_v4	3955427	3955804	734.59	753.129	0.885922	189.892	177.322	0.711666	248.388	438.508	0.566439	1.8065e-11	-1.95176	-2.08653	-0.315979	Yes - PCF	mRNA-PCF	1.32711e-06	-1.56434	-0.780293	-0.645259	Yes - PCF	both-PCF		Unknown: conserved	hypothetical protein, conserved
Tb927.10.16090	Tb927_11_v5	3956556	3958967	209.149	713.44	0.293156	63.5934	567.076	0.104309	87.606	581.756	0.150921	3.27967e-10	-1.71759	-0.33125	-1.49081	Yes - PCF	both-PCF	8.82091e-07	-1.25543	-0.294377	-0.957878	Yes - PCF	both-PCF		Translation	hypothetical protein, conserved
Tb927.10.1610	Tb927_03_v4	438028	437585	73.5998	196.637	0.423085	45.4274	159.834	0.340494	104.589	240.686	0.341018	0.36446	-0.696138	-0.298959	-0.313319	No	not significant	0.376176	0.506954	0.29162	-0.311098	No	not significant		Unknown: conserved	hypothetical protein, conserved
Tb927.10.16100	Tb927_11_v5	3959421	3960698	2184.14	2192.45	1.19561	240.247	440.625	0.549902	1163.7	1578.8	0.737079	4.38951e-18	-3.18447	-2.31492	-1.12049	Yes - PCF	mRNA-PCF	0.0136756	-0.90834	-0.473713	-0.69785	No	not significant	A3	Protein folding	FK506-binding protein (FKBP)-type peptidyl-prolyl isomerase, putative
Tb927.10.16110	Tb927_10_v5	3963160	3964320	503.286	630.955	0.677191	252.279	390.868	0.649427	298.155	537.416	0.496709	0.000196435	-0.996357	-0.690856	-0.0603952	No	both-PCF	0.0025455	-0.755319	-0.231498	-0.447161	No	not significant		organelle biogenesis and structure	hypothetical protein, conserved
Tb927.10.16120	Tb927_10_v5	3965153	3966691	3726.85	1448.33	2.25172	3652.91	1626.88	2.51316	2869.23	1666.35	1.72186	0.959845	-0.028909	0.167719	0.158472	No	not significant	0.489318	-0.377293	0.2023	-0.38706	No	not significant		Metabolism	inosine-5'-monophosphate dehydrogenase,IMP dehydrogenase
Tb927.10.16130	Tb927_08_v4	3968370	3968519	6.57402	89.1844	0.0938247	4.09761	70.4606	0.0615184	6.05922	113.74	0.0489262	0.285724	-0.681993	-0.339976	-0.608949	No	not significant	0.709009	-0.117643	0.350879	-0.939361	No	not significant		Unknown: Tb-specific	hypothetical protein, unlikely
Tb927.10.16140	Tb927_01_v4	3968864	3969664	13.2501	260.592	0.0486505	15.1415	324.87	0.0470412	32.9262	599.341	0.0612642	0.758439	0.192511	0.318072	-0.0485298	No	not significant	0.00615633	1.31324	1.20159	0.33259	Yes - cBF	both-cBF		ESAG/GRESAG	Adenylate/guanylate cyclase, putative
Tb927.10.16150	Tb927_11_v5	3970140	3971873	455.372	1051.48	0.436592	211.179	662.625	0.318897	314.478	953.486	0.324043	0.000143518	-1.10858	-0.666162	-0.453196	Yes - PCF	both-PCF	0.161133	-0.534088	-0.141142	-0.4301	No	not significant		Protease-related	ATP-dependent zinc metallopeptidase, putative
Tb927.10.16160	Tb927_10_v5	3972198	3973100	532.083	3618.3	0.150833	321.355	1143.51	0.281026	760.617	1182.22	0.643383	0.602491	-0.727482	-1.66185	0.897755	No	not significant	0.0113862	0.51552	-1.61382	2.09273	No	not significant		Phosphorylation	protein kinase, putative
Tb927.10.16170	Tb927_02_v4	3973232	3974155	229.451	406.28	0.564761	191.592	343.589	0.613315	221.986	347.513	0.754107	0.767539	-0.260148	-0.24179	0.118988	No	not significant	0.91364	-0.0477156	-0.225406	0.417129	No	not significant		Transporter	potassium voltage-gated channel, putative
Tb927.10.16180	Tb927_03_v4	3975648	3976478	44.1602	229.872	0.192108	35.8418	239.494	0.149656	26.3418	236.135	0.111554	0.635353	-0.301105	0.0591616	-0.360267	No	not significant	0.366449	-0.745393	0.0387798	-0.784173	No	not significant		Unknown: conserved	hypothetical protein, conserved
Tb927.10.16190	Tb927_01_v4	3977608	3981372	64.0205	327.768	0.195322	100.96	541.123	0.179586	1032.2	1009	1.22777	0.00141892	0.657178	0.72328	-0.121186	No	both-slBF	1.37065e-24	4.01105	1.62218	2.65211	Yes - cBF	both-cBF	D2	ESAG/GRESAG	expression site-associated gene 4 (ESAG4) protein, putative,expression site-associated gene (ESAG) protein, putative,receptor-type adenylate cyclase
Tb927.10.1620	Tb927_11_v5	441854	440187	760.4	720.05	1.05604	686.398	730.717	0.939349	589.327	685.821	0.874829	0.525733	-0.147712	0.0212158	-0.168928	No	not significant	0.360083	-0.367689	-0.0702653	-0.271589	No	not significant		Phosphorylation	phosphoserine/threonine/tyrosine-binding protein, putative
Tb927.10.16200	Tb927_03_v4	3988690	3991758	7.83582	39.7273	0.19724	8.07437	90.0417	0.101297	10.5526	104.704	0.106997	0.971803	0.0432657	1.18046	-0.961356	No	not significant	0.443803	0.429443	1.39812	-0.882376	No	not significant		Unknown: conserved	hypothetical protein, conserved
Tb927.10.16210	Tb927_03_v4	3992532	3993440	6.08068	12.1126	0.637798	6.05784	11.9987	0.428366	7.24599	16.8706	0.326049	0.951825	-0.00542988	-0.0136302	-0.574254	No	not significant	0.95392	0.25295	0.478	-0.968009	No	not significant		Unknown: conserved	hypothetical protein, conserved
Tb927.10.16220	Tb927_09_v5	4006283	4004721	6.53906	7.78967	0.839453	421.471	353.149	2.13478	6.14397	2.86494	2.14454	2.51571e-39	6.01021	5.50257	1.34657	Yes - slBF	mRNA-slBF	0.983482	-0.0899137	-1.44306	1.35315	No	not significant	C2	VSG/VR	Variant Surface Glycoprotein, putative
Tb927.10.16230	Tb927_09_v5	4009603	4008140	7.26413	7.67819	1.17087	65.665	102.374	1.53551	7.29606	5.09983	1.65667	1.19103e-12	3.17626	3.73694	0.391139	Yes - slBF	not significant	0.966752	0.00632851	-0.590316	0.500706	No	not significant	C1	VSG/VR	Variant Surface Glycoprotein, putative
Tb927.10.16240	Tb927_09_v5	4012970	4011540	6.08068	7.81049	0.989106	6.43418	6.5185	0.987064	7.24599	3.88835	1.86727	0.000112071	0.0815223	-0.260872	-0.00298249	No	not significant	0.982729	0.25295	-1.00625	0.91673	No	not significant		VSG/VR	Variant Surface Glycoprotein, putative
Tb927.10.16270	Tb927_09_v5	4027022	4027504	7.28734	7.81049	1.15588	4.13154	5.18884	0.796236	6.12186	2.3593	3.07015	0.127887	-0.818712	-0.59	-0.537727	No	not significant	0.710575	-0.251422	-1.72705	1.40931	No	not significant		VSG/VR	variant surface glycoprotein, fragment
Tb927.10.1630	Tb927_11_v5	444566	442671	2516.32	1327.43	1.83044	568.307	742.959	0.764924	1021.4	1116.99	0.942573	8.30424e-08	-2.14657	-0.837279	-1.25881	Yes - PCF	mRNA-PCF	0.00137163	-1.30077	-0.249012	-0.957518	Yes - PCF	both-PCF	A3	RNA-associated	unspecified product (RLI)
Tb927.10.16300	Tb927_09_v5	4033833	4034288	6.05509	7.67819	0.846842	3.37801	4.32965	0.780203	6.12186	1.85136	3.91248	0.31151	-0.841978	-0.826516	-0.118244	No	not significant	0.972073	0.0158212	-2.05218	2.20792	No	not significant		VSG/VR	variant surface glycoprotein, fragment
Tb927.10.16370	Tb927_09_v5	4063192	4064628	6.10492	7.78967	0.868699	7.65523	5.14984	0.840828	6.05922	2.1877	2.76968	0.982135	0.326473	-0.597035	-0.0470451	No	not significant	0.710401	-0.01084	-1.83215	1.67279	No	not significant		VSG/VR	Variant Surface Glycoprotein, putative
Tb927.10.1640	Tb927_08_v4	446212	445829	7.26164	51.8361	0.141584	6.82865	149.196	0.0502051	8.77796	90.9298	0.11543	0.9852	-0.0886936	1.52518	-1.49575	No	not significant	0.604936	0.273591	0.810796	-0.294641	No	not significant		Unknown: Tb-specific	hypothetical protein
Tb927.10.16400	Tb927_09_v5	4079740	4080657	7.72997	7.73561	1.01283	3.37801	5.18884	0.651013	6.09857	3.24222	2.22616	0.095565	-1.19429	-0.576102	-0.637627	No	not significant	0.616784	-0.341991	-1.25453	1.13617	No	not significant		VSG/VR	variant surface glycoprotein
Tb927.10.16420	Tb927_09_v5	4087026	4087586	6.05509	7.73561	0.840557	3.37801	4.32965	0.780203	7.91844	4.88765	1.50894	0.311749	-0.841978	-0.837264	-0.107496	No	not significant	0.604032	0.387066	-0.662374	0.844115	No	not significant		VSG/VR	variant surface glycoprotein, fragment
Tb927.10.16440	Tb927_09_v5	4093206	4094012	6.66018	7.84069	0.846596	23.0271	21.5479	0.811833	6.08586	3.38731	2.13501	0.026102	1.7897	1.45849	-0.0604904	No	not significant	0.703798	-0.1301	-1.21084	1.3345	No	not significant		VSG/VR	variant surface glycoprotein, fragment
Tb927.10.16490	Tb927_09_v5	4111697	4113295	7.86651	7.75675	1.01415	48.245	20.054	1.70742	7.3361	4.7399	1.54773	1.49204e-05	2.61658	1.37037	0.751548	Yes - slBF	not significant	0.939357	-0.100711	-0.710597	0.609886	No	not significant	C1	VSG/VR	variant surface glycoprotein (VSG), putative
Tb927.10.1650	Tb927_03_v4	446851	446333	73.9901	102.836	0.832952	561.241	192.447	2.91634	360.316	157.597	2.32466	1.39282e-13	2.92322	0.90412	1.80785	Yes - slBF	both-slBF	5.98773e-07	2.28386	0.615893	1.48071	Yes - cBF	both-cBF	B1	Unknown: conserved	hypothetical protein, conserved
Tb927.10.16500	Tb927_09_v5	4114619	4116157	7.83582	7.81049	1.00324	47.9531	21.897	1.32929	7.27036	4.28901	1.69859	1.66685e-05	2.61347	1.48725	0.405983	Yes - slBF	not significant	0.874085	-0.108056	-0.864768	0.759667	No	not significant	C1	VSG/VR	variant surface glycoprotein (VSG), putative
Tb927.10.16560	Tb927_09_v5	4142515	4143966	7.28734	8.25337	0.807031	1148.72	783.792	1.46559	26.1331	48.0751	0.602371	1.56929e-39	7.30042	6.56934	0.860784	Yes - slBF	mRNA-slBF	4.44022e-07	1.84241	2.54223	-0.421971	Yes - cBF	not significant	C2	VSG/VR	variant surface glycoprotein (VSG), putative
Tb927.10.1660	Tb927_03_v4	447932	447045	434.938	1080.98	0.402767	229.136	431.186	0.531409	162.903	520.075	0.31323	0.00068573	-0.924606	-1.32596	0.399878	No	mRNA-PCF	6.79851e-06	-1.41679	-1.05555	-0.36272	Yes - PCF	both-PCF		Unknown: conserved	hypothetical protein, conserved
Tb927.10.1670	Tb927_08_v4	448542	448165	6.08068	53.0549	0.118145	3.71148	42.7028	0.0863754	7.35238	73.5734	0.107833	0.301323	-0.712241	-0.313158	-0.451865	No	not significant	0.788851	0.273978	0.471696	-0.131754	No	not significant		Unknown: Tb-specific	hypothetical protein
Tb927.10.1680	Tb927_11_v5	453285	454451	129.181	488.148	0.19632	91.864	313.838	0.292711	164.668	484.542	0.299837	0.245831	-0.491825	-0.637299	0.576275	No	not significant	0.71611	0.350162	-0.0106984	0.610973	No	not significant		DNA-associated	histone deacetylase 1 (DAC1)
Tb927.10.1690	Tb927_11_v5	454685	455623	639.092	904.691	0.613302	411.838	315.967	1.30342	228.325	473.559	0.476456	0.0378562	-0.633946	-1.51765	1.08763	No	mRNA-PCF	9.36515e-05	-1.48494	-0.933883	-0.364255	Yes - PCF	mRNA-PCF		Translation	nucleotide binding protein, putative (NBP 1)
Tb927.10.170	Tb927_02_v4	70843	72126	3335.36	1673.61	1.90183	1645.04	997.129	1.64575	1778.67	1721.81	1.13126	0.046731	-1.01971	-0.747108	-0.208648	No	not significant	0.14012	-0.907038	0.0409642	-0.749461	No	not significant		translation	pseudouridine synthase, Cbf5p
Tb927.10.1700	Tb927_03_v4	455842	457329	44.8019	556.333	0.0811919	39.7502	405.617	0.108317	51.2108	636.801	0.0792466	0.94551	-0.172599	-0.455831	0.41585	No	not significant	0.842614	0.192886	0.194893	-0.0349862	No	not significant		Unknown: conserved	hypothetical protein, conserved
Tb927.10.1710	Tb927_03_v4	457807	459384	72.6552	600.922	0.120906	105.902	517.491	0.202191	83.8681	554.51	0.114038	0.83172	0.543593	-0.215644	0.741833	No	not significant	0.832731	0.207057	-0.115963	-0.0843771	No	not significant		DNA-associated	DNA polymerase eta, putative
Tb927.10.1720	Tb927_11_v5	459574	461364	694.209	589.862	1.1769	253.361	366.675	0.65415	236.294	468.071	0.504825	1.2162e-07	-1.45417	-0.685875	-0.847299	Yes - PCF	both-PCF	7.28409e-07	-1.55479	-0.33365	-1.22114	Yes - PCF	both-PCF		RNA-associated	ATP-dependent DEAD/H RNA helicase, putative
Tb927.10.1730	Tb927_03_v4	461717	462790	335.364	985.752	0.329551	255.349	386.018	0.672036	316.475	946.949	0.337569	0.198414	-0.393255	-1.35256	1.02804	No	mRNA-PCF	0.823627	-0.0836381	-0.0579385	0.0346838	No	not significant		Unknown: conserved	hypothetical protein, conserved
Tb927.10.1740	Tb927_03_v4	463027	464175	188.522	501.11	0.376209	122.195	312.482	0.378426	159.746	406.164	0.37528	0.0171264	-0.62555	-0.681355	0.0084789	No	not significant	0.268024	-0.238954	-0.303064	-0.00356732	No	not significant		Unknown: conserved	hypothetical protein, conserved
Tb927.10.1750	Tb927_03_v4	464495	465223	50.7669	410.545	0.10919	100.641	356.938	0.351399	188.657	544.764	0.276266	0.00194229	0.987253	-0.201867	1.68627	No	not significant	4.20612e-08	1.89381	0.40809	1.33922	Yes - cBF	both-cBF		Unknown: conserved	hypothetical protein, conserved
Tb927.10.1760	Tb927_08_v4	465937	466431	7.71696	96.5008	0.063478	3.37801	25.9524	0.194319	7.24599	17.7556	0.39518	0.132927	-1.19186	-1.89467	1.6141	No	not significant	0.799105	-0.0908484	-2.44226	2.63818	No	not significant		Unknown: Tb-specific	hypothetical protein
Tb927.10.1770	Tb927_08_v4	467907	467113	20.9635	66.4838	0.315317	142.33	417.271	0.337187	191.53	407.741	0.469734	3.62306e-14	2.76329	2.64991	0.0967467	Yes - slBF	mRNA-slBF	3.0334e-17	3.19162	2.61658	0.57504	Yes - cBF	mRNA-cBF	B2	Unknown: Tb-specific	hypothetical protein
Tb927.10.1780	Tb927_08_v4	468468	468247	6.53815	18.4653	0.354077	7.06704	68.8608	0.0936785	6.05922	94.6745	0.0574997	0.787216	0.112224	1.89886	-1.91827	No	not significant	0.79988	-0.109749	2.35816	-2.62244	No	mRNA-PCF		Unknown: Tb-specific	hypothetical protein
Tb927.10.180	Tb927_10_v5	72375	73292	5850.48	4193.06	1.39852	778.258	572.448	1.35953	1048.1	1328.94	0.820167	2.62542e-15	-2.91023	-2.87279	-0.0407984	Yes - PCF	mRNA-PCF	9.2483e-12	-2.48078	-1.65772	-0.769912	Yes - PCF	mRNA-PCF	A2	Metabolism	ATP synthase F1 subunit gamma protein, putative
Tb927.10.1800	Tb927_03_v4	476009	477034	199.769	508.887	0.440679	231.472	369.765	0.540536	225.465	705.999	0.319356	0.585851	0.212504	-0.460735	0.294664	No	not significant	0.48808	0.17457	0.472321	-0.46456	No	not significant		Unknown: conserved	hypothetical protein, conserved
Tb927.10.1810	Tb927_03_v4	477290	477610	265.814	744.27	0.357147	213.103	262.093	0.797239	302.108	658.854	0.458536	0.286435	-0.318864	-1.50575	1.1585	No	mRNA-PCF	0.511534	0.18465	-0.175868	0.360519	No	not significant		Unknown: conserved	hypothetical protein, conserved
Tb927.10.1820	Tb927_03_v4	477853	478647	193.082	229.702	0.575919	88.8348	179.119	0.514607	96.3531	258.821	0.311132	0.0119301	-1.12002	-0.358846	-0.162395	No	not significant	0.0073879	-1.00281	0.172192	-0.888339	Yes - PCF	not significant		Unknown: conserved	hypothetical protein, conserved
Tb927.10.1830	Tb927_11_v5	480135	480827	259.581	518.582	0.549346	316.145	379.806	0.893338	284.766	585.982	0.395198	0.323169	0.284402	-0.449309	0.70149	No	not significant	0.78013	0.133591	0.176284	-0.475142	No	not significant		Protein transport/modification	syntaxin, putative
Tb927.10.1840	Tb927_03_v4	481005	482555	121.653	438.735	0.287003	149.867	511.146	0.33044	126.866	615.743	0.149207	0.959845	0.300908	0.220385	0.203322	No	not significant	0.681361	0.0605353	0.488979	-0.943755	No	not significant		Unknown: conserved	hypothetical protein, conserved
Tb927.10.1850	Tb927_03_v4	482620	483921	71.7815	366.894	0.192105	125.703	405.996	0.331565	92.7226	474.87	0.186115	0.072744	0.808331	0.146104	0.787396	No	not significant	0.169137	0.369309	0.372171	-0.045706	No	not significant		Unknown: conserved	hypothetical protein, conserved
Tb927.10.1860	Tb927_03_v4	484268	485350	449.48	1059.02	0.413987	641.978	590.908	1.08643	422.917	1141.35	0.370541	0.496947	0.514266	-0.84173	1.39193	No	not significant	0.457932	-0.0878827	0.108005	-0.15995	No	not significant		Unknown: conserved	hypothetical protein, conserved
Tb927.10.1870	Tb927_11_v5	487088	487543	213.917	560.861	0.381409	86.8076	171.479	0.496182	177.102	665.461	0.238025	1.33616e-06	-1.30116	-1.70961	0.37953	Yes - PCF	mRNA-PCF	0.724836	-0.272474	0.246711	-0.680229	No	not significant		Translation	hypothetical protein, conserved
Tb927.10.1880	Tb927_03_v4	487921	488496	305.2	613.056	0.388628	66.6473	207.979	0.320351	94.1998	473.801	0.198817	4.32956e-11	-2.19514	-1.55958	-0.278738	Yes - PCF	mRNA-PCF	1.12455e-06	-1.69596	-0.371738	-0.966947	Yes - PCF	both-PCF	A2	Unknown: conserved	hypothetical protein, conserved
Tb927.10.1890	Tb927_11_v5	489021	493805	1558.41	1086.89	1.43382	1716.21	1816.45	0.958033	1201.34	1029.36	0.929956	0.969823	0.13915	0.740918	-0.581719	No	not significant	0.172991	-0.375425	-0.0784541	-0.624632	No	not significant		Protease-related	calpain, putative,cysteine peptidase, Clan CA, family C2, putative
Tb927.10.190	Tb927_11_v5	73558	74310	3567.13	13922.5	0.24058	506.24	6021.57	0.105124	1200.39	6767.46	0.164088	2.58266e-06	-2.81687	-1.20921	-1.19442	Yes - PCF	mRNA-PCF	0.0311041	-1.57126	-1.04074	-0.552044	No	both-PCF	A3	Translation	40S ribosomal protein S6, putative
Tb927.10.1900	Tb927_01_v4	494359	496779	293.704	276.69	1.06149	147.372	270.997	0.543814	259.149	321.371	0.566997	0.000948081	-0.994902	-0.0299935	-0.964908	No	not significant	0.362024	-0.180578	0.21597	-0.904679	No	not significant		DNA-associated	DNA topoisomerase IA, putative
Tb927.10.1910	Tb927_10_v5	498499	503103	718.925	703.364	0.978008	725.978	1265.18	0.564626	494.193	627.269	0.787848	0.757914	0.0140834	0.846996	-0.792551	No	not significant	0.0413862	-0.540768	-0.165187	-0.311929	No	not significant		Phosphorylation	protein kinase, putative,serine/threonine protein kinase, putative
Tb927.10.1930	Tb927_03_v4	504445	506388	258.626	603.555	0.428505	185.333	623.061	0.318642	117.128	675.607	0.190984	0.0696213	-0.480744	0.0458891	-0.427376	No	not significant	5.62209e-05	-1.14279	0.162701	-1.16586	Yes - PCF	not significant		Unknown: conserved	hypothetical protein, conserved
Tb927.10.1940	Tb927_10_v5	507302	508339	153.465	355.788	0.431338	101.947	221.741	0.459758	181.572	320.041	0.567341	0.027542	-0.590093	-0.682147	0.0920547	No	not significant	0.965226	0.242632	-0.152764	0.395395	No	not significant		Phosphorylation	serine/threonine-protein kinase, putative
Tb927.10.1950	Tb927_01_v4	508699	510834	236.429	586.572	0.403069	94.8831	441.399	0.192374	85.2849	414.874	0.146146	3.54267e-07	-1.31718	-0.410227	-1.06712	Yes - PCF	both-PCF	9.79555e-09	-1.47104	-0.499636	-1.46361	Yes - PCF	both-PCF		Interacting	leucine-rich repeat protein (LRRP), putative
Tb927.10.1960	Tb927_03_v4	511172	513418	388.947	548.623	0.579676	164.826	467.76	0.350743	180.551	500.7	0.360597	6.27067e-05	-1.23863	-0.230048	-0.724832	Yes - PCF	both-PCF	0.000508286	-1.10717	-0.131869	-0.68486	Yes - PCF	not significant		Unknown: conserved	hypothetical protein, conserved
Tb927.10.1970	Tb927_03_v4	513794	518011	1579.11	957.993	1.64835	2105.59	1952.83	1.04827	1318.82	970.461	1.34574	0.361137	0.41511	1.02748	-0.653015	No	not significant	0.288717	-0.259869	0.0186543	-0.292622	No	not significant		Unknown: conserved	hypothetical protein, conserved
Tb927.10.1980	Tb927_03_v4	519240	521360	426.478	884.314	0.545017	853.46	1044.25	0.817298	525.886	1026.9	0.51211	0.00375315	1.00085	0.23983	0.58456	Yes - slBF	not significant	0.471567	0.30228	0.215666	-0.0898473	No	not significant		Unknown: conserved	hypothetical protein, conserved
Tb927.10.1990	Tb927_10_v5	521750	524341	1090.71	1565.6	0.719645	1213.31	2039.13	0.542437	1022.42	2036.02	0.513193	0.581596	0.153679	0.381238	-0.407829	No	not significant	0.920319	-0.0932849	0.379038	-0.487783	No	not significant		Other	major vault protein, putative (MVP)
Tb927.10.20	Tb927_01_v4	11533	10562	6.63602	13.8404	0.479466	680.349	521.966	1.36773	181.293	162.04	1.05858	2.18189e-48	6.67981	5.23699	1.51229	Yes - slBF	mRNA-slBF	2.31506e-29	4.77186	3.54939	1.14263	Yes - cBF	both-cBF	B2	ESAG/GRESAG	expression site-associated gene (ESAG) protein, putative,expression site-associated gene 1 (ESAG1) protein, putative
Tb927.10.200	Tb927_10_v5	74522	75097	2105.71	3530.12	0.808098	4935.71	2237.09	1.86895	4914.75	5435.61	0.904176	0.00912809	1.22895	-0.658097	1.20962	Yes - slBF	both-slBF	0.00709169	1.22281	0.622723	0.162074	Yes - cBF	both-cBF		Metabolism	vacuolar ATP synthase, putative
Tb927.10.2010	Tb927_10_v5	526772	528187	1009.59	689.772	0.858243	11997.7	4011.3	2.63878	13357.9	5166.11	1.94405	5.72996e-12	3.57091	2.53988	1.62041	Yes - slBF	both-slBF	4.73796e-12	3.72585	2.90489	1.17961	Yes - cBF	both-cBF	B2	Metabolism	hexokinase (HK1)
Tb927.10.2020	Tb927_10_v5	529818	531233	1058.14	695.875	0.877484	10292.4	3499.68	2.68558	12769.4	5045.93	2.0474	2.12847e-10	3.28197	2.33033	1.61379	Yes - slBF	both-slBF	1.53969e-11	3.59309	2.85822	1.22235	Yes - cBF	both-cBF	B2	Metabolism	hexokinase (HK2)
Tb927.10.2030	Tb927_11_v5	531767	533608	157.138	642.856	0.297437	269.774	766.154	0.36946	226.43	659.079	0.343555	0.0128322	0.779714	0.253138	0.312836	No	not significant	0.192494	0.527031	0.0359546	0.207959	No	not significant		Translation	hypothetical protein, conserved
Tb927.10.2040	Tb927_10_v5	534252	536873	641.213	732.676	0.913998	705.576	1138.42	0.619787	485.689	572.282	0.827505	0.886891	0.137999	0.635781	-0.560418	No	not significant	0.202636	-0.400771	-0.356449	-0.143423	No	not significant		Phosphorylation	protein kinase, putative
Tb927.10.2050	Tb927_03_v4	537989	539227	88.747	806.522	0.112314	74.693	500.087	0.119212	90.0327	654.078	0.13146	0.443263	-0.248726	-0.689536	0.0859866	No	not significant	0.954444	0.0207513	-0.302252	0.227083	No	not significant		Unknown: conserved	hypothetical protein, conserved
Tb927.10.2060	Tb927_03_v4	539658	542558	398.041	621.331	0.633168	134.262	610.289	0.216551	211.149	612.403	0.417344	6.06684e-06	-1.56787	-0.025869	-1.54788	Yes - PCF	both-PCF	0.00617398	-0.914657	-0.0208804	-0.60135	No	not significant		Unknown: conserved	hypothetical protein, conserved
Tb927.10.2070	Tb927_03_v4	542894	543493	164.38	547.001	0.300511	73.5782	233.647	0.349645	109.2	292.535	0.373289	0.00364265	-1.15969	-1.22721	0.218471	Yes - PCF	mRNA-PCF	0.21239	-0.590064	-0.902937	0.312873	No	not significant		Unknown: conserved	hypothetical protein, conserved
Tb927.10.2080	Tb927_03_v4	544144	544893	144.803	336.913	0.436516	220.803	429.339	0.510756	321.636	634.586	0.620971	0.0389739	0.608666	0.349741	0.226601	No	not significant	1.61459e-06	1.15134	0.913438	0.508491	Yes - cBF	both-cBF		Unknown: conserved	hypothetical protein, conserved
Tb927.10.2090	Tb927_11_v5	545058	546407	62401.3	31509.3	1.9804	18958.1	10364.9	1.9202	52057.5	26684.2	1.9839	0.0124967	-1.71876	-1.60407	-0.0445415	No	mRNA-PCF	0.755644	-0.261468	-0.239795	0.0025445	No	not significant		Translation	elongation factor 1-alpha,EF-1-alpha (TEF1)
Tb927.10.210	Tb927_11_v5	75527	76912	718.989	1204.83	0.596806	1487.87	948.717	1.3499	1335.81	1314.54	0.972938	0.00214729	1.04921	-0.344779	1.17752	Yes - slBF	both-slBF	0.020981	0.893673	0.125734	0.705087	No	not significant		Protein transport/modification	GPI transamidase component GAA1 (TbGAA1)
Tb927.10.2100	Tb927_11_v5	547234	548583	62559.1	31021.9	2.01661	19058.2	10133.2	1.90841	52357.6	26789.7	2.00372	0.0125672	-1.7148	-1.6142	-0.079559	No	mRNA-PCF	0.764883	-0.256819	-0.21161	-0.00925079	No	not significant		Translation	elongation factor 1-alpha,EF-1-alpha (TEF1)
Tb927.10.2110	Tb927_11_v5	549417	550766	62169.5	31128.1	1.99722	18934.6	10255.3	1.86152	52113.6	26986.3	1.99693	0.0125994	-1.71519	-1.60185	-0.101508	No	mRNA-PCF	0.76541	-0.254546	-0.205991	-0.000202949	No	not significant		Translation	elongation factor 1-alpha (TEF1)
Tb927.10.2120	Tb927_11_v5	551321	551905	108.207	316.531	0.336244	185.726	323.006	0.574994	81.87	342.673	0.225048	0.136124	0.779382	0.0292116	0.774036	No	not significant	0.366014	-0.402389	0.114483	-0.579277	No	not significant		RNA-associated	U1 small nuclear ribonucleoprotein C, putative
Tb927.10.2130	Tb927_11_v5	552270	554795	315.375	598.109	0.527286	1047.61	1164.35	0.829838	642.937	812.414	0.941493	9.06496e-08	1.73196	0.961044	0.654244	Yes - slBF	both-slBF	0.000176761	1.02761	0.441806	0.836364	Yes - cBF	both-cBF		Protein transport/modification	hypothetical protein, conserved
Tb927.10.2150	Tb927_03_v4	557250	557894	28.5275	314.739	0.0906384	119.97	313.577	0.2994	68.2433	396.572	0.180129	3.99532e-06	2.07225	-0.00533878	1.72388	Yes - slBF	TE-slBF	0.00740984	1.25834	0.333425	0.990839	Yes - cBF	not significant	B1	Unknown: conserved	hypothetical protein, conserved
Tb927.10.2160	Tb927_03_v4	558737	559252	401.823	571.061	0.723281	317.791	347.078	0.888449	311.833	343.438	0.907976	0.470322	-0.338483	-0.718386	0.296732	No	not significant	0.475345	-0.365784	-0.733593	0.328097	No	not significant		Unknown: conserved	hypothetical protein, conserved
Tb927.10.2170	Tb927_08_v4	559890	560081	6.05509	172.803	0.0373165	6.05457	122.876	0.0502187	6.05922	106.177	0.0441468	0.76852	-0.000125021	-0.49192	0.428412	No	not significant	0.874085	0.000982849	-0.702654	0.242496	No	not significant		Unknown: Tb-specific	hypothetical protein
Tb927.10.2180	Tb927_03_v4	560290	561714	143.619	418.588	0.343102	190.45	478.262	0.434771	115.33	608.267	0.189605	0.250209	0.407172	0.192269	0.341616	No	not significant	0.58141	-0.31647	0.539173	-0.855643	No	not significant		Unknown: conserved	hypothetical protein, conserved
Tb927.10.2190	Tb927_10_v5	562299	563183	2504.21	1224.37	2.04531	3581.2	1597.94	2.54714	2469.74	956.387	2.47973	0.227967	0.516089	0.384178	0.316559	No	not significant	0.874085	-0.0199956	-0.35637	0.277867	No	not significant		Other	hypothetical protein, conserved
Tb927.10.220	Tb927_11_v5	77130	77411	1415.97	9426.15	0.187483	760.026	2317.63	0.202533	1083.36	4389.94	0.272337	0.00884366	-0.89767	-2.02402	0.111391	No	mRNA-PCF	0.314821	-0.386283	-1.10247	0.538627	No	mRNA-PCF		Translation	60S ribosomal protein L37a, putative
Tb927.10.2200	Tb927_03_v4	565746	566762	105.666	390.468	0.243416	25.77	219.937	0.0948411	55.1208	389.708	0.178454	2.49085e-05	-2.03575	-0.828112	-1.35984	Yes - PCF	both-PCF	0.229118	-0.938845	-0.00281139	-0.447877	No	not significant	A3	Unknown: conserved	hypothetical protein, conserved
Tb927.10.2210	Tb927_11_v5	567824	569812	773.288	270.963	2.51548	143.339	417.441	0.337398	64.5076	215.56	0.299256	2.12333e-16	-2.43158	0.623475	-2.89831	Yes - PCF	TE-PCF	9.23296e-32	-3.58346	-0.33001	-3.07138	Yes - PCF	TE-PCF	A1	Protease-related	ubiquitin carboxyl-terminal hydrolase, putative,cysteine peptidase, Clan CA, family C19, putative
Tb927.10.2220	Tb927_11_v5	571446	574754	22.0897	312.899	0.0705968	39.7798	545.329	0.0741661	109.046	591.313	0.273248	0.201244	0.848665	0.801429	0.0711575	No	not significant	7.11851e-07	2.30349	0.918224	1.95254	Yes - cBF	both-cBF	D2	RNA-associated	piwi-like protein 1
Tb927.10.2230	Tb927_10_v5	575971	577773	159.586	661.46	0.227188	118.652	637.637	0.183483	150.956	500.366	0.273679	0.126294	-0.427589	-0.052917	-0.308243	No	not significant	0.643954	-0.0802037	-0.40267	0.268596	No	not significant		Metabolism	adrenodoxin reductase, putative,ferredoxin NADP reductase-like protein
Tb927.10.2240	Tb927_03_v4	578334	580100	3371.51	1269.61	2.13654	1757.39	1204.98	1.45844	2485.88	1453.08	2.73074	0.132361	-0.939957	-0.0753712	-0.550847	No	not significant	0.820099	-0.439637	0.194734	0.354016	No	not significant		Unknown: conserved	hypothetical protein, conserved
Tb927.10.2250	Tb927_11_v5	582081	582980	221.087	245.562	1.26341	456.249	430.711	0.945623	288.658	147.205	2.41428	0.256674	1.0452	0.810632	-0.417987	No	not significant	0.904601	0.384746	-0.738265	0.93427	No	not significant		Protease-related	ubiquitin-conjugating enzyme variant Kua homologue, putative
Tb927.10.2260	Tb927_03_v4	584741	587095	768.062	763.412	1.00609	476.234	830.134	0.58485	460.072	640.132	0.721731	0.0459155	-0.689551	0.120884	-0.782622	No	not significant	0.13935	-0.739363	-0.254091	-0.479228	No	not significant		Unknown: conserved	hypothetical protein, conserved
Tb927.10.2270	Tb927_11_v5	587863	590664	628.335	592.116	1.06117	1313.24	1227.58	0.995072	1042.12	822.449	1.49979	0.0183047	1.06353	1.05187	-0.0927801	No	both-slBF	0.103506	0.729914	0.474045	0.499103	No	not significant		Protein transport/modification	vacuolar protein sorting-associated protein 35, putative
Tb927.10.2280	Tb927_03_v4	592248	593771	27.5976	469.052	0.0568779	70.8184	612.794	0.0965933	366.888	521.489	0.541744	0.00282487	1.35958	0.385655	0.764055	Yes - slBF	both-slBF	2.77195e-18	3.73273	0.152889	3.25167	Yes - cBF	TE-cBF	D2	Unknown: conserved	hypothetical protein, conserved
Tb927.10.2290	Tb927_11_v5	594549	595799	868.004	476.607	1.96982	575.371	500.952	1.14856	600.369	452.895	1.78413	0.0721868	-0.593208	0.0718723	-0.778243	No	not significant	0.105897	-0.531853	-0.0736245	-0.142845	No	not significant		Protein folding	chaperone protein DNAj, putative
Tb927.10.230	Tb927_11_v5	77658	78398	1690.99	1435.46	1.06362	659.1	599.409	0.911068	1152.64	1084.03	1.19151	0.000421081	-1.3593	-1.2599	-0.223347	Yes - PCF	mRNA-PCF	0.182919	-0.552925	-0.405104	0.163817	No	not significant		Protease-related	proteasome alpha 5 subunit, putative,20S proteasome subunit alpha 5
Tb927.10.2300	Tb927_03_v4	597023	597601	108.313	302.75	0.347685	207.453	344.311	0.480833	222.787	340.466	0.654359	0.00208282	0.937582	0.185589	0.467754	No	not significant	0.000101919	1.04046	0.169385	0.912301	Yes - cBF	not significant		Unknown: conserved	hypothetical protein, conserved
Tb927.10.2310	Tb927_03_v4	597951	599396	233.389	533.631	0.36582	127.632	486.421	0.269578	108.429	387.127	0.272886	0.0446192	-0.870744	-0.133638	-0.44043	No	not significant	0.0159046	-1.10598	-0.463037	-0.422838	No	not significant		Unknown: conserved	hypothetical protein, conserved
Tb927.10.2320	Tb927_03_v4	599823	600968	303.509	907.539	0.293636	253.97	600.72	0.474072	292.045	738.379	0.417023	0.375729	-0.257079	-0.595265	0.691078	No	not significant	0.654759	-0.0555484	-0.297597	0.506097	No	not significant		Unknown: conserved	hypothetical protein, conserved
Tb927.10.2330	Tb927_03_v4	601411	602241	101.801	174.188	0.527824	563.254	472.702	1.16398	807.483	422.466	1.68307	1.66198e-15	2.46803	1.44029	1.14094	Yes - slBF	both-slBF	4.9997e-19	2.98767	1.27819	1.67296	Yes - cBF	both-cBF	B1	Unknown: conserved	hypothetical protein, conserved
Tb927.10.2340	Tb927_03_v4	603573	603866	238.854	164.797	1.56308	304.84	153.214	1.98964	161.97	120.773	1.34112	0.508848	0.35192	-0.105145	0.348111	No	not significant	0.433198	-0.5604	-0.448398	-0.220956	No	not significant		Unknown: conserved	hypothetical protein, conserved
Tb927.10.2350	Tb927_10_v5	604925	605707	1351.95	486	2.7016	441.115	306.387	1.43973	339.128	263.195	1.30783	2.37346e-07	-1.61581	-0.665599	-0.908013	Yes - PCF	both-PCF	3.77517e-10	-1.99514	-0.884825	-1.04664	Yes - PCF	both-PCF		Metabolism	pyruvate dehydrogenase complex E3 binding protein, putative
Tb927.10.2360	Tb927_09_v5	606123	606692	9.67721	275.165	0.0351687	7.66415	177.426	0.0413599	7.83032	141.226	0.0589044	0.379565	-0.336466	-0.633083	0.233939	No	not significant	0.874085	-0.305521	-0.962297	0.744084	No	not significant		Unknown: Tb-specific	hypothetical protein
Tb927.10.2370	Tb927_11_v5	607374	608381	2030.54	697.772	2.44803	913.164	564.916	1.7015	1209.81	738.556	1.62786	0.00409922	-1.15291	-0.30472	-0.524815	Yes - PCF	both-PCF	0.0624092	-0.747081	0.0819509	-0.588652	No	not significant		RNA-associated	RNA-binding protein, putative (LA)
Tb927.10.2380	Tb927_10_v5	609418	612168	1499.12	914.859	1.63864	1542.46	1384.96	0.998512	1179.39	783.67	1.01981	0.828281	0.0411155	0.598226	-0.714648	No	not significant	0.268304	-0.346074	-0.223302	-0.684201	No	not significant		Other	hypothetical protein, conserved
Tb927.10.2390	Tb927_10_v5	613708	614847	6.6363	70.1594	0.0945889	211.178	522.355	0.436886	107.519	124.541	1.00726	4.99518e-30	4.99194	2.89632	2.20751	Yes - slBF	mRNA-slBF	6.60781e-18	4.01807	0.82791	3.41263	Yes - cBF	TE-cBF	B1	Phosphorylation	protein kinase, putative,casein kinase I, putative
Tb927.10.240	Tb927_10_v5	78627	79727	1128.18	915.036	0.996274	239.388	445.353	0.530379	377.388	702.35	0.564479	6.61452e-13	-2.23657	-1.03888	-0.909519	Yes - PCF	mRNA-PCF	6.85821e-07	-1.57988	-0.381638	-0.819623	Yes - PCF	both-PCF	A2	organelle biogenesis and structure	peroxin 14, putative (PEX14)
Tb927.10.2410	Tb927_11_v5	622610	620835	49.6769	279.132	0.193029	4288.43	2121.96	2.02098	2693.12	1989.91	2.1655	3.14235e-33	6.43173	2.92637	3.38817	Yes - slBF	both-slBF	6.54639e-32	5.76056	2.83368	3.48782	Yes - cBF	both-cBF	B1	Protease-related	MSP-C, putative (MSP-C)
Tb927.10.2420	Tb927_09_v5	624824	624378	6.08068	75.7242	0.0733649	3.66628	60.7666	0.0631826	7.29606	65.5677	0.110788	0.362179	-0.729919	-0.317477	-0.215564	No	not significant	0.912131	0.262884	-0.20777	0.594643	No	not significant		Unknown: Tb-specific	hypothetical protein
Tb927.10.2430	Tb927_01_v4	628721	624993	111.125	395.985	0.243117	71.7493	473.544	0.169319	76.7408	497.268	0.154325	0.22751	-0.631142	0.258051	-0.521909	No	not significant	0.107588	-0.534113	0.328576	-0.655679	No	not significant		ESAG/GRESAG	receptor-type adenylate cyclase GRESAG 4, putative
Tb927.10.2440	Tb927_11_v5	631923	630862	42.3073	128.881	0.345222	4714.78	1455.35	3.23961	3628.81	1227.04	2.7236	1.45936e-35	6.80014	3.49726	3.23022	Yes - slBF	mRNA-slBF	6.49677e-32	6.42244	3.25107	2.97992	Yes - cBF	both-cBF	B1	Protease-related	metacaspase MCA4,cysteine peptidase, Clan CD, family C13, putative (MCA4)
Tb927.10.2460	Tb927_03_v4	638376	640346	184.866	671.829	0.25511	246.298	583.862	0.421843	227.013	745.487	0.298966	0.172624	0.413924	-0.202469	0.725589	No	not significant	0.292915	0.296293	0.150089	0.228865	No	not significant		Unknown: conserved	hypothetical protein, conserved
Tb927.10.2470	Tb927_03_v4	640940	642592	396.388	715.997	0.553616	484.517	719.322	0.678561	663.412	1163.53	0.584004	0.77171	0.289636	0.00668248	0.293593	No	not significant	0.0956548	0.742994	0.700478	0.0770927	No	not significant		Unknown: conserved	hypothetical protein, conserved
Tb927.10.2480	Tb927_03_v4	643732	646590	332.222	511.447	0.634896	473.043	725.524	0.656412	371.414	595.639	0.768142	0.141613	0.509823	0.504438	0.0480819	No	not significant	0.43643	0.160881	0.219854	0.274853	No	not significant		Unknown: conserved	hypothetical protein, conserved
Tb927.10.2490	Tb927_10_v5	648370	650046	1250.32	594.477	1.89093	431.028	610.244	0.706321	1025.97	632.125	1.69337	0.000185527	-1.53644	0.0377668	-1.4207	Yes - PCF	both-PCF	0.417687	-0.285307	0.0885888	-0.159203	No	not significant		Metabolism	glucose-6-phosphate 1-dehydrogenase (G6PD)
Tb927.10.250	Tb927_03_v4	79978	82149	130.535	231.907	0.562875	48.4512	211.028	0.229597	85.4701	306.449	0.278905	9.23613e-05	-1.42983	-0.136114	-1.29371	Yes - PCF	both-PCF	0.192507	-0.610941	0.4021	-1.01304	No	not significant		Unknown: conserved	hypothetical protein, conserved
Tb927.10.2500	Tb927_03_v4	651619	652683	17.6549	149.62	0.119543	22.7567	173.483	0.129279	115.398	302.302	0.383674	0.596782	0.366226	0.213491	0.112954	No	not significant	5.90414e-07	2.70847	1.01469	1.68235	Yes - cBF	both-cBF	D2	Unknown: conserved	hypothetical protein, conserved
Tb927.10.2510	Tb927_03_v4	653614	655191	274.013	1087.14	0.238146	204.857	700.08	0.283662	211.097	1157.02	0.173549	0.304303	-0.41963	-0.634952	0.252327	No	not significant	0.337854	-0.376336	0.0898736	-0.456506	No	not significant		Unknown: conserved	hypothetical protein, conserved
Tb927.10.2520	Tb927_03_v4	655423	657621	464.022	536.03	1.07369	529.954	726.409	0.729539	421.348	761.782	0.766681	0.787624	0.191672	0.438469	-0.557513	No	not significant	0.805748	-0.139183	0.507065	-0.485873	No	not significant		Unknown: conserved	hypothetical protein, conserved
Tb927.10.2530	Tb927_10_v5	658114	658782	2028.2	634.181	3.14494	848.276	430.304	2.08472	1107.61	509.045	1.92294	0.000916667	-1.2576	-0.559537	-0.593182	Yes - PCF	both-PCF	0.0165453	-0.872755	-0.317101	-0.709724	No	not significant		Metabolism	adenylate kinase, putative
Tb927.10.2540	Tb927_10_v5	660803	661492	87.2437	490.328	0.139206	197.844	431.635	0.425926	266.646	722.781	0.343592	5.1521e-05	1.18124	-0.183935	1.61338	Yes - slBF	not significant	1.32107e-08	1.6118	0.559811	1.30348	Yes - cBF	both-cBF		Metabolism	adenylate kinase, putative
Tb927.10.2550	Tb927_10_v5	661767	662840	421.581	870.998	0.454107	125.166	391.549	0.319668	147.216	736.15	0.199981	1.49457e-09	-1.75197	-1.15347	-0.506457	Yes - PCF	mRNA-PCF	1.65727e-08	-1.51788	-0.242668	-1.18317	Yes - PCF	both-PCF		Metabolism	malate dehydrogenase-related
Tb927.10.2560	Tb927_10_v5	663281	664237	11575.6	6470.13	1.63188	1242.59	941.433	1.4702	536.482	1362.54	0.391313	1.48031e-11	-3.21967	-2.78087	-0.150518	Yes - PCF	mRNA-PCF	4.9321e-21	-4.43142	-2.2475	-2.06014	Yes - PCF	mRNA-PCF	A2	Metabolism	mitochondrial malate dehydrogenase (mMDH)
Tb927.10.2570	Tb927_11_v5	664909	667902	290.106	971.702	0.316417	2028.92	1945.66	1.0428	1279.79	1793.79	0.857288	2.05992e-09	2.80606	1.00167	1.72056	Yes - slBF	TE-slBF	5.19691e-08	2.14125	0.884423	1.43795	Yes - cBF	not significant	B1	Protein transport/modification	lysosomal alpha-mannosidase precursor, putative
Tb927.10.2580	Tb927_03_v4	668794	669678	403.432	861.633	0.505516	199.153	388.343	0.546649	189.116	779.459	0.238446	0.00205586	-1.01845	-1.14974	0.112856	Yes - PCF	both-PCF	0.000423198	-1.09306	-0.1446	-1.0841	Yes - PCF	not significant		Unknown: conserved	hypothetical protein, conserved
Tb927.10.2590	Tb927_03_v4	669962	672397	262.163	559	0.522945	285.707	730.456	0.403511	165.659	516.615	0.379514	0.751323	0.124072	0.385948	-0.374053	No	not significant	0.0179692	-0.66225	-0.113758	-0.462506	No	not significant		Unknown: conserved	hypothetical protein, conserved
Tb927.10.260	Tb927_03_v4	82453	82686	70.4724	168.124	0.430942	78.8334	153.008	0.415687	174.356	249.183	0.462289	0.700524	0.161747	-0.135922	-0.0519966	No	not significant	0.000948667	1.30691	0.567674	0.101303	Yes - cBF	not significant		Unknown: conserved	hypothetical protein, conserved
Tb927.10.2600	Tb927_03_v4	672780	674534	22.603	310.172	0.0716435	60.6977	457.375	0.132539	28.0098	344.043	0.0814138	0.0869942	1.42513	0.560307	0.887513	No	not significant	0.707162	0.309418	0.149518	0.184437	No	not significant		Unknown: conserved	hypothetical protein, conserved
Tb927.10.2610	Tb927_03_v4	675104	676558	50.9085	308.566	0.171777	932.702	983.542	0.948309	633.138	612.092	1.03438	8.18043e-32	4.19544	1.67241	2.46482	Yes - slBF	both-slBF	1.24193e-22	3.63654	0.988168	2.59017	Yes - cBF	TE-cBF	B1	Unknown: conserved	hypothetical protein, conserved
Tb927.10.2620	Tb927_03_v4	678065	678643	721.182	1153.25	0.583868	373.352	410.69	0.776702	495.371	896.876	0.648634	0.00235988	-0.949829	-1.48959	0.411721	No	mRNA-PCF	0.158795	-0.541855	-0.362728	0.151763	No	not significant		Unknown: conserved	hypothetical protein, conserved
Tb927.10.2630	Tb927_03_v4	679858	680691	190.906	592.668	0.253167	253.897	511.843	0.427975	233.001	909.633	0.234307	0.044204	0.411378	-0.211521	0.757436	No	not significant	0.415231	0.287473	0.618062	-0.111694	No	not significant		Unknown: conserved	hypothetical protein, conserved
Tb927.10.2640	Tb927_10_v5	681295	683601	1245.99	965.586	1.2904	2469.02	1936.56	1.26772	2439.45	1367.49	1.72108	0.00841892	0.986649	1.00402	-0.0255836	No	both-slBF	0.010805	0.969265	0.502057	0.415503	No	both-cBF		organelle biogenesis and structure	intraflagellar transport protein IFT81, putative
Tb927.10.2650	Tb927_03_v4	684475	688002	456.7	885.506	0.487789	291.212	1372.04	0.192023	349.438	1003.95	0.405476	0.0357901	-0.649177	0.631751	-1.34498	No	not significant	0.413876	-0.38621	0.181115	-0.266639	No	not significant		Unknown: conserved	hypothetical protein, conserved
Tb927.10.2660	Tb927_03_v4	689133	689699	174.886	266.693	0.635773	115.253	215.082	0.653088	170.153	287.623	0.591585	0.142192	-0.601612	-0.310289	0.0387647	No	not significant	0.597762	-0.0395767	0.109	-0.103928	No	not significant		Unknown: conserved	hypothetical protein, conserved
Tb927.10.2670	Tb927_10_v5	690642	691007	209.744	364.441	0.494668	349.429	298.56	0.847856	233.849	409.349	0.776857	0.0822848	0.736365	-0.287663	0.777359	No	not significant	0.728974	0.156944	0.167646	0.651187	No	not significant		Other	hypothetical protein, conserved
Tb927.10.2680	Tb927_10_v5	691459	693186	200.487	794.777	0.215351	120.805	1120.31	0.0986526	155.727	1291.22	0.115967	0.0232224	-0.730825	0.495276	-1.12626	No	not significant	0.261864	-0.364487	0.700111	-0.892984	No	not significant		Metabolism	hypothetical protein, conserved
Tb927.10.2690	Tb927_03_v4	693644	695656	253.76	567.699	0.507514	452.652	962.599	0.448575	337.284	856.723	0.434953	0.00257769	0.83494	0.761807	-0.178099	No	both-slBF	0.191722	0.410502	0.593702	-0.222587	No	not significant		Unknown: conserved	hypothetical protein, conserved
Tb927.10.270	Tb927_11_v5	83385	83783	2430.96	11338.4	0.267816	799.802	3569.47	0.180621	1565.48	6411.92	0.298712	0.000295681	-1.60381	-1.66743	-0.568278	Yes - PCF	mRNA-PCF	0.308826	-0.634917	-0.822386	0.157514	No	not significant		Translation	60S ribosomal protein L32, putative
Tb927.10.2700	Tb927_10_v5	696024	698114	506.317	451.006	0.911495	212.992	565.334	0.366514	240.347	492.58	0.601288	0.00211541	-1.24924	0.325957	-1.31437	Yes - PCF	not significant	0.00374357	-1.07492	0.127212	-0.600178	Yes - PCF	not significant		Interacting	predicted WD40 repeat protein
Tb927.10.2720	Tb927_03_v4	699010	700731	295.991	905.453	0.326898	295.181	719.278	0.373977	289.762	1048.97	0.276053	0.901726	-0.00395147	-0.332089	0.19411	No	not significant	0.987361	-0.0306857	0.212266	-0.243896	No	not significant		Unknown: conserved	hypothetical protein, conserved
Tb927.10.2730	Tb927_03_v4	701197	702081	1632.02	1412.11	1.14756	3209.19	1512.34	2.12201	1920.83	1255.44	1.67294	0.00548831	0.975551	0.0989237	0.886866	No	both-slBF	0.668386	0.235067	-0.169663	0.54382	No	not significant		Unknown: conserved	hypothetical protein, conserved
Tb927.10.2750	Tb927_10_v5	704204	705589	154.484	738.051	0.202693	157.47	611.125	0.268519	160.334	537.947	0.269288	0.560752	0.0276183	-0.272253	0.405725	No	not significant	0.673991	0.0536276	-0.456257	0.409854	No	not significant		Metabolism	deoxyhypusine synthase, putative
Tb927.10.2760	Tb927_03_v4	706151	708319	143.442	956.359	0.149988	218.919	1182.53	0.176803	340.857	1490.47	0.253652	0.034823	0.60993	0.306259	0.237297	No	not significant	3.00106e-06	1.2487	0.640146	0.758006	Yes - cBF	both-cBF		Unknown: conserved	hypothetical protein, conserved
Tb927.10.2770	Tb927_11_v5	708691	709839	1947.12	1075	1.94983	1342.52	811.136	1.56716	1701.75	772.236	2.41494	0.145958	-0.536397	-0.406321	-0.315201	No	not significant	0.474742	-0.194327	-0.477224	0.30864	No	not significant		Translation	eukaryotic translation initiation factor 5, putative
Tb927.10.2780	Tb927_11_v5	711057	715649	826.159	1059.94	0.706252	490.575	1536.72	0.312982	480.834	927.744	0.494068	0.049026	-0.751946	0.535862	-1.1741	No	not significant	0.0438375	-0.780882	-0.19219	-0.515474	No	not significant		Transcription	DNA-directed RNA polymerase iii largest subunit,RNA polymerase III largest subunit (RPC160)
Tb927.10.2790	Tb927_03_v4	716437	719643	455.46	887.739	0.513056	629.405	1384.99	0.471812	435.165	1054.83	0.476343	0.157161	0.466666	0.641667	-0.120905	No	not significant	0.893052	-0.0657623	0.248799	-0.107117	No	not significant		Unknown: conserved	hypothetical protein, conserved
Tb927.10.280	Tb927_10_v5	84036	84512	5813.01	3090.22	1.88871	405.78	368.617	1.10082	509.17	761.113	0.66898	9.17743e-25	-3.84052	-3.06752	-0.778828	Yes - PCF	mRNA-PCF	2.16282e-20	-3.51307	-2.02153	-1.49737	Yes - PCF	mRNA-PCF	A2	Metabolism	cytochrome oxidase subunit VI (COXVI)
Tb927.10.2800	Tb927_11_v5	720303	720785	371.911	548.093	0.621734	247.315	255.889	0.966494	299.601	428.124	0.6998	0.31151	-0.58861	-1.09891	0.636464	No	not significant	0.233079	-0.311916	-0.356394	0.170646	No	not significant		Translation	hypothetical protein, conserved
Tb927.10.2810	Tb927_03_v4	721079	722095	1190	1188.35	1.19963	1477.71	985.128	1.40035	853.303	990.807	0.9292	0.702564	0.312403	-0.270582	0.223194	No	not significant	0.122438	-0.479829	-0.262288	-0.368531	No	not significant		Unknown: conserved	hypothetical protein, conserved
Tb927.10.2820	Tb927_03_v4	723076	724566	11.0269	278.71	0.0389789	37.2941	274.413	0.135905	60.9427	311.667	0.195538	0.00170103	1.75792	-0.0224192	1.80183	Yes - slBF	both-slBF	3.27397e-06	2.46643	0.161236	2.32668	Yes - cBF	TE-cBF	B1	Unknown: conserved	hypothetical protein, conserved
Tb927.10.2830	Tb927_03_v4	725150	725560	29.7396	347.145	0.0856689	16.1574	152.257	0.106119	17.5189	248.047	0.0706274	0.473479	-0.880191	-1.18903	0.308836	No	not significant	0.743414	-0.763469	-0.484926	-0.278543	No	not significant		Unknown: conserved	hypothetical protein, conserved
Tb927.10.2840	Tb927_11_v5	726077	726418	1083.16	8894.38	0.139632	207.268	3517.57	0.0737392	613.175	4591.47	0.133638	2.12031e-05	-2.38567	-1.33832	-0.921128	Yes - PCF	both-PCF	0.07447	-0.820872	-0.953936	-0.0633034	No	mRNA-PCF	A3	Translation	ribosomal protein S25, putative
Tb927.10.2850	Tb927_09_v5	726983	728119	20.9279	139.284	0.126887	49.463	294.385	0.168021	124.164	248.961	0.506672	0.0076203	1.24093	1.07967	0.405093	Yes - slBF	both-slBF	3.53805e-06	2.56875	0.837888	1.9975	Yes - cBF	both-cBF	B1	Unknown: Tb-specific	hypothetical protein
Tb927.10.2860	Tb927_10_v5	729287	731629	666.796	1019.95	0.653755	501.051	1138.38	0.428721	365.091	923.084	0.390516	0.259569	-0.412287	0.158485	-0.608711	No	not significant	0.00400513	-0.86899	-0.143962	-0.743367	No	not significant		organelle biogenesis and structure	hypothetical protein, conserved
Tb927.10.2870	Tb927_03_v4	732774	735263	216.202	619.429	0.346646	306.436	986.782	0.310541	258.964	717.892	0.423607	0.0562534	0.503209	0.671792	-0.15868	No	not significant	0.307936	0.260374	0.212827	0.289263	No	not significant		Unknown: conserved	hypothetical protein, conserved
Tb927.10.2880	Tb927_02_v4	737081	745162	3453.73	1706.45	1.60917	2257.23	3950.29	0.535273	3226.97	2067.63	1.50337	0.136861	-0.613601	1.21096	-1.58797	No	not significant	0.726617	-0.097974	0.276979	-0.0981173	No	not significant		Transporter	calcium channel protein, putative
Tb927.10.2890	Tb927_10_v5	746309	747598	30301.8	15809.8	1.998	34427	12564.3	2.75226	39507.1	24589.1	1.54173	0.736364	0.184135	-0.331484	0.462061	No	not significant	0.710401	0.382706	0.637201	-0.374012	No	not significant		Metabolism	enolase
Tb927.10.290	Tb927_11_v5	84898	85593	1499.37	905.6	1.58794	879.302	456.074	1.53258	1663.85	945.849	1.71434	0.0220716	-0.769926	-0.989606	-0.0511876	No	both-PCF	0.993157	0.150171	0.0627359	0.110504	No	not significant		Protease-related	proteasome alpha 2 subunit, putative
Tb927.10.2900	Tb927_10_v5	748683	751283	933.833	858.59	0.910816	970.052	1181.74	0.779105	1239.09	629.69	1.75812	0.631978	0.0548975	0.460869	-0.225342	No	not significant	0.545105	0.408044	-0.447327	0.948802	No	not significant		organelle biogenesis and structure	importin beta-1 subunit, putative
Tb927.10.2910	Tb927_11_v5	753993	755129	434.886	263.089	1.66865	308.885	364.832	0.846651	341.45	216.854	1.59794	0.107339	-0.493569	0.471683	-0.978844	No	not significant	0.0539263	-0.348964	-0.278826	-0.0624656	No	not significant		RNA-associated	splicing factor PTSR1 interacting protein (TSR1IP)
Tb927.10.2920	Tb927_03_v4	756519	759689	100.191	328.672	0.25731	148.379	902.96	0.152026	175.36	560.862	0.36948	0.0961561	0.566533	1.45802	-0.759185	No	mRNA-slBF	0.00249562	0.807563	0.770998	0.521991	No	not significant		Unknown: conserved	hypothetical protein, conserved
Tb927.10.2930	Tb927_03_v4	761087	763336	354.062	272.281	1.52332	476.437	737.662	0.566801	516.983	375.593	1.37644	0.606393	0.428284	1.43786	-1.42631	No	mRNA-slBF	0.0485431	0.546115	0.464076	-0.146277	No	not significant		Unknown: conserved	hypothetical protein, conserved
Tb927.10.2940	Tb927_10_v5	765576	766640	266.368	439.571	0.657545	529.697	551.382	0.875085	405.397	553.258	0.679764	0.00154234	0.991746	0.326956	0.412334	No	not significant	0.103521	0.605912	0.331856	0.0479447	No	not significant		Interacting	hypothetical protein, conserved
Tb927.10.2950	Tb927_10_v5	767024	772387	1115.93	939.632	1.18762	2274.7	2461.28	0.924192	1723.2	1112.33	1.42683	0.0117454	1.02743	1.38924	-0.361813	No	mRNA-slBF	0.421478	0.626844	0.243414	0.26474	No	not significant		Other	hypothetical protein, conserved
Tb927.10.2960	Tb927_02_v4	772859	775165	229.562	864.966	0.2654	137.514	897.72	0.146695	130.172	857.781	0.144779	0.0070968	-0.739308	0.0536217	-0.855345	No	not significant	0.0019525	-0.81847	-0.0120353	-0.874316	No	not significant		Translation	GTP-binding protein, putative,elongation factor, putative
Tb927.10.2970	Tb927_03_v4	776124	776471	2252.67	1242.58	1.80576	127.191	199.607	0.637206	156.672	244.811	0.639969	4.96667e-20	-4.14657	-2.63811	-1.50278	Yes - PCF	mRNA-PCF	4.92557e-16	-3.84582	-2.3436	-1.49653	Yes - PCF	both-PCF	A2	Unknown: conserved	hypothetical protein, conserved
Tb927.10.2980	Tb927_11_v5	778268	779185	365.427	1009.89	0.361849	623.818	926.101	0.673596	569.764	1221.46	0.444235	0.00826215	0.771542	-0.124955	0.896497	No	not significant	0.0423036	0.640782	0.274406	0.295938	No	not significant		Protease-related	proteasome regulatory non-ATPase subunit 11,19S proteasome regulatory subunit, Metallo-peptidase, Clan MP, Family M67 (RPN11)
Tb927.10.2990	Tb927_11_v5	779644	782658	473.731	1506.53	0.271113	291.724	2018.1	0.144554	513.739	2252.29	0.210392	0.0349094	-0.699464	0.421763	-0.907287	No	not significant	0.763289	0.116967	0.58016	-0.365817	No	not significant		RNA-associated	hypothetical protein, conserved
Tb927.10.300	Tb927_03_v4	86045	86809	111.42	345.284	0.333224	265.87	405.151	0.672	323.319	396.407	0.815624	4.44668e-07	1.25471	0.230678	1.01197	Yes - slBF	both-slBF	1.33549e-07	1.53695	0.199198	1.29141	Yes - cBF	both-cBF		Unknown: conserved	hypothetical protein, conserved
Tb927.10.3000	Tb927_03_v4	783016	785373	485.564	977.641	0.511614	460.332	1525.25	0.355832	641.266	1421.59	0.466977	0.976099	-0.0769871	0.641664	-0.523861	No	not significant	0.0834118	0.401261	0.540133	-0.131704	No	not significant		Unknown: conserved	hypothetical protein, conserved
Tb927.10.3010	Tb927_03_v4	786335	790006	506.091	1458.87	0.326073	478.285	2760.76	0.173244	485.666	2208	0.223578	0.958435	-0.0815237	0.920219	-0.91239	No	not significant	0.970928	-0.059432	0.597892	-0.544418	No	not significant		Unknown: conserved	hypothetical protein, conserved
Tb927.10.3020	Tb927_10_v5	790369	792690	188.566	912.06	0.222539	245.286	1305.45	0.182332	252.031	1392.35	0.176559	0.492282	0.379394	0.517348	-0.287487	No	not significant	0.353175	0.41853	0.610324	-0.333906	No	not significant		Other	hypothetical protein, conserved
Tb927.10.3030	Tb927_11_v5	794511	795428	375.22	1037.32	0.321387	638.956	847.589	0.753851	616.675	1306.13	0.472139	0.0169939	0.76798	-0.291424	1.22997	No	not significant	0.028337	0.716776	0.33244	0.554897	No	not significant		Protease-related	proteasome regulatory non-ATPase subunit 11,19S proteasome regulatory subunit, Metallo-peptidase, Clan MP, Family M67 (RPN11)
Tb927.10.3040	Tb927_10_v5	795837	796244	1554.32	740.29	2.08367	223.335	306.516	0.835864	259.256	346.448	0.858529	2.99002e-14	-2.79901	-1.27213	-1.31779	Yes - PCF	mRNA-PCF	5.7698e-16	-2.58383	-1.09545	-1.27919	Yes - PCF	mRNA-PCF	A2	Metabolism	hypothetical protein, conserved
Tb927.10.3050	Tb927_09_v5	798445	797966	6.08068	7.73561	0.998681	3.37801	4.21986	0.76731	6.05922	9.85769	0.61467	0.241579	-0.848062	-0.87432	-0.380214	No	not significant	0.799105	-0.00510145	0.349735	-0.700213	No	not significant		Unknown: Tb-specific	hypothetical protein
Tb927.10.3070	Tb927_03_v4	802509	803225	313.376	627.799	0.440255	113.339	274.096	0.412479	192.34	601.813	0.354035	3.47676e-05	-1.46725	-1.19562	-0.0940219	Yes - PCF	mRNA-PCF	0.074365	-0.704237	-0.0609882	-0.314448	No	not significant		Unknown: conserved	hypothetical protein, conserved
Tb927.10.3080	Tb927_10_v5	806054	807238	246.567	644.031	0.462239	226.306	484.015	0.502529	352.615	650.37	0.558829	0.485087	-0.123701	-0.412077	0.120567	No	not significant	0.226851	0.516116	0.014131	0.273767	No	not significant		Metabolism	methionine biosynthetic protein, putative
Tb927.10.3090	Tb927_03_v4	807422	809923	367.464	567.464	0.647555	517.784	832.486	0.607478	428.917	1078.8	0.52481	0.505164	0.494748	0.552898	-0.0921697	No	not significant	0.728672	0.223097	0.926827	-0.303205	No	not significant		Unknown: conserved	hypothetical protein, conserved
Tb927.10.310	Tb927_11_v5	87477	89153	1148.5	598.197	1.69788	1130.54	720.209	1.56974	1134.66	527.514	2.0654	0.719176	-0.0227377	0.267794	-0.113205	No	not significant	0.799566	-0.0174938	-0.181412	0.282689	No	not significant		RNA-associated	pumillio/PUF RNA binding protein 3 (PUF3)
Tb927.10.3100	Tb927_10_v5	810345	812441	549.723	528.911	0.966402	340.963	549.728	0.620239	290.584	581.272	0.627698	0.0128453	-0.689088	0.0556937	-0.639798	No	not significant	0.0269412	-0.91975	0.136189	-0.622551	No	not significant		Metabolism	glycerol-3-phosphate acyltransferase, putative
Tb927.10.3110	Tb927_01_v4	813169	814902	254.561	427.409	0.598522	140.019	281.546	0.526272	170.39	437.905	0.384239	0.00123992	-0.862391	-0.602247	-0.185597	No	both-PCF	0.0293724	-0.579168	0.0350008	-0.639401	No	not significant		DNA-associated	DNA primase large subunit, putative
Tb927.10.3120	Tb927_10_v5	815505	816203	547.111	704.488	0.59868	90.8535	199.638	0.455091	156.749	503.177	0.311519	2.28609e-13	-2.59022	-1.81919	-0.395628	Yes - PCF	mRNA-PCF	7.03445e-07	-1.80338	-0.485509	-0.942466	Yes - PCF	both-PCF	A3	metabolism	cytochrome c oxidase assembly protein, putative
Tb927.10.3130	Tb927_10_v5	816824	819178	677.122	1076.39	0.585015	220.763	408.462	0.540473	566.166	830.024	0.61609	6.78081e-07	-1.61692	-1.39793	-0.114252	Yes - PCF	mRNA-PCF	0.954444	-0.258189	-0.374981	0.0746656	No	not significant		Other	hypothetical protein, conserved
Tb927.10.3140	Tb927_01_v4	819673	821565	140.178	642.517	0.21817	170.595	581.3	0.301799	202.238	655.49	0.317864	0.302738	0.283314	-0.144453	0.468138	No	not significant	0.034352	0.528794	0.0288383	0.542961	No	not significant		Interacting	leucine-rich repeat protein (LRRP), putative
Tb927.10.3150	Tb927_10_v5	822204	822821	547.311	852.198	0.792915	94.1977	279.75	0.401477	435.774	791.736	0.608752	7.62161e-13	-2.5386	-1.60705	-0.981847	Yes - PCF	mRNA-PCF	0.270297	-0.32878	-0.10617	-0.381312	No	not significant	A3	Other	N-acetyltransferase, putative
Tb927.10.3160	Tb927_10_v5	823231	823623	163.385	300.629	0.529812	302.289	225.889	1.10594	162.049	244.016	0.664091	0.050117	0.887651	-0.412369	1.06172	No	not significant	0.942094	-0.0118476	-0.301008	0.325902	No	not significant		Other	hypothetical protein, conserved
Tb927.10.3170	Tb927_02_v4	824089	826260	1070.05	652.656	1.4849	458.283	581.881	0.787589	572.216	608.985	0.978875	0.0019667	-1.22337	-0.165599	-0.914849	Yes - PCF	not significant	0.0152274	-0.903043	-0.0999148	-0.601167	No	not significant		Transporter	ABC transporter, putative
Tb927.10.3180	Tb927_03_v4	826573	827919	89.3712	297.152	0.257709	60.3742	305.319	0.254256	80.6078	385.989	0.208834	0.365633	-0.565876	0.0391136	-0.0194617	No	not significant	0.999782	-0.148891	0.377359	-0.303384	No	not significant		Unknown: conserved	hypothetical protein, conserved
Tb927.10.320	Tb927_03_v4	91927	92322	25.9688	140.106	0.122371	83.7818	152.467	0.549509	71.3839	316.3	0.225684	0.000184978	1.68986	0.12198	2.16688	Yes - slBF	both-slBF	0.00292966	1.45882	1.17478	0.883046	Yes - cBF	both-cBF		Unknown: conserved	hypothetical protein, conserved
Tb927.10.3200	Tb927_11_v5	829453	830196	908.398	441.634	1.84711	843.896	653.863	1.22456	941.967	414.719	1.47459	0.92228	-0.10626	0.566139	-0.59301	No	not significant	0.869989	0.0523505	-0.0907166	-0.324956	No	not significant		RNA-associated	U2 splicing auxiliary factor, putative (U2AF35)
Tb927.10.3210	Tb927_10_v5	831505	833190	14873	6819.53	2.18094	4286.98	1818.83	2.66445	3784.51	2013.24	2.0654	0.000370521	-1.79466	-1.90666	0.288883	Yes - PCF	mRNA-PCF	3.9419e-05	-1.97452	-1.76015	-0.078533	Yes - PCF	mRNA-PCF		Metabolism	delta-1-pyrroline-5-carboxylate dehydrogenase, putative
Tb927.10.3220	Tb927_09_v5	834565	835011	56.203	46.0849	1.21955	428.715	300.621	1.96731	73.9656	37.6861	1.96268	2.00744e-14	2.9313	2.70558	0.68987	Yes - slBF	mRNA-slBF	0.183978	0.396208	-0.290262	0.68647	No	not significant	C2	Unknown: Tb-specific	hypothetical protein, unlikely
Tb927.10.3230	Tb927_10_v5	837649	838770	248.411	554.795	0.464578	488.803	650.361	0.640832	745.308	436.898	1.70591	0.0510447	0.976523	0.229286	0.464026	No	not significant	2.59325e-05	1.58511	-0.344658	1.87655	Yes - cBF	TE-cBF		Phosphorylation	protein kinase, putative
Tb927.10.3250	Tb927_11_v5	839977	840900	234.48	547.417	0.469818	162.519	427.653	0.444953	74.6669	344.192	0.216934	0.0822017	-0.528857	-0.356197	-0.0784493	No	not significant	3.05126e-06	-1.65093	-0.669425	-1.11485	Yes - PCF	both-PCF		Translation	hypothetical protein, conserved
Tb927.10.3260	Tb927_10_v5	841483	843594	3647.27	554.723	3.86341	4130.52	1488.26	2.73162	2998.14	675.601	5.12209	0.145279	0.179509	1.42379	-0.500122	No	not significant	0.990115	-0.282747	0.284403	0.406857	No	not significant		Metabolism	Long-chain-fatty-acid--CoA ligase 5 (EC 6.2.1.3) (Long-chain acyl-CoA synthetase 5) (LACS 5), putative
Tb927.10.3270	Tb927_03_v4	846291	846755	399.291	298.719	1.35061	29.2729	91.5346	0.319802	29.2011	164.998	0.176978	3.17002e-29	-3.7698	-1.7064	-2.07836	Yes - PCF	both-PCF	4.53092e-29	-3.77335	-0.856338	-2.93197	Yes - PCF	TE-PCF	A2	Unknown: conserved	hypothetical protein, conserved
Tb927.10.3280	Tb927_11_v5	847444	847692	2429.19	3694.01	0.499455	238.053	2681.14	0.105046	1339.53	3588.21	0.413088	1.12391e-05	-3.35112	-0.462338	-2.24933	Yes - PCF	both-PCF	0.387249	-0.858742	-0.0419201	-0.273905	No	not significant	A3	Translation	60S ribosomal proteins L38, putative
Tb927.10.3290	Tb927_03_v4	848128	848949	130.415	469.982	0.277489	131.232	388.13	0.338112	124.07	510.123	0.159019	0.460374	0.00900558	-0.276065	0.28507	No	not significant	0.844248	-0.071952	0.11824	-0.803231	No	not significant		Unknown: conserved	hypothetical protein, conserved
Tb927.10.330	Tb927_03_v4	92649	93956	190.461	634.01	0.300407	198.854	426.697	0.469074	160.334	633.743	0.252996	0.741159	0.062214	-0.571295	0.642895	No	not significant	0.586735	-0.248414	-0.000607283	-0.247807	No	not significant		Unknown: conserved	hypothetical protein, conserved
Tb927.10.3300	Tb927_03_v4	849416	851041	270.215	513.269	0.532429	9.09076	151.836	0.0598723	19.7495	257.537	0.076686	1.23063e-26	-4.89356	-1.7572	-3.15263	Yes - PCF	both-PCF	5.20034e-17	-3.77422	-0.994939	-2.79555	Yes - PCF	TE-PCF	A2	Unknown: conserved	hypothetical protein, conserved
Tb927.10.3310	Tb927_10_v5	852096	854936	698.327	773.61	1.06931	979.131	1109.85	0.833303	595.456	604.954	1.04583	0.267714	0.487599	0.520681	-0.359763	No	not significant	0.485678	-0.229907	-0.354782	-0.0320321	No	not significant		organelle biogenesis and structure	hypothetical protein, conserved
Tb927.10.3320	Tb927_03_v4	855747	857417	139.617	765.164	0.16125	196.12	770.673	0.264568	121.764	745.202	0.171857	0.19875	0.490266	0.0103498	0.714333	No	not significant	0.742493	-0.197388	-0.0381377	0.0919091	No	not significant		Unknown: conserved	hypothetical protein, conserved
Tb927.10.3330	Tb927_03_v4	857768	858817	174.102	470.814	0.405647	400.346	451.729	0.926978	255.469	449.152	0.56878	0.000648731	1.20131	-0.0597021	1.19231	Yes - slBF	not significant	0.257969	0.553211	-0.0679538	0.487645	No	not significant		Unknown: conserved	hypothetical protein, conserved
Tb927.10.3340	Tb927_10_v5	859426	862101	716.472	394.102	1.60616	589.787	812.98	0.650876	296.463	377.102	0.823589	0.201678	-0.280717	1.04465	-1.30316	No	not significant	2.98065e-05	-1.27306	-0.0636147	-0.963624	Yes - PCF	not significant		Phosphorylation	protein kinase, putative
Tb927.10.3350	Tb927_03_v4	864807	866444	533.767	508.512	1.07253	278.599	313.187	0.806266	1571.58	649.211	2.47056	0.00584185	-0.938019	-0.699257	-0.411685	No	not significant	2.20123e-06	1.55793	0.352407	1.20382	Yes - cBF	not significant	D1	Unknown: conserved	hypothetical protein, conserved
Tb927.10.3360	Tb927_03_v4	868805	871627	10.5931	156.856	0.068417	77.0156	1081.15	0.111086	116.252	294.591	0.399212	7.91244e-09	2.86202	2.78505	0.699253	Yes - slBF	both-slBF	4.59076e-11	3.45606	0.90927	2.54473	Yes - cBF	both-cBF	B1	Unknown: conserved	PTP1-interacting protein, 39 kDa
Tb927.10.3370	Tb927_11_v5	873006	873350	1195.38	7120.56	0.16027	583.459	2617.77	0.164271	1200.25	4676.17	0.327847	0.00330407	-1.03476	-1.44365	0.0355788	Yes - PCF	mRNA-PCF	0.97442	0.00587701	-0.606664	1.03252	No	not significant		Translation	60S acidic ribosomal protein P2, putative
Tb927.10.3380	Tb927_11_v5	873629	873973	1171.88	7058.89	0.158877	604.887	2954.76	0.157492	1241.57	4844.83	0.296753	0.00692979	-0.954084	-1.2564	-0.0126297	No	both-PCF	0.998797	0.0833485	-0.542994	0.901349	No	not significant		Translation	60S acidic ribosomal protein P2, putative
Tb927.10.3390	Tb927_03_v4	874379	878197	658.373	524.27	1.07703	628.036	1302.94	0.529901	417.706	470.618	0.812071	0.851362	-0.0680579	1.31339	-1.02327	No	not significant	0.193995	-0.656418	-0.155752	-0.407383	No	not significant		Unknown: conserved	predicted TLD domain protein
Tb927.10.340	Tb927_11_v5	94250	95137	100.304	289.882	0.408541	47.4405	177.433	0.25797	70.5102	225.065	0.323387	0.00564772	-1.08018	-0.708186	-0.663276	Yes - PCF	both-PCF	0.19756	-0.508471	-0.365121	-0.337218	No	not significant		RNA-associated	mitochondrial structure specific endonuclease I (SSE-1), putative
Tb927.10.3400	Tb927_03_v4	880233	881594	425.424	113.448	4.83298	699.513	251.991	1.83891	388.55	123.029	3.29159	0.234979	0.717451	1.15134	-1.39407	No	not significant	0.851736	-0.130801	0.116962	-0.554131	No	not significant		Unknown: conserved	hypothetical protein, conserved
Tb927.10.3410	Tb927_09_v5	882703	883026	7.71696	18.3692	0.424598	4.77465	30.3069	0.157543	6.05922	7.57616	0.80141	0.391052	-0.692639	0.722361	-1.43035	No	not significant	0.612025	-0.3489	-1.27775	0.916444	No	not significant		Unknown: Tb-specific	hypothetical protein
Tb927.10.3420	Tb927_10_v5	884101	884568	14.3649	20.8837	0.454838	5.46212	61.5891	0.0905944	7.24599	24.1804	0.288091	0.00568013	-1.39502	1.56029	-2.32786	Yes - PCF	not significant	0.0221406	-0.987294	0.211461	-0.658826	No	not significant		Metabolism	NADH-ubiquinone oxidoreductase c, putative
Tb927.10.3430	Tb927_03_v4	888226	890079	211.47	535.403	0.383923	221.059	448.863	0.492486	219.411	405.872	0.540592	0.864128	0.0639772	-0.254348	0.359265	No	not significant	0.799105	0.0531814	-0.399601	0.493723	No	not significant		Unknown: conserved	hypothetical protein, conserved
Tb927.10.3470	Tb927_03_v4	891235	893661	429.514	1024.87	0.473369	861.489	1247.68	0.690474	759.48	1159.91	0.62394	0.00440494	1.00413	0.283803	0.544622	Yes - slBF	not significant	0.0835788	0.822306	0.178568	0.398441	No	not significant		Unknown: conserved	hypothetical protein, conserved
Tb927.10.3480	Tb927_03_v4	894248	896314	167.905	580.245	0.289369	452.648	985.511	0.444725	259.707	737.523	0.411935	7.49991e-07	1.43074	0.764209	0.620001	Yes - slBF	both-slBF	0.00227184	0.629236	0.346026	0.509505	No	not significant		Unknown: conserved	hypothetical protein, conserved
Tb927.10.3490	Tb927_11_v5	897136	899019	133.079	583.155	0.228206	525.899	1242.14	0.397304	221.009	1043.57	0.274072	9.58323e-07	1.9825	1.09087	0.79991	Yes - slBF	mRNA-slBF	0.0731758	0.73182	0.839577	0.264222	No	not significant		Phosphorylation	kinetoplastid-specific dual specificity phosphatase, putative
Tb927.10.350	Tb927_10_v5	96402	97940	627.973	307.17	2.04358	436.234	321.35	1.22822	358.587	261.238	1.43015	0.159071	-0.5256	0.065108	-0.734524	No	not significant	0.00193161	-0.808377	-0.233675	-0.514934	No	not significant		Phosphorylation	protein kinase, putative
Tb927.10.3500	Tb927_11_v5	899704	902340	1064.97	861.383	1.1486	678.326	1229.02	0.551924	659.758	603.236	1.10406	0.0695044	-0.650756	0.512783	-1.05733	No	not significant	0.0437352	-0.690799	-0.513932	-0.0570628	No	not significant		RNA-associated	RNA-binding protein, putative (RBSR4)
Tb927.10.3510	Tb927_03_v4	903295	908703	484.489	1157.72	0.380566	207.945	1766.62	0.117708	233.685	925.466	0.225151	0.00069795	-1.22026	0.609707	-1.69293	Yes - PCF	not significant	0.0007165	-1.0519	-0.323031	-0.75725	Yes - PCF	not significant		Unknown: conserved	hypothetical protein, conserved
Tb927.10.3520	Tb927_11_v5	909983	911182	972.298	715.414	1.30361	1039.7	773.874	1.33762	801.101	821.81	0.869578	0.896787	0.0966921	0.113321	0.0371587	No	not significant	0.611248	-0.279413	0.200027	-0.584123	No	not significant		Protease-related	protease regulatory ATPase subunit 4 (RPT4)
Tb927.10.3530	Tb927_03_v4	912844	913992	105.167	150.289	0.569881	795.415	501.199	1.62782	198.112	356.49	0.555729	5.73427e-17	2.91903	1.73764	1.51421	Yes - slBF	mRNA-slBF	0.00350133	0.913631	1.24612	-0.0362791	No	not significant	C2	Unknown: conserved	hypothetical protein, conserved
Tb927.10.3540	Tb927_03_v4	915333	916013	430.659	281.182	1.5316	488.492	308.998	1.58089	708.283	291.614	2.42883	0.462855	0.181791	0.136089	0.0457015	No	not significant	0.0412006	0.717781	0.0525556	0.665225	No	not significant		Unknown: conserved	hypothetical protein, conserved
[truncated: 7,010 more rows]

## Sheet: metainfo
This spread sheet contains median values of the edgeR normalized read counts and results from different statistical tests for differential expression. Pseudogenes are not included.
[truncated: 23 more rows]
