# Supplementary material for: Extensive stage-regulation of translation revealed by ribosome profiling of Trypanosoma brucei
Source: BMC Genomics. 2014 Oct 20;15(1):911. doi: 10.1186/1471-2164-15-911 (PMC4210626; doi:10.1186/1471-2164-15-911)
Supplement: Supplementary file 5 — Additional file 5: Genes with uORFs, uORF read counts, and uORF RRSs. (XLSX 4 MB) [file 12864_2014_6600_MOESM5_ESM.xlsx]

## Sheet: metadata
Additional File 5, Jensen et al.
The "uORF read counts" worksheet contains the edgeR normalized read counts from ribosome profiling and mRNA RNA-seq experiments for each biological replicate. uORFs with no read counts were excluded from the read count worksheet.
it also contains RRSs for uORFs.
Column Headers:	Description
GeneID	from TriTrypDB T. brucei 927 version 5, except those commencing with NCDS, which were identified as described in this study, and NTCDS, where the mRNAs were identified in Kolev et al. (Plos.Path. 2010 6: e1001090)
uORF	A unique number appended to the gene name by the getorf algorithm from the EMBOSS package of bioinformatics tools. As described on the program manual, it is simply used to create new unique sequence names, it does not imply any further information indicating any order, positioning or sense-strand of the ORFs.
Chromosome	chromosome and version
Start	Coordinate of A of uORF start codon ATG
End	Coordinate of last base of uORF stop codon
uORF length	length in nt
overlaps CDS	does the uORF overlap the main CDS?
Intl met	does the uORF contain another methionine in addition to the putative start codon?
PCF	Procyclic culture form, strain 927
slBF	slender bloodstream form, strain 927
cBF	in vitro cultured bloodstream form, strain 427
r	Ribosome Profling library
m	mRNA library
is pseudogene	annotation for the main CDS from TriTrypDB
RRS score calculation
Raw read counts were summed over the 9 libraries for ribosome profiling and 9 libraries for mRNA. To be counted reads had to be fully contained within the relevant region.
The 3' UTR extended from the stop codon to the next ATG in any reading frame or to nt -13 relative to the ATG of the next CDS, whichever was closer.
The calculation was: (CDS ribosome /3' UTR ribosome)/(CDS mRNA/3' UTR mRNA)
If the 3' UTR ribosome read count = 0, then 1 was used for that value prior to computation.
A RRS score of background (bkg) was given when the sum of CDS ribosome read counts across the 9 libraries was <45.
A RRS score of "NA" was given when the sum of ribosome read counts was >45 but either the CDS or 3' UTR mRNA value was zero

## Sheet: all uORFs mapped
Gene ID	uORF ID	chromosome	Start	End	is pseudo
NCDS.Tb927.11.101	1	Tb927_11_v5	12228	12220	No
NCDS.Tb927.11.15665	1	Tb927_11_v5	4153477	4153430	No
NCDS.Tb927.11.7456	1	Tb927_11_v5	2115467	2115456	No
NCDS.Tb927.11.7456	2	Tb927_11_v5	2115411	2115382	No
NCDS.Tb927.9.13715	1	Tb927_09_v5	2175539	2175522	No
NCDS.Tb927.9.13715	2	Tb927_09_v5	2175512	2175447	No
NCDS.Tb927.9.13715	3	Tb927_09_v5	2175431	2175312	No
NCDS.Tb927.9.13715	4	Tb927_09_v5	2175315	2175241	No
NCDS.Tb927.9.13715	5	Tb927_09_v5	2175229	2175101	No
NTCDS.Tb10.NT.107	1	Tb927_10_v5	2338780	2338797	No
NTCDS.Tb10.NT.107	10	Tb927_10_v5	2339416	2339454	No
NTCDS.Tb10.NT.107	11	Tb927_10_v5	2339500	2339562	No
NTCDS.Tb10.NT.107	12	Tb927_10_v5	2339598	2339606	No
NTCDS.Tb10.NT.107	13	Tb927_10_v5	2339611	2339634	No
NTCDS.Tb10.NT.107	14	Tb927_10_v5	2339700	2339741	No
NTCDS.Tb10.NT.107	15	Tb927_10_v5	2339651	2339782	No
NTCDS.Tb10.NT.107	16	Tb927_10_v5	2339833	2340030	No
NTCDS.Tb10.NT.107	17	Tb927_10_v5	2340030	2340041	No
NTCDS.Tb10.NT.107	18	Tb927_10_v5	2340074	2340127	No
NTCDS.Tb10.NT.107	19	Tb927_10_v5	2340127	2340207	No
NTCDS.Tb10.NT.107	2	Tb927_10_v5	2338863	2338916	No
NTCDS.Tb10.NT.107	20	Tb927_10_v5	2340316	2340354	No
NTCDS.Tb10.NT.107	21	Tb927_10_v5	2340355	2340381	No
NTCDS.Tb10.NT.107	22	Tb927_10_v5	2340111	2340395	No
NTCDS.Tb10.NT.107	23	Tb927_10_v5	2340402	2340482	No
NTCDS.Tb10.NT.107	24	Tb927_10_v5	2340427	2340486	No
NTCDS.Tb10.NT.107	3	Tb927_10_v5	2338909	2338926	No
NTCDS.Tb10.NT.107	4	Tb927_10_v5	2338926	2339003	No
NTCDS.Tb10.NT.107	5	Tb927_10_v5	2339083	2339091	No
NTCDS.Tb10.NT.107	6	Tb927_10_v5	2339130	2339168	No
NTCDS.Tb10.NT.107	7	Tb927_10_v5	2339178	2339240	No
NTCDS.Tb10.NT.107	8	Tb927_10_v5	2339206	2339394	No
NTCDS.Tb10.NT.107	9	Tb927_10_v5	2339246	2339431	No
NTCDS.Tb10.NT.87	1	Tb927_10_v5	1989487	1989464	No
NTCDS.Tb11.NT.103	1	Tb927_11_v5	2412295	2412330	No
NTCDS.Tb11.NT.125	1	Tb927_11_v5	2963546	2963602	No
NTCDS.Tb11.NT.125	10	Tb927_11_v5	2964077	2964322	No
NTCDS.Tb11.NT.125	11	Tb927_11_v5	2964319	2964378	No
NTCDS.Tb11.NT.125	12	Tb927_11_v5	2964508	2964531	No
NTCDS.Tb11.NT.125	13	Tb927_11_v5	2964359	2964562	No
NTCDS.Tb11.NT.125	14	Tb927_11_v5	2964570	2964593	No
NTCDS.Tb11.NT.125	15	Tb927_11_v5	2964617	2964640	No
NTCDS.Tb11.NT.125	16	Tb927_11_v5	2964676	2964762	No
NTCDS.Tb11.NT.125	17	Tb927_11_v5	2964795	2964878	No
NTCDS.Tb11.NT.125	18	Tb927_11_v5	2964853	2964891	No
NTCDS.Tb11.NT.125	19	Tb927_11_v5	2964896	2964958	No
NTCDS.Tb11.NT.125	2	Tb927_11_v5	2963583	2963612	No
NTCDS.Tb11.NT.125	20	Tb927_11_v5	2964973	2964984	No
NTCDS.Tb11.NT.125	21	Tb927_11_v5	2964909	2964998	No
NTCDS.Tb11.NT.125	22	Tb927_11_v5	2965014	2965064	No
NTCDS.Tb11.NT.125	23	Tb927_11_v5	2965051	2965089	No
NTCDS.Tb11.NT.125	24	Tb927_11_v5	2965117	2965125	No
NTCDS.Tb11.NT.125	25	Tb927_11_v5	2965367	2965396	No
NTCDS.Tb11.NT.125	26	Tb927_11_v5	2965371	2965442	No
NTCDS.Tb11.NT.125	27	Tb927_11_v5	2965443	2965532	No
NTCDS.Tb11.NT.125	28	Tb927_11_v5	2965526	2965588	No
NTCDS.Tb11.NT.125	29	Tb927_11_v5	2965590	2965709	No
NTCDS.Tb11.NT.125	3	Tb927_11_v5	2963628	2963669	No
NTCDS.Tb11.NT.125	30	Tb927_11_v5	2965788	2965814	No
NTCDS.Tb11.NT.125	31	Tb927_11_v5	2965818	2965904	No
NTCDS.Tb11.NT.125	32	Tb927_11_v5	2965879	2965932	No
NTCDS.Tb11.NT.125	33	Tb927_11_v5	2965841	2965984	No
NTCDS.Tb11.NT.125	34	Tb927_11_v5	2965999	2966058	No
NTCDS.Tb11.NT.125	35	Tb927_11_v5	2966040	2966066	No
NTCDS.Tb11.NT.125	36	Tb927_11_v5	2966009	2966101	No
NTCDS.Tb11.NT.125	37	Tb927_11_v5	2966080	2966136	No
NTCDS.Tb11.NT.125	38	Tb927_11_v5	2966146	2966181	No
NTCDS.Tb11.NT.125	4	Tb927_11_v5	2963676	2963702	No
NTCDS.Tb11.NT.125	5	Tb927_11_v5	2963654	2963746	No
NTCDS.Tb11.NT.125	6	Tb927_11_v5	2963730	2963792	No
NTCDS.Tb11.NT.125	7	Tb927_11_v5	2963792	2963803	No
NTCDS.Tb11.NT.125	8	Tb927_11_v5	2963910	2964101	No
NTCDS.Tb11.NT.125	9	Tb927_11_v5	2964265	2964318	No
NTCDS.Tb11.NT.131	1	Tb927_11_v5	3057525	3057533	No
NTCDS.Tb11.NT.131	2	Tb927_11_v5	3057530	3057589	No
NTCDS.Tb11.NT.217	1	Tb927_11_v5	4510417	4510274	No
NTCDS.Tb11.NT.83	1	Tb927_11_v5	1846586	1846545	No
NTCDS.Tb11.NT.83	2	Tb927_11_v5	1846596	1846312	No
NTCDS.Tb9.NT.98	1	Tb927_09_v5	477265	477188	No
Tb05.30F7.410	1	Tb927_05_v5	293909	293814	No
Tb05.30F7.410	2	Tb927_05_v5	293805	293764	No
Tb05.30F7.410	3	Tb927_05_v5	293412	293395	No
Tb05.30F7.410	4	Tb927_05_v5	293304	293254	No
Tb05.30F7.410	5	Tb927_05_v5	293299	293249	No
Tb05.30F7.410	6	Tb927_05_v5	293417	293145	No
Tb05.30F7.410	7	Tb927_05_v5	293157	293116	No
Tb05.30F7.410	8	Tb927_05_v5	293152	293024	No
Tb07.30D13.130	1	Tb927_07_v4	2184818	2184835	Yes
Tb07.30D13.130	2	Tb927_07_v4	2184866	2184883	Yes
Tb07.30D13.130	3	Tb927_07_v4	2184903	2184929	Yes
Tb07.30D13.130	4	Tb927_07_v4	2184932	2184967	Yes
Tb07.30D13.130	5	Tb927_07_v4	2184960	2185052	Yes
Tb07.30D13.180	1	Tb927_07_v4	2177434	2177451	Yes
Tb07.30D13.180	2	Tb927_07_v4	2177482	2177499	Yes
Tb07.30D13.180	3	Tb927_07_v4	2177519	2177545	Yes
Tb07.30D13.80	1	Tb927_07_v4	2192209	2192226	Yes
Tb07.30D13.80	2	Tb927_07_v4	2192257	2192274	Yes
Tb927.10.10040	1	Tb927_10_v5	2473352	2473381	No
Tb927.10.10040	2	Tb927_10_v5	2473482	2473511	No
Tb927.10.10060	1	Tb927_10_v5	2479580	2479630	No
Tb927.10.10060	2	Tb927_10_v5	2479623	2479745	No
Tb927.10.10100	1	Tb927_10_v5	2489076	2489099	No
Tb927.10.10300	1	Tb927_10_v5	2535108	2535091	No
Tb927.10.10430	1	Tb927_10_v5	2569552	2569475	No
Tb927.10.1050	1	Tb927_10_v5	284360	284337	No
Tb927.10.10850	1	Tb927_10_v5	2639351	2639295	No
Tb927.10.10850	10	Tb927_10_v5	2638761	2638663	No
Tb927.10.10850	11	Tb927_10_v5	2638681	2638610	No
Tb927.10.10850	12	Tb927_10_v5	2638580	2638503	No
Tb927.10.10850	13	Tb927_10_v5	2638443	2638426	No
Tb927.10.10850	14	Tb927_10_v5	2638429	2638352	No
Tb927.10.10850	2	Tb927_10_v5	2639295	2639269	No
Tb927.10.10850	3	Tb927_10_v5	2639272	2639252	No
Tb927.10.10850	4	Tb927_10_v5	2639252	2639241	No
Tb927.10.10850	5	Tb927_10_v5	2639092	2639042	No
Tb927.10.10850	6	Tb927_10_v5	2638854	2638822	No
Tb927.10.10850	7	Tb927_10_v5	2638808	2638794	No
Tb927.10.10850	8	Tb927_10_v5	2638790	2638767	No
Tb927.10.10850	9	Tb927_10_v5	2638726	2638718	No
Tb927.10.11020	1	Tb927_10_v5	2692261	2692238	No
Tb927.10.11110	1	Tb927_10_v5	2716699	2716691	No
Tb927.10.11140	1	Tb927_10_v5	2727341	2727282	No
Tb927.10.11140	2	Tb927_10_v5	2727169	2727062	No
Tb927.10.11140	3	Tb927_10_v5	2726973	2726881	No
Tb927.10.11140	4	Tb927_10_v5	2726947	2726765	No
Tb927.10.11290	2	Tb927_10_v5	2758793	2758900	No
Tb927.10.11400	1	Tb927_10_v5	2778333	2778347	No
Tb927.10.11420	2	Tb927_10_v5	2781578	2781751	No
Tb927.10.1150	1	Tb927_10_v5	310264	310208	No
Tb927.10.11630	1	Tb927_10_v5	2838374	2838391	No
Tb927.10.11670	1	Tb927_10_v5	2851635	2851694	No
Tb927.10.1180	1	Tb927_10_v5	319705	319691	No
Tb927.10.1180	2	Tb927_10_v5	319700	319683	No
Tb927.10.1180	3	Tb927_10_v5	319678	319670	No
Tb927.10.1180	4	Tb927_10_v5	319516	319454	No
Tb927.10.1180	5	Tb927_10_v5	319632	319429	No
Tb927.10.11830	1	Tb927_10_v5	2888828	2888842	No
Tb927.10.11830	2	Tb927_10_v5	2888907	2888921	No
Tb927.10.11830	3	Tb927_10_v5	2888918	2889004	No
Tb927.10.11830	4	Tb927_10_v5	2889209	2889226	No
Tb927.10.11870	1	Tb927_10_v5	2898215	2898235	No
Tb927.10.1200	1	Tb927_10_v5	324151	324107	No
Tb927.10.1200	2	Tb927_10_v5	324074	324054	No
Tb927.10.12020	1	Tb927_10_v5	2921907	2921954	No
Tb927.10.12090	1	Tb927_10_v5	2944425	2944448	No
Tb927.10.12090	2	Tb927_10_v5	2944619	2944681	No
Tb927.10.12090	3	Tb927_10_v5	2944627	2944737	No
Tb927.10.12090	4	Tb927_10_v5	2944784	2944807	No
Tb927.10.12090	5	Tb927_10_v5	2944791	2944928	No
Tb927.10.12230	1	Tb927_10_v5	2974485	2974529	No
Tb927.10.12380	1	Tb927_10_v5	3004805	3004719	No
Tb927.10.12380	2	Tb927_10_v5	3004750	3004655	No
Tb927.10.12380	3	Tb927_10_v5	3004631	3004620	No
Tb927.10.12380	4	Tb927_10_v5	3004561	3004532	No
Tb927.10.12380	5	Tb927_10_v5	3004520	3004491	No
Tb927.10.12380	6	Tb927_10_v5	3004454	3004329	No
Tb927.10.12380	7	Tb927_10_v5	3004399	3004277	No
Tb927.10.12380	8	Tb927_10_v5	3004280	3004182	No
Tb927.10.1240	1	Tb927_10_v5	335644	335618	No
Tb927.10.12470	1	Tb927_10_v5	3020871	3020842	No
Tb927.10.12470	2	Tb927_10_v5	3020845	3020834	No
Tb927.10.12470	3	Tb927_10_v5	3020813	3020802	No
Tb927.10.12470	4	Tb927_10_v5	3020777	3020745	No
Tb927.10.12470	5	Tb927_10_v5	3020755	3020735	No
Tb927.10.12470	6	Tb927_10_v5	3020805	3020695	No
Tb927.10.1250	1	Tb927_10_v5	337084	337070	No
Tb927.10.1250	2	Tb927_10_v5	337073	337032	No
Tb927.10.1250	3	Tb927_10_v5	336983	336918	No
Tb927.10.12530	1	Tb927_10_v5	3041091	3041044	No
Tb927.10.12600	1	Tb927_10_v5	3056173	3055994	No
Tb927.10.12610	1	Tb927_10_v5	3057233	3057210	No
Tb927.10.12610	2	Tb927_10_v5	3057151	3057116	No
Tb927.10.12610	3	Tb927_10_v5	3057185	3057090	No
Tb927.10.12610	5	Tb927_10_v5	3057100	3056978	No
Tb927.10.1270	1	Tb927_10_v5	342990	342901	No
Tb927.10.12730	1	Tb927_10_v5	3093686	3093651	No
Tb927.10.12730	10	Tb927_10_v5	3093121	3093074	No
Tb927.10.12730	11	Tb927_10_v5	3093077	3093042	No
Tb927.10.12730	12	Tb927_10_v5	3093028	3092990	No
Tb927.10.12730	13	Tb927_10_v5	3092796	3092788	No
Tb927.10.12730	2	Tb927_10_v5	3093546	3093460	No
Tb927.10.12730	3	Tb927_10_v5	3093453	3093349	No
Tb927.10.12730	4	Tb927_10_v5	3093373	3093344	No
Tb927.10.12730	5	Tb927_10_v5	3093343	3093335	No
Tb927.10.12730	6	Tb927_10_v5	3093338	3093318	No
Tb927.10.12730	7	Tb927_10_v5	3093321	3093313	No
Tb927.10.12730	8	Tb927_10_v5	3093307	3093290	No
Tb927.10.12730	9	Tb927_10_v5	3093267	3093169	No
Tb927.10.12830	1	Tb927_10_v5	3118971	3118948	No
Tb927.10.12830	2	Tb927_10_v5	3118963	3118892	No
Tb927.10.12830	3	Tb927_10_v5	3118784	3118770	No
Tb927.10.12880	1	Tb927_10_v5	3132074	3132006	No
Tb927.10.12880	2	Tb927_10_v5	3131903	3131886	No
Tb927.10.12880	3	Tb927_10_v5	3131938	3131882	No
Tb927.10.12880	4	Tb927_10_v5	3131835	3131734	No
Tb927.10.12880	5	Tb927_10_v5	3131699	3131676	No
Tb927.10.12880	6	Tb927_10_v5	3131538	3131473	No
Tb927.10.12880	7	Tb927_10_v5	3131473	3131330	No
Tb927.10.12910	1	Tb927_10_v5	3138782	3138696	No
Tb927.10.13040	1	Tb927_10_v5	3172024	3172122	No
Tb927.10.13070	1	Tb927_10_v5	3185196	3185116	No
Tb927.10.13070	2	Tb927_10_v5	3185100	3185092	No
Tb927.10.13070	3	Tb927_10_v5	3185138	3184959	No
Tb927.10.13170	1	Tb927_10_v5	3204318	3204292	No
Tb927.10.13240	1	Tb927_10_v5	3223333	3223298	No
Tb927.10.13260	1	Tb927_10_v5	3234623	3234534	No
Tb927.10.13390	1	Tb927_10_v5	3272381	3272352	No
Tb927.10.13390	2	Tb927_10_v5	3272337	3272275	No
Tb927.10.13390	3	Tb927_10_v5	3272268	3272245	No
Tb927.10.13390	4	Tb927_10_v5	3272282	3272214	No
Tb927.10.13390	5	Tb927_10_v5	3272235	3272071	No
Tb927.10.13390	6	Tb927_10_v5	3272125	3272030	No
Tb927.10.13390	7	Tb927_10_v5	3271987	3271958	No
Tb927.10.13390	8	Tb927_10_v5	3272033	3271863	No
Tb927.10.13390	9	Tb927_10_v5	3271888	3271814	No
Tb927.10.13420	1	Tb927_10_v5	3277081	3277031	No
Tb927.10.13420	2	Tb927_10_v5	3277109	3276993	No
Tb927.10.13420	3	Tb927_10_v5	3277095	3276892	No
Tb927.10.13420	4	Tb927_10_v5	3276858	3276814	No
Tb927.10.13480	1	Tb927_10_v5	3292684	3292661	No
Tb927.10.13520	1	Tb927_10_v5	3303290	3303270	No
Tb927.10.13520	2	Tb927_10_v5	3303254	3303180	No
Tb927.10.13520	3	Tb927_10_v5	3303241	3303158	No
Tb927.10.13520	4	Tb927_10_v5	3303174	3303121	No
Tb927.10.13520	5	Tb927_10_v5	3303161	3303033	No
Tb927.10.13520	6	Tb927_10_v5	3303032	3302970	No
Tb927.10.13520	7	Tb927_10_v5	3303018	3302935	No
Tb927.10.13520	8	Tb927_10_v5	3302760	3302746	No
Tb927.10.13520	9	Tb927_10_v5	3302854	3302525	No
Tb927.10.13640	1	Tb927_10_v5	3334663	3334619	No
Tb927.10.13660	1	Tb927_10_v5	3338686	3338666	No
Tb927.10.13690	1	Tb927_10_v5	3348621	3348592	No
Tb927.10.13690	2	Tb927_10_v5	3348577	3348515	No
Tb927.10.13690	3	Tb927_10_v5	3348508	3348485	No
Tb927.10.13690	4	Tb927_10_v5	3348522	3348454	No
Tb927.10.13690	5	Tb927_10_v5	3348475	3348311	No
Tb927.10.13690	6	Tb927_10_v5	3348365	3348270	No
Tb927.10.13690	7	Tb927_10_v5	3348227	3348198	No
Tb927.10.13690	8	Tb927_10_v5	3348273	3348103	No
Tb927.10.13690	9	Tb927_10_v5	3348128	3348054	No
Tb927.10.13700	1	Tb927_10_v5	3349668	3349657	No
Tb927.10.13700	2	Tb927_10_v5	3349631	3349623	No
Tb927.10.13700	3	Tb927_10_v5	3349612	3349577	No
Tb927.10.13700	4	Tb927_10_v5	3349599	3349402	No
Tb927.10.1370	1	Tb927_10_v5	361522	361472	No
Tb927.10.1380	1	Tb927_10_v5	366098	366024	No
Tb927.10.1380	10	Tb927_10_v5	365669	365490	No
Tb927.10.1380	11	Tb927_10_v5	365426	365385	No
Tb927.10.1380	12	Tb927_10_v5	365529	365326	No
Tb927.10.1380	2	Tb927_10_v5	366088	366017	No
Tb927.10.1380	3	Tb927_10_v5	366020	366003	No
Tb927.10.1380	4	Tb927_10_v5	366024	365998	No
Tb927.10.1380	5	Tb927_10_v5	365945	365919	No
Tb927.10.1380	6	Tb927_10_v5	365901	365887	No
Tb927.10.1380	7	Tb927_10_v5	365854	365762	No
Tb927.10.1380	8	Tb927_10_v5	365755	365669	No
Tb927.10.1380	9	Tb927_10_v5	365550	365530	No
Tb927.10.13920	1	Tb927_10_v5	3396848	3396840	No
Tb927.10.13920	10	Tb927_10_v5	3396020	3395874	No
Tb927.10.13920	2	Tb927_10_v5	3396730	3396695	No
Tb927.10.13920	3	Tb927_10_v5	3396720	3396664	No
Tb927.10.13920	4	Tb927_10_v5	3396667	3396596	No
Tb927.10.13920	5	Tb927_10_v5	3396623	3396417	No
Tb927.10.13920	6	Tb927_10_v5	3396433	3396365	No
Tb927.10.13920	7	Tb927_10_v5	3396030	3395989	No
Tb927.10.13920	8	Tb927_10_v5	3395989	3395894	No
Tb927.10.13920	9	Tb927_10_v5	3395964	3395887	No
Tb927.10.13940	1	Tb927_10_v5	3400082	3399897	No
Tb927.10.13940	2	Tb927_10_v5	3400024	3399836	No
Tb927.10.13940	3	Tb927_10_v5	3399966	3399781	No
Tb927.10.13940	4	Tb927_10_v5	3399821	3399738	No
Tb927.10.13940	5	Tb927_10_v5	3399700	3399641	No
Tb927.10.13990	1	Tb927_10_v5	3407081	3407040	No
Tb927.10.14100	1	Tb927_10_v5	3431362	3431345	No
Tb927.10.14100	10	Tb927_10_v5	3430652	3430443	No
Tb927.10.14100	2	Tb927_10_v5	3431384	3431328	No
Tb927.10.14100	3	Tb927_10_v5	3431263	3431240	No
Tb927.10.14100	4	Tb927_10_v5	3431274	3431218	No
Tb927.10.14100	5	Tb927_10_v5	3431150	3431127	No
Tb927.10.14100	6	Tb927_10_v5	3431218	3431117	No
Tb927.10.14100	7	Tb927_10_v5	3430887	3430753	No
Tb927.10.14100	8	Tb927_10_v5	3430704	3430603	No
Tb927.10.14100	9	Tb927_10_v5	3430606	3430571	No
Tb927.10.1410	1	Tb927_10_v5	371026	370946	No
Tb927.10.1410	2	Tb927_10_v5	370988	370857	No
Tb927.10.1410	3	Tb927_10_v5	371085	370834	No
Tb927.10.1410	4	Tb927_10_v5	370758	370699	No
Tb927.10.1410	5	Tb927_10_v5	370726	370589	No
Tb927.10.1410	6	Tb927_10_v5	370730	370503	No
Tb927.10.14210	1	Tb927_10_v5	3449891	3449880	No
Tb927.10.14250	1	Tb927_10_v5	3460586	3460554	No
Tb927.10.14310	1	Tb927_10_v5	3478382	3478338	No
Tb927.10.1440	1	Tb927_10_v5	376522	376481	No
Tb927.10.14460	1	Tb927_10_v5	3529857	3529816	No
Tb927.10.1460	1	Tb927_10_v5	390305	390297	No
Tb927.10.14610	1	Tb927_10_v5	3580206	3580144	No
Tb927.10.14610	2	Tb927_10_v5	3580225	3580070	No
Tb927.10.14610	3	Tb927_10_v5	3580060	3580037	No
Tb927.10.14610	4	Tb927_10_v5	3580008	3579979	No
Tb927.10.14610	5	Tb927_10_v5	3580076	3579966	No
Tb927.10.14610	6	Tb927_10_v5	3579966	3579913	No
Tb927.10.14610	7	Tb927_10_v5	3579926	3579903	No
Tb927.10.14610	8	Tb927_10_v5	3579909	3579817	No
Tb927.10.14630	1	Tb927_10_v5	3583249	3583241	No
Tb927.10.14630	2	Tb927_10_v5	3583226	3583101	No
Tb927.10.14630	3	Tb927_10_v5	3583137	3583039	No
Tb927.10.14650	1	Tb927_10_v5	3585011	3584988	No
Tb927.10.1480	1	Tb927_10_v5	396270	396181	No
Tb927.10.1480	10	Tb927_10_v5	395197	395129	No
Tb927.10.1480	11	Tb927_10_v5	395213	395085	No
Tb927.10.1480	12	Tb927_10_v5	394992	394975	No
Tb927.10.1480	13	Tb927_10_v5	394988	394965	No
Tb927.10.1480	14	Tb927_10_v5	394996	394853	No
Tb927.10.1480	15	Tb927_10_v5	394841	394830	No
Tb927.10.1480	16	Tb927_10_v5	394771	394715	No
Tb927.10.1480	17	Tb927_10_v5	394718	394665	No
Tb927.10.1480	18	Tb927_10_v5	394649	394620	No
Tb927.10.1480	19	Tb927_10_v5	394627	394616	No
Tb927.10.1480	2	Tb927_10_v5	396131	396078	No
Tb927.10.1480	20	Tb927_10_v5	394623	394612	No
Tb927.10.1480	21	Tb927_10_v5	394619	394608	No
Tb927.10.1480	22	Tb927_10_v5	394615	394526	No
Tb927.10.1480	23	Tb927_10_v5	394529	394521	No
Tb927.10.1480	24	Tb927_10_v5	394611	394369	No
Tb927.10.1480	25	Tb927_10_v5	394304	394233	No
Tb927.10.1480	26	Tb927_10_v5	394236	394141	No
Tb927.10.1480	27	Tb927_10_v5	394060	394049	No
Tb927.10.1480	28	Tb927_10_v5	393917	393909	No
Tb927.10.1480	29	Tb927_10_v5	393907	393899	No
Tb927.10.1480	3	Tb927_10_v5	395966	395862	No
Tb927.10.1480	30	Tb927_10_v5	393902	393831	No
Tb927.10.1480	31	Tb927_10_v5	393796	393752	No
Tb927.10.1480	32	Tb927_10_v5	393831	393727	No
Tb927.10.1480	33	Tb927_10_v5	393685	393662	No
Tb927.10.1480	34	Tb927_10_v5	393648	393628	No
Tb927.10.1480	35	Tb927_10_v5	393606	393598	No
Tb927.10.1480	36	Tb927_10_v5	393579	393571	No
Tb927.10.1480	37	Tb927_10_v5	393567	393556	No
Tb927.10.1480	38	Tb927_10_v5	393559	393533	No
Tb927.10.1480	39	Tb927_10_v5	393507	393424	No
Tb927.10.1480	4	Tb927_10_v5	395865	395782	No
Tb927.10.1480	40	Tb927_10_v5	393427	393398	No
Tb927.10.1480	5	Tb927_10_v5	395718	395407	No
Tb927.10.1480	6	Tb927_10_v5	395609	395388	No
Tb927.10.1480	7	Tb927_10_v5	395289	395245	No
Tb927.10.1480	8	Tb927_10_v5	395243	395235	No
Tb927.10.1480	9	Tb927_10_v5	395238	395230	No
Tb927.10.15300	1	Tb927_10_v5	3737659	3737667	No
Tb927.10.15370	1	Tb927_10_v5	3769915	3769956	No
Tb927.10.15420	1	Tb927_10_v5	3788602	3788679	No
Tb927.10.15460	1	Tb927_10_v5	3797254	3797277	No
Tb927.10.15500	1	Tb927_10_v5	3805036	3805068	No
Tb927.10.15510	1	Tb927_10_v5	3806300	3806335	No
Tb927.10.15580	1	Tb927_10_v5	3823450	3823473	No
Tb927.10.15580	2	Tb927_10_v5	3823416	3823490	No
Tb927.10.15580	3	Tb927_10_v5	3823491	3823553	No
Tb927.10.15620	1	Tb927_10_v5	3830760	3830831	No
Tb927.10.15620	2	Tb927_10_v5	3830855	3830893	No
Tb927.10.15620	3	Tb927_10_v5	3830779	3831075	No
Tb927.10.15620	4	Tb927_10_v5	3831147	3831209	No
Tb927.10.15620	5	Tb927_10_v5	3831315	3831335	No
Tb927.10.15670	1	Tb927_10_v5	3842749	3842766	No
Tb927.10.15670	2	Tb927_10_v5	3842808	3842894	No
Tb927.10.15790	1	Tb927_10_v5	3902486	3902569	No
Tb927.10.15970	1	Tb927_10_v5	3933914	3933922	No
Tb927.10.16130	1	Tb927_10_v5	3967997	3968044	No
Tb927.10.16130	2	Tb927_10_v5	3968066	3968107	No
Tb927.10.16130	3	Tb927_10_v5	3968041	3968160	No
Tb927.10.16130	4	Tb927_10_v5	3968272	3968289	No
Tb927.10.16130	5	Tb927_10_v5	3968335	3968496	No
Tb927.10.16180	1	Tb927_10_v5	3975352	3975381	No
Tb927.10.16180	2	Tb927_10_v5	3975413	3975436	No
Tb927.10.16180	3	Tb927_10_v5	3975469	3975519	No
Tb927.10.16180	4	Tb927_10_v5	3975545	3975568	No
Tb927.10.16180	5	Tb927_10_v5	3975596	3975607	No
Tb927.10.16180	6	Tb927_10_v5	3975614	3975667	No
Tb927.10.16370	1	Tb927_10_v5	4062762	4062773	No
Tb927.10.16370	2	Tb927_10_v5	4062949	4062969	No
Tb927.10.16370	3	Tb927_10_v5	4062785	4063096	No
Tb927.10.16370	4	Tb927_10_v5	4063068	4063172	No
Tb927.10.1640	1	Tb927_10_v5	446297	446241	No
Tb927.10.16510	1	Tb927_10_v5	4116776	4116784	Yes
Tb927.10.16510	10	Tb927_10_v5	4117132	4117194	Yes
Tb927.10.16510	11	Tb927_10_v5	4117154	4117231	Yes
Tb927.10.16510	12	Tb927_10_v5	4117370	4117486	Yes
Tb927.10.16510	16	Tb927_10_v5	4117486	4117887	Yes
Tb927.10.16510	2	Tb927_10_v5	4116781	4116798	Yes
Tb927.10.16510	3	Tb927_10_v5	4116789	4116869	Yes
Tb927.10.16510	4	Tb927_10_v5	4116884	4116922	Yes
Tb927.10.16510	5	Tb927_10_v5	4116870	4116947	Yes
Tb927.10.16510	6	Tb927_10_v5	4116862	4116951	Yes
Tb927.10.16510	7	Tb927_10_v5	4116954	4117007	Yes
Tb927.10.16510	8	Tb927_10_v5	4116968	4117039	Yes
Tb927.10.16510	9	Tb927_10_v5	4117103	4117135	Yes
Tb927.10.1700	1	Tb927_10_v5	455828	455839	No
Tb927.10.1780	1	Tb927_10_v5	469569	469519	No
Tb927.10.1780	10	Tb927_10_v5	468664	468656	No
Tb927.10.1780	11	Tb927_10_v5	468641	468576	No
Tb927.10.1780	12	Tb927_10_v5	468572	468468	No
Tb927.10.1780	2	Tb927_10_v5	469453	469352	No
Tb927.10.1780	3	Tb927_10_v5	469202	469173	No
Tb927.10.1780	4	Tb927_10_v5	469134	469084	No
Tb927.10.1780	5	Tb927_10_v5	469109	469068	No
Tb927.10.1780	6	Tb927_10_v5	469060	469052	No
Tb927.10.1780	7	Tb927_10_v5	468974	468933	No
Tb927.10.1780	8	Tb927_10_v5	468991	468929	No
Tb927.10.1780	9	Tb927_10_v5	468865	468851	No
Tb927.10.1990	1	Tb927_10_v5	521613	521666	No
Tb927.10.2060	1	Tb927_10_v5	539466	539579	No
Tb927.10.2470	1	Tb927_10_v5	640933	640965	No
Tb927.10.2570	1	Tb927_10_v5	664862	664888	No
Tb927.10.2680	1	Tb927_10_v5	691436	691483	No
Tb927.10.2690	1	Tb927_10_v5	693637	693669	No
Tb927.10.2750	1	Tb927_10_v5	703618	703629	No
Tb927.10.2750	2	Tb927_10_v5	703651	703782	No
Tb927.10.2830	1	Tb927_10_v5	725044	725052	No
Tb927.10.2830	2	Tb927_10_v5	725040	725060	No
Tb927.10.2870	1	Tb927_10_v5	732026	732043	No
Tb927.10.2870	2	Tb927_10_v5	732127	732180	No
Tb927.10.2870	3	Tb927_10_v5	732188	732367	No
Tb927.10.2870	4	Tb927_10_v5	732424	732444	No
Tb927.10.2870	5	Tb927_10_v5	732270	732476	No
Tb927.10.2870	6	Tb927_10_v5	732473	732598	No
Tb927.10.2870	7	Tb927_10_v5	732505	732633	No
Tb927.10.2910	1	Tb927_10_v5	753613	753657	No
Tb927.10.2910	2	Tb927_10_v5	753844	753918	No
Tb927.10.2920	1	Tb927_10_v5	756413	756430	No
Tb927.10.2940	1	Tb927_10_v5	763908	763943	No
Tb927.10.2940	10	Tb927_10_v5	764324	764482	No
Tb927.10.2940	11	Tb927_10_v5	764579	764665	No
Tb927.10.2940	12	Tb927_10_v5	764724	764759	No
Tb927.10.2940	13	Tb927_10_v5	764482	764814	No
Tb927.10.2940	14	Tb927_10_v5	764929	764940	No
Tb927.10.2940	15	Tb927_10_v5	765021	765185	No
Tb927.10.2940	16	Tb927_10_v5	765182	765244	No
Tb927.10.2940	17	Tb927_10_v5	765268	765309	No
Tb927.10.2940	18	Tb927_10_v5	765311	765385	No
Tb927.10.2940	19	Tb927_10_v5	765351	765437	No
Tb927.10.2940	2	Tb927_10_v5	763934	764044	No
Tb927.10.2940	3	Tb927_10_v5	764086	764115	No
Tb927.10.2940	4	Tb927_10_v5	763998	764138	No
Tb927.10.2940	5	Tb927_10_v5	764170	764199	No
Tb927.10.2940	6	Tb927_10_v5	764181	764207	No
Tb927.10.2940	7	Tb927_10_v5	764147	764317	No
Tb927.10.2940	8	Tb927_10_v5	764422	764433	No
Tb927.10.2940	9	Tb927_10_v5	764277	764447	No
Tb927.10.30	1	Tb927_10_v5	21700	21689	Yes
Tb927.10.320	1	Tb927_10_v5	91922	91990	No
Tb927.10.330	1	Tb927_10_v5	92495	92503	No
Tb927.10.330	2	Tb927_10_v5	92487	92582	No
Tb927.10.3320	1	Tb927_10_v5	855726	855740	No
Tb927.10.3320	2	Tb927_10_v5	855656	855790	No
Tb927.10.3320	3	Tb927_10_v5	855742	855807	No
Tb927.10.3410	1	Tb927_10_v5	882562	882597	No
Tb927.10.3410	2	Tb927_10_v5	882662	882730	No
Tb927.10.3490	1	Tb927_10_v5	896707	896799	No
Tb927.10.3490	2	Tb927_10_v5	897119	897145	No
Tb927.10.3630	1	Tb927_10_v5	941763	941692	No
Tb927.10.3630	2	Tb927_10_v5	941867	941670	No
Tb927.10.3630	3	Tb927_10_v5	941673	941398	No
Tb927.10.3980	1	Tb927_10_v5	1055769	1055716	No
Tb927.10.3980	2	Tb927_10_v5	1055577	1055566	No
Tb927.10.3980	3	Tb927_10_v5	1055539	1055504	No
Tb927.10.3980	4	Tb927_10_v5	1055328	1055320	No
Tb927.10.3980	5	Tb927_10_v5	1055093	1055064	No
Tb927.10.3980	6	Tb927_10_v5	1054995	1054858	No
Tb927.10.3980	7	Tb927_10_v5	1054740	1054711	No
Tb927.10.4090	1	Tb927_10_v5	1079173	1079150	No
Tb927.10.4150	1	Tb927_10_v5	1088175	1088149	No
Tb927.10.4150	2	Tb927_10_v5	1088098	1088075	No
Tb927.10.4150	3	Tb927_10_v5	1088063	1088043	No
Tb927.10.4150	4	Tb927_10_v5	1087978	1087946	No
Tb927.10.4150	5	Tb927_10_v5	1087872	1087804	No
Tb927.10.4150	6	Tb927_10_v5	1087717	1087649	No
Tb927.10.4480	2	Tb927_10_v5	1153077	1152883	No
Tb927.10.4650	1	Tb927_10_v5	1181784	1181767	No
Tb927.10.4680	1	Tb927_10_v5	1185098	1185069	No
Tb927.10.4720	1	Tb927_10_v5	1190418	1190377	No
Tb927.10.4770	1	Tb927_10_v5	1199452	1199435	No
Tb927.10.4980	1	Tb927_10_v5	1237280	1237303	No
Tb927.10.5160	1	Tb927_10_v5	1269296	1269346	No
Tb927.10.5160	2	Tb927_10_v5	1269336	1269350	No
Tb927.10.5160	3	Tb927_10_v5	1269397	1269528	No
Tb927.10.5160	4	Tb927_10_v5	1269462	1269536	No
Tb927.10.5160	5	Tb927_10_v5	1269546	1269557	No
Tb927.10.5290	1	Tb927_10_v5	1323455	1323496	No
Tb927.10.5290	2	Tb927_10_v5	1323497	1323586	No
Tb927.10.5320	1	Tb927_10_v5	1330191	1330223	No
Tb927.10.5530	1	Tb927_10_v5	1387674	1387715	No
Tb927.10.5760	1	Tb927_10_v5	1430114	1430097	No
Tb927.10.580	1	Tb927_10_v5	153556	153564	No
Tb927.10.5830	1	Tb927_10_v5	1448561	1448529	No
Tb927.10.5850	1	Tb927_10_v5	1465254	1465186	No
Tb927.10.5890	1	Tb927_10_v5	1477347	1477315	No
Tb927.10.590	1	Tb927_10_v5	154843	154893	No
Tb927.10.5970	1	Tb927_10_v5	1501309	1501301	No
Tb927.10.5970	2	Tb927_10_v5	1501245	1501165	No
Tb927.10.5970	3	Tb927_10_v5	1500993	1500907	No
Tb927.10.5970	4	Tb927_10_v5	1500885	1500781	No
Tb927.10.5970	5	Tb927_10_v5	1500805	1500749	No
Tb927.10.5970	6	Tb927_10_v5	1500774	1500742	No
Tb927.10.5970	7	Tb927_10_v5	1500797	1500696	No
Tb927.10.5970	8	Tb927_10_v5	1500608	1500456	No
Tb927.10.6060	1	Tb927_10_v5	1531895	1531884	No
Tb927.10.6060	2	Tb927_10_v5	1531915	1531808	No
Tb927.10.6060	3	Tb927_10_v5	1531808	1531761	No
Tb927.10.6060	4	Tb927_10_v5	1531779	1531723	No
Tb927.10.6060	5	Tb927_10_v5	1531671	1531657	No
Tb927.10.6060	6	Tb927_10_v5	1531750	1531646	No
Tb927.10.6150	1	Tb927_10_v5	1559201	1559187	No
Tb927.10.6170	1	Tb927_10_v5	1566852	1566823	No
Tb927.10.6170	2	Tb927_10_v5	1566832	1566812	No
Tb927.10.6210	1	Tb927_10_v5	1575723	1575679	No
Tb927.10.6390	1	Tb927_10_v5	1617112	1617032	No
Tb927.10.6390	10	Tb927_10_v5	1616555	1616508	No
Tb927.10.6390	11	Tb927_10_v5	1616511	1616491	No
Tb927.10.6390	12	Tb927_10_v5	1616548	1616426	No
Tb927.10.6390	13	Tb927_10_v5	1616418	1616368	No
Tb927.10.6390	14	Tb927_10_v5	1616305	1616234	No
Tb927.10.6390	15	Tb927_10_v5	1616237	1616211	No
Tb927.10.6390	16	Tb927_10_v5	1616104	1616078	No
Tb927.10.6390	17	Tb927_10_v5	1616067	1616056	No
Tb927.10.6390	18	Tb927_10_v5	1616025	1615960	No
Tb927.10.6390	19	Tb927_10_v5	1615902	1615885	No
Tb927.10.6390	2	Tb927_10_v5	1617035	1616925	No
Tb927.10.6390	3	Tb927_10_v5	1616925	1616917	No
Tb927.10.6390	4	Tb927_10_v5	1616891	1616820	No
Tb927.10.6390	5	Tb927_10_v5	1616878	1616756	No
Tb927.10.6390	6	Tb927_10_v5	1616706	1616677	No
Tb927.10.6390	7	Tb927_10_v5	1616759	1616643	No
Tb927.10.6390	8	Tb927_10_v5	1616680	1616588	No
Tb927.10.6390	9	Tb927_10_v5	1616598	1616575	No
Tb927.10.6430	1	Tb927_10_v5	1633120	1633188	No
Tb927.10.6430	2	Tb927_10_v5	1633185	1633193	No
Tb927.10.6430	3	Tb927_10_v5	1633207	1633233	No
Tb927.10.6470	1	Tb927_10_v5	1639617	1639631	No
Tb927.10.6470	10	Tb927_10_v5	1640285	1640317	No
Tb927.10.6470	11	Tb927_10_v5	1640266	1640337	No
Tb927.10.6470	12	Tb927_10_v5	1640360	1640398	No
Tb927.10.6470	13	Tb927_10_v5	1640567	1640581	No
Tb927.10.6470	14	Tb927_10_v5	1640334	1640585	No
Tb927.10.6470	15	Tb927_10_v5	1640676	1640684	No
Tb927.10.6470	16	Tb927_10_v5	1640668	1640727	No
Tb927.10.6470	17	Tb927_10_v5	1640841	1640867	No
Tb927.10.6470	18	Tb927_10_v5	1640861	1640875	No
Tb927.10.6470	19	Tb927_10_v5	1640884	1640913	No
Tb927.10.6470	2	Tb927_10_v5	1639678	1639749	No
Tb927.10.6470	20	Tb927_10_v5	1640969	1640992	No
Tb927.10.6470	21	Tb927_10_v5	1640989	1641033	No
Tb927.10.6470	22	Tb927_10_v5	1640940	1641083	No
Tb927.10.6470	23	Tb927_10_v5	1641070	1641090	No
Tb927.10.6470	24	Tb927_10_v5	1641092	1641127	No
Tb927.10.6470	25	Tb927_10_v5	1641128	1641289	No
Tb927.10.6470	26	Tb927_10_v5	1641250	1641348	No
Tb927.10.6470	27	Tb927_10_v5	1641204	1641422	No
Tb927.10.6470	3	Tb927_10_v5	1639789	1639818	No
Tb927.10.6470	4	Tb927_10_v5	1639746	1639826	No
Tb927.10.6470	5	Tb927_10_v5	1639823	1639921	No
Tb927.10.6470	6	Tb927_10_v5	1640152	1640172	No
Tb927.10.6470	7	Tb927_10_v5	1639997	1640197	No
Tb927.10.6470	8	Tb927_10_v5	1640198	1640224	No
Tb927.10.6470	9	Tb927_10_v5	1640037	1640288	No
Tb927.10.6550	1	Tb927_10_v5	1657873	1657947	No
Tb927.10.6550	2	Tb927_10_v5	1657902	1658030	No
Tb927.10.6620	1	Tb927_10_v5	1675141	1675263	No
Tb927.10.6620	2	Tb927_10_v5	1675104	1675358	No
Tb927.10.6620	3	Tb927_10_v5	1675250	1675378	No
Tb927.10.6620	4	Tb927_10_v5	1675450	1675554	No
Tb927.10.670	1	Tb927_10_v5	176439	176462	No
Tb927.10.680	1	Tb927_10_v5	177434	177445	No
Tb927.10.6860	1	Tb927_10_v5	1726220	1726267	No
Tb927.10.7030	1	Tb927_10_v5	1770422	1770430	No
Tb927.10.70	1	Tb927_10_v5	40269	40225	No
Tb927.10.70	2	Tb927_10_v5	40082	40011	No
Tb927.10.7150	1	Tb927_10_v5	1800276	1800293	No
Tb927.10.7150	2	Tb927_10_v5	1800293	1800532	No
Tb927.10.7170	1	Tb927_10_v5	1804814	1804806	No
Tb927.10.7170	10	Tb927_10_v5	1804172	1803996	No
Tb927.10.7170	2	Tb927_10_v5	1804758	1804639	No
Tb927.10.7170	3	Tb927_10_v5	1804535	1804461	No
Tb927.10.7170	4	Tb927_10_v5	1804600	1804436	No
Tb927.10.7170	5	Tb927_10_v5	1804457	1804326	No
Tb927.10.7170	6	Tb927_10_v5	1804368	1804306	No
Tb927.10.7170	7	Tb927_10_v5	1804268	1804230	No
Tb927.10.7170	8	Tb927_10_v5	1804263	1804204	No
Tb927.10.7170	9	Tb927_10_v5	1804159	1804019	No
Tb927.10.7200	1	Tb927_10_v5	1813720	1813643	No
Tb927.10.7200	2	Tb927_10_v5	1813633	1813562	No
Tb927.10.7200	3	Tb927_10_v5	1813542	1813525	No
Tb927.10.7200	4	Tb927_10_v5	1813727	1813488	No
Tb927.10.7200	5	Tb927_10_v5	1813484	1813395	No
Tb927.10.7250	1	Tb927_10_v5	1830912	1830880	No
Tb927.10.7370	1	Tb927_10_v5	1863115	1863104	No
Tb927.10.7460	1	Tb927_10_v5	1880156	1880112	No
Tb927.10.7460	2	Tb927_10_v5	1880060	1879974	No
Tb927.10.760	1	Tb927_10_v5	196800	196859	No
Tb927.10.7760	1	Tb927_10_v5	1950187	1950074	No
Tb927.10.7760	2	Tb927_10_v5	1950141	1950064	No
Tb927.10.7840	1	Tb927_10_v5	1962845	1962819	No
Tb927.10.810	1	Tb927_10_v5	208869	208916	No
Tb927.10.8150	1	Tb927_10_v5	2026876	2026850	No
Tb927.10.820	1	Tb927_10_v5	212094	212114	No
Tb927.10.8220	1	Tb927_10_v5	2042770	2042708	No
Tb927.10.8220	10	Tb927_10_v5	2042245	2042204	No
Tb927.10.8220	11	Tb927_10_v5	2042170	2042162	No
Tb927.10.8220	12	Tb927_10_v5	2042045	2042016	No
Tb927.10.8220	13	Tb927_10_v5	2041879	2041868	No
Tb927.10.8220	14	Tb927_10_v5	2041898	2041659	No
Tb927.10.8220	2	Tb927_10_v5	2042678	2042661	No
Tb927.10.8220	3	Tb927_10_v5	2042640	2042632	No
Tb927.10.8220	4	Tb927_10_v5	2042600	2042589	No
Tb927.10.8220	5	Tb927_10_v5	2042544	2042467	No
Tb927.10.8220	6	Tb927_10_v5	2042522	2042451	No
Tb927.10.8220	7	Tb927_10_v5	2042467	2042351	No
Tb927.10.8220	8	Tb927_10_v5	2042454	2042317	No
Tb927.10.8220	9	Tb927_10_v5	2042304	2042260	No
Tb927.10.8260	1	Tb927_10_v5	2048400	2048347	No
Tb927.10.8280	1	Tb927_10_v5	2052028	2052020	No
Tb927.10.8280	2	Tb927_10_v5	2052020	2052009	No
Tb927.10.8300	1	Tb927_10_v5	2055673	2055665	No
Tb927.10.8300	2	Tb927_10_v5	2055665	2055654	No
Tb927.10.8360	1	Tb927_10_v5	2064979	2065014	No
Tb927.10.8600	1	Tb927_10_v5	2130337	2130348	No
Tb927.10.8600	2	Tb927_10_v5	2130345	2130401	No
Tb927.10.8600	3	Tb927_10_v5	2130398	2130418	No
Tb927.10.8600	4	Tb927_10_v5	2130415	2130621	No
Tb927.10.8600	5	Tb927_10_v5	2130729	2130848	No
Tb927.10.8600	6	Tb927_10_v5	2130785	2130856	No
Tb927.10.8680	1	Tb927_10_v5	2145391	2145405	No
Tb927.10.9030	1	Tb927_10_v5	2238566	2238610	No
Tb927.10.9040	1	Tb927_10_v5	2239475	2239510	No
Tb927.10.90	1	Tb927_10_v5	47926	47891	No
Tb927.10.90	10	Tb927_10_v5	47344	47294	No
Tb927.10.90	2	Tb927_10_v5	47859	47824	No
Tb927.10.90	3	Tb927_10_v5	47963	47757	No
Tb927.10.90	4	Tb927_10_v5	47724	47653	No
Tb927.10.90	5	Tb927_10_v5	47686	47636	No
Tb927.10.90	6	Tb927_10_v5	47639	47592	No
Tb927.10.90	7	Tb927_10_v5	47584	47474	No
Tb927.10.90	8	Tb927_10_v5	47470	47420	No
Tb927.10.90	9	Tb927_10_v5	47409	47326	No
Tb927.10.910	1	Tb927_10_v5	249343	249363	No
Tb927.10.9110	1	Tb927_10_v5	2258966	2258989	No
Tb927.10.9200	1	Tb927_10_v5	2278674	2278682	No
Tb927.10.9200	2	Tb927_10_v5	2278700	2278831	No
Tb927.10.9230	1	Tb927_10_v5	2284512	2284523	No
Tb927.10.9230	10	Tb927_10_v5	2285041	2285064	No
Tb927.10.9230	11	Tb927_10_v5	2285142	2285165	No
Tb927.10.9230	12	Tb927_10_v5	2285206	2285259	No
Tb927.10.9230	13	Tb927_10_v5	2285259	2285327	No
Tb927.10.9230	14	Tb927_10_v5	2285387	2285419	No
Tb927.10.9230	15	Tb927_10_v5	2285432	2285455	No
Tb927.10.9230	16	Tb927_10_v5	2285409	2285471	No
Tb927.10.9230	17	Tb927_10_v5	2285639	2285647	No
Tb927.10.9230	18	Tb927_10_v5	2285575	2285685	No
Tb927.10.9230	19	Tb927_10_v5	2285741	2285755	No
Tb927.10.9230	2	Tb927_10_v5	2284508	2284531	No
Tb927.10.9230	20	Tb927_10_v5	2285613	2285807	No
Tb927.10.9230	21	Tb927_10_v5	2285815	2285826	No
Tb927.10.9230	22	Tb927_10_v5	2285827	2285853	No
Tb927.10.9230	23	Tb927_10_v5	2285888	2285896	No
Tb927.10.9230	24	Tb927_10_v5	2285881	2285928	No
Tb927.10.9230	25	Tb927_10_v5	2285915	2285950	No
Tb927.10.9230	26	Tb927_10_v5	2286021	2286035	No
Tb927.10.9230	3	Tb927_10_v5	2284532	2284552	No
Tb927.10.9230	4	Tb927_10_v5	2284577	2284606	No
Tb927.10.9230	5	Tb927_10_v5	2284582	2284626	No
Tb927.10.9230	6	Tb927_10_v5	2284674	2284715	No
Tb927.10.9230	7	Tb927_10_v5	2284731	2284799	No
Tb927.10.9230	8	Tb927_10_v5	2284803	2284853	No
Tb927.10.9230	9	Tb927_10_v5	2284793	2285035	No
Tb927.10.9290	1	Tb927_10_v5	2300501	2300524	No
Tb927.10.940	1	Tb927_10_v5	257072	257125	No
Tb927.10.940	2	Tb927_10_v5	257097	257135	No
Tb927.10.940	3	Tb927_10_v5	257149	257169	No
Tb927.10.940	4	Tb927_10_v5	257231	257263	No
Tb927.10.940	5	Tb927_10_v5	257190	257276	No
Tb927.10.940	6	Tb927_10_v5	257260	257439	No
Tb927.10.940	7	Tb927_10_v5	257493	257540	No
Tb927.10.9420	1	Tb927_10_v5	2327182	2327199	No
Tb927.10.9540	1	Tb927_10_v5	2355538	2355651	No
Tb927.10.9560	1	Tb927_10_v5	2358728	2358748	No
Tb927.10.9560	2	Tb927_10_v5	2358773	2358847	No
Tb927.10.9560	3	Tb927_10_v5	2358801	2358950	No
Tb927.10.9560	4	Tb927_10_v5	2358814	2358978	No
Tb927.10.9590	1	Tb927_10_v5	2363961	2364053	No
Tb927.10.9590	10	Tb927_10_v5	2364813	2364821	No
Tb927.10.9590	11	Tb927_10_v5	2364661	2364879	No
Tb927.10.9590	12	Tb927_10_v5	2364876	2364938	No
Tb927.10.9590	13	Tb927_10_v5	2364952	2365002	No
Tb927.10.9590	14	Tb927_10_v5	2364968	2365021	No
Tb927.10.9590	15	Tb927_10_v5	2365081	2365098	No
Tb927.10.9590	16	Tb927_10_v5	2365089	2365103	No
Tb927.10.9590	17	Tb927_10_v5	2365058	2365108	No
Tb927.10.9590	18	Tb927_10_v5	2365109	2365153	No
Tb927.10.9590	19	Tb927_10_v5	2365140	2365157	No
Tb927.10.9590	2	Tb927_10_v5	2364050	2364175	No
Tb927.10.9590	20	Tb927_10_v5	2365218	2365286	No
Tb927.10.9590	21	Tb927_10_v5	2365289	2365354	No
Tb927.10.9590	22	Tb927_10_v5	2365222	2365431	No
Tb927.10.9590	23	Tb927_10_v5	2365299	2365472	No
Tb927.10.9590	24	Tb927_10_v5	2365433	2365486	No
Tb927.10.9590	3	Tb927_10_v5	2364148	2364183	No
Tb927.10.9590	4	Tb927_10_v5	2364277	2364297	No
Tb927.10.9590	5	Tb927_10_v5	2364397	2364438	No
Tb927.10.9590	6	Tb927_10_v5	2364117	2364524	No
Tb927.10.9590	7	Tb927_10_v5	2364475	2364564	No
Tb927.10.9590	8	Tb927_10_v5	2364615	2364710	No
Tb927.10.9590	9	Tb927_10_v5	2364710	2364721	No
Tb927.10.9610	1	Tb927_10_v5	2369408	2369512	No
Tb927.10.9610	2	Tb927_10_v5	2369673	2369873	No
Tb927.10.9670	1	Tb927_10_v5	2384943	2385056	No
Tb927.10.9690	1	Tb927_10_v5	2391209	2391217	No
Tb927.10.9730	1	Tb927_10_v5	2405669	2405755	No
Tb927.10.9890	1	Tb927_10_v5	2441361	2441402	No
Tb927.10.9890	2	Tb927_10_v5	2441384	2441461	No
Tb927.10.9890	3	Tb927_10_v5	2441714	2441737	No
Tb927.10.9890	4	Tb927_10_v5	2441842	2441880	No
Tb927.10.9890	5	Tb927_10_v5	2441896	2441922	No
Tb927.10.9890	6	Tb927_10_v5	2442015	2442035	No
Tb927.10.9890	7	Tb927_10_v5	2442091	2442156	No
Tb927.10.9890	8	Tb927_10_v5	2442095	2442256	No
Tb927.10.9900	1	Tb927_10_v5	2445651	2445659	No
Tb927.10.9930	1	Tb927_10_v5	2453550	2453588	No
Tb927.1.1000	1	Tb927_01_v4	289879	289938	No
Tb927.1.100	1	Tb927_01_v4	59744	59721	Yes
Tb927.1.100	2	Tb927_01_v4	59669	59655	Yes
Tb927.1.100	3	Tb927_01_v4	59624	59607	Yes
Tb927.1.100	4	Tb927_01_v4	59569	59540	Yes
Tb927.1.100	5	Tb927_01_v4	59528	59457	Yes
Tb927.1.100	6	Tb927_01_v4	59402	59376	Yes
Tb927.1.100	7	Tb927_01_v4	59374	59351	Yes
Tb927.1.100	8	Tb927_01_v4	59595	59329	Yes
Tb927.1.1090	1	Tb927_01_v4	307644	307679	No
Tb927.11.10170	1	Tb927_11_v5	2721201	2721212	No
Tb927.11.10180	1	Tb927_11_v5	2722525	2722554	No
Tb927.11.10190	1	Tb927_11_v5	2724617	2724625	No
Tb927.11.10190	2	Tb927_11_v5	2724600	2724647	No
Tb927.11.10190	3	Tb927_11_v5	2724694	2724702	No
Tb927.11.10190	4	Tb927_11_v5	2724702	2724770	No
Tb927.11.10250	1	Tb927_11_v5	2739451	2739468	No
Tb927.11.10310	1	Tb927_11_v5	2751470	2751487	No
Tb927.11.10340	1	Tb927_11_v5	2756234	2756251	No
Tb927.11.10340	10	Tb927_11_v5	2756592	2756648	No
Tb927.11.10340	11	Tb927_11_v5	2756807	2756827	No
Tb927.11.10340	12	Tb927_11_v5	2756843	2756851	No
Tb927.11.10340	13	Tb927_11_v5	2757062	2757073	No
Tb927.11.10340	14	Tb927_11_v5	2757118	2757141	No
Tb927.11.10340	15	Tb927_11_v5	2757167	2757190	No
Tb927.11.10340	16	Tb927_11_v5	2757227	2757241	No
Tb927.11.10340	17	Tb927_11_v5	2757238	2757303	No
Tb927.11.10340	18	Tb927_11_v5	2757138	2757368	No
Tb927.11.10340	19	Tb927_11_v5	2757350	2757379	No
Tb927.11.10340	2	Tb927_11_v5	2756241	2756276	No
Tb927.11.10340	20	Tb927_11_v5	2757376	2757417	No
Tb927.11.10340	21	Tb927_11_v5	2757414	2757470	No
Tb927.11.10340	22	Tb927_11_v5	2757514	2757606	No
Tb927.11.10340	23	Tb927_11_v5	2757639	2757659	No
Tb927.11.10340	24	Tb927_11_v5	2757675	2757683	No
Tb927.11.10340	25	Tb927_11_v5	2757851	2757871	No
Tb927.11.10340	26	Tb927_11_v5	2757838	2757888	No
Tb927.11.10340	27	Tb927_11_v5	2757933	2757962	No
Tb927.11.10340	28	Tb927_11_v5	2758012	2758038	No
Tb927.11.10340	29	Tb927_11_v5	2758038	2758052	No
Tb927.11.10340	3	Tb927_11_v5	2756296	2756319	No
Tb927.11.10340	30	Tb927_11_v5	2758052	2758084	No
Tb927.11.10340	31	Tb927_11_v5	2758091	2758099	No
Tb927.11.10340	32	Tb927_11_v5	2758081	2758104	No
Tb927.11.10340	33	Tb927_11_v5	2758111	2758119	No
Tb927.11.10340	34	Tb927_11_v5	2758127	2758237	No
Tb927.11.10340	35	Tb927_11_v5	2758271	2758288	No
Tb927.11.10340	36	Tb927_11_v5	2758304	2758327	No
Tb927.11.10340	37	Tb927_11_v5	2758188	2758382	No
Tb927.11.10340	38	Tb927_11_v5	2758216	2758389	No
Tb927.11.10340	39	Tb927_11_v5	2758392	2758409	No
Tb927.11.10340	4	Tb927_11_v5	2756345	2756368	No
Tb927.11.10340	5	Tb927_11_v5	2756405	2756419	No
Tb927.11.10340	6	Tb927_11_v5	2756416	2756481	No
Tb927.11.10340	7	Tb927_11_v5	2756316	2756546	No
Tb927.11.10340	8	Tb927_11_v5	2756528	2756557	No
Tb927.11.10340	9	Tb927_11_v5	2756554	2756595	No
Tb927.11.10370	1	Tb927_11_v5	2764438	2764473	No
Tb927.11.10550	1	Tb927_11_v5	2808608	2808616	No
Tb927.11.10610	1	Tb927_11_v5	2824360	2824383	No
Tb927.11.10710	1	Tb927_11_v5	2865070	2865093	No
Tb927.11.10720	1	Tb927_11_v5	2868955	2868981	No
Tb927.11.10770	1	Tb927_11_v5	2883093	2883146	No
Tb927.11.10770	2	Tb927_11_v5	2883137	2883178	No
Tb927.11.10770	3	Tb927_11_v5	2883244	2883414	No
Tb927.11.10770	4	Tb927_11_v5	2883418	2883432	No
Tb927.11.10770	5	Tb927_11_v5	2883401	2883439	No
Tb927.11.10770	6	Tb927_11_v5	2883303	2883476	No
Tb927.11.10770	7	Tb927_11_v5	2883436	2883621	No
Tb927.11.10890	1	Tb927_11_v5	2906597	2906608	No
Tb927.11.11020	1	Tb927_11_v5	2945439	2945489	No
Tb927.11.11100	1	Tb927_11_v5	2975920	2975934	No
Tb927.11.1110	1	Tb927_11_v5	312537	312581	No
Tb927.11.11280	2	Tb927_11_v5	3016978	3017151	No
Tb927.11.11320	1	Tb927_11_v5	3027063	3027149	No
Tb927.11.11350	1	Tb927_11_v5	3034071	3034097	No
Tb927.11.11440	1	Tb927_11_v5	3065527	3065565	No
Tb927.11.11500	1	Tb927_11_v5	3082257	3082346	No
Tb927.11.11510	1	Tb927_11_v5	3085301	3085351	No
Tb927.11.11530	1	Tb927_11_v5	3088165	3088176	No
Tb927.11.11530	10	Tb927_11_v5	3088966	3089010	No
Tb927.11.11530	11	Tb927_11_v5	3089154	3089183	No
Tb927.11.11530	2	Tb927_11_v5	3088179	3088259	No
Tb927.11.11530	3	Tb927_11_v5	3088216	3088281	No
Tb927.11.11530	4	Tb927_11_v5	3088330	3088347	No
Tb927.11.11530	5	Tb927_11_v5	3088238	3088591	No
Tb927.11.11530	6	Tb927_11_v5	3088561	3088719	No
Tb927.11.11530	7	Tb927_11_v5	3088662	3088799	No
Tb927.11.11530	8	Tb927_11_v5	3088726	3088815	No
Tb927.11.11530	9	Tb927_11_v5	3088940	3088966	No
Tb927.11.11540	1	Tb927_11_v5	3097670	3097702	No
Tb927.11.11700	1	Tb927_11_v5	3138469	3138507	No
Tb927.11.11710	1	Tb927_11_v5	3141095	3141112	No
Tb927.11.11810	1	Tb927_11_v5	3168356	3168376	No
Tb927.11.11930	1	Tb927_11_v5	3195972	3196046	No
Tb927.11.12020	1	Tb927_11_v5	3222768	3222812	No
Tb927.11.120	2	Tb927_11_v5	16233	16153	Yes
Tb927.11.1240	1	Tb927_11_v5	362408	362425	No
Tb927.11.12420	1	Tb927_11_v5	3321956	3321970	No
Tb927.11.12500	1	Tb927_11_v5	3352198	3352230	No
Tb927.11.12760	1	Tb927_11_v5	3415421	3415410	No
Tb927.11.12760	2	Tb927_11_v5	3415368	3415288	No
Tb927.11.12760	3	Tb927_11_v5	3415139	3415017	No
Tb927.11.12760	4	Tb927_11_v5	3415104	3414901	No
Tb927.11.12760	5	Tb927_11_v5	3414624	3414592	No
Tb927.11.12760	6	Tb927_11_v5	3414576	3414553	No
Tb927.11.1290	1	Tb927_11_v5	378991	379002	No
Tb927.11.13080	1	Tb927_11_v5	3496724	3496713	No
Tb927.11.13080	2	Tb927_11_v5	3496746	3496684	No
Tb927.11.13080	3	Tb927_11_v5	3496699	3496643	No
Tb927.11.13080	4	Tb927_11_v5	3496593	3496522	No
Tb927.11.13080	5	Tb927_11_v5	3496607	3496449	No
Tb927.11.13080	6	Tb927_11_v5	3496531	3496442	No
Tb927.11.1310	1	Tb927_11_v5	382328	382384	No
Tb927.11.13170	1	Tb927_11_v5	3534959	3534924	No
Tb927.11.13170	2	Tb927_11_v5	3534966	3534892	No
Tb927.11.13170	3	Tb927_11_v5	3534937	3534878	No
Tb927.11.13170	4	Tb927_11_v5	3534839	3534660	No
Tb927.11.13170	5	Tb927_11_v5	3534865	3534653	No
Tb927.11.13170	6	Tb927_11_v5	3534711	3534646	No
Tb927.11.13170	7	Tb927_11_v5	3534642	3534634	No
Tb927.11.13240	1	Tb927_11_v5	3551772	3551710	No
Tb927.11.13240	2	Tb927_11_v5	3551663	3551628	No
Tb927.11.13240	3	Tb927_11_v5	3551673	3551578	No
Tb927.11.13240	4	Tb927_11_v5	3551553	3551497	No
Tb927.11.13240	5	Tb927_11_v5	3551406	3551284	No
Tb927.11.13340	1	Tb927_11_v5	3575822	3575799	No
Tb927.11.13350	1	Tb927_11_v5	3578778	3578770	No
Tb927.11.13350	10	Tb927_11_v5	3577867	3577799	No
Tb927.11.13350	2	Tb927_11_v5	3578730	3578707	No
Tb927.11.13350	3	Tb927_11_v5	3578794	3578630	No
Tb927.11.13350	4	Tb927_11_v5	3578598	3578488	No
Tb927.11.13350	5	Tb927_11_v5	3578531	3578454	No
Tb927.11.13350	6	Tb927_11_v5	3578491	3578237	No
Tb927.11.13350	7	Tb927_11_v5	3578220	3578173	No
Tb927.11.13350	8	Tb927_11_v5	3578100	3578062	No
Tb927.11.13350	9	Tb927_11_v5	3577958	3577902	No
Tb927.11.13440	1	Tb927_11_v5	3601049	3601038	No
Tb927.11.13480	1	Tb927_11_v5	3607238	3607179	No
Tb927.11.13910	1	Tb927_11_v5	3692442	3692459	No
Tb927.11.13970	1	Tb927_11_v5	3704216	3704254	No
Tb927.11.14010	1	Tb927_11_v5	3710510	3710536	No
Tb927.11.14060	1	Tb927_11_v5	3718879	3718917	No
Tb927.11.14070	1	Tb927_11_v5	3720679	3720711	No
Tb927.11.14280	1	Tb927_11_v5	3800465	3800482	No
Tb927.11.14280	2	Tb927_11_v5	3800497	3800631	No
Tb927.11.14360	1	Tb927_11_v5	3820398	3820496	No
Tb927.11.14360	2	Tb927_11_v5	3820475	3820504	No
Tb927.11.14360	3	Tb927_11_v5	3820507	3820515	No
Tb927.11.14360	4	Tb927_11_v5	3820512	3820520	No
Tb927.11.14360	5	Tb927_11_v5	3820568	3820600	No
Tb927.11.14360	6	Tb927_11_v5	3820702	3820731	No
Tb927.11.14360	7	Tb927_11_v5	3820716	3820832	No
Tb927.11.14400	1	Tb927_11_v5	3830503	3830541	No
Tb927.11.14420	1	Tb927_11_v5	3834528	3834611	No
Tb927.11.14420	10	Tb927_11_v5	3835057	3835137	No
Tb927.11.14420	11	Tb927_11_v5	3834951	3835184	No
Tb927.11.14420	2	Tb927_11_v5	3834575	3834616	No
Tb927.11.14420	3	Tb927_11_v5	3834642	3834665	No
Tb927.11.14420	4	Tb927_11_v5	3834650	3834685	No
Tb927.11.14420	5	Tb927_11_v5	3834702	3834722	No
Tb927.11.14420	6	Tb927_11_v5	3834853	3834894	No
Tb927.11.14420	7	Tb927_11_v5	3834927	3834950	No
Tb927.11.14420	8	Tb927_11_v5	3834875	3834961	No
Tb927.11.14420	9	Tb927_11_v5	3835025	3835057	No
Tb927.11.1460	1	Tb927_11_v5	431419	431430	No
Tb927.11.14640	1	Tb927_11_v5	3893680	3893645	No
Tb927.11.14660	1	Tb927_11_v5	3898271	3898212	No
Tb927.11.14660	2	Tb927_11_v5	3898299	3898198	No
Tb927.11.14700	1	Tb927_11_v5	3911226	3911104	No
Tb927.11.14730	1	Tb927_11_v5	3917570	3917511	No
Tb927.11.14730	2	Tb927_11_v5	3917538	3917482	No
Tb927.11.14730	3	Tb927_11_v5	3917491	3917411	No
Tb927.11.14730	4	Tb927_11_v5	3917395	3917327	No
Tb927.11.14730	5	Tb927_11_v5	3917277	3917143	No
Tb927.11.14820	1	Tb927_11_v5	3939976	3939932	No
Tb927.11.14920	1	Tb927_11_v5	3971021	3971007	No
Tb927.11.14940	1	Tb927_11_v5	3976645	3976604	No
Tb927.11.15060	1	Tb927_11_v5	4005105	4005061	No
Tb927.11.15150	1	Tb927_11_v5	4029529	4029488	No
Tb927.11.15310	1	Tb927_11_v5	4059087	4058938	No
Tb927.11.15360	1	Tb927_11_v5	4072110	4072078	No
Tb927.11.15390	1	Tb927_11_v5	4088888	4088841	No
Tb927.11.15390	10	Tb927_11_v5	4088246	4088061	No
Tb927.11.15390	2	Tb927_11_v5	4088835	4088824	No
Tb927.11.15390	3	Tb927_11_v5	4088779	4088753	No
Tb927.11.15390	4	Tb927_11_v5	4088796	4088731	No
Tb927.11.15390	5	Tb927_11_v5	4088731	4088684	No
Tb927.11.15390	6	Tb927_11_v5	4088609	4088535	No
Tb927.11.15390	7	Tb927_11_v5	4088562	4088419	No
Tb927.11.15390	8	Tb927_11_v5	4088233	4088156	No
Tb927.11.15390	9	Tb927_11_v5	4088172	4088065	No
Tb927.11.15470	1	Tb927_11_v5	4113995	4113951	No
Tb927.11.15540	1	Tb927_11_v5	4127966	4127925	No
Tb927.11.15540	10	Tb927_11_v5	4127431	4127420	No
Tb927.11.15540	11	Tb927_11_v5	4127416	4127402	No
Tb927.11.15540	12	Tb927_11_v5	4127444	4127271	No
Tb927.11.15540	13	Tb927_11_v5	4127215	4127186	No
Tb927.11.15540	14	Tb927_11_v5	4127271	4127164	No
Tb927.11.15540	15	Tb927_11_v5	4127252	4127151	No
Tb927.11.15540	16	Tb927_11_v5	4127140	4127096	No
Tb927.11.15540	17	Tb927_11_v5	4127002	4126922	No
Tb927.11.15540	18	Tb927_11_v5	4126940	4126911	No
Tb927.11.15540	19	Tb927_11_v5	4126837	4126823	No
Tb927.11.15540	2	Tb927_11_v5	4127894	4127835	No
Tb927.11.15540	20	Tb927_11_v5	4126833	4126813	No
Tb927.11.15540	21	Tb927_11_v5	4126772	4126737	No
Tb927.11.15540	22	Tb927_11_v5	4126736	4126713	No
Tb927.11.15540	23	Tb927_11_v5	4126680	4126624	No
Tb927.11.15540	24	Tb927_11_v5	4126578	4126549	No
Tb927.11.15540	3	Tb927_11_v5	4127884	4127777	No
Tb927.11.15540	4	Tb927_11_v5	4127814	4127770	No
Tb927.11.15540	5	Tb927_11_v5	4127769	4127758	No
Tb927.11.15540	6	Tb927_11_v5	4127780	4127715	No
Tb927.11.15540	7	Tb927_11_v5	4127575	4127546	No
Tb927.11.15540	8	Tb927_11_v5	4127562	4127491	No
Tb927.11.15540	9	Tb927_11_v5	4127512	4127453	No
Tb927.11.15600	1	Tb927_11_v5	4139180	4139127	No
Tb927.11.15600	2	Tb927_11_v5	4139095	4139036	No
Tb927.11.15620	1	Tb927_11_v5	4145731	4145714	No
Tb927.11.15620	2	Tb927_11_v5	4145648	4145631	No
Tb927.11.15980	1	Tb927_11_v5	4232878	4232714	No
Tb927.1.1160	1	Tb927_01_v4	319646	319672	No
Tb927.11.16180	1	Tb927_11_v5	4283388	4283396	No
Tb927.11.16270	1	Tb927_11_v5	4320027	4320004	No
Tb927.11.16290	1	Tb927_11_v5	4322663	4322610	No
Tb927.11.16320	1	Tb927_11_v5	4329998	4329927	No
Tb927.11.16430	1	Tb927_11_v5	4357433	4357425	No
Tb927.11.1650	1	Tb927_11_v5	508845	508834	No
Tb927.11.1650	2	Tb927_11_v5	508849	508706	No
Tb927.11.16570	1	Tb927_11_v5	4402650	4402618	No
Tb927.11.16680	2	Tb927_11_v5	4437331	4437248	No
Tb927.11.16700	1	Tb927_11_v5	4444576	4444535	No
Tb927.11.16950	1	Tb927_11_v5	4520421	4520350	No
Tb927.11.16990	1	Tb927_11_v5	4531049	4530948	No
Tb927.11.1720	1	Tb927_11_v5	524269	524261	No
Tb927.11.1720	10	Tb927_11_v5	523693	523565	No
Tb927.11.1720	11	Tb927_11_v5	523685	523554	No
Tb927.11.1720	12	Tb927_11_v5	523557	523510	No
Tb927.11.1720	13	Tb927_11_v5	523477	523460	No
Tb927.11.1720	2	Tb927_11_v5	524133	524116	No
Tb927.11.1720	3	Tb927_11_v5	524204	524112	No
Tb927.11.1720	4	Tb927_11_v5	524119	524063	No
Tb927.11.1720	5	Tb927_11_v5	524056	524033	No
Tb927.11.1720	6	Tb927_11_v5	523950	523927	No
Tb927.11.1720	7	Tb927_11_v5	523868	523857	No
Tb927.11.1720	8	Tb927_11_v5	523993	523838	No
Tb927.11.1720	9	Tb927_11_v5	523857	523579	No
Tb927.11.17260	1	Tb927_11_v5	4639727	4639771	Yes
Tb927.11.17260	2	Tb927_11_v5	4639775	4639837	Yes
Tb927.11.17260	3	Tb927_11_v5	4639859	4639903	Yes
Tb927.11.17260	4	Tb927_11_v5	4639837	4639965	Yes
Tb927.11.17260	5	Tb927_11_v5	4640051	4640119	Yes
Tb927.11.17400	1	Tb927_11_v5	4676977	4676921	Yes
Tb927.11.17400	2	Tb927_11_v5	4676900	4676760	Yes
Tb927.11.17400	3	Tb927_11_v5	4676658	4676533	Yes
Tb927.11.17510	1	Tb927_11_v5	4717092	4717066	Yes
Tb927.11.17510	2	Tb927_11_v5	4717069	4717034	Yes
Tb927.11.17510	3	Tb927_11_v5	4717032	4717018	Yes
Tb927.11.17510	4	Tb927_11_v5	4716852	4716793	Yes
Tb927.11.17510	5	Tb927_11_v5	4716917	4716762	Yes
Tb927.11.17510	6	Tb927_11_v5	4716580	4716407	Yes
Tb927.11.17510	7	Tb927_11_v5	4716647	4716402	Yes
Tb927.11.17510	8	Tb927_11_v5	4716366	4716337	Yes
Tb927.11.17510	9	Tb927_11_v5	4716340	4716305	Yes
Tb927.11.17540	1	Tb927_11_v5	4726706	4726662	Yes
Tb927.11.17540	10	Tb927_11_v5	4726171	4726145	Yes
Tb927.11.17540	11	Tb927_11_v5	4726108	4726070	Yes
Tb927.11.17540	12	Tb927_11_v5	4726044	4726027	Yes
Tb927.11.17540	13	Tb927_11_v5	4725996	4725967	Yes
Tb927.11.17540	14	Tb927_11_v5	4726003	4725938	Yes
Tb927.11.17540	15	Tb927_11_v5	4725909	4725847	Yes
Tb927.11.17540	16	Tb927_11_v5	4725752	4725663	Yes
Tb927.11.17540	17	Tb927_11_v5	4725429	4725403	Yes
Tb927.11.17540	18	Tb927_11_v5	4725278	4725183	Yes
Tb927.11.17540	19	Tb927_11_v5	4725030	4724926	Yes
Tb927.11.17540	2	Tb927_11_v5	4726649	4726605	Yes
Tb927.11.17540	20	Tb927_11_v5	4725583	4724915	Yes
Tb927.11.17540	21	Tb927_11_v5	4724987	4724829	Yes
Tb927.11.17540	3	Tb927_11_v5	4726585	4726553	Yes
Tb927.11.17540	4	Tb927_11_v5	4726492	4726484	Yes
Tb927.11.17540	5	Tb927_11_v5	4726466	4726437	Yes
Tb927.11.17540	6	Tb927_11_v5	4726403	4726359	Yes
Tb927.11.17540	7	Tb927_11_v5	4726359	4726315	Yes
Tb927.11.17540	8	Tb927_11_v5	4726324	4726235	Yes
Tb927.11.17540	9	Tb927_11_v5	4726235	4726149	Yes
Tb927.11.17550	1	Tb927_11_v5	4744844	4744891	Yes
Tb927.11.17550	10	Tb927_11_v5	4745481	4745507	Yes
Tb927.11.17550	11	Tb927_11_v5	4745504	4745521	Yes
Tb927.11.17550	12	Tb927_11_v5	4745529	4745564	Yes
Tb927.11.17550	13	Tb927_11_v5	4745565	4745597	Yes
Tb927.11.17550	14	Tb927_11_v5	4745597	4745635	Yes
Tb927.11.17550	15	Tb927_11_v5	4745635	4745682	Yes
Tb927.11.17550	16	Tb927_11_v5	4745718	4745768	Yes
Tb927.11.17550	17	Tb927_11_v5	4745847	4745858	Yes
Tb927.11.17550	18	Tb927_11_v5	4745843	4745863	Yes
Tb927.11.17550	19	Tb927_11_v5	4745870	4745881	Yes
Tb927.11.17550	2	Tb927_11_v5	4745098	4745175	Yes
Tb927.11.17550	20	Tb927_11_v5	4745933	4745980	Yes
Tb927.11.17550	21	Tb927_11_v5	4746081	4746092	Yes
Tb927.11.17550	22	Tb927_11_v5	4746062	4746106	Yes
Tb927.11.17550	23	Tb927_11_v5	4746156	4746182	Yes
Tb927.11.17550	24	Tb927_11_v5	4746238	4746276	Yes
Tb927.11.17550	25	Tb927_11_v5	4746273	4746296	Yes
Tb927.11.17550	26	Tb927_11_v5	4746310	4746318	Yes
Tb927.11.17550	27	Tb927_11_v5	4746251	4746385	Yes
Tb927.11.17550	28	Tb927_11_v5	4746395	4746436	Yes
Tb927.11.17550	3	Tb927_11_v5	4745172	4745198	Yes
Tb927.11.17550	4	Tb927_11_v5	4745225	4745248	Yes
Tb927.11.17550	5	Tb927_11_v5	4745179	4745274	Yes
Tb927.11.17550	6	Tb927_11_v5	4745301	4745315	Yes
Tb927.11.17550	7	Tb927_11_v5	4745319	4745351	Yes
Tb927.11.17550	8	Tb927_11_v5	4745312	4745377	Yes
Tb927.11.17550	9	Tb927_11_v5	4745326	4745430	Yes
Tb927.11.17840	1	Tb927_11_v5	4831004	4830951	Yes
Tb927.11.17840	2	Tb927_11_v5	4830979	4830911	Yes
Tb927.11.17840	3	Tb927_11_v5	4830911	4830888	Yes
Tb927.11.17840	4	Tb927_11_v5	4830878	4830792	Yes
Tb927.11.17840	5	Tb927_11_v5	4830951	4830775	Yes
Tb927.11.17870	1	Tb927_11_v5	4844947	4845048	Yes
Tb927.11.17870	2	Tb927_11_v5	4845054	4845089	Yes
Tb927.11.17870	3	Tb927_11_v5	4844996	4845097	Yes
Tb927.11.17880	1	Tb927_11_v5	4846981	4847088	Yes
Tb927.11.18380	1	Tb927_11_v5	5017545	5017438	No
Tb927.11.1850	1	Tb927_11_v5	552579	552556	No
Tb927.11.1850	10	Tb927_11_v5	551942	551919	No
Tb927.11.1850	11	Tb927_11_v5	551882	551874	No
Tb927.11.1850	12	Tb927_11_v5	551934	551851	No
Tb927.11.1850	13	Tb927_11_v5	551840	551811	No
Tb927.11.1850	14	Tb927_11_v5	551799	551767	No
Tb927.11.1850	15	Tb927_11_v5	551701	551666	No
Tb927.11.1850	2	Tb927_11_v5	552563	552516	No
Tb927.11.1850	3	Tb927_11_v5	552288	552271	No
Tb927.11.1850	4	Tb927_11_v5	552284	552240	No
Tb927.11.1850	5	Tb927_11_v5	552243	552235	No
Tb927.11.1850	6	Tb927_11_v5	552224	552072	No
Tb927.11.1850	7	Tb927_11_v5	552121	552062	No
Tb927.11.1850	8	Tb927_11_v5	552147	552055	No
Tb927.11.1850	9	Tb927_11_v5	552055	551942	No
Tb927.11.18630	1	Tb927_11_v5	5136215	5136262	Yes
Tb927.11.18630	2	Tb927_11_v5	5136310	5136321	Yes
Tb927.11.18630	3	Tb927_11_v5	5136331	5136441	Yes
Tb927.11.18630	4	Tb927_11_v5	5136204	5136494	Yes
Tb927.11.18630	5	Tb927_11_v5	5136365	5136517	Yes
Tb927.11.18640	1	Tb927_11_v5	5139843	5139887	No
Tb927.11.18640	2	Tb927_11_v5	5139908	5140012	No
Tb927.11.18640	3	Tb927_11_v5	5140027	5140059	No
Tb927.11.18640	4	Tb927_11_v5	5139915	5140088	No
Tb927.11.18640	5	Tb927_11_v5	5140090	5140122	No
Tb927.11.18640	6	Tb927_11_v5	5140097	5140147	No
Tb927.11.18640	7	Tb927_11_v5	5140110	5140205	No
Tb927.11.1920	1	Tb927_11_v5	562350	562120	No
Tb927.11.2070	1	Tb927_11_v5	593928	593960	No
Tb927.11.2170	1	Tb927_11_v5	615864	615881	No
Tb927.11.2240	1	Tb927_11_v5	635655	635678	No
Tb927.11.2290	1	Tb927_11_v5	651396	651428	No
Tb927.11.2350	1	Tb927_11_v5	675405	675419	No
Tb927.11.2350	2	Tb927_11_v5	675481	675582	No
Tb927.11.2480	1	Tb927_11_v5	729627	729571	No
Tb927.11.2480	2	Tb927_11_v5	729634	729485	No
Tb927.11.2480	3	Tb927_11_v5	729471	729391	No
Tb927.11.2600	1	Tb927_11_v5	765621	765553	No
Tb927.11.2720	1	Tb927_11_v5	800951	800940	No
Tb927.11.2750	1	Tb927_11_v5	808782	808621	No
Tb927.11.2920	1	Tb927_11_v5	855326	855291	No
Tb927.11.2920	2	Tb927_11_v5	855278	855270	No
Tb927.11.2920	3	Tb927_11_v5	855300	855238	No
Tb927.11.2920	4	Tb927_11_v5	855159	855133	No
Tb927.11.2920	5	Tb927_11_v5	855114	855103	No
Tb927.11.2920	6	Tb927_11_v5	855136	855059	No
Tb927.11.2920	7	Tb927_11_v5	855083	855051	No
Tb927.11.2920	8	Tb927_11_v5	855058	854966	No
Tb927.11.3010	1	Tb927_11_v5	869932	869879	No
Tb927.11.3020	1	Tb927_11_v5	872589	872560	No
Tb927.1.1310	1	Tb927_01_v4	339543	339569	No
Tb927.11.3110	1	Tb927_11_v5	887728	887690	No
Tb927.11.3110	2	Tb927_11_v5	887781	887677	No
Tb927.11.3110	3	Tb927_11_v5	887687	887616	No
Tb927.11.3110	4	Tb927_11_v5	887613	887605	No
Tb927.11.3110	5	Tb927_11_v5	887556	887548	No
Tb927.11.3110	6	Tb927_11_v5	887511	887491	No
Tb927.11.3110	7	Tb927_11_v5	887494	887351	No
Tb927.11.3200	1	Tb927_11_v5	909758	909747	No
Tb927.11.3200	2	Tb927_11_v5	909703	909518	No
Tb927.11.3200	3	Tb927_11_v5	909585	909475	No
Tb927.11.3200	4	Tb927_11_v5	909563	909444	No
Tb927.11.3200	5	Tb927_11_v5	909475	909440	No
Tb927.11.3200	6	Tb927_11_v5	909400	909362	No
Tb927.11.3200	7	Tb927_11_v5	909208	909188	No
Tb927.11.3200	8	Tb927_11_v5	909365	909114	No
Tb927.11.3450	1	Tb927_11_v5	1021882	1021902	No
Tb927.11.3510	1	Tb927_11_v5	1038725	1038769	No
Tb927.11.3510	2	Tb927_11_v5	1038822	1038875	No
Tb927.11.3510	3	Tb927_11_v5	1038872	1038916	No
Tb927.11.3510	4	Tb927_11_v5	1038796	1038966	No
Tb927.11.3510	5	Tb927_11_v5	1039001	1039033	No
Tb927.11.3510	6	Tb927_11_v5	1039020	1039076	No
Tb927.11.3530	1	Tb927_11_v5	1043881	1043982	No
Tb927.11.3530	2	Tb927_11_v5	1044017	1044028	No
Tb927.11.3530	3	Tb927_11_v5	1043979	1044053	No
Tb927.11.3530	4	Tb927_11_v5	1044046	1044126	No
Tb927.11.3530	5	Tb927_11_v5	1044111	1044194	No
Tb927.11.3530	6	Tb927_11_v5	1044251	1044304	No
Tb927.11.3530	7	Tb927_11_v5	1044223	1044504	No
Tb927.11.410	1	Tb927_11_v5	94634	94626	No
Tb927.11.4120	1	Tb927_11_v5	1204438	1204479	No
Tb927.11.4270	1	Tb927_11_v5	1245713	1245696	No
Tb927.11.4360	1	Tb927_11_v5	1265724	1265653	No
Tb927.11.4390	1	Tb927_11_v5	1275445	1275401	No
Tb927.11.4630	1	Tb927_11_v5	1333845	1333868	No
Tb927.11.4790	1	Tb927_11_v5	1379860	1379973	No
Tb927.11.4790	2	Tb927_11_v5	1379974	1380003	No
Tb927.1.1480	1	Tb927_01_v4	369697	369732	No
Tb927.1.1480	2	Tb927_01_v4	369750	369875	No
Tb927.11.490	1	Tb927_11_v5	113035	113006	No
Tb927.11.490	2	Tb927_11_v5	112959	112948	No
Tb927.11.490	3	Tb927_11_v5	112703	112692	No
Tb927.11.490	4	Tb927_11_v5	112653	112612	No
Tb927.11.490	5	Tb927_11_v5	112753	112556	No
Tb927.11.490	6	Tb927_11_v5	112505	112479	No
Tb927.11.490	7	Tb927_11_v5	112590	112453	No
Tb927.11.490	8	Tb927_11_v5	112468	112403	No
Tb927.11.490	9	Tb927_11_v5	112452	112186	No
Tb927.11.5020	1	Tb927_11_v5	1431475	1431489	No
Tb927.11.5160	1	Tb927_11_v5	1472253	1472276	No
Tb927.11.5160	2	Tb927_11_v5	1472423	1472455	No
Tb927.11.5160	3	Tb927_11_v5	1472461	1472595	No
Tb927.11.5240	2	Tb927_11_v5	1492610	1492717	No
Tb927.11.5260	1	Tb927_11_v5	1500526	1500561	No
Tb927.11.560	2	Tb927_11_v5	143126	143049	No
Tb927.11.5620	1	Tb927_11_v5	1588946	1589026	No
Tb927.1.1570	1	Tb927_01_v4	403040	403048	No
Tb927.1.1570	2	Tb927_01_v4	403045	403068	No
Tb927.1.1570	3	Tb927_01_v4	403075	403083	No
Tb927.1.1570	4	Tb927_01_v4	403200	403265	No
Tb927.11.590	1	Tb927_11_v5	146474	146451	No
Tb927.11.590	2	Tb927_11_v5	146454	146422	No
Tb927.11.590	3	Tb927_11_v5	146340	146293	No
Tb927.11.590	4	Tb927_11_v5	146428	146222	No
Tb927.11.590	5	Tb927_11_v5	146114	146037	No
Tb927.11.6000	1	Tb927_11_v5	1701372	1701343	No
Tb927.1.1610	1	Tb927_01_v4	411257	411271	No
Tb927.11.6150	1	Tb927_11_v5	1734009	1733935	No
Tb927.1.1660	1	Tb927_01_v4	418810	418839	No
Tb927.11.660	1	Tb927_11_v5	162577	162548	No
Tb927.11.6690	1	Tb927_11_v5	1890478	1890428	No
Tb927.11.6770	1	Tb927_11_v5	1913006	1912989	No
Tb927.11.6820	1	Tb927_11_v5	1925752	1925630	No
Tb927.11.6900	1	Tb927_11_v5	1946859	1946647	No
Tb927.11.7030	1	Tb927_11_v5	1980036	1980004	No
Tb927.11.7050	1	Tb927_11_v5	1982795	1982772	No
Tb927.11.7070	1	Tb927_11_v5	1987836	1987711	No
Tb927.11.7090	1	Tb927_11_v5	1990713	1990687	No
Tb927.11.7090	2	Tb927_11_v5	1990673	1990659	No
Tb927.11.7090	3	Tb927_11_v5	1990780	1990616	No
Tb927.11.7090	4	Tb927_11_v5	1990455	1990435	No
Tb927.11.7090	5	Tb927_11_v5	1990498	1990373	No
Tb927.11.7090	6	Tb927_11_v5	1990270	1990103	No
Tb927.11.7090	7	Tb927_11_v5	1990592	1989984	No
Tb927.11.710	1	Tb927_11_v5	172308	172285	No
Tb927.11.7130	1	Tb927_11_v5	1999872	1999819	No
Tb927.11.7211	1	Tb927_11_v5	2021175	2021131	No
Tb927.11.7211	10	Tb927_11_v5	2020349	2020329	No
Tb927.11.7211	11	Tb927_11_v5	2020316	2020287	No
Tb927.11.7211	12	Tb927_11_v5	2020353	2020267	No
Tb927.11.7211	2	Tb927_11_v5	2021031	2020996	No
Tb927.11.7211	3	Tb927_11_v5	2020988	2020908	No
Tb927.11.7211	4	Tb927_11_v5	2020618	2020589	No
Tb927.11.7211	5	Tb927_11_v5	2020570	2020556	No
Tb927.11.7211	6	Tb927_11_v5	2020559	2020536	No
Tb927.11.7211	7	Tb927_11_v5	2020581	2020489	No
Tb927.11.7211	8	Tb927_11_v5	2020484	2020428	No
Tb927.11.7211	9	Tb927_11_v5	2020462	2020400	No
Tb927.11.7230	1	Tb927_11_v5	2045741	2045968	No
Tb927.11.7380	1	Tb927_11_v5	2077771	2077821	No
Tb927.11.7400	1	Tb927_11_v5	2083520	2083549	No
Tb927.11.750	1	Tb927_11_v5	185318	185377	No
Tb927.11.750	2	Tb927_11_v5	185314	185388	No
Tb927.11.7660	1	Tb927_11_v5	2171862	2171806	No
Tb927.11.7680	1	Tb927_11_v5	2176587	2176525	No
Tb927.11.7690	1	Tb927_11_v5	2180371	2180333	No
Tb927.11.7840	1	Tb927_11_v5	2222986	2222972	No
Tb927.11.7840	2	Tb927_11_v5	2222938	2222930	No
Tb927.11.7840	3	Tb927_11_v5	2222933	2222886	No
Tb927.11.7840	4	Tb927_11_v5	2222907	2222839	No
Tb927.11.7840	5	Tb927_11_v5	2222836	2222753	No
Tb927.11.7870	1	Tb927_11_v5	2231433	2231392	No
Tb927.11.7880	1	Tb927_11_v5	2232383	2232294	No
Tb927.11.7950	1	Tb927_11_v5	2242549	2242532	No
Tb927.11.8010	1	Tb927_11_v5	2253956	2254003	No
Tb927.11.8010	2	Tb927_11_v5	2254003	2254098	No
Tb927.11.8110	1	Tb927_11_v5	2272735	2272839	No
Tb927.11.8210	1	Tb927_11_v5	2306690	2306728	No
Tb927.11.8240	1	Tb927_11_v5	2315930	2315953	No
Tb927.11.8240	2	Tb927_11_v5	2316359	2316379	No
Tb927.11.8400	1	Tb927_11_v5	2353979	2354035	No
Tb927.11.8400	2	Tb927_11_v5	2354146	2354214	No
Tb927.11.8400	3	Tb927_11_v5	2354327	2354446	No
Tb927.11.8460	1	Tb927_11_v5	2368212	2368235	No
Tb927.11.8760	1	Tb927_11_v5	2408331	2408366	No
Tb927.1.1880	1	Tb927_01_v4	483992	484045	No
Tb927.11.8820	1	Tb927_11_v5	2419923	2420042	No
Tb927.11.8820	2	Tb927_11_v5	2420046	2420180	No
Tb927.11.8820	3	Tb927_11_v5	2420132	2420206	No
Tb927.11.8820	4	Tb927_11_v5	2420312	2420338	No
Tb927.11.8820	5	Tb927_11_v5	2420071	2420421	No
Tb927.11.8820	6	Tb927_11_v5	2420515	2420559	No
Tb927.11.8820	7	Tb927_11_v5	2420406	2420717	No
Tb927.1.1890	1	Tb927_01_v4	488813	488926	No
Tb927.1.1890	2	Tb927_01_v4	488916	489014	No
Tb927.11.8940	1	Tb927_11_v5	2450892	2450915	No
Tb927.11.9090	1	Tb927_11_v5	2490078	2490119	No
Tb927.11.9090	2	Tb927_11_v5	2490204	2490302	No
Tb927.11.9090	3	Tb927_11_v5	2490302	2490358	No
Tb927.11.9090	4	Tb927_11_v5	2490337	2490453	No
Tb927.11.9090	5	Tb927_11_v5	2490453	2490581	No
Tb927.11.9090	6	Tb927_11_v5	2490556	2490624	No
Tb927.11.9260	1	Tb927_11_v5	2542123	2542140	No
Tb927.11.9260	2	Tb927_11_v5	2542195	2542215	No
Tb927.11.9260	3	Tb927_11_v5	2542238	2542285	No
Tb927.11.9260	4	Tb927_11_v5	2542296	2542388	No
Tb927.11.9260	5	Tb927_11_v5	2542435	2542446	No
Tb927.11.9260	6	Tb927_11_v5	2542367	2542513	No
Tb927.11.9260	7	Tb927_11_v5	2542543	2542665	No
Tb927.11.9260	9	Tb927_11_v5	2542515	2542802	No
Tb927.1.1940	1	Tb927_01_v4	511484	511519	No
Tb927.11.9460	2	Tb927_11_v5	2588843	2588664	No
Tb927.11.9660	1	Tb927_11_v5	2625841	2625782	No
Tb927.11.9800	1	Tb927_11_v5	2649248	2649234	No
Tb927.11.9810	1	Tb927_11_v5	2650229	2650215	No
Tb927.11.9840	1	Tb927_11_v5	2660430	2660465	No
Tb927.11.9870	1	Tb927_11_v5	2663297	2663329	No
Tb927.11.9870	10	Tb927_11_v5	2663980	2664102	No
Tb927.11.9870	11	Tb927_11_v5	2664126	2664203	No
Tb927.11.9870	12	Tb927_11_v5	2664188	2664211	No
Tb927.11.9870	13	Tb927_11_v5	2664215	2664319	No
Tb927.11.9870	14	Tb927_11_v5	2664371	2664394	No
Tb927.11.9870	15	Tb927_11_v5	2664307	2664435	No
Tb927.11.9870	2	Tb927_11_v5	2663358	2663459	No
Tb927.11.9870	3	Tb927_11_v5	2663417	2663512	No
Tb927.11.9870	4	Tb927_11_v5	2663509	2663580	No
Tb927.11.9870	5	Tb927_11_v5	2663513	2663626	No
Tb927.11.9870	6	Tb927_11_v5	2663583	2663702	No
Tb927.11.9870	7	Tb927_11_v5	2663761	2663802	No
Tb927.11.9870	8	Tb927_11_v5	2663739	2663849	No
Tb927.11.9870	9	Tb927_11_v5	2663809	2663910	No
Tb927.11.990	1	Tb927_11_v5	254967	254984	No
Tb927.11.990	2	Tb927_11_v5	254985	255062	No
Tb927.11.990	3	Tb927_11_v5	255114	255134	No
Tb927.11.990	4	Tb927_11_v5	255034	255195	No
Tb927.11.990	5	Tb927_11_v5	255206	255301	No
Tb927.11.990	6	Tb927_11_v5	255298	255342	No
Tb927.11.990	7	Tb927_11_v5	255246	255356	No
Tb927.11.990	8	Tb927_11_v5	255357	255422	No
Tb927.11.9990	1	Tb927_11_v5	2691302	2691331	No
Tb927.1.2000	1	Tb927_01_v4	518624	518638	No
Tb927.1.2000	2	Tb927_01_v4	518747	518758	No
Tb927.1.2000	3	Tb927_01_v4	518793	518834	No
Tb927.1.2000	4	Tb927_01_v4	518831	518872	No
Tb927.1.2000	5	Tb927_01_v4	518860	519078	No
Tb927.1.2070	1	Tb927_01_v4	525398	525312	Yes
Tb927.1.2070	2	Tb927_01_v4	525318	525301	Yes
Tb927.1.2070	3	Tb927_01_v4	525311	525276	Yes
Tb927.1.2200	1	Tb927_01_v4	559239	559367	No
Tb927.1.2200	2	Tb927_01_v4	559392	559403	No
Tb927.1.2200	3	Tb927_01_v4	559373	559534	No
Tb927.1.2290	1	Tb927_01_v4	566390	566425	No
Tb927.1.2290	2	Tb927_01_v4	566440	566448	No
Tb927.1.2290	3	Tb927_01_v4	566560	566574	No
Tb927.1.2290	4	Tb927_01_v4	566581	566589	No
Tb927.1.2290	5	Tb927_01_v4	566436	566621	No
Tb927.1.2290	6	Tb927_01_v4	566597	566653	No
Tb927.1.2290	7	Tb927_01_v4	566710	566721	No
Tb927.1.2290	8	Tb927_01_v4	566722	566826	No
Tb927.1.2420	1	Tb927_01_v4	589439	589510	No
Tb927.1.2420	10	Tb927_01_v4	590591	590638	No
Tb927.1.2420	11	Tb927_01_v4	590660	590668	No
Tb927.1.2420	12	Tb927_01_v4	590700	590717	No
Tb927.1.2420	13	Tb927_01_v4	590696	590812	No
Tb927.1.2420	14	Tb927_01_v4	590692	591000	No
Tb927.1.2420	15	Tb927_01_v4	590997	591020	No
Tb927.1.2420	16	Tb927_01_v4	591175	591216	No
Tb927.1.2420	2	Tb927_01_v4	589428	589574	No
Tb927.1.2420	3	Tb927_01_v4	589396	589584	No
Tb927.1.2420	4	Tb927_01_v4	589675	589707	No
Tb927.1.2420	5	Tb927_01_v4	589658	589963	No
Tb927.1.2420	6	Tb927_01_v4	589800	590072	No
Tb927.1.2420	7	Tb927_01_v4	589786	590085	No
Tb927.1.2420	8	Tb927_01_v4	590274	590324	No
Tb927.1.2420	9	Tb927_01_v4	590523	590537	No
Tb927.1.2610	1	Tb927_01_v4	613969	614025	No
Tb927.1.2640	1	Tb927_01_v4	616214	616237	No
Tb927.1.2700	1	Tb927_01_v4	622179	622202	No
Tb927.1.2740	1	Tb927_01_v4	631159	631266	No
Tb927.1.275	1	Tb927_01_v4	107328	107345	Yes
Tb927.1.275	10	Tb927_01_v4	107916	107948	Yes
Tb927.1.275	11	Tb927_01_v4	107764	107997	Yes
Tb927.1.275	12	Tb927_01_v4	107825	108049	Yes
Tb927.1.275	2	Tb927_01_v4	107353	107388	Yes
Tb927.1.275	3	Tb927_01_v4	107361	107540	Yes
Tb927.1.275	4	Tb927_01_v4	107582	107596	Yes
Tb927.1.275	5	Tb927_01_v4	107530	107610	Yes
Tb927.1.275	6	Tb927_01_v4	107659	107679	Yes
Tb927.1.275	7	Tb927_01_v4	107663	107698	Yes
Tb927.1.275	8	Tb927_01_v4	107807	107815	Yes
Tb927.1.275	9	Tb927_01_v4	107841	107882	Yes
Tb927.1.2950	1	Tb927_01_v4	655582	655701	No
Tb927.1.2950	2	Tb927_01_v4	655604	655744	No
Tb927.1.2980	1	Tb927_01_v4	658596	658628	No
Tb927.1.2980	2	Tb927_01_v4	658660	658785	No
Tb927.1.2980	3	Tb927_01_v4	658782	658808	No
Tb927.1.2980	4	Tb927_01_v4	658853	658861	No
Tb927.1.2980	5	Tb927_01_v4	658831	658959	No
Tb927.1.2980	6	Tb927_01_v4	658919	659002	No
Tb927.1.320	1	Tb927_01_v4	130245	130313	Yes
Tb927.1.330	1	Tb927_01_v4	131948	131880	Yes
Tb927.1.3320	1	Tb927_01_v4	723755	723781	No
Tb927.1.3320	10	Tb927_01_v4	724284	724475	No
Tb927.1.3320	2	Tb927_01_v4	723788	723817	No
Tb927.1.3320	3	Tb927_01_v4	723826	723906	No
Tb927.1.3320	4	Tb927_01_v4	723848	724006	No
Tb927.1.3320	5	Tb927_01_v4	724100	724225	No
Tb927.1.3320	6	Tb927_01_v4	724227	724253	No
Tb927.1.3320	7	Tb927_01_v4	724258	724287	No
Tb927.1.3320	8	Tb927_01_v4	724265	724339	No
Tb927.1.3320	9	Tb927_01_v4	724345	724398	No
Tb927.1.3360	1	Tb927_01_v4	729131	728994	No
Tb927.1.3360	2	Tb927_01_v4	728918	728859	No
Tb927.1.3360	3	Tb927_01_v4	729064	728843	No
Tb927.1.3360	4	Tb927_01_v4	728836	728795	No
Tb927.1.3360	5	Tb927_01_v4	728934	728785	No
Tb927.1.3360	6	Tb927_01_v4	728752	728669	No
Tb927.1.340	1	Tb927_01_v4	132195	132254	No
Tb927.1.340	2	Tb927_01_v4	132305	132337	No
Tb927.1.3460	1	Tb927_01_v4	740893	740873	No
Tb927.1.3460	2	Tb927_01_v4	740690	740649	No
Tb927.1.3460	3	Tb927_01_v4	740652	740617	No
Tb927.1.3460	4	Tb927_01_v4	740642	740610	No
Tb927.1.360	1	Tb927_01_v4	136570	136538	No
Tb927.1.360	2	Tb927_01_v4	136498	136469	No
Tb927.1.360	3	Tb927_01_v4	136541	136440	No
Tb927.1.360	4	Tb927_01_v4	136432	136406	No
Tb927.1.3670	1	Tb927_01_v4	776288	776350	No
Tb927.1.3670	2	Tb927_01_v4	776442	776498	No
Tb927.1.3670	3	Tb927_01_v4	776453	776536	No
Tb927.1.3670	4	Tb927_01_v4	776508	776564	No
Tb927.1.3670	5	Tb927_01_v4	776518	776577	No
Tb927.1.3750	1	Tb927_01_v4	805194	805186	No
Tb927.1.3750	10	Tb927_01_v4	804819	804703	No
Tb927.1.3750	11	Tb927_01_v4	804678	804646	No
Tb927.1.3750	12	Tb927_01_v4	804743	804618	No
Tb927.1.3750	13	Tb927_01_v4	804630	804526	No
Tb927.1.3750	14	Tb927_01_v4	804598	804509	No
Tb927.1.3750	15	Tb927_01_v4	804469	804413	No
Tb927.1.3750	16	Tb927_01_v4	804521	804408	No
Tb927.1.3750	17	Tb927_01_v4	804352	804329	No
Tb927.1.3750	18	Tb927_01_v4	804308	804264	No
Tb927.1.3750	19	Tb927_01_v4	804218	804111	No
Tb927.1.3750	2	Tb927_01_v4	805179	805147	No
Tb927.1.3750	20	Tb927_01_v4	804240	804058	No
Tb927.1.3750	22	Tb927_01_v4	804080	803784	No
Tb927.1.3750	3	Tb927_01_v4	805204	805127	No
Tb927.1.3750	4	Tb927_01_v4	805134	805075	No
Tb927.1.3750	5	Tb927_01_v4	804983	804945	No
Tb927.1.3750	6	Tb927_01_v4	805105	804938	No
Tb927.1.3750	7	Tb927_01_v4	805005	804928	No
Tb927.1.3750	8	Tb927_01_v4	804869	804822	No
Tb927.1.3750	9	Tb927_01_v4	804781	804743	No
Tb927.1.380	1	Tb927_01_v4	146433	146407	No
Tb927.1.380	10	Tb927_01_v4	145925	145917	No
Tb927.1.380	11	Tb927_01_v4	145939	145877	No
Tb927.1.380	12	Tb927_01_v4	145731	145705	No
Tb927.1.380	13	Tb927_01_v4	145865	145695	No
Tb927.1.380	14	Tb927_01_v4	145792	145673	No
Tb927.1.380	15	Tb927_01_v4	145685	145656	No
Tb927.1.380	16	Tb927_01_v4	145626	145618	No
Tb927.1.380	17	Tb927_01_v4	145567	145508	No
Tb927.1.380	18	Tb927_01_v4	145545	145498	No
Tb927.1.380	19	Tb927_01_v4	145511	145473	No
Tb927.1.380	2	Tb927_01_v4	146399	146322	No
Tb927.1.380	20	Tb927_01_v4	145501	145448	No
Tb927.1.380	21	Tb927_01_v4	145476	145429	No
Tb927.1.380	22	Tb927_01_v4	145429	145421	No
Tb927.1.380	23	Tb927_01_v4	145286	145266	No
Tb927.1.380	24	Tb927_01_v4	145407	145252	No
Tb927.1.380	25	Tb927_01_v4	145193	145182	No
Tb927.1.380	3	Tb927_01_v4	146317	146213	No
Tb927.1.380	4	Tb927_01_v4	146226	146191	No
Tb927.1.380	5	Tb927_01_v4	146175	146143	No
Tb927.1.380	6	Tb927_01_v4	146143	146048	No
Tb927.1.380	7	Tb927_01_v4	146216	146043	No
Tb927.1.380	8	Tb927_01_v4	146029	145967	No
Tb927.1.380	9	Tb927_01_v4	146016	145963	No
Tb927.1.3840	1	Tb927_01_v4	818730	818777	No
Tb927.1.3940	1	Tb927_01_v4	837341	837388	No
Tb927.1.4020	1	Tb927_01_v4	848890	848961	No
Tb927.1.4030	1	Tb927_01_v4	851064	851195	No
Tb927.1.4030	2	Tb927_01_v4	851215	851223	No
Tb927.1.4030	3	Tb927_01_v4	851223	851333	No
Tb927.1.4140	1	Tb927_01_v4	864716	864727	No
Tb927.1.4140	2	Tb927_01_v4	864790	864828	No
Tb927.1.4210	1	Tb927_01_v4	871411	871446	No
Tb927.1.4210	2	Tb927_01_v4	871443	871457	No
Tb927.1.4400	1	Tb927_01_v4	907881	907943	No
Tb927.1.4520	1	Tb927_01_v4	934725	934739	No
Tb927.1.4520	2	Tb927_01_v4	934908	934937	No
Tb927.1.4570	1	Tb927_01_v4	944283	944315	No
Tb927.1.4570	2	Tb927_01_v4	944427	944516	No
Tb927.1.4570	4	Tb927_01_v4	944678	944884	No
Tb927.1.4590	2	Tb927_01_v4	947741	947947	No
Tb927.1.4620	2	Tb927_01_v4	950868	951074	No
Tb927.1.4680	1	Tb927_01_v4	962429	962566	No
Tb927.1.470	1	Tb927_01_v4	180450	180545	No
Tb927.1.470	10	Tb927_01_v4	180811	180819	No
Tb927.1.470	11	Tb927_01_v4	180954	180974	No
Tb927.1.470	12	Tb927_01_v4	180833	180988	No
Tb927.1.470	13	Tb927_01_v4	181047	181058	No
Tb927.1.470	2	Tb927_01_v4	180511	180567	No
Tb927.1.470	3	Tb927_01_v4	180555	180584	No
Tb927.1.470	4	Tb927_01_v4	180614	180622	No
Tb927.1.470	5	Tb927_01_v4	180673	180732	No
Tb927.1.470	6	Tb927_01_v4	180695	180742	No
Tb927.1.470	7	Tb927_01_v4	180729	180767	No
Tb927.1.470	8	Tb927_01_v4	180739	180792	No
Tb927.1.470	9	Tb927_01_v4	180764	180811	No
Tb927.1.4830	1	Tb927_01_v4	986577	986591	No
Tb927.1.4850	1	Tb927_01_v4	988460	988483	No
Tb927.1.4850	2	Tb927_01_v4	988490	988570	No
Tb927.1.4850	3	Tb927_01_v4	988669	988725	No
Tb927.1.4850	4	Tb927_01_v4	988697	988768	No
Tb927.1.4850	5	Tb927_01_v4	988824	988841	No
Tb927.1.4850	6	Tb927_01_v4	988838	988873	No
Tb927.1.4850	7	Tb927_01_v4	988798	988932	No
Tb927.1.490	1	Tb927_01_v4	189664	189696	No
Tb927.1.490	2	Tb927_01_v4	189736	189765	No
Tb927.1.490	3	Tb927_01_v4	189693	189794	No
Tb927.1.490	4	Tb927_01_v4	189802	189828	No
Tb927.1.4920	1	Tb927_01_v4	996642	996653	No
Tb927.1.4930	1	Tb927_01_v4	998519	998502	No
Tb927.1.4930	2	Tb927_01_v4	998385	998323	No
Tb927.1.4930	3	Tb927_01_v4	998281	998225	No
Tb927.1.5020	1	Tb927_01_v4	1005932	1005943	No
Tb927.1.5020	10	Tb927_01_v4	1006665	1006709	No
Tb927.1.5020	11	Tb927_01_v4	1006679	1006723	No
Tb927.1.5020	12	Tb927_01_v4	1006782	1006817	No
Tb927.1.5020	13	Tb927_01_v4	1006823	1006894	No
Tb927.1.5020	14	Tb927_01_v4	1006965	1006997	No
Tb927.1.5020	15	Tb927_01_v4	1007045	1007053	No
Tb927.1.5020	16	Tb927_01_v4	1007128	1007154	No
Tb927.1.5020	17	Tb927_01_v4	1007148	1007213	No
Tb927.1.5020	18	Tb927_01_v4	1007197	1007217	No
Tb927.1.5020	19	Tb927_01_v4	1007222	1007395	No
Tb927.1.5020	2	Tb927_01_v4	1005948	1005965	No
Tb927.1.5020	3	Tb927_01_v4	1006111	1006128	No
Tb927.1.5020	4	Tb927_01_v4	1006166	1006174	No
Tb927.1.5020	5	Tb927_01_v4	1006206	1006241	No
Tb927.1.5020	6	Tb927_01_v4	1006336	1006374	No
Tb927.1.5020	7	Tb927_01_v4	1006328	1006396	No
Tb927.1.5020	8	Tb927_01_v4	1006407	1006571	No
Tb927.1.5020	9	Tb927_01_v4	1006378	1006575	No
Tb927.1.5050	1	Tb927_01_v4	1010967	1010987	No
Tb927.1.5050	10	Tb927_01_v4	1011604	1011633	No
Tb927.1.5050	11	Tb927_01_v4	1011626	1011703	No
Tb927.1.5050	12	Tb927_01_v4	1011884	1011913	No
Tb927.1.5050	13	Tb927_01_v4	1011864	1011935	No
Tb927.1.5050	14	Tb927_01_v4	1011932	1012084	No
Tb927.1.5050	15	Tb927_01_v4	1012038	1012154	No
Tb927.1.5050	2	Tb927_01_v4	1011206	1011220	No
Tb927.1.5050	3	Tb927_01_v4	1011248	1011262	No
Tb927.1.5050	4	Tb927_01_v4	1011280	1011360	No
Tb927.1.5050	5	Tb927_01_v4	1011391	1011456	No
Tb927.1.5050	6	Tb927_01_v4	1011496	1011504	No
Tb927.1.5050	7	Tb927_01_v4	1011348	1011539	No
Tb927.1.5050	8	Tb927_01_v4	1011536	1011622	No
Tb927.1.5050	9	Tb927_01_v4	1011582	1011626	No
Tb927.1.50	1	Tb927_01_v4	41368	41357	No
Tb927.1.50	2	Tb927_01_v4	41357	41328	No
Tb927.1.5150	1	Tb927_01_v4	1025250	1025288	No
Tb927.1.5150	2	Tb927_01_v4	1025281	1025310	No
Tb927.1.5150	3	Tb927_01_v4	1025375	1025407	No
Tb927.1.5150	4	Tb927_01_v4	1025462	1025488	No
Tb927.1.5180	1	Tb927_01_v4	1028704	1028730	No
Tb927.1.5235	1	Tb927_01_v4	1038143	1038178	Yes
Tb927.1.5235	2	Tb927_01_v4	1038157	1038231	Yes
Tb927.1.5235	3	Tb927_01_v4	1038197	1038262	Yes
Tb927.1.5235	4	Tb927_01_v4	1038271	1038282	Yes
Tb927.1.5235	6	Tb927_01_v4	1038302	1038433	Yes
Tb927.1.830	1	Tb927_01_v4	259684	259667	No
Tb927.1.890	1	Tb927_01_v4	279209	279198	No
Tb927.1.920	1	Tb927_01_v4	284676	284617	No
Tb927.1.930	1	Tb927_01_v4	285792	285751	No
Tb927.1.930	2	Tb927_01_v4	285745	285635	No
Tb927.1.930	3	Tb927_01_v4	285534	285502	No
Tb927.2.1050	1	Tb927_02_v4	176654	176610	Yes
Tb927.2.1050	2	Tb927_02_v4	176506	176396	Yes
Tb927.2.1050	3	Tb927_02_v4	176463	176308	Yes
Tb927.2.1050	4	Tb927_02_v4	176396	176292	Yes
Tb927.2.1060	1	Tb927_02_v4	178620	178600	Yes
Tb927.2.1060	2	Tb927_02_v4	178542	178504	Yes
Tb927.2.1060	3	Tb927_02_v4	178497	178486	Yes
Tb927.2.1060	4	Tb927_02_v4	178507	178367	Yes
Tb927.2.1060	5	Tb927_02_v4	178452	178315	Yes
Tb927.2.1060	6	Tb927_02_v4	178367	178275	Yes
Tb927.2.1110	1	Tb927_02_v4	190215	190192	Yes
Tb927.2.1110	10	Tb927_02_v4	189862	189812	Yes
Tb927.2.1110	11	Tb927_02_v4	189766	189698	Yes
Tb927.2.1110	12	Tb927_02_v4	189646	189572	Yes
Tb927.2.1110	13	Tb927_02_v4	189668	189525	Yes
Tb927.2.1110	2	Tb927_02_v4	190140	190126	Yes
Tb927.2.1110	3	Tb927_02_v4	190095	190078	Yes
Tb927.2.1110	4	Tb927_02_v4	190111	190070	Yes
Tb927.2.1110	5	Tb927_02_v4	190040	190011	Yes
Tb927.2.1110	6	Tb927_02_v4	190066	189983	Yes
Tb927.2.1110	7	Tb927_02_v4	189999	189928	Yes
Tb927.2.1110	8	Tb927_02_v4	189867	189859	Yes
Tb927.2.1110	9	Tb927_02_v4	189857	189834	Yes
Tb927.2.1130	1	Tb927_02_v4	197229	197119	Yes
Tb927.2.1130	2	Tb927_02_v4	197126	197031	Yes
Tb927.2.1130	9	Tb927_02_v4	197119	196601	Yes
Tb927.2.1150	1	Tb927_02_v4	203155	203105	Yes
Tb927.2.1150	2	Tb927_02_v4	203091	202975	Yes
Tb927.2.1150	3	Tb927_02_v4	203084	202911	Yes
Tb927.2.1200	1	Tb927_02_v4	219331	219308	Yes
Tb927.2.1200	10	Tb927_02_v4	218884	218816	Yes
Tb927.2.1200	11	Tb927_02_v4	218764	218687	Yes
Tb927.2.1200	12	Tb927_02_v4	218786	218640	Yes
Tb927.2.1200	13	Tb927_02_v4	218724	218575	Yes
Tb927.2.1200	2	Tb927_02_v4	219256	219233	Yes
Tb927.2.1200	3	Tb927_02_v4	219211	219194	Yes
Tb927.2.1200	4	Tb927_02_v4	219156	219127	Yes
Tb927.2.1200	5	Tb927_02_v4	219115	219044	Yes
Tb927.2.1200	6	Tb927_02_v4	219182	218988	Yes
Tb927.2.1200	7	Tb927_02_v4	218985	218977	Yes
Tb927.2.1200	8	Tb927_02_v4	218975	218952	Yes
Tb927.2.1200	9	Tb927_02_v4	218980	218930	Yes
Tb927.2.1250	1	Tb927_02_v4	229657	229677	No
Tb927.2.1250	10	Tb927_02_v4	229940	230014	No
Tb927.2.1250	11	Tb927_02_v4	229990	230019	No
Tb927.2.1250	2	Tb927_02_v4	229572	229760	No
Tb927.2.1250	3	Tb927_02_v4	229693	229770	No
Tb927.2.1250	4	Tb927_02_v4	229767	229775	No
Tb927.2.1250	5	Tb927_02_v4	229751	229795	No
Tb927.2.1250	6	Tb927_02_v4	229804	229863	No
Tb927.2.1250	7	Tb927_02_v4	229860	229925	No
Tb927.2.1250	8	Tb927_02_v4	229864	229932	No
Tb927.2.1250	9	Tb927_02_v4	229971	230006	No
Tb927.2.1260	1	Tb927_02_v4	230711	230728	Yes
Tb927.2.1260	10	Tb927_02_v4	231192	231200	Yes
Tb927.2.1260	11	Tb927_02_v4	231154	231204	Yes
Tb927.2.1260	12	Tb927_02_v4	231149	231235	Yes
Tb927.2.1260	13	Tb927_02_v4	231226	231267	Yes
Tb927.2.1260	14	Tb927_02_v4	231210	231443	Yes
Tb927.2.1260	2	Tb927_02_v4	230736	230771	Yes
Tb927.2.1260	3	Tb927_02_v4	230744	230809	Yes
Tb927.2.1260	4	Tb927_02_v4	230857	230877	Yes
Tb927.2.1260	5	Tb927_02_v4	230887	230925	Yes
Tb927.2.1260	6	Tb927_02_v4	230967	230981	Yes
Tb927.2.1260	7	Tb927_02_v4	230915	230995	Yes
Tb927.2.1260	8	Tb927_02_v4	231044	231064	Yes
Tb927.2.1260	9	Tb927_02_v4	231054	231083	Yes
Tb927.2.1290	1	Tb927_02_v4	235035	235112	No
Tb927.2.1290	2	Tb927_02_v4	235117	235134	No
Tb927.2.1290	3	Tb927_02_v4	235195	235206	No
Tb927.2.1600	1	Tb927_02_v4	307607	307587	No
Tb927.2.160	1	Tb927_02_v4	9691	9711	No
Tb927.2.160	10	Tb927_02_v4	10107	10316	No
Tb927.2.160	11	Tb927_02_v4	10291	10353	No
Tb927.2.160	12	Tb927_02_v4	10304	10357	No
Tb927.2.160	13	Tb927_02_v4	10381	10443	No
Tb927.2.160	14	Tb927_02_v4	10589	10615	No
Tb927.2.160	15	Tb927_02_v4	10552	10620	No
Tb927.2.160	16	Tb927_02_v4	10395	10625	No
Tb927.2.160	17	Tb927_02_v4	10635	10679	No
Tb927.2.160	18	Tb927_02_v4	10695	10703	No
Tb927.2.160	19	Tb927_02_v4	10754	10816	No
Tb927.2.160	2	Tb927_02_v4	9701	9724	No
Tb927.2.160	20	Tb927_02_v4	10776	10826	No
Tb927.2.160	21	Tb927_02_v4	10813	10851	No
Tb927.2.160	22	Tb927_02_v4	10823	10876	No
Tb927.2.160	23	Tb927_02_v4	10848	10895	No
Tb927.2.160	24	Tb927_02_v4	10895	10903	No
Tb927.2.160	25	Tb927_02_v4	10917	10955	No
Tb927.2.160	26	Tb927_02_v4	10959	10991	No
Tb927.2.160	27	Tb927_02_v4	11038	11058	No
Tb927.2.160	28	Tb927_02_v4	10913	11110	No
Tb927.2.160	29	Tb927_02_v4	11131	11142	No
Tb927.2.160	3	Tb927_02_v4	9782	9793	No
Tb927.2.160	4	Tb927_02_v4	9774	9809	No
Tb927.2.160	5	Tb927_02_v4	9887	9913	No
Tb927.2.160	6	Tb927_02_v4	9921	9998	No
Tb927.2.160	7	Tb927_02_v4	10003	10110	No
Tb927.2.160	8	Tb927_02_v4	10094	10177	No
Tb927.2.160	9	Tb927_02_v4	10177	10272	No
Tb927.2.1790	1	Tb927_02_v4	330807	330818	No
Tb927.2.1860	1	Tb927_02_v4	346979	347002	No
Tb927.2.1860	2	Tb927_02_v4	346963	347013	No
Tb927.2.2020	1	Tb927_02_v4	388685	388647	No
Tb927.2.2020	2	Tb927_02_v4	388663	388583	No
Tb927.2.2070	1	Tb927_02_v4	398416	398381	No
Tb927.2.2070	10	Tb927_02_v4	397822	397706	No
Tb927.2.2070	2	Tb927_02_v4	398337	398302	No
Tb927.2.2070	3	Tb927_02_v4	398292	398242	No
Tb927.2.2070	4	Tb927_02_v4	398318	398154	No
Tb927.2.2070	5	Tb927_02_v4	398151	398080	No
Tb927.2.2070	6	Tb927_02_v4	398104	398072	No
Tb927.2.2070	7	Tb927_02_v4	398052	398044	No
Tb927.2.2070	8	Tb927_02_v4	397950	397909	No
Tb927.2.2070	9	Tb927_02_v4	397955	397833	No
Tb927.2.2220	1	Tb927_02_v4	425229	425185	No
Tb927.2.2500	1	Tb927_02_v4	493648	493631	No
Tb927.2.2910	1	Tb927_02_v4	554995	555048	No
Tb927.2.2920	1	Tb927_02_v4	556795	556815	No
Tb927.2.300	1	Tb927_02_v4	45655	45632	Yes
Tb927.2.300	10	Tb927_02_v4	45202	45134	Yes
Tb927.2.300	11	Tb927_02_v4	45104	45006	Yes
Tb927.2.300	12	Tb927_02_v4	45082	44894	Yes
Tb927.2.300	2	Tb927_02_v4	45580	45566	Yes
Tb927.2.300	3	Tb927_02_v4	45535	45518	Yes
Tb927.2.300	4	Tb927_02_v4	45632	45510	Yes
Tb927.2.300	5	Tb927_02_v4	45480	45451	Yes
Tb927.2.300	6	Tb927_02_v4	45439	45368	Yes
Tb927.2.300	7	Tb927_02_v4	45506	45306	Yes
Tb927.2.300	8	Tb927_02_v4	45293	45270	Yes
Tb927.2.300	9	Tb927_02_v4	45298	45248	Yes
Tb927.2.3090	1	Tb927_02_v4	581137	581193	No
Tb927.2.3090	2	Tb927_02_v4	581154	581252	No
Tb927.2.3190	1	Tb927_02_v4	591019	591051	No
Tb927.2.3190	10	Tb927_02_v4	591888	591926	No
Tb927.2.3190	2	Tb927_02_v4	591045	591059	No
Tb927.2.3190	3	Tb927_02_v4	591357	591386	No
Tb927.2.3190	4	Tb927_02_v4	591353	591442	No
Tb927.2.3190	5	Tb927_02_v4	591277	591543	No
Tb927.2.3190	6	Tb927_02_v4	591613	591681	No
Tb927.2.3190	7	Tb927_02_v4	591707	591715	No
Tb927.2.3190	8	Tb927_02_v4	591736	591756	No
Tb927.2.3190	9	Tb927_02_v4	591753	591806	No
Tb927.2.3330	1	Tb927_02_v4	617414	617428	No
Tb927.2.3330	2	Tb927_02_v4	617516	617605	No
Tb927.2.3970	1	Tb927_02_v4	700067	699966	No
Tb927.2.3970	2	Tb927_02_v4	699932	699876	No
Tb927.2.3970	3	Tb927_02_v4	699969	699829	No
Tb927.2.4000	1	Tb927_02_v4	707454	707356	No
Tb927.2.4000	2	Tb927_02_v4	707363	707352	No
Tb927.2.4000	3	Tb927_02_v4	707352	707311	No
Tb927.2.4000	4	Tb927_02_v4	707199	707173	No
Tb927.2.420	1	Tb927_02_v4	76639	76616	Yes
Tb927.2.420	10	Tb927_02_v4	76088	75990	Yes
Tb927.2.420	11	Tb927_02_v4	76066	75878	Yes
Tb927.2.420	2	Tb927_02_v4	76564	76550	Yes
Tb927.2.420	3	Tb927_02_v4	76519	76502	Yes
Tb927.2.420	4	Tb927_02_v4	76464	76435	Yes
Tb927.2.420	5	Tb927_02_v4	76423	76352	Yes
Tb927.2.420	6	Tb927_02_v4	76490	76290	Yes
Tb927.2.420	7	Tb927_02_v4	76277	76254	Yes
Tb927.2.420	8	Tb927_02_v4	76282	76232	Yes
Tb927.2.420	9	Tb927_02_v4	76186	76118	Yes
Tb927.2.4400	1	Tb927_02_v4	782008	781988	No
Tb927.2.4460	1	Tb927_02_v4	790734	790660	No
Tb927.2.460	1	Tb927_02_v4	86369	86343	Yes
Tb927.2.460	10	Tb927_02_v4	85925	85857	Yes
Tb927.2.460	11	Tb927_02_v4	85805	85731	Yes
Tb927.2.460	12	Tb927_02_v4	85827	85684	Yes
Tb927.2.460	2	Tb927_02_v4	86294	86271	Yes
Tb927.2.460	3	Tb927_02_v4	86249	86232	Yes
Tb927.2.460	4	Tb927_02_v4	86194	86165	Yes
Tb927.2.460	5	Tb927_02_v4	86153	86082	Yes
Tb927.2.460	6	Tb927_02_v4	86220	86026	Yes
Tb927.2.460	7	Tb927_02_v4	86041	86015	Yes
Tb927.2.460	8	Tb927_02_v4	86013	85993	Yes
Tb927.2.460	9	Tb927_02_v4	86018	85971	Yes
Tb927.2.4840	1	Tb927_02_v4	860526	860506	No
Tb927.2.490	1	Tb927_02_v4	97472	97449	Yes
Tb927.2.490	10	Tb927_02_v4	96893	96705	Yes
Tb927.2.490	2	Tb927_02_v4	97397	97374	Yes
Tb927.2.490	3	Tb927_02_v4	97352	97335	Yes
Tb927.2.490	4	Tb927_02_v4	97256	97185	Yes
Tb927.2.490	5	Tb927_02_v4	97114	97106	Yes
Tb927.2.490	6	Tb927_02_v4	97323	97081	Yes
Tb927.2.490	7	Tb927_02_v4	97109	97059	Yes
Tb927.2.490	8	Tb927_02_v4	97013	96945	Yes
Tb927.2.490	9	Tb927_02_v4	96915	96817	Yes
Tb927.2.4950	1	Tb927_02_v4	876905	876801	No
Tb927.2.4950	2	Tb927_02_v4	876761	876750	No
Tb927.2.4950	3	Tb927_02_v4	876978	876706	No
Tb927.2.4950	4	Tb927_02_v4	876706	876677	No
Tb927.2.4950	5	Tb927_02_v4	876749	876456	No
Tb927.2.4950	6	Tb927_02_v4	876466	876380	No
Tb927.2.5120	1	Tb927_02_v4	905696	905752	No
Tb927.2.5180	1	Tb927_02_v4	912586	912600	No
Tb927.2.540	1	Tb927_02_v4	108103	108080	Yes
Tb927.2.540	10	Tb927_02_v4	107740	107690	Yes
Tb927.2.540	11	Tb927_02_v4	107584	107576	Yes
Tb927.2.540	12	Tb927_02_v4	107546	107448	Yes
Tb927.2.540	2	Tb927_02_v4	108028	108014	Yes
Tb927.2.540	3	Tb927_02_v4	107983	107966	Yes
Tb927.2.540	4	Tb927_02_v4	107928	107899	Yes
Tb927.2.540	5	Tb927_02_v4	107954	107871	Yes
Tb927.2.540	6	Tb927_02_v4	107887	107858	Yes
Tb927.2.540	7	Tb927_02_v4	107851	107816	Yes
Tb927.2.540	8	Tb927_02_v4	107745	107737	Yes
Tb927.2.540	9	Tb927_02_v4	107735	107712	Yes
Tb927.2.5750	1	Tb927_02_v4	1031805	1031816	No
Tb927.2.5750	2	Tb927_02_v4	1031885	1031911	No
Tb927.2.5930	1	Tb927_02_v4	1078085	1078105	No
Tb927.2.5950	1	Tb927_02_v4	1080195	1080233	No
Tb927.2.6350	1	Tb927_02_v4	1166377	1166394	Yes
Tb927.2.6350	2	Tb927_02_v4	1166361	1166417	Yes
Tb927.2.660	1	Tb927_02_v4	119504	119521	Yes
Tb927.2.660	10	Tb927_02_v4	119983	119991	Yes
Tb927.2.660	11	Tb927_02_v4	119945	119995	Yes
Tb927.2.660	12	Tb927_02_v4	120017	120058	Yes
Tb927.2.660	13	Tb927_02_v4	120092	120124	Yes
Tb927.2.660	14	Tb927_02_v4	119940	120149	Yes
Tb927.2.660	15	Tb927_02_v4	120001	120234	Yes
Tb927.2.660	2	Tb927_02_v4	119529	119585	Yes
Tb927.2.660	25	Tb927_02_v4	120218	120748	Yes
Tb927.2.660	3	Tb927_02_v4	119537	119608	Yes
Tb927.2.660	4	Tb927_02_v4	119648	119716	Yes
Tb927.2.660	5	Tb927_02_v4	119758	119772	Yes
Tb927.2.660	6	Tb927_02_v4	119706	119786	Yes
Tb927.2.660	7	Tb927_02_v4	119835	119855	Yes
Tb927.2.660	8	Tb927_02_v4	119839	119874	Yes
Tb927.2.660	9	Tb927_02_v4	119816	119911	Yes
Tb927.2.680	1	Tb927_02_v4	124245	124343	No
Tb927.2.680	2	Tb927_02_v4	124362	124442	No
Tb927.2.680	3	Tb927_02_v4	124490	124510	No
Tb927.2.680	4	Tb927_02_v4	124288	124524	No
Tb927.2.680	5	Tb927_02_v4	124583	124594	No
Tb927.2.900	1	Tb927_02_v4	151964	151984	No
Tb927.2.900	10	Tb927_02_v4	152297	152326	No
Tb927.2.900	2	Tb927_02_v4	151879	152067	No
Tb927.2.900	3	Tb927_02_v4	152074	152082	No
Tb927.2.900	4	Tb927_02_v4	152058	152102	No
Tb927.2.900	5	Tb927_02_v4	152000	152170	No
Tb927.2.900	6	Tb927_02_v4	152167	152232	No
Tb927.2.900	7	Tb927_02_v4	152171	152239	No
Tb927.2.900	8	Tb927_02_v4	152278	152313	No
Tb927.2.900	9	Tb927_02_v4	152247	152321	No
Tb927.2.980	1	Tb927_02_v4	167746	167874	Yes
Tb927.2.980	2	Tb927_02_v4	167846	167914	Yes
Tb927.3.1160	1	Tb927_03_v4	281156	281167	No
Tb927.3.120	1	Tb927_03_v4	2549	2575	No
Tb927.3.120	2	Tb927_03_v4	2572	2628	No
Tb927.3.120	3	Tb927_03_v4	2619	2678	No
Tb927.3.1220	1	Tb927_03_v4	304051	304107	No
Tb927.3.1290	1	Tb927_03_v4	316951	317055	No
Tb927.3.130	1	Tb927_03_v4	5099	5122	Yes
Tb927.3.130	2	Tb927_03_v4	5144	5215	Yes
Tb927.3.130	3	Tb927_03_v4	5125	5235	Yes
Tb927.3.130	4	Tb927_03_v4	5269	5283	Yes
Tb927.3.130	5	Tb927_03_v4	5332	5349	Yes
Tb927.3.130	6	Tb927_03_v4	5319	5393	Yes
Tb927.3.1340	1	Tb927_03_v4	335898	336002	No
Tb927.3.1360	1	Tb927_03_v4	341312	341368	No
Tb927.3.1440	1	Tb927_03_v4	366880	366921	No
Tb927.3.1500	1	Tb927_03_v4	389278	389222	No
Tb927.3.1540	1	Tb927_03_v4	403310	403209	No
Tb927.3.1540	10	Tb927_03_v4	402859	402632	No
Tb927.3.1540	2	Tb927_03_v4	403237	403169	No
Tb927.3.1540	3	Tb927_03_v4	403104	403069	No
Tb927.3.1540	4	Tb927_03_v4	403065	403051	No
Tb927.3.1540	5	Tb927_03_v4	403099	403013	No
Tb927.3.1540	6	Tb927_03_v4	403010	402999	No
Tb927.3.1540	7	Tb927_03_v4	403002	402970	No
Tb927.3.1540	8	Tb927_03_v4	402970	402908	No
Tb927.3.1540	9	Tb927_03_v4	402876	402856	No
Tb927.3.1620	1	Tb927_03_v4	428127	428116	No
Tb927.3.1620	3	Tb927_03_v4	428152	427952	No
Tb927.3.1850	1	Tb927_03_v4	482065	482045	No
Tb927.3.1880	1	Tb927_03_v4	490673	490632	No
Tb927.3.1880	2	Tb927_03_v4	490648	490397	No
Tb927.3.2120	1	Tb927_03_v4	559809	559765	No
Tb927.3.2120	10	Tb927_03_v4	559385	559200	No
Tb927.3.2120	2	Tb927_03_v4	559831	559754	No
Tb927.3.2120	3	Tb927_03_v4	559907	559647	No
Tb927.3.2120	4	Tb927_03_v4	559747	559640	No
Tb927.3.2120	5	Tb927_03_v4	559636	559598	No
Tb927.3.2120	6	Tb927_03_v4	559601	559497	No
Tb927.3.2120	7	Tb927_03_v4	559487	559446	No
Tb927.3.2120	8	Tb927_03_v4	559468	559409	No
Tb927.3.2120	9	Tb927_03_v4	559500	559261	No
Tb927.3.2160	1	Tb927_03_v4	569796	569773	No
Tb927.3.2170	1	Tb927_03_v4	572832	572806	No
Tb927.3.2400	1	Tb927_03_v4	607259	607276	No
Tb927.3.2510	1	Tb927_03_v4	634119	634108	No
Tb927.3.2510	2	Tb927_03_v4	634072	633950	No
Tb927.3.2530	3	Tb927_03_v4	637393	637334	Yes
Tb927.3.2570	1	Tb927_03_v4	644832	644785	No
Tb927.3.2570	2	Tb927_03_v4	644772	644761	No
Tb927.3.2570	3	Tb927_03_v4	644767	644699	No
Tb927.3.2570	4	Tb927_03_v4	644754	644677	No
Tb927.3.2570	5	Tb927_03_v4	644672	644601	No
Tb927.3.2570	6	Tb927_03_v4	644665	644573	No
Tb927.3.2620	1	Tb927_03_v4	669976	669926	No
Tb927.3.2620	10	Tb927_03_v4	669404	669246	No
Tb927.3.2620	11	Tb927_03_v4	669249	669058	No
Tb927.3.2620	12	Tb927_03_v4	669436	669011	No
Tb927.3.2620	13	Tb927_03_v4	668993	668841	No
Tb927.3.2620	2	Tb927_03_v4	669892	669827	No
Tb927.3.2620	3	Tb927_03_v4	669815	669792	No
Tb927.3.2620	4	Tb927_03_v4	669885	669751	No
Tb927.3.2620	5	Tb927_03_v4	669788	669729	No
Tb927.3.2620	6	Tb927_03_v4	669710	669690	No
Tb927.3.2620	7	Tb927_03_v4	669670	669644	No
Tb927.3.2620	8	Tb927_03_v4	669563	669552	No
Tb927.3.2620	9	Tb927_03_v4	669636	669541	No
Tb927.3.2720	1	Tb927_03_v4	695287	695273	No
Tb927.3.2720	2	Tb927_03_v4	695283	695245	No
Tb927.3.2740	1	Tb927_03_v4	702680	702660	No
Tb927.3.2840	1	Tb927_03_v4	736823	736740	No
Tb927.3.2900	1	Tb927_03_v4	748589	748566	No
Tb927.3.2900	2	Tb927_03_v4	748502	748494	No
Tb927.3.2900	3	Tb927_03_v4	748473	748459	No
Tb927.3.2900	4	Tb927_03_v4	748434	748414	No
Tb927.3.2900	5	Tb927_03_v4	748492	748313	No
Tb927.3.2900	6	Tb927_03_v4	748251	748144	No
Tb927.3.2900	7	Tb927_03_v4	748265	748128	No
Tb927.3.2950	1	Tb927_03_v4	762972	762871	No
Tb927.3.2950	2	Tb927_03_v4	762929	762858	No
Tb927.3.3010	1	Tb927_03_v4	771993	771922	No
Tb927.3.3090	1	Tb927_03_v4	795404	795330	No
Tb927.3.3100	1	Tb927_03_v4	796481	796473	No
Tb927.3.3540	1	Tb927_03_v4	994888	994908	No
Tb927.3.3540	2	Tb927_03_v4	994908	994928	No
Tb927.3.3550	1	Tb927_03_v4	996849	996911	No
Tb927.3.3630	1	Tb927_03_v4	1018240	1018251	No
Tb927.3.3910	1	Tb927_03_v4	1088035	1088163	No
Tb927.3.4060	1	Tb927_03_v4	1146072	1145980	No
Tb927.3.4110	1	Tb927_03_v4	1159412	1159401	No
Tb927.3.420	1	Tb927_03_v4	90619	90636	Yes
Tb927.3.420	2	Tb927_03_v4	90651	90680	Yes
Tb927.3.4280	1	Tb927_03_v4	1208526	1208503	No
Tb927.3.4280	2	Tb927_03_v4	1208394	1208326	No
Tb927.3.4370	1	Tb927_03_v4	1225741	1225706	No
Tb927.3.4420	1	Tb927_03_v4	1243247	1243173	No
Tb927.3.4430	1	Tb927_03_v4	1245294	1245283	No
Tb927.3.4460	1	Tb927_03_v4	1250002	1249994	No
Tb927.3.4510	1	Tb927_03_v4	1264576	1264493	No
Tb927.3.4630	1	Tb927_03_v4	1313849	1313784	No
Tb927.3.4630	2	Tb927_03_v4	1313869	1313732	No
Tb927.3.4630	3	Tb927_03_v4	1313686	1313678	No
Tb927.3.4630	4	Tb927_03_v4	1313720	1313613	No
Tb927.3.4630	5	Tb927_03_v4	1313674	1313609	No
Tb927.3.4740	1	Tb927_03_v4	1339413	1339378	No
Tb927.3.4780	1	Tb927_03_v4	1349437	1349402	No
Tb927.3.4850	1	Tb927_03_v4	1368016	1367999	No
Tb927.3.4850	10	Tb927_03_v4	1367105	1366989	No
Tb927.3.4850	11	Tb927_03_v4	1367017	1366928	No
Tb927.3.4850	12	Tb927_03_v4	1366713	1366696	No
Tb927.3.4850	13	Tb927_03_v4	1366674	1366663	No
Tb927.3.4850	14	Tb927_03_v4	1366837	1366655	No
Tb927.3.4850	15	Tb927_03_v4	1366603	1366574	No
Tb927.3.4850	16	Tb927_03_v4	1366545	1366480	No
Tb927.3.4850	17	Tb927_03_v4	1366507	1366454	No
Tb927.3.4850	2	Tb927_03_v4	1367933	1367925	No
Tb927.3.4850	3	Tb927_03_v4	1367627	1367619	No
Tb927.3.4850	4	Tb927_03_v4	1367587	1367480	No
Tb927.3.4850	5	Tb927_03_v4	1367616	1367401	No
Tb927.3.4850	6	Tb927_03_v4	1367570	1367358	No
Tb927.3.4850	7	Tb927_03_v4	1367329	1367264	No
Tb927.3.4850	8	Tb927_03_v4	1367235	1367194	No
Tb927.3.4850	9	Tb927_03_v4	1367169	1367113	No
Tb927.3.4870	1	Tb927_03_v4	1371842	1371819	No
Tb927.3.4870	10	Tb927_03_v4	1371330	1371220	No
Tb927.3.4870	11	Tb927_03_v4	1371233	1371210	No
Tb927.3.4870	12	Tb927_03_v4	1371184	1371176	No
Tb927.3.4870	13	Tb927_03_v4	1371207	1371163	No
Tb927.3.4870	14	Tb927_03_v4	1371179	1371144	No
Tb927.3.4870	15	Tb927_03_v4	1371053	1371012	No
Tb927.3.4870	16	Tb927_03_v4	1370934	1370923	No
Tb927.3.4870	17	Tb927_03_v4	1371034	1370807	No
Tb927.3.4870	18	Tb927_03_v4	1370807	1370769	No
Tb927.3.4870	2	Tb927_03_v4	1371767	1371750	No
Tb927.3.4870	3	Tb927_03_v4	1371772	1371692	No
Tb927.3.4870	4	Tb927_03_v4	1371666	1371637	No
Tb927.3.4870	5	Tb927_03_v4	1371649	1371503	No
Tb927.3.4870	6	Tb927_03_v4	1371403	1371389	No
Tb927.3.4870	7	Tb927_03_v4	1371338	1371312	No
Tb927.3.4870	8	Tb927_03_v4	1371349	1371287	No
Tb927.3.4870	9	Tb927_03_v4	1371247	1371230	No
Tb927.3.4920	1	Tb927_03_v4	1379131	1379253	No
Tb927.3.4920	2	Tb927_03_v4	1379305	1379322	No
Tb927.3.4930	1	Tb927_03_v4	1381960	1382043	No
Tb927.3.4930	2	Tb927_03_v4	1382101	1382142	No
Tb927.3.4930	3	Tb927_03_v4	1382136	1382240	No
Tb927.3.4930	4	Tb927_03_v4	1382253	1382291	No
Tb927.3.4930	5	Tb927_03_v4	1382240	1382308	No
Tb927.3.4930	6	Tb927_03_v4	1382275	1382412	No
Tb927.3.4930	7	Tb927_03_v4	1382324	1382419	No
Tb927.3.4930	8	Tb927_03_v4	1382367	1382462	No
Tb927.3.5000	1	Tb927_03_v4	1403990	1404004	No
Tb927.3.5040	1	Tb927_03_v4	1415611	1415658	No
Tb927.3.5230	1	Tb927_03_v4	1468555	1468599	No
Tb927.3.530	1	Tb927_03_v4	118679	118665	Yes
Tb927.3.530	2	Tb927_03_v4	118660	118619	Yes
Tb927.3.530	3	Tb927_03_v4	118579	118550	Yes
Tb927.3.530	4	Tb927_03_v4	118504	118490	Yes
Tb927.3.530	5	Tb927_03_v4	118486	118472	Yes
Tb927.3.530	6	Tb927_03_v4	118668	118441	Yes
Tb927.3.530	7	Tb927_03_v4	118490	118392	Yes
Tb927.3.530	8	Tb927_03_v4	118364	118341	Yes
Tb927.3.530	9	Tb927_03_v4	118323	118309	Yes
Tb927.3.5380	1	Tb927_03_v4	1505835	1505861	No
Tb927.3.540	1	Tb927_03_v4	119178	119161	Yes
Tb927.3.540	2	Tb927_03_v4	119158	119147	Yes
Tb927.3.540	3	Tb927_03_v4	119009	118992	Yes
Tb927.3.540	4	Tb927_03_v4	119040	118972	Yes
Tb927.3.540	5	Tb927_03_v4	119020	118934	Yes
Tb927.3.5410	1	Tb927_03_v4	1514452	1514499	No
Tb927.3.5560	1	Tb927_03_v4	1559598	1559627	No
Tb927.3.5640	1	Tb927_03_v4	1573918	1573962	No
Tb927.3.5690	1	Tb927_03_v4	1592927	1593016	No
Tb927.3.5740	1	Tb927_03_v4	1601704	1601769	No
Tb927.3.5740	2	Tb927_03_v4	1601799	1601879	No
Tb927.3.5740	3	Tb927_03_v4	1601885	1601899	No
Tb927.3.5740	4	Tb927_03_v4	1601935	1601946	No
Tb927.3.5740	5	Tb927_03_v4	1601973	1601999	No
Tb927.3.5740	6	Tb927_03_v4	1601999	1602028	No
Tb927.3.580	1	Tb927_03_v4	128682	128620	No
Tb927.3.580	2	Tb927_03_v4	128556	128512	No
Tb927.3.580	3	Tb927_03_v4	128515	128414	No
Tb927.3.580	4	Tb927_03_v4	128371	128330	No
Tb927.3.5870	1	Tb927_03_v4	1645461	1645342	Yes
Tb927.3.5870	2	Tb927_03_v4	1645439	1645266	Yes
Tb927.3.5870	3	Tb927_03_v4	1645248	1645222	Yes
Tb927.3.660	1	Tb927_03_v4	163396	163373	No
Tb927.3.770	1	Tb927_03_v4	186911	186825	No
Tb927.3.770	2	Tb927_03_v4	186779	186741	No
Tb927.3.770	3	Tb927_03_v4	186659	186648	No
Tb927.3.770	4	Tb927_03_v4	186532	186446	No
Tb927.3.770	5	Tb927_03_v4	186561	186295	No
Tb927.3.890	1	Tb927_03_v4	208767	208790	No
Tb927.3.920	1	Tb927_03_v4	213279	213287	No
Tb927.3.990	1	Tb927_03_v4	243213	243224	No
Tb927.4.1060	1	Tb927_04_v4	285987	285949	No
Tb927.4.1130	1	Tb927_04_v4	299475	299398	No
Tb927.4.120	1	Tb927_04_v4	11433	11447	No
Tb927.4.120	10	Tb927_04_v4	12090	12155	No
Tb927.4.120	11	Tb927_04_v4	12094	12162	No
Tb927.4.120	12	Tb927_04_v4	12201	12236	No
Tb927.4.120	13	Tb927_04_v4	12170	12244	No
Tb927.4.120	14	Tb927_04_v4	12220	12249	No
Tb927.4.120	2	Tb927_04_v4	11429	11491	No
Tb927.4.120	3	Tb927_04_v4	11539	11559	No
Tb927.4.120	4	Tb927_04_v4	11475	11693	No
Tb927.4.120	5	Tb927_04_v4	11887	11907	No
Tb927.4.120	6	Tb927_04_v4	11802	11990	No
Tb927.4.120	7	Tb927_04_v4	11997	12005	No
Tb927.4.120	8	Tb927_04_v4	11981	12025	No
Tb927.4.120	9	Tb927_04_v4	11923	12093	No
Tb927.4.1240	1	Tb927_04_v4	331516	331496	No
Tb927.4.1240	2	Tb927_04_v4	331433	331353	No
Tb927.4.1260	1	Tb927_04_v4	336048	336013	No
Tb927.4.1290	1	Tb927_04_v4	340553	340542	No
Tb927.4.1310	1	Tb927_04_v4	344535	344461	No
Tb927.4.1350	1	Tb927_04_v4	356294	356277	No
Tb927.4.1350	2	Tb927_04_v4	356280	356233	No
Tb927.4.1350	3	Tb927_04_v4	356236	356213	No
Tb927.4.1350	4	Tb927_04_v4	356144	356079	No
Tb927.4.1350	5	Tb927_04_v4	356148	356062	No
Tb927.4.1380	1	Tb927_04_v4	359310	359248	No
Tb927.4.1450	1	Tb927_04_v4	372716	372705	No
Tb927.4.1460	1	Tb927_04_v4	374659	374615	No
Tb927.4.150	1	Tb927_04_v4	17865	17891	No
Tb927.4.150	2	Tb927_04_v4	17958	17969	No
Tb927.4.1570	1	Tb927_04_v4	407398	407378	No
Tb927.4.1590	1	Tb927_04_v4	410212	410204	No
Tb927.4.1590	2	Tb927_04_v4	410135	410121	No
Tb927.4.1590	3	Tb927_04_v4	410107	410090	No
Tb927.4.1590	4	Tb927_04_v4	410060	409902	No
Tb927.4.1600	1	Tb927_04_v4	411460	411392	No
Tb927.4.1640	1	Tb927_04_v4	420777	420730	No
Tb927.4.1640	2	Tb927_04_v4	420797	420675	No
Tb927.4.1640	3	Tb927_04_v4	420674	420636	No
Tb927.4.1640	4	Tb927_04_v4	420639	420607	No
[truncated: 2,052 more rows]

## Sheet: uORF read counts
								mRNA									RiboProf
Gene ID	uORF ID	chromosome	Start	End	uORF length	OverlapsCDS?	IntlMet?	PCF1.m	PCF2.m	PCF3.m	slBF1.m	slBF2.m	slBF3.m	cBF1.m	cBF2.m	cBF3.m	PCF1.r	PCF2.r	PCF3.r	slBF1.r	slBF2.r	slBF3.r	cBF1.r	cBF2.r	cBF3.r	Pseudogene?
NCDS.Tb927.11.101	1	Tb927_11_v5	12228	12220	9	NO	NO	10	5	8	14	14	9	1	8	3	5	5	5	16	13	13	5	5	5	No
NCDS.Tb927.11.15665	1	Tb927_11_v5	4153477	4153430	48	NO	NO	44	143	100	68	28	31	114	60	25	110	145	89	146	219	342	54	119	121	No
NCDS.Tb927.11.7456	1	Tb927_11_v5	2115467	2115456	12	NO	NO	14	7	15	4	11	6	1	8	7	17	17	15	7	12	11	15	12	9	No
NCDS.Tb927.11.7456	2	Tb927_11_v5	2115411	2115382	30	NO	NO	13	13	12	4	15	9	4	13	9	9	7	9	9	19	13	7	5	15	No
NCDS.Tb927.9.13715	1	Tb927_09_v5	2175539	2175522	18	NO	NO	19	23	11	11	14	10	21	21	10	38	92	12	40	14	27	49	8	15	No
NCDS.Tb927.9.13715	2	Tb927_09_v5	2175512	2175447	66	NO	NO	58	71	36	53	29	30	60	59	47	14	16	8	9	9	8	11	9	12	No
NCDS.Tb927.9.13715	3	Tb927_09_v5	2175431	2175312	120	NO	NO	84	86	62	73	50	48	102	63	56	5	5	5	5	5	5	5	5	5	No
NCDS.Tb927.9.13715	4	Tb927_09_v5	2175315	2175241	75	NO	NO	38	81	44	66	30	41	84	44	33	5	5	5	5	7	5	5	6	5	No
NCDS.Tb927.9.13715	5	Tb927_09_v5	2175229	2175101	129	NO	NO	54	71	36	65	31	40	90	35	44	5	5	5	4	6	5	5	5	5	No
NTCDS.Tb10.NT.107	1	Tb927_10_v5	2338780	2338797	18	NO	NO	13	11	10	16	24	16	11	10	27	8	5	10	65	64	55	117	60	66	No
NTCDS.Tb10.NT.107	10	Tb927_10_v5	2339416	2339454	39	NO	NO	10	6	8	34	39	46	24	35	62	5	5	5	4	6	5	5	6	5	No
NTCDS.Tb10.NT.107	11	Tb927_10_v5	2339500	2339562	63	NO	YES	11	8	10	42	48	42	41	36	51	6	5	7	4	6	6	6	5	8	No
NTCDS.Tb10.NT.107	15	Tb927_10_v5	2339651	2339782	132	NO	NO	11	7	11	48	47	49	42	21	83	5	5	5	4	5	8	5	6	6	No
NTCDS.Tb10.NT.107	16	Tb927_10_v5	2339833	2340030	198	NO	YES	13	10	10	90	56	87	91	59	137	5	5	5	6	5	5	6	5	8	No
NTCDS.Tb10.NT.107	17	Tb927_10_v5	2340030	2340041	12	NO	NO	10	5	8	16	15	17	8	11	18	5	5	5	4	5	5	5	5	5	No
NTCDS.Tb10.NT.107	18	Tb927_10_v5	2340074	2340127	54	NO	NO	12	6	10	32	29	39	28	33	59	5	5	5	4	6	5	5	5	5	No
NTCDS.Tb10.NT.107	19	Tb927_10_v5	2340127	2340207	81	NO	YES	12	6	8	39	34	36	28	38	48	5	5	5	4	6	5	5	5	5	No
NTCDS.Tb10.NT.107	2	Tb927_10_v5	2338863	2338916	54	NO	NO	10	5	10	35	25	26	45	12	42	5	8	6	13	13	7	19	14	14	No
NTCDS.Tb10.NT.107	21	Tb927_10_v5	2340355	2340381	27	NO	NO	10	5	10	14	14	14	13	14	14	5	5	5	4	6	5	5	5	5	No
NTCDS.Tb10.NT.107	22	Tb927_10_v5	2340111	2340395	285	NO	YES	18	9	13	129	97	109	138	84	175	5	5	5	4	8	5	5	5	5	No
NTCDS.Tb10.NT.107	23	Tb927_10_v5	2340402	2340482	81	NO	NO	11	8	10	27	20	30	33	20	26	5	5	5	4	6	7	5	6	5	No
NTCDS.Tb10.NT.107	24	Tb927_10_v5	2340427	2340486	60	NO	NO	11	8	10	27	24	30	37	22	22	5	5	5	7	9	17	7	6	5	No
NTCDS.Tb10.NT.107	3	Tb927_10_v5	2338909	2338926	18	NO	NO	10	5	8	18	16	19	18	13	26	5	6	5	9	5	6	10	5	7	No
NTCDS.Tb10.NT.107	4	Tb927_10_v5	2338926	2339003	78	NO	NO	10	5	11	30	24	41	26	33	50	5	5	5	6	7	5	7	5	5	No
NTCDS.Tb10.NT.107	8	Tb927_10_v5	2339206	2339394	189	NO	NO	11	8	13	81	105	108	94	69	164	5	5	5	5	7	5	6	5	5	No
NTCDS.Tb10.NT.107	9	Tb927_10_v5	2339246	2339431	186	NO	YES	11	8	13	95	123	133	112	86	203	5	5	5	5	8	5	6	5	6	No
NTCDS.Tb10.NT.87	1	Tb927_10_v5	1989487	1989464	24	NO	NO	46	67	34	23	13	15	36	32	18	25	31	39	23	21	14	14	7	16	No
NTCDS.Tb11.NT.103	1	Tb927_11_v5	2412295	2412330	36	YES	NO	27	29	14	22	28	26	40	27	31	52	52	32	79	52	87	51	76	57	No
NTCDS.Tb11.NT.125	1	Tb927_11_v5	2963546	2963602	57	NO	NO	23	23	16	17	35	27	23	17	27	26	40	20	75	36	55	99	29	34	No
NTCDS.Tb11.NT.125	10	Tb927_11_v5	2964077	2964322	246	NO	NO	44	69	42	69	103	85	64	63	92	32	9	42	28	9	11	7	122	18	No
NTCDS.Tb11.NT.125	11	Tb927_11_v5	2964319	2964378	60	NO	NO	13	16	10	14	20	25	24	15	24	5	5	5	4	5	5	5	5	6	No
NTCDS.Tb11.NT.125	12	Tb927_11_v5	2964508	2964531	24	NO	NO	17	14	12	16	14	13	11	11	25	6	6	5	6	13	10	6	5	8	No
NTCDS.Tb11.NT.125	13	Tb927_11_v5	2964359	2964562	204	NO	NO	30	39	21	54	45	53	74	25	88	6	7	6	6	13	10	7	6	9	No
NTCDS.Tb11.NT.125	14	Tb927_11_v5	2964570	2964593	24	NO	YES	13	15	12	12	16	18	12	13	26	7	10	6	7	5	5	7	5	8	No
NTCDS.Tb11.NT.125	15	Tb927_11_v5	2964617	2964640	24	NO	YES	11	11	10	8	14	11	8	11	13	5	5	5	4	5	5	5	5	5	No
NTCDS.Tb11.NT.125	16	Tb927_11_v5	2964676	2964762	87	NO	NO	23	18	23	31	34	41	24	34	39	5	5	5	4	5	5	5	6	6	No
NTCDS.Tb11.NT.125	19	Tb927_11_v5	2964896	2964958	63	NO	NO	15	21	11	21	33	32	23	24	38	5	5	5	5	5	5	7	5	5	No
NTCDS.Tb11.NT.125	2	Tb927_11_v5	2963583	2963612	30	NO	NO	15	17	15	12	29	14	18	15	15	10	21	12	43	22	36	55	18	23	No
NTCDS.Tb11.NT.125	20	Tb927_11_v5	2964973	2964984	12	NO	NO	10	7	8	14	24	24	12	10	18	5	5	5	4	5	5	5	5	6	No
NTCDS.Tb11.NT.125	21	Tb927_11_v5	2964909	2964998	90	NO	NO	14	22	12	26	43	49	33	23	49	5	5	5	5	5	5	7	5	6	No
NTCDS.Tb11.NT.125	22	Tb927_11_v5	2965014	2965064	51	NO	NO	19	20	17	15	35	26	16	12	28	5	5	5	4	5	6	5	5	5	No
NTCDS.Tb11.NT.125	23	Tb927_11_v5	2965051	2965089	39	NO	YES	15	16	15	18	31	27	15	13	26	5	5	5	5	5	8	5	5	5	No
NTCDS.Tb11.NT.125	26	Tb927_11_v5	2965371	2965442	72	NO	NO	14	9	13	15	24	17	14	17	28	5	5	5	4	5	5	5	6	5	No
NTCDS.Tb11.NT.125	27	Tb927_11_v5	2965443	2965532	90	NO	NO	21	20	15	18	23	33	21	22	41	5	5	5	6	8	6	5	5	5	No
NTCDS.Tb11.NT.125	28	Tb927_11_v5	2965526	2965588	63	NO	NO	11	12	16	27	29	30	28	15	29	8	5	5	9	11	6	5	7	5	No
NTCDS.Tb11.NT.125	29	Tb927_11_v5	2965590	2965709	120	NO	YES	35	20	24	32	43	46	41	30	62	7	5	5	6	10	9	5	6	6	No
NTCDS.Tb11.NT.125	3	Tb927_11_v5	2963628	2963669	42	NO	NO	20	11	12	9	11	15	4	14	14	6	5	5	5	5	5	5	6	8	No
NTCDS.Tb11.NT.125	30	Tb927_11_v5	2965788	2965814	27	NO	NO	13	12	13	13	14	17	8	9	17	6	5	6	5	5	5	5	5	5	No
NTCDS.Tb11.NT.125	31	Tb927_11_v5	2965818	2965904	87	NO	NO	24	26	22	32	33	43	29	26	43	5	5	5	4	6	6	5	5	5	No
NTCDS.Tb11.NT.125	32	Tb927_11_v5	2965879	2965932	54	NO	NO	20	24	17	34	39	45	29	22	39	5	5	5	4	5	5	5	6	5	No
NTCDS.Tb11.NT.125	33	Tb927_11_v5	2965841	2965984	144	NO	YES	32	35	32	56	56	70	50	35	76	5	5	5	6	5	6	5	6	5	No
NTCDS.Tb11.NT.125	34	Tb927_11_v5	2965999	2966058	60	NO	NO	23	10	21	14	22	15	11	14	15	8	6	5	6	5	5	7	8	7	No
NTCDS.Tb11.NT.125	35	Tb927_11_v5	2966040	2966066	27	NO	NO	15	9	18	15	14	12	5	12	7	6	5	5	4	5	5	7	7	5	No
NTCDS.Tb11.NT.125	36	Tb927_11_v5	2966009	2966101	93	NO	YES	23	11	24	28	24	25	15	14	13	8	5	5	6	5	5	7	8	7	No
NTCDS.Tb11.NT.125	37	Tb927_11_v5	2966080	2966136	57	NO	YES	23	21	17	33	19	27	37	19	25	15	11	6	9	13	7	12	8	9	No
NTCDS.Tb11.NT.125	38	Tb927_11_v5	2966146	2966181	36	YES	NO	23	44	33	31	19	22	57	52	51	60	160	27	64	82	114	102	79	92	No
NTCDS.Tb11.NT.125	5	Tb927_11_v5	2963654	2963746	93	NO	YES	30	27	22	26	24	32	26	24	41	5	6	5	5	5	5	6	7	9	No
NTCDS.Tb11.NT.125	8	Tb927_11_v5	2963910	2964101	192	NO	YES	37	42	27	50	62	50	45	39	82	5	5	5	4	5	5	5	5	5	No
NTCDS.Tb11.NT.131	1	Tb927_11_v5	3057525	3057533	9	NO	NO	10	5	8	3	8	6	4	10	6	5	5	5	4	5	6	8	7	8	No
NTCDS.Tb11.NT.131	2	Tb927_11_v5	3057530	3057589	60	NO	YES	14	8	13	8	15	8	14	18	21	6	8	5	4	5	6	12	17	13	No
NTCDS.Tb11.NT.217	1	Tb927_11_v5	4510417	4510274	144	YES	YES	36	89	43	47	41	37	59	26	53	106	140	65	162	84	125	126	116	126	No
NTCDS.Tb11.NT.83	1	Tb927_11_v5	1846586	1846545	42	NO	NO	63	24	51	52	47	80	26	19	34	8	8	5	11	13	12	9	8	9	No
NTCDS.Tb11.NT.83	2	Tb927_11_v5	1846596	1846312	285	YES	YES	141	214	149	151	92	134	103	57	71	94	138	50	86	54	64	23	29	11	No
NTCDS.Tb9.NT.98	1	Tb927_09_v5	477265	477188	78	NO	NO	42	13	22	14	47	54	15	23	21	51	88	27	82	31	56	50	63	33	No
Tb07.30D13.130	1	Tb927_07_v4	2184818	2184835	18	NO	NO	13	10	18	7	12	9	12	9	8	17	9	5	13	10	8	9	5	7	Yes
Tb07.30D13.130	2	Tb927_07_v4	2184866	2184883	18	NO	NO	15	13	10	17	16	18	66	18	29	11	10	5	7	9	13	95	24	18	Yes
Tb07.30D13.130	3	Tb927_07_v4	2184903	2184929	27	NO	NO	11	9	13	14	22	13	40	23	46	6	9	7	9	5	10	8	6	5	Yes
Tb07.30D13.130	4	Tb927_07_v4	2184932	2184967	36	NO	NO	11	10	16	13	19	8	62	37	65	5	5	7	5	5	6	10	5	7	Yes
Tb07.30D13.130	5	Tb927_07_v4	2184960	2185052	93	NO	NO	15	18	17	23	26	18	106	69	87	5	5	5	4	5	5	9	5	7	Yes
Tb07.30D13.180	1	Tb927_07_v4	2177434	2177451	18	NO	NO	17	52	21	13	26	24	217	47	104	60	39	44	59	78	110	501	265	273	Yes
Tb07.30D13.180	2	Tb927_07_v4	2177482	2177499	18	NO	NO	15	16	9	9	19	16	50	19	22	10	9	6	9	10	13	96	35	22	Yes
Tb07.30D13.180	3	Tb927_07_v4	2177519	2177545	27	NO	NO	16	9	10	10	19	19	45	21	45	9	9	9	9	7	6	11	5	5	Yes
Tb07.30D13.80	1	Tb927_07_v4	2192209	2192226	18	NO	NO	12	9	9	9	12	10	14	9	9	13	7	10	9	10	7	10	8	7	Yes
Tb07.30D13.80	2	Tb927_07_v4	2192257	2192274	18	NO	NO	19	19	11	9	13	16	59	19	25	10	11	5	6	9	12	95	37	23	Yes
Tb927.10.10040	1	Tb927_10_v5	2473352	2473381	30	NO	NO	19	15	20	11	12	9	14	14	11	12	13	15	23	10	17	13	7	11	No
Tb927.10.10060	2	Tb927_10_v5	2479623	2479745	123	YES	YES	41	38	59	56	67	114	21	46	62	5	5	5	4	5	7	6	6	5	No
Tb927.10.10100	1	Tb927_10_v5	2489076	2489099	24	NO	NO	11	15	15	10	12	11	5	12	12	54	24	38	46	25	35	41	25	22	No
Tb927.10.10300	1	Tb927_10_v5	2535108	2535091	18	YES	NO	19	27	34	20	26	24	15	24	19	53	77	65	66	65	82	42	37	29	No
Tb927.10.10430	1	Tb927_10_v5	2569552	2569475	78	YES	YES	53	68	76	59	43	50	65	66	58	30	61	34	77	38	70	36	65	48	No
Tb927.10.1050	1	Tb927_10_v5	284360	284337	24	NO	NO	14	9	13	23	13	10	28	24	5	5	9	7	68	36	80	42	39	41	No
Tb927.10.10850	1	Tb927_10_v5	2639351	2639295	57	NO	YES	40	71	33	59	31	26	92	56	36	78	101	56	98	61	99	101	85	49	No
Tb927.10.10850	10	Tb927_10_v5	2638761	2638663	99	NO	YES	68	123	66	94	46	53	203	87	90	5	5	5	5	6	5	6	5	5	No
Tb927.10.10850	14	Tb927_10_v5	2638429	2638352	78	NO	NO	32	38	27	30	23	15	55	23	44	5	5	5	4	6	5	5	5	5	No
Tb927.10.10850	2	Tb927_10_v5	2639295	2639269	27	NO	NO	35	49	37	34	15	18	45	46	35	15	15	16	20	18	22	26	30	20	No
Tb927.10.10850	3	Tb927_10_v5	2639272	2639252	21	NO	NO	31	49	37	32	17	17	55	33	31	8	10	12	17	10	10	14	24	12	No
Tb927.10.10850	4	Tb927_10_v5	2639252	2639241	12	NO	NO	28	33	22	28	18	13	54	33	25	7	5	6	10	7	6	8	9	5	No
Tb927.10.10850	5	Tb927_10_v5	2639092	2639042	51	NO	YES	55	85	59	64	31	39	118	62	75	10	11	5	21	19	20	23	9	19	No
Tb927.10.10850	6	Tb927_10_v5	2638854	2638822	33	NO	NO	40	90	36	56	24	14	115	39	56	7	8	5	4	5	6	6	9	8	No
Tb927.10.10850	8	Tb927_10_v5	2638790	2638767	24	NO	NO	25	20	20	18	19	11	33	27	24	5	5	5	4	5	5	5	5	6	No
Tb927.10.10850	9	Tb927_10_v5	2638726	2638718	9	NO	NO	37	24	25	25	17	21	45	31	22	5	5	5	5	5	5	6	5	5	No
Tb927.10.11020	1	Tb927_10_v5	2692261	2692238	24	NO	NO	13	13	13	4	9	17	6	10	10	6	6	11	6	7	7	5	5	5	No
Tb927.10.11110	1	Tb927_10_v5	2716699	2716691	9	NO	NO	15	13	13	6	14	19	10	18	23	28	64	9	31	15	14	23	26	27	No
Tb927.10.11140	1	Tb927_10_v5	2727341	2727282	60	NO	NO	43	84	60	68	37	50	102	60	111	74	109	36	96	38	30	112	54	54	No
Tb927.10.11140	2	Tb927_10_v5	2727169	2727062	108	NO	NO	58	108	100	114	95	117	165	112	156	5	6	6	8	5	5	7	6	8	No
Tb927.10.11140	3	Tb927_10_v5	2726973	2726881	93	NO	YES	37	46	32	45	38	44	99	65	74	6	5	8	5	6	5	5	6	5	No
Tb927.10.11140	4	Tb927_10_v5	2726947	2726765	183	NO	YES	34	34	24	48	40	57	117	57	65	6	5	8	5	6	5	5	6	5	No
Tb927.10.11290	2	Tb927_10_v5	2758793	2758900	108	YES	YES	36	58	61	62	40	34	38	28	64	41	83	48	47	45	53	28	25	29	No
Tb927.10.11400	1	Tb927_10_v5	2778333	2778347	15	YES	NO	25	17	22	15	26	12	19	31	25	53	57	44	38	20	25	41	37	25	No
Tb927.10.11420	2	Tb927_10_v5	2781578	2781751	174	YES	NO	69	82	62	64	61	90	46	37	89	42	78	35	96	74	77	68	103	64	No
Tb927.10.1150	1	Tb927_10_v5	310264	310208	57	NO	NO	17	10	15	23	15	27	12	12	9	14	22	8	20	13	8	10	6	7	No
Tb927.10.11630	1	Tb927_10_v5	2838374	2838391	18	NO	NO	28	11	14	3	15	13	4	13	7	32	44	48	13	20	18	6	13	5	No
Tb927.10.1180	1	Tb927_10_v5	319705	319691	15	NO	NO	12	8	9	9	15	12	5	9	17	10	14	10	21	6	10	11	9	8	No
Tb927.10.1180	2	Tb927_10_v5	319700	319683	18	NO	YES	13	10	10	11	17	12	7	9	20	10	13	10	20	8	7	12	7	8	No
Tb927.10.1180	3	Tb927_10_v5	319678	319670	9	NO	NO	11	12	9	6	10	7	4	9	9	6	5	5	4	5	5	5	5	5	No
Tb927.10.1180	4	Tb927_10_v5	319516	319454	63	NO	NO	27	15	17	26	30	22	14	21	22	5	6	5	5	6	5	5	9	5	No
Tb927.10.1180	5	Tb927_10_v5	319632	319429	204	YES	YES	48	50	48	50	45	47	35	37	67	14	37	14	26	28	40	17	21	35	No
Tb927.10.11830	1	Tb927_10_v5	2888828	2888842	15	NO	NO	21	37	32	23	14	32	10	21	26	14	31	8	23	61	105	47	33	57	No
Tb927.10.11830	2	Tb927_10_v5	2888907	2888921	15	NO	NO	16	21	23	22	15	25	25	18	21	5	5	6	13	6	11	7	11	10	No
Tb927.10.11830	3	Tb927_10_v5	2888918	2889004	87	NO	YES	26	35	22	40	31	42	46	19	32	5	5	8	20	13	20	8	9	9	No
Tb927.10.11830	4	Tb927_10_v5	2889209	2889226	18	NO	NO	18	27	23	33	36	37	25	25	36	13	27	9	32	30	21	24	28	28	No
Tb927.10.11870	1	Tb927_10_v5	2898215	2898235	21	NO	NO	24	73	44	41	27	32	34	39	38	92	161	123	146	77	86	47	89	121	No
Tb927.10.1200	1	Tb927_10_v5	324151	324107	45	NO	NO	28	88	23	34	24	22	31	19	33	9	10	11	5	6	5	11	9	21	No
Tb927.10.1200	2	Tb927_10_v5	324074	324054	21	NO	NO	11	15	10	6	9	10	10	27	13	6	5	5	4	5	5	6	5	5	No
Tb927.10.12020	1	Tb927_10_v5	2921907	2921954	48	NO	NO	30	69	41	35	36	30	32	27	34	44	89	55	45	50	38	35	46	23	No
Tb927.10.12090	1	Tb927_10_v5	2944425	2944448	24	NO	YES	23	44	21	19	22	28	16	14	6	8	12	6	12	7	13	10	5	5	No
Tb927.10.12090	2	Tb927_10_v5	2944619	2944681	63	NO	NO	556	468	318	315	583	577	377	228	183	7	5	5	13	45	67	9	8	9	No
Tb927.10.12090	3	Tb927_10_v5	2944627	2944737	111	NO	YES	634	568	357	351	619	624	416	271	233	8	5	6	14	45	68	10	8	10	No
Tb927.10.12090	4	Tb927_10_v5	2944784	2944807	24	NO	NO	30	27	35	71	38	43	43	22	25	5	5	5	4	5	5	6	5	5	No
Tb927.10.12090	5	Tb927_10_v5	2944791	2944928	138	NO	YES	47	31	45	77	51	52	35	19	19	5	5	5	4	5	5	6	5	5	No
Tb927.10.12230	1	Tb927_10_v5	2974485	2974529	45	NO	NO	22	27	31	29	24	30	20	32	44	58	46	44	75	41	34	59	17	10	No
Tb927.10.12380	1	Tb927_10_v5	3004805	3004719	87	NO	YES	61	94	59	112	55	57	127	46	50	34	34	16	36	39	49	30	25	39	No
Tb927.10.12380	2	Tb927_10_v5	3004750	3004655	96	NO	NO	60	117	75	140	71	79	129	62	67	20	14	10	20	21	26	15	18	37	No
Tb927.10.12380	3	Tb927_10_v5	3004631	3004620	12	NO	NO	34	26	27	37	34	27	43	12	19	6	5	5	4	5	5	5	5	5	No
Tb927.10.12380	6	Tb927_10_v5	3004454	3004329	126	NO	NO	110	153	94	143	62	79	195	57	82	6	5	5	4	5	5	6	6	8	No
Tb927.10.12380	7	Tb927_10_v5	3004399	3004277	123	NO	NO	82	85	69	102	48	62	110	44	54	6	5	5	4	5	5	6	6	6	No
Tb927.10.12380	8	Tb927_10_v5	3004280	3004182	99	NO	NO	17	15	20	18	25	29	6	15	8	5	5	5	4	5	8	6	5	5	No
Tb927.10.1240	1	Tb927_10_v5	335644	335618	27	YES	NO	43	34	42	36	36	27	28	40	27	43	90	12	34	36	59	33	69	51	No
Tb927.10.12470	1	Tb927_10_v5	3020871	3020842	30	NO	NO	16	20	20	18	28	23	20	17	22	15	48	15	51	38	66	26	19	13	No
Tb927.10.12470	2	Tb927_10_v5	3020845	3020834	12	NO	NO	13	12	19	15	23	21	15	16	16	8	20	8	16	16	21	17	13	12	No
Tb927.10.12470	3	Tb927_10_v5	3020813	3020802	12	NO	NO	13	11	13	9	16	13	6	12	13	5	5	5	4	5	5	6	5	6	No
Tb927.10.12470	4	Tb927_10_v5	3020777	3020745	33	NO	NO	14	8	13	10	11	16	6	15	13	5	5	5	4	5	5	6	5	5	No
Tb927.10.12470	5	Tb927_10_v5	3020755	3020735	21	NO	NO	14	9	13	8	11	15	6	14	12	5	5	5	4	5	5	6	5	5	No
Tb927.10.12470	6	Tb927_10_v5	3020805	3020695	111	NO	YES	19	15	18	20	23	32	14	26	29	5	5	5	4	6	5	6	5	5	No
Tb927.10.1250	1	Tb927_10_v5	337084	337070	15	NO	NO	13	9	16	8	11	15	4	14	15	9	8	7	18	5	7	12	9	9	No
Tb927.10.1250	2	Tb927_10_v5	337073	337032	42	NO	NO	23	13	18	10	18	20	9	17	19	7	7	7	18	6	9	15	9	11	No
Tb927.10.1250	3	Tb927_10_v5	336983	336918	66	NO	NO	42	31	30	26	31	39	17	17	50	20	26	10	14	10	19	21	30	17	No
Tb927.10.12530	1	Tb927_10_v5	3041091	3041044	48	YES	NO	64	70	43	65	42	36	83	35	44	71	142	41	64	33	35	80	51	45	No
Tb927.10.12600	1	Tb927_10_v5	3056173	3055994	180	YES	YES	53	81	83	143	99	144	67	83	121	42	62	45	149	115	207	86	99	95	No
Tb927.10.12610	1	Tb927_10_v5	3057233	3057210	24	NO	NO	22	12	17	16	20	26	8	11	23	5	5	5	4	6	6	5	5	5	No
Tb927.10.12610	2	Tb927_10_v5	3057151	3057116	36	NO	NO	21	10	27	14	23	32	4	17	17	5	5	5	4	7	5	6	5	5	No
Tb927.10.12610	3	Tb927_10_v5	3057185	3057090	96	NO	NO	32	18	46	24	39	59	14	32	32	5	5	5	5	7	6	6	5	6	No
Tb927.10.12610	5	Tb927_10_v5	3057100	3056978	123	YES	NO	32	16	50	32	52	68	17	24	42	6	5	5	5	6	5	5	5	5	No
Tb927.10.1270	1	Tb927_10_v5	342990	342901	90	YES	NO	17	13	12	13	23	37	16	24	38	9	15	12	7	12	8	18	27	13	No
Tb927.10.12730	2	Tb927_10_v5	3093546	3093460	87	NO	NO	19	14	15	16	23	21	3	13	11	5	6	5	5	6	5	5	6	5	No
Tb927.10.12730	3	Tb927_10_v5	3093453	3093349	105	NO	NO	16	13	10	12	14	16	6	9	9	5	5	6	5	5	5	5	6	6	No
Tb927.10.12730	4	Tb927_10_v5	3093373	3093344	30	NO	NO	12	5	8	3	8	9	4	8	4	5	5	5	4	5	5	5	6	5	No
Tb927.10.12730	9	Tb927_10_v5	3093267	3093169	99	NO	NO	14	7	12	17	24	15	2	15	14	5	6	6	4	5	5	6	5	8	No
Tb927.10.12830	1	Tb927_10_v5	3118971	3118948	24	NO	NO	45	49	42	14	23	25	16	16	18	31	40	19	30	15	16	17	46	23	No
Tb927.10.12830	2	Tb927_10_v5	3118963	3118892	72	NO	YES	36	63	66	24	34	46	25	35	33	32	40	19	35	16	20	22	59	29	No
Tb927.10.12830	3	Tb927_10_v5	3118784	3118770	15	NO	NO	21	19	20	14	11	19	16	18	18	22	12	12	7	9	11	11	11	10	No
Tb927.10.12880	1	Tb927_10_v5	3132074	3132006	69	NO	YES	74	88	109	148	85	132	92	108	186	5	5	6	8	6	6	5	5	5	No
Tb927.10.12880	2	Tb927_10_v5	3131903	3131886	18	NO	NO	24	24	27	35	27	20	7	17	46	5	5	5	4	5	5	5	5	5	No
Tb927.10.12880	3	Tb927_10_v5	3131938	3131882	57	NO	NO	30	49	51	53	35	42	17	33	91	5	8	5	6	6	5	6	5	5	No
Tb927.10.12880	4	Tb927_10_v5	3131835	3131734	102	NO	NO	104	103	144	195	108	169	84	121	289	5	7	5	6	5	5	5	6	6	No
Tb927.10.12880	5	Tb927_10_v5	3131699	3131676	24	NO	YES	58	49	45	81	41	64	69	55	90	5	5	5	4	5	5	5	6	5	No
Tb927.10.12880	6	Tb927_10_v5	3131538	3131473	66	NO	NO	13	13	13	13	14	6	4	10	6	6	5	5	6	5	5	6	7	5	No
Tb927.10.12880	7	Tb927_10_v5	3131473	3131330	144	YES	NO	47	109	88	80	47	67	93	48	64	14	44	20	31	25	19	18	21	25	No
Tb927.10.12910	1	Tb927_10_v5	3138782	3138696	87	NO	NO	27	39	32	36	26	50	25	34	50	83	79	90	95	96	85	28	35	30	No
Tb927.10.13040	1	Tb927_10_v5	3172024	3172122	99	NO	NO	15	13	13	6	21	24	14	16	11	5	16	5	17	6	11	7	8	7	No
Tb927.10.13070	1	Tb927_10_v5	3185196	3185116	81	NO	NO	24	30	22	30	33	55	17	15	33	22	20	11	57	44	44	31	23	31	No
Tb927.10.13070	2	Tb927_10_v5	3185100	3185092	9	NO	NO	16	11	9	9	11	11	3	11	4	5	5	5	4	5	5	5	9	5	No
Tb927.10.13070	3	Tb927_10_v5	3185138	3184959	180	NO	NO	34	36	19	53	62	63	36	36	29	10	8	5	13	11	7	11	11	13	No
Tb927.10.13170	1	Tb927_10_v5	3204318	3204292	27	NO	YES	11	13	15	11	18	17	11	18	7	20	28	25	35	29	40	23	20	30	No
Tb927.10.13240	1	Tb927_10_v5	3223333	3223298	36	YES	NO	21	19	15	17	18	35	19	17	24	52	106	41	61	48	122	32	39	46	No
Tb927.10.13260	1	Tb927_10_v5	3234623	3234534	90	NO	NO	26	22	31	39	38	49	23	24	39	15	29	15	58	27	24	35	22	14	No
Tb927.10.13390	1	Tb927_10_v5	3272381	3272352	30	NO	NO	19	41	19	22	16	16	20	14	7	21	24	11	30	39	52	16	9	12	No
Tb927.10.13390	2	Tb927_10_v5	3272337	3272275	63	NO	NO	21	45	21	18	21	23	13	14	10	6	9	5	7	8	8	5	6	5	No
Tb927.10.13390	3	Tb927_10_v5	3272268	3272245	24	NO	NO	14	22	11	10	11	10	7	9	7	5	5	5	4	5	5	6	5	5	No
Tb927.10.13390	4	Tb927_10_v5	3272282	3272214	69	NO	NO	21	67	26	30	27	41	24	10	23	5	5	5	5	5	6	8	5	5	No
Tb927.10.13390	5	Tb927_10_v5	3272235	3272071	165	NO	YES	62	169	47	65	52	75	69	28	46	5	5	5	5	6	5	5	6	5	No
Tb927.10.13390	6	Tb927_10_v5	3272125	3272030	96	NO	NO	49	103	31	36	27	39	46	24	25	5	5	5	4	5	5	5	6	5	No
Tb927.10.13390	8	Tb927_10_v5	3272033	3271863	171	NO	YES	34	37	26	39	34	46	35	29	31	5	5	5	5	5	5	5	5	5	No
Tb927.10.13390	9	Tb927_10_v5	3271888	3271814	75	YES	NO	29	17	16	17	22	35	14	17	12	9	15	6	16	9	5	7	6	6	No
Tb927.10.13420	1	Tb927_10_v5	3277081	3277031	51	NO	NO	11	12	16	8	16	16	9	18	23	5	5	5	4	5	5	5	7	6	No
Tb927.10.13420	2	Tb927_10_v5	3277109	3276993	117	NO	YES	15	40	25	14	21	25	23	24	41	5	6	5	4	5	5	5	7	6	No
Tb927.10.13420	3	Tb927_10_v5	3277095	3276892	204	NO	NO	25	45	30	22	37	42	32	33	60	5	6	5	4	5	5	5	7	6	No
Tb927.10.13480	1	Tb927_10_v5	3292684	3292661	24	NO	NO	29	42	40	28	19	35	24	38	50	60	79	40	29	19	61	44	26	45	No
Tb927.10.13520	1	Tb927_10_v5	3303290	3303270	21	NO	NO	53	40	44	30	23	11	48	31	29	16	22	24	15	14	9	13	7	8	No
Tb927.10.13520	2	Tb927_10_v5	3303254	3303180	75	NO	NO	237	300	191	187	69	86	474	191	184	20	21	16	9	9	11	28	13	11	No
Tb927.10.13520	3	Tb927_10_v5	3303241	3303158	84	NO	NO	285	376	264	239	101	117	588	245	242	22	19	17	10	10	17	29	17	17	No
Tb927.10.13520	4	Tb927_10_v5	3303174	3303121	54	NO	NO	219	365	246	177	92	98	388	201	150	8	7	12	9	10	14	10	9	13	No
Tb927.10.13520	5	Tb927_10_v5	3303161	3303033	129	NO	YES	374	650	386	293	174	143	579	325	244	8	7	7	11	9	8	10	8	10	No
Tb927.10.13520	6	Tb927_10_v5	3303032	3302970	63	NO	YES	168	519	205	129	67	72	436	184	129	6	5	5	5	5	5	8	6	7	No
Tb927.10.13520	7	Tb927_10_v5	3303018	3302935	84	NO	NO	288	703	341	195	89	101	675	286	207	6	5	6	5	5	5	8	6	7	No
Tb927.10.13520	8	Tb927_10_v5	3302760	3302746	15	NO	NO	41	34	13	10	9	11	9	10	3	6	5	5	4	5	5	5	5	5	No
Tb927.10.13520	9	Tb927_10_v5	3302854	3302525	330	YES	YES	324	468	308	320	134	206	611	343	307	181	211	106	270	359	640	188	260	193	No
Tb927.10.13660	1	Tb927_10_v5	3338686	3338666	21	NO	NO	10	7	10	2	13	8	1	9	5	11	12	9	6	6	10	8	7	10	No
Tb927.10.13690	1	Tb927_10_v5	3348621	3348592	30	NO	NO	23	41	25	22	15	25	21	13	8	20	26	14	24	42	55	29	7	17	No
Tb927.10.13690	2	Tb927_10_v5	3348577	3348515	63	NO	NO	20	40	21	17	25	25	15	13	14	7	11	6	10	6	6	8	5	9	No
Tb927.10.13690	3	Tb927_10_v5	3348508	3348485	24	NO	NO	13	16	9	9	10	7	7	13	4	5	5	5	4	5	5	5	6	5	No
Tb927.10.13690	4	Tb927_10_v5	3348522	3348454	69	NO	NO	32	42	21	32	22	24	27	15	24	5	5	5	4	5	5	5	6	5	No
Tb927.10.13690	5	Tb927_10_v5	3348475	3348311	165	NO	YES	64	148	55	54	40	54	74	39	44	5	5	5	5	5	8	5	5	5	No
Tb927.10.13690	9	Tb927_10_v5	3348128	3348054	75	YES	NO	24	25	17	20	29	40	13	11	11	14	17	8	19	9	5	6	5	6	No
Tb927.10.13700	1	Tb927_10_v5	3349668	3349657	12	NO	NO	25	43	21	20	31	26	28	14	24	14	24	8	13	7	4	18	12	11	No
Tb927.10.13700	3	Tb927_10_v5	3349612	3349577	36	NO	NO	42	65	33	43	31	30	69	35	40	5	5	5	4	5	5	8	6	7	No
Tb927.10.13700	4	Tb927_10_v5	3349599	3349402	198	YES	YES	138	203	95	183	94	101	215	84	123	6	5	5	4	6	5	8	7	7	No
Tb927.10.1370	1	Tb927_10_v5	361522	361472	51	NO	NO	55	40	45	32	29	45	35	34	30	32	64	19	52	62	104	38	24	30	No
Tb927.10.1380	1	Tb927_10_v5	366098	366024	75	NO	NO	28	29	28	33	19	18	47	29	22	15	22	11	14	16	15	31	30	13	No
Tb927.10.1380	10	Tb927_10_v5	365669	365490	180	NO	YES	32	22	27	35	27	27	46	32	25	5	5	5	5	5	5	5	5	5	No
Tb927.10.1380	11	Tb927_10_v5	365426	365385	42	NO	NO	12	5	14	6	10	6	5	10	2	6	5	6	7	6	6	5	5	5	No
Tb927.10.1380	12	Tb927_10_v5	365529	365326	204	NO	YES	28	15	31	27	37	41	26	19	45	9	15	6	18	6	14	11	12	5	No
Tb927.10.1380	2	Tb927_10_v5	366088	366017	72	NO	NO	30	37	27	36	22	22	59	26	24	17	21	11	15	15	15	31	29	22	No
Tb927.10.1380	3	Tb927_10_v5	366020	366003	18	NO	YES	14	8	12	8	15	8	12	9	7	5	5	5	5	5	5	5	6	5	No
Tb927.10.1380	4	Tb927_10_v5	366024	365998	27	NO	NO	20	25	16	14	19	13	29	12	13	7	5	5	6	5	5	6	6	14	No
Tb927.10.1380	6	Tb927_10_v5	365901	365887	15	NO	NO	16	20	25	14	14	12	23	16	16	5	5	5	4	6	5	5	5	5	No
Tb927.10.1380	7	Tb927_10_v5	365854	365762	93	NO	NO	24	27	19	39	30	19	36	39	25	5	5	7	4	5	5	5	5	5	No
Tb927.10.13920	1	Tb927_10_v5	3396848	3396840	9	NO	NO	29	20	22	12	16	15	25	39	12	16	46	12	29	17	10	19	13	12	No
Tb927.10.13920	10	Tb927_10_v5	3396020	3395874	147	NO	YES	41	66	104	54	61	78	62	63	83	7	18	15	8	7	12	7	14	9	No
Tb927.10.13920	2	Tb927_10_v5	3396730	3396695	36	NO	NO	54	63	36	46	28	42	111	49	56	7	9	5	4	5	7	14	12	19	No
Tb927.10.13920	3	Tb927_10_v5	3396720	3396664	57	NO	NO	62	66	38	44	38	42	124	64	68	7	9	6	5	5	7	15	14	20	No
Tb927.10.13920	4	Tb927_10_v5	3396667	3396596	72	NO	NO	46	61	58	34	41	49	93	79	50	5	5	6	5	6	5	6	7	8	No
Tb927.10.13920	5	Tb927_10_v5	3396623	3396417	207	NO	YES	118	174	165	117	125	140	274	183	196	6	5	7	4	7	5	5	7	6	No
Tb927.10.13920	6	Tb927_10_v5	3396433	3396365	69	NO	YES	63	81	73	41	38	45	105	88	78	6	5	5	4	7	5	5	5	5	No
Tb927.10.13920	7	Tb927_10_v5	3396030	3395989	42	NO	NO	26	20	26	15	18	22	28	37	30	5	5	5	4	5	5	5	5	6	No
Tb927.10.13920	8	Tb927_10_v5	3395989	3395894	96	NO	YES	34	48	79	36	48	69	27	39	40	6	5	10	4	6	5	6	10	5	No
Tb927.10.13920	9	Tb927_10_v5	3395964	3395887	78	NO	NO	28	49	72	37	46	55	28	34	44	7	12	10	7	7	8	7	12	8	No
Tb927.10.13940	1	Tb927_10_v5	3400082	3399897	186	NO	NO	64	144	77	116	102	96	84	34	65	29	40	10	60	89	120	35	13	10	No
Tb927.10.13940	2	Tb927_10_v5	3400024	3399836	189	NO	YES	64	120	76	130	95	119	93	18	62	18	17	8	37	44	68	11	6	5	No
Tb927.10.13940	3	Tb927_10_v5	3399966	3399781	186	NO	YES	64	104	77	131	97	124	99	27	65	10	7	7	19	14	21	9	5	5	No
Tb927.10.13940	4	Tb927_10_v5	3399821	3399738	84	NO	YES	31	52	40	56	40	62	49	34	35	6	5	5	9	10	4	7	5	5	No
Tb927.10.13940	5	Tb927_10_v5	3399700	3399641	60	YES	NO	21	67	32	36	34	32	35	18	15	5	5	5	4	5	5	6	5	5	No
Tb927.10.13990	1	Tb927_10_v5	3407081	3407040	42	NO	NO	18	28	25	14	21	14	20	12	17	12	33	11	20	11	23	10	13	9	No
Tb927.10.14100	1	Tb927_10_v5	3431362	3431345	18	NO	NO	14	16	18	11	13	16	15	15	19	8	17	11	10	7	16	8	12	15	No
Tb927.10.14100	10	Tb927_10_v5	3430652	3430443	210	YES	YES	61	74	72	70	59	76	61	58	118	5	9	6	4	5	5	6	6	5	No
Tb927.10.14100	2	Tb927_10_v5	3431384	3431328	57	NO	NO	24	25	23	21	22	28	28	27	29	18	17	19	28	17	21	16	47	22	No
Tb927.10.14100	3	Tb927_10_v5	3431263	3431240	24	NO	NO	16	9	10	12	12	10	3	16	8	5	5	5	4	5	7	6	6	5	No
Tb927.10.14100	4	Tb927_10_v5	3431274	3431218	57	NO	YES	23	16	20	23	13	12	6	20	13	5	5	5	4	5	7	6	6	5	No
Tb927.10.14100	5	Tb927_10_v5	3431150	3431127	24	NO	NO	21	14	17	15	15	23	9	24	21	5	5	6	4	5	5	8	5	10	No
Tb927.10.14100	6	Tb927_10_v5	3431218	3431117	102	NO	YES	32	25	33	42	19	34	22	37	41	5	5	7	4	5	5	8	5	10	No
Tb927.10.14100	7	Tb927_10_v5	3430887	3430753	135	NO	YES	41	47	43	67	47	47	59	56	85	6	5	7	5	6	6	13	12	15	No
Tb927.10.14100	8	Tb927_10_v5	3430704	3430603	102	NO	NO	37	50	42	51	41	39	47	38	61	5	5	5	4	5	5	6	5	5	No
Tb927.10.14100	9	Tb927_10_v5	3430606	3430571	36	NO	YES	20	25	17	21	23	25	21	14	36	5	5	5	4	5	5	6	5	5	No
Tb927.10.1410	1	Tb927_10_v5	371026	370946	81	NO	NO	58	39	64	73	32	42	30	49	93	11	8	17	25	10	15	12	10	9	No
Tb927.10.1410	2	Tb927_10_v5	370988	370857	132	NO	NO	74	60	119	99	61	70	50	74	154	10	12	26	42	18	58	19	10	10	No
Tb927.10.1410	3	Tb927_10_v5	371085	370834	252	NO	YES	103	98	197	155	94	118	81	100	226	18	18	30	60	32	89	24	17	13	No
Tb927.10.1410	5	Tb927_10_v5	370726	370589	138	NO	YES	61	64	84	107	56	68	67	46	70	15	30	12	21	19	18	15	18	8	No
Tb927.10.1410	6	Tb927_10_v5	370730	370503	228	NO	NO	87	97	134	174	83	110	102	69	128	65	125	59	68	47	43	62	42	39	No
Tb927.10.14210	1	Tb927_10_v5	3449891	3449880	12	NO	NO	48	76	47	75	49	54	80	54	48	57	107	51	77	101	188	65	34	87	No
Tb927.10.14250	1	Tb927_10_v5	3460586	3460554	33	NO	NO	40	78	38	30	27	17	29	34	32	86	111	68	42	20	24	41	48	19	No
Tb927.10.14310	1	Tb927_10_v5	3478382	3478338	45	NO	NO	85	144	78	130	102	82	95	72	72	132	170	71	93	61	73	69	24	26	No
Tb927.10.1440	1	Tb927_10_v5	376522	376481	42	NO	NO	32	59	58	29	27	31	23	34	38	66	95	78	80	54	84	41	63	48	No
Tb927.10.14460	1	Tb927_10_v5	3529857	3529816	42	NO	NO	27	19	19	32	33	51	15	28	21	28	54	17	35	22	25	18	12	9	No
Tb927.10.1460	1	Tb927_10_v5	390305	390297	9	NO	NO	11	10	13	11	16	12	8	10	7	14	26	11	33	32	15	31	22	18	No
Tb927.10.14610	1	Tb927_10_v5	3580206	3580144	63	NO	NO	27	51	40	57	40	71	31	37	68	69	109	107	200	148	248	64	131	107	No
Tb927.10.14610	2	Tb927_10_v5	3580225	3580070	156	NO	NO	47	80	59	96	55	106	53	53	95	113	142	129	282	166	285	96	168	144	No
Tb927.10.14610	3	Tb927_10_v5	3580060	3580037	24	NO	NO	21	15	20	14	11	11	12	14	9	5	5	5	4	5	5	5	6	5	No
Tb927.10.14610	4	Tb927_10_v5	3580008	3579979	30	NO	NO	16	23	22	21	38	26	26	15	5	5	6	8	8	5	6	6	5	12	No
Tb927.10.14610	5	Tb927_10_v5	3580076	3579966	111	NO	YES	37	41	40	57	48	45	47	22	14	5	6	8	8	5	6	7	6	12	No
Tb927.10.14610	7	Tb927_10_v5	3579926	3579903	24	NO	NO	10	7	10	9	9	7	7	13	6	5	5	5	4	5	5	5	9	5	No
Tb927.10.14610	8	Tb927_10_v5	3579909	3579817	93	NO	YES	12	8	10	4	9	9	1	11	6	6	5	5	6	6	5	5	7	5	No
Tb927.10.14630	1	Tb927_10_v5	3583249	3583241	9	NO	NO	29	48	16	36	14	25	48	32	13	28	84	29	54	35	49	78	54	36	No
Tb927.10.14630	2	Tb927_10_v5	3583226	3583101	126	YES	NO	107	163	161	92	58	75	124	120	141	96	72	83	75	18	57	24	139	62	No
Tb927.10.14630	3	Tb927_10_v5	3583137	3583039	99	YES	NO	145	138	221	89	56	84	99	134	153	144	103	190	131	38	99	35	162	119	No
Tb927.10.14650	1	Tb927_10_v5	3585011	3584988	24	NO	NO	104	98	123	118	65	60	93	122	61	119	96	153	74	95	125	53	103	40	No
Tb927.10.1480	1	Tb927_10_v5	396270	396181	90	NO	NO	30	11	17	28	48	67	15	22	38	5	5	5	5	7	5	7	9	7	No
Tb927.10.1480	10	Tb927_10_v5	395197	395129	69	NO	NO	21	18	17	22	29	32	12	22	15	5	5	10	5	5	5	5	5	5	No
Tb927.10.1480	11	Tb927_10_v5	395213	395085	129	NO	YES	36	32	18	32	43	51	20	27	38	6	5	10	5	5	6	5	8	9	No
Tb927.10.1480	12	Tb927_10_v5	394992	394975	18	NO	NO	16	8	15	14	33	30	8	19	13	5	5	5	4	6	5	5	5	5	No
Tb927.10.1480	13	Tb927_10_v5	394988	394965	24	NO	NO	16	8	15	13	40	36	9	19	16	5	5	5	4	6	5	5	5	5	No
Tb927.10.1480	14	Tb927_10_v5	394996	394853	144	NO	NO	39	18	22	39	85	72	19	31	44	26	25	16	11	10	5	6	9	8	No
Tb927.10.1480	16	Tb927_10_v5	394771	394715	57	NO	NO	19	9	23	16	14	11	21	12	19	6	7	5	4	6	5	6	6	5	No
Tb927.10.1480	17	Tb927_10_v5	394718	394665	54	NO	NO	18	11	10	19	22	26	7	14	18	5	6	5	6	5	5	6	5	5	No
Tb927.10.1480	2	Tb927_10_v5	396131	396078	54	NO	YES	32	45	21	30	39	43	15	17	32	8	11	7	7	11	14	6	8	11	No
Tb927.10.1480	21	Tb927_10_v5	394619	394608	12	NO	NO	45	14	10	5	27	17	11	15	9	11	17	13	40	5	7	18	21	12	No
Tb927.10.1480	22	Tb927_10_v5	394615	394526	90	NO	NO	58	17	21	30	70	57	26	22	38	11	18	15	42	7	11	18	22	12	No
Tb927.10.1480	23	Tb927_10_v5	394529	394521	9	NO	NO	13	8	15	7	20	15	7	9	10	6	5	6	6	7	6	5	5	9	No
Tb927.10.1480	24	Tb927_10_v5	394611	394369	243	NO	NO	344	269	115	411	1630	790	152	247	345	168	124	446	265	205	238	49	75	219	No
Tb927.10.1480	25	Tb927_10_v5	394304	394233	72	NO	YES	23	13	17	37	68	51	18	27	42	5	5	5	5	5	5	5	5	5	No
Tb927.10.1480	26	Tb927_10_v5	394236	394141	96	NO	NO	30	11	23	42	100	75	19	34	51	16	6	16	12	25	23	5	14	57	No
Tb927.10.1480	28	Tb927_10_v5	393917	393909	9	NO	NO	10	6	8	4	10	6	1	8	5	5	5	6	4	5	5	5	5	5	No
Tb927.10.1480	30	Tb927_10_v5	393902	393831	72	NO	YES	24	13	12	23	34	42	11	16	25	5	5	5	6	5	5	6	6	5	No
Tb927.10.1480	31	Tb927_10_v5	393796	393752	45	NO	NO	37	10	16	15	28	32	7	14	24	6	5	5	5	14	10	5	5	15	No
Tb927.10.1480	32	Tb927_10_v5	393831	393727	105	NO	NO	48	14	24	31	47	73	16	21	48	6	5	5	5	15	10	5	5	15	No
Tb927.10.1480	33	Tb927_10_v5	393685	393662	24	NO	NO	16	8	13	7	19	20	9	11	15	6	5	5	4	5	5	5	5	5	No
Tb927.10.1480	35	Tb927_10_v5	393606	393598	9	NO	NO	13	13	15	6	19	23	7	14	18	6	5	5	4	5	5	5	5	5	No
Tb927.10.1480	38	Tb927_10_v5	393559	393533	27	NO	NO	18	10	15	19	52	33	7	41	27	7	6	27	10	12	13	5	7	19	No
Tb927.10.1480	39	Tb927_10_v5	393507	393424	84	NO	YES	28	29	24	49	130	88	15	37	40	19	25	17	14	12	16	6	11	20	No
Tb927.10.1480	4	Tb927_10_v5	395865	395782	84	NO	YES	22	14	14	29	41	49	12	19	20	8	6	11	14	13	7	7	12	13	No
Tb927.10.1480	40	Tb927_10_v5	393427	393398	30	NO	NO	11	6	16	14	29	25	3	23	14	5	5	5	4	6	5	5	5	5	No
Tb927.10.1480	5	Tb927_10_v5	395718	395407	312	NO	YES	87	53	67	116	138	200	89	62	126	7	6	6	7	9	12	6	7	6	No
Tb927.10.1480	6	Tb927_10_v5	395609	395388	222	NO	YES	65	36	47	93	116	169	74	53	98	6	5	5	7	8	9	6	6	6	No
Tb927.10.1480	7	Tb927_10_v5	395289	395245	45	NO	NO	17	12	13	16	38	28	12	18	16	5	9	7	5	6	5	5	6	13	No
Tb927.10.15300	1	Tb927_10_v5	3737659	3737667	9	NO	NO	17	11	15	11	14	18	8	12	8	8	34	20	31	13	19	8	5	6	No
Tb927.10.15370	1	Tb927_10_v5	3769915	3769956	42	NO	NO	38	26	30	18	21	18	15	19	11	6	7	7	9	7	8	5	7	5	No
Tb927.10.15420	1	Tb927_10_v5	3788602	3788679	78	YES	NO	70	91	79	68	56	81	55	54	63	122	185	78	78	61	80	50	72	45	No
Tb927.10.15460	1	Tb927_10_v5	3797254	3797277	24	NO	NO	20	20	20	21	22	40	29	24	23	40	80	27	139	165	197	71	24	28	No
Tb927.10.15500	1	Tb927_10_v5	3805036	3805068	33	NO	NO	16	13	24	19	28	22	8	19	22	9	19	22	59	48	37	28	19	23	No
Tb927.10.15510	1	Tb927_10_v5	3806300	3806335	36	NO	NO	35	52	34	46	19	28	43	33	37	101	126	64	82	33	37	76	63	36	No
Tb927.10.15580	1	Tb927_10_v5	3823450	3823473	24	NO	NO	17	12	15	14	13	14	12	14	8	5	5	5	12	7	10	5	5	5	No
Tb927.10.15580	2	Tb927_10_v5	3823416	3823490	75	NO	NO	17	14	21	15	13	17	11	17	12	5	5	5	13	6	7	5	5	6	No
Tb927.10.15580	3	Tb927_10_v5	3823491	3823553	63	NO	NO	22	32	21	21	24	34	27	30	26	5	5	5	4	5	5	5	5	5	No
Tb927.10.15620	1	Tb927_10_v5	3830760	3830831	72	NO	NO	23	9	24	22	38	29	9	10	8	8	11	9	22	14	24	9	8	7	No
Tb927.10.15620	2	Tb927_10_v5	3830855	3830893	39	NO	YES	22	10	12	26	31	42	6	12	7	5	5	5	4	5	5	5	5	5	No
Tb927.10.15620	3	Tb927_10_v5	3830779	3831075	297	NO	YES	59	40	44	108	100	130	29	44	27	8	15	11	27	14	25	10	11	7	No
Tb927.10.15620	4	Tb927_10_v5	3831147	3831209	63	NO	NO	17	14	14	15	11	19	7	12	10	6	6	7	4	5	5	5	5	6	No
Tb927.10.15620	5	Tb927_10_v5	3831315	3831335	21	NO	NO	11	6	13	9	12	11	2	8	6	6	5	5	4	6	5	5	5	5	No
Tb927.10.15670	1	Tb927_10_v5	3842749	3842766	18	NO	NO	14	6	8	4	14	12	3	9	9	5	5	5	6	8	6	5	5	5	No
Tb927.10.15670	2	Tb927_10_v5	3842808	3842894	87	NO	NO	20	12	12	35	38	59	14	18	31	6	5	5	6	6	8	7	5	11	No
Tb927.10.15790	1	Tb927_10_v5	3902486	3902569	84	NO	NO	61	73	64	65	37	49	43	32	23	41	50	39	33	36	62	33	42	23	No
Tb927.10.15970	1	Tb927_10_v5	3933914	3933922	9	NO	YES	11	8	10	2	10	7	1	8	4	5	5	5	4	6	5	7	5	8	No
Tb927.10.16130	1	Tb927_10_v5	3967997	3968044	48	NO	NO	32	77	57	53	35	43	79	58	75	5	5	5	5	5	5	5	5	5	No
Tb927.10.16130	3	Tb927_10_v5	3968041	3968160	120	NO	YES	53	107	72	79	51	76	102	104	127	5	5	5	5	5	5	5	5	5	No
Tb927.10.16130	4	Tb927_10_v5	3968272	3968289	18	NO	NO	29	35	32	30	34	38	50	50	55	5	5	5	5	5	5	5	5	5	No
Tb927.10.16130	5	Tb927_10_v5	3968335	3968496	162	YES	NO	69	158	86	95	95	86	123	127	148	7	5	5	5	5	5	5	5	5	No
Tb927.10.16180	1	Tb927_10_v5	3975352	3975381	30	NO	NO	18	23	25	27	22	41	15	22	28	24	22	14	20	17	20	13	23	9	No
Tb927.10.16180	2	Tb927_10_v5	3975413	3975436	24	NO	NO	15	12	18	20	18	19	8	16	18	5	9	7	7	7	4	5	5	5	No
Tb927.10.16180	3	Tb927_10_v5	3975469	3975519	51	NO	YES	37	31	43	27	22	34	22	30	38	11	10	10	10	5	8	11	11	11	No
Tb927.10.16180	4	Tb927_10_v5	3975545	3975568	24	NO	NO	29	22	17	13	13	19	10	22	12	7	5	7	11	7	7	8	9	12	No
Tb927.10.16180	5	Tb927_10_v5	3975596	3975607	12	NO	NO	11	11	13	4	13	8	7	13	5	8	5	6	9	5	4	5	5	6	No
Tb927.10.16180	6	Tb927_10_v5	3975614	3975667	54	YES	NO	22	23	30	25	25	30	19	25	38	6	6	5	5	6	7	12	5	8	No
Tb927.10.16370	3	Tb927_10_v5	4062785	4063096	312	NO	YES	10	5	8	2	8	5	1	8	3	5	5	5	4	5	5	5	6	5	No
Tb927.10.1640	1	Tb927_10_v5	446297	446241	57	NO	NO	14	12	9	18	35	33	10	22	15	5	7	5	5	8	9	11	9	12	No
Tb927.10.16510	16	Tb927_10_v5	4117486	4117887	402	YES	YES	10	5	8	2	8	5	1	8	3	5	5	5	4	5	5	6	5	5	Yes
Tb927.10.16510	4	Tb927_10_v5	4116884	4116922	39	NO	NO	10	5	8	2	8	5	1	8	3	5	5	5	4	5	5	5	6	5	Yes
Tb927.10.16510	5	Tb927_10_v5	4116870	4116947	78	NO	YES	10	5	8	2	8	5	1	8	3	5	5	5	4	5	5	5	6	5	Yes
Tb927.10.16510	6	Tb927_10_v5	4116862	4116951	90	NO	NO	10	5	8	2	8	5	1	8	3	5	5	5	4	5	5	5	6	5	Yes
Tb927.10.1700	1	Tb927_10_v5	455828	455839	12	NO	NO	13	13	19	15	14	10	7	11	15	36	41	28	28	15	7	18	19	22	No
Tb927.10.1780	1	Tb927_10_v5	469569	469519	51	NO	YES	18	10	10	43	26	29	31	33	59	5	5	5	45	46	44	40	102	63	No
Tb927.10.1780	11	Tb927_10_v5	468641	468576	66	NO	YES	14	8	10	43	21	32	44	23	50	5	5	5	5	5	5	5	5	5	No
Tb927.10.1780	12	Tb927_10_v5	468572	468468	105	NO	YES	13	11	10	41	28	45	63	48	85	5	5	5	5	5	7	5	6	5	No
Tb927.10.1780	2	Tb927_10_v5	469453	469352	102	NO	NO	14	8	12	56	38	46	36	38	77	5	5	5	9	7	4	5	5	5	No
Tb927.10.1780	3	Tb927_10_v5	469202	469173	30	NO	NO	10	5	10	15	18	16	4	12	14	5	5	5	5	5	5	5	5	5	No
Tb927.10.1780	4	Tb927_10_v5	469134	469084	51	NO	YES	10	6	8	38	27	31	34	27	26	5	5	5	4	5	5	5	7	9	No
Tb927.10.1780	5	Tb927_10_v5	469109	469068	42	NO	YES	10	6	8	23	23	27	23	13	18	5	5	5	4	5	5	5	5	8	No
Tb927.10.1780	7	Tb927_10_v5	468974	468933	42	NO	NO	12	5	11	17	25	28	17	24	48	5	5	5	5	5	5	5	5	5	No
Tb927.10.1780	8	Tb927_10_v5	468991	468929	63	NO	YES	12	6	11	20	27	29	24	26	62	5	5	5	5	6	5	5	5	5	No
Tb927.10.1780	9	Tb927_10_v5	468865	468851	15	NO	NO	10	5	8	6	15	14	8	17	16	5	5	5	4	5	5	5	5	5	No
Tb927.10.1990	1	Tb927_10_v5	521613	521666	54	NO	YES	54	64	49	46	31	43	35	41	51	188	245	63	141	119	213	83	142	101	No
Tb927.10.2060	1	Tb927_10_v5	539466	539579	114	NO	NO	27	10	25	15	15	25	10	11	19	19	10	16	11	6	6	5	8	9	No
Tb927.10.2470	1	Tb927_10_v5	640933	640965	33	YES	NO	20	32	17	20	23	23	32	23	67	33	71	20	57	36	60	60	82	66	No
Tb927.10.2570	1	Tb927_10_v5	664862	664888	27	NO	NO	15	15	17	7	19	20	17	14	11	17	23	12	86	38	56	50	25	14	No
Tb927.10.2680	1	Tb927_10_v5	691436	691483	48	YES	NO	32	30	25	57	38	58	43	35	72	40	62	35	47	29	40	46	33	34	No
Tb927.10.2690	1	Tb927_10_v5	693637	693669	33	YES	NO	16	23	20	35	26	34	16	17	26	20	40	22	96	61	101	76	28	22	No
Tb927.10.2750	1	Tb927_10_v5	703618	703629	12	NO	NO	105	62	48	49	27	26	23	27	31	41	57	36	59	13	17	31	16	8	No
Tb927.10.2750	2	Tb927_10_v5	703651	703782	132	NO	YES	281	504	276	171	76	100	186	122	104	23	31	14	26	12	27	12	11	14	No
Tb927.10.2830	1	Tb927_10_v5	725044	725052	9	NO	NO	26	28	17	24	15	28	25	13	11	137	116	64	102	65	162	60	57	42	No
Tb927.10.2830	2	Tb927_10_v5	725040	725060	21	NO	NO	33	39	29	34	22	36	32	27	19	139	118	64	102	66	172	61	57	43	No
Tb927.10.2870	1	Tb927_10_v5	732026	732043	18	NO	NO	22	28	19	37	22	21	51	24	19	35	43	16	31	32	16	76	6	13	No
Tb927.10.2870	2	Tb927_10_v5	732127	732180	54	NO	NO	31	40	29	51	31	36	70	66	39	7	5	5	4	5	5	7	7	10	No
Tb927.10.2870	3	Tb927_10_v5	732188	732367	180	NO	YES	77	140	79	100	32	53	81	59	50	5	5	5	4	5	5	5	6	6	No
Tb927.10.2870	5	Tb927_10_v5	732270	732476	207	NO	YES	69	155	76	102	34	50	75	49	41	5	5	6	4	6	5	5	6	5	No
Tb927.10.2870	6	Tb927_10_v5	732473	732598	126	NO	NO	21	19	20	23	24	31	16	21	11	5	5	6	5	5	5	5	5	5	No
Tb927.10.2870	7	Tb927_10_v5	732505	732633	129	NO	NO	17	15	18	21	20	37	11	21	14	5	7	5	10	6	6	10	6	5	No
Tb927.10.2910	1	Tb927_10_v5	753613	753657	45	NO	NO	33	16	19	31	20	18	17	16	9	18	20	15	29	26	45	6	8	7	No
Tb927.10.2910	2	Tb927_10_v5	753844	753918	75	NO	NO	24	15	12	17	22	34	12	9	8	17	17	12	9	7	6	10	14	8	No
Tb927.10.2920	1	Tb927_10_v5	756413	756430	18	NO	NO	11	7	13	5	14	16	4	9	12	6	6	9	24	14	10	10	14	11	No
Tb927.10.2940	1	Tb927_10_v5	763908	763943	36	NO	NO	30	35	22	29	19	25	38	38	38	50	50	26	42	69	76	92	103	40	No
Tb927.10.2940	10	Tb927_10_v5	764324	764482	159	NO	YES	45	83	67	81	56	65	134	79	60	7	5	5	4	5	5	6	5	5	No
Tb927.10.2940	11	Tb927_10_v5	764579	764665	87	NO	YES	43	48	36	63	33	57	49	23	34	6	5	6	4	5	6	5	5	5	No
Tb927.10.2940	13	Tb927_10_v5	764482	764814	333	NO	NO	79	127	86	134	85	114	146	94	96	7	7	6	5	5	6	5	5	5	No
Tb927.10.2940	14	Tb927_10_v5	764929	764940	12	NO	NO	13	11	12	12	19	14	14	19	8	5	5	5	4	5	5	5	5	5	No
Tb927.10.2940	15	Tb927_10_v5	765021	765185	165	NO	YES	51	98	59	98	93	88	123	78	88	16	15	35	8	8	4	5	6	5	No
Tb927.10.2940	18	Tb927_10_v5	765311	765385	75	NO	NO	13	18	11	9	12	9	14	16	8	5	5	5	5	5	5	5	5	5	No
Tb927.10.2940	19	Tb927_10_v5	765351	765437	87	NO	YES	31	37	35	60	38	45	34	36	48	20	49	16	67	29	24	17	25	10	No
Tb927.10.2940	2	Tb927_10_v5	763934	764044	111	NO	YES	23	36	28	43	22	30	33	46	47	16	24	17	19	63	70	28	79	28	No
Tb927.10.2940	3	Tb927_10_v5	764086	764115	30	NO	NO	26	30	27	25	20	24	36	29	29	5	5	5	4	5	5	5	5	6	No
Tb927.10.2940	4	Tb927_10_v5	763998	764138	141	NO	YES	40	69	45	58	43	46	69	59	65	6	5	7	5	5	5	7	6	6	No
Tb927.10.2940	7	Tb927_10_v5	764147	764317	171	NO	NO	46	69	38	90	60	69	106	62	78	5	5	5	4	6	5	5	5	5	No
Tb927.10.2940	9	Tb927_10_v5	764277	764447	171	NO	YES	55	104	64	113	79	95	178	80	77	5	6	5	4	6	5	6	5	5	No
Tb927.10.30	1	Tb927_10_v5	21700	21689	12	NO	NO	10	5	8	8	9	6	1	10	8	5	5	6	30	11	26	16	6	19	Yes
Tb927.10.330	1	Tb927_10_v5	92495	92503	9	NO	NO	14	6	12	7	12	12	12	15	8	5	5	6	4	5	5	5	5	5	No
Tb927.10.330	2	Tb927_10_v5	92487	92582	96	NO	NO	16	15	21	13	18	18	28	25	14	5	5	6	4	5	5	5	5	5	No
Tb927.10.3320	1	Tb927_10_v5	855726	855740	15	NO	NO	12	9	9	8	12	12	4	13	6	10	13	13	25	10	9	6	5	5	No
Tb927.10.3320	2	Tb927_10_v5	855656	855790	135	YES	NO	34	63	44	42	23	44	34	39	28	39	90	49	84	89	144	42	62	41	No
Tb927.10.3320	3	Tb927_10_v5	855742	855807	66	YES	YES	29	56	37	43	26	42	33	42	31	29	61	39	74	75	88	39	49	34	No
Tb927.10.3410	1	Tb927_10_v5	882562	882597	36	NO	YES	13	10	10	2	12	13	1	8	3	5	5	5	9	5	4	6	5	5	No
Tb927.10.3410	2	Tb927_10_v5	882662	882730	69	YES	NO	19	13	15	10	27	22	7	16	22	5	5	5	5	6	5	5	6	5	No
Tb927.10.3490	1	Tb927_10_v5	896707	896799	93	NO	NO	19	14	24	31	36	39	29	24	38	13	10	8	21	17	25	14	10	7	No
Tb927.10.3490	2	Tb927_10_v5	897119	897145	27	YES	NO	13	10	13	18	30	31	11	15	30	9	18	10	23	23	26	21	9	12	No
Tb927.10.3630	1	Tb927_10_v5	941763	941692	72	NO	NO	32	52	59	48	31	56	19	32	47	40	22	57	38	16	33	11	33	21	No
Tb927.10.3630	2	Tb927_10_v5	941867	941670	198	NO	NO	62	103	106	92	90	106	46	49	86	95	120	89	118	52	79	39	65	64	No
Tb927.10.3630	3	Tb927_10_v5	941673	941398	276	NO	YES	126	181	109	144	88	121	57	62	109	82	63	34	50	21	38	31	33	12	No
Tb927.10.3980	1	Tb927_10_v5	1055769	1055716	54	NO	YES	43	15	30	75	87	86	19	27	120	5	5	5	8	5	5	7	5	5	No
Tb927.10.3980	2	Tb927_10_v5	1055577	1055566	12	NO	NO	22	14	43	67	42	69	37	40	88	6	5	5	4	6	5	5	6	5	No
Tb927.10.3980	3	Tb927_10_v5	1055539	1055504	36	NO	NO	46	51	76	54	44	89	60	48	124	5	5	5	5	8	5	5	5	6	No
Tb927.10.3980	5	Tb927_10_v5	1055093	1055064	30	NO	NO	16	21	22	47	36	44	18	10	39	5	5	6	4	6	5	5	5	5	No
Tb927.10.3980	6	Tb927_10_v5	1054995	1054858	138	NO	YES	121	91	76	176	186	267	128	107	407	6	5	7	7	7	6	7	8	11	No
Tb927.10.3980	7	Tb927_10_v5	1054740	1054711	30	NO	YES	50	56	55	60	70	88	48	57	165	5	5	6	4	8	6	5	5	5	No
Tb927.10.4090	1	Tb927_10_v5	1079173	1079150	24	NO	NO	19	46	24	16	14	13	24	27	23	108	150	115	60	65	146	39	78	78	No
Tb927.10.4150	1	Tb927_10_v5	1088175	1088149	27	NO	NO	46	59	39	27	30	32	39	40	44	145	140	83	83	64	53	109	73	56	No
Tb927.10.4150	3	Tb927_10_v5	1088063	1088043	21	NO	NO	19	26	39	14	21	23	16	23	26	5	5	5	4	5	5	5	5	5	No
Tb927.10.4150	4	Tb927_10_v5	1087978	1087946	33	NO	NO	34	72	45	25	29	33	44	31	46	5	5	6	4	6	5	6	9	9	No
Tb927.10.4150	5	Tb927_10_v5	1087872	1087804	69	NO	YES	55	77	89	61	33	46	75	61	72	6	5	5	5	6	6	5	5	5	No
Tb927.10.4150	6	Tb927_10_v5	1087717	1087649	69	YES	NO	67	80	73	61	59	76	95	100	89	7	5	6	7	5	12	5	157	10	No
Tb927.10.4480	2	Tb927_10_v5	1153077	1152883	195	YES	NO	53	60	86	156	111	137	95	85	166	66	71	61	169	154	234	105	113	102	No
Tb927.10.4650	1	Tb927_10_v5	1181784	1181767	18	NO	NO	11	7	11	12	13	15	5	15	12	10	14	12	16	19	12	22	11	9	No
Tb927.10.4680	1	Tb927_10_v5	1185098	1185069	30	NO	NO	17	39	33	21	18	17	28	23	13	24	39	17	46	39	47	31	14	22	No
Tb927.10.4720	1	Tb927_10_v5	1190418	1190377	42	NO	NO	31	54	23	29	31	49	44	24	38	55	85	30	124	47	44	66	68	55	No
Tb927.10.4770	1	Tb927_10_v5	1199452	1199435	18	NO	NO	22	26	16	31	22	23	13	20	28	89	81	45	229	64	169	175	382	64	No
Tb927.10.4980	1	Tb927_10_v5	1237280	1237303	24	NO	NO	31	54	40	42	41	37	46	54	60	76	155	50	104	43	99	166	64	121	No
Tb927.10.5160	1	Tb927_10_v5	1269296	1269346	51	NO	NO	26	35	96	32	91	56	14	44	18	15	7	11	11	14	12	8	7	11	No
Tb927.10.5160	2	Tb927_10_v5	1269336	1269350	15	NO	NO	16	10	10	4	25	12	4	11	4	5	5	5	4	5	5	5	6	6	No
Tb927.10.5160	3	Tb927_10_v5	1269397	1269528	132	NO	NO	16	6	12	12	36	26	6	12	10	6	6	5	11	7	4	6	6	8	No
Tb927.10.5160	4	Tb927_10_v5	1269462	1269536	75	NO	NO	16	5	10	9	21	17	3	12	8	5	5	5	8	6	4	5	6	5	No
Tb927.10.5290	1	Tb927_10_v5	1323455	1323496	42	NO	NO	25	41	26	29	27	20	21	18	22	33	66	26	36	52	112	24	58	40	No
Tb927.10.5290	2	Tb927_10_v5	1323497	1323586	90	YES	NO	67	75	73	65	44	55	62	45	54	78	60	46	66	20	36	37	59	28	No
Tb927.10.5320	1	Tb927_10_v5	1330191	1330223	33	NO	NO	16	36	22	18	20	27	13	24	23	30	88	69	150	101	194	32	87	68	No
Tb927.10.5530	1	Tb927_10_v5	1387674	1387715	42	NO	NO	31	23	22	45	53	50	17	10	14	58	103	50	76	89	113	22	26	18	No
Tb927.10.5760	1	Tb927_10_v5	1430114	1430097	18	NO	NO	27	37	32	20	22	28	7	22	16	48	115	61	13	19	15	14	9	8	No
Tb927.10.580	1	Tb927_10_v5	153556	153564	9	NO	NO	14	6	8	4	9	10	2	11	4	6	5	5	4	5	5	5	5	5	No
Tb927.10.5830	1	Tb927_10_v5	1448561	1448529	33	NO	NO	42	68	39	40	22	39	32	22	35	53	102	49	72	52	40	49	58	51	No
Tb927.10.5850	1	Tb927_10_v5	1465254	1465186	69	NO	NO	13	10	10	5	21	24	6	12	8	15	21	13	30	14	20	15	8	12	No
Tb927.10.5890	1	Tb927_10_v5	1477347	1477315	33	NO	NO	17	11	15	13	18	24	4	14	14	22	37	33	65	49	70	21	34	14	No
Tb927.10.590	1	Tb927_10_v5	154843	154893	51	YES	NO	24	22	23	25	30	29	19	27	33	23	59	21	63	44	35	21	26	16	No
Tb927.10.5970	1	Tb927_10_v5	1501309	1501301	9	NO	NO	16	20	15	21	20	26	13	13	17	8	15	6	10	12	10	11	6	7	No
Tb927.10.5970	3	Tb927_10_v5	1500993	1500907	87	NO	NO	33	45	35	66	35	69	41	35	51	5	5	6	4	5	5	6	5	5	No
Tb927.10.5970	7	Tb927_10_v5	1500797	1500696	102	NO	YES	18	28	23	27	25	30	42	21	28	7	5	6	5	5	5	5	5	5	No
Tb927.10.5970	8	Tb927_10_v5	1500608	1500456	153	YES	YES	27	25	17	27	33	49	19	25	32	27	32	15	75	55	64	49	45	34	No
Tb927.10.6060	1	Tb927_10_v5	1531895	1531884	12	NO	NO	26	14	15	22	13	12	6	16	7	12	6	9	13	10	9	8	5	5	No
Tb927.10.6060	2	Tb927_10_v5	1531915	1531808	108	NO	YES	78	96	56	74	38	34	29	33	23	27	21	11	37	17	21	21	6	8	No
Tb927.10.6060	3	Tb927_10_v5	1531808	1531761	48	NO	NO	34	30	32	44	15	16	14	27	12	6	6	5	8	5	9	5	5	6	No
Tb927.10.6060	4	Tb927_10_v5	1531779	1531723	57	NO	NO	39	40	37	50	21	19	10	25	9	5	5	5	4	5	5	5	5	5	No
Tb927.10.6060	5	Tb927_10_v5	1531671	1531657	15	NO	NO	19	19	11	13	19	12	8	10	4	5	5	5	5	5	5	5	5	5	No
Tb927.10.6060	6	Tb927_10_v5	1531750	1531646	105	NO	NO	54	55	44	57	31	27	20	16	14	5	5	5	5	5	5	5	6	5	No
Tb927.10.6150	1	Tb927_10_v5	1559201	1559187	15	NO	NO	10	7	10	5	14	14	2	10	7	10	8	9	33	12	15	8	5	6	No
Tb927.10.6170	1	Tb927_10_v5	1566852	1566823	30	NO	NO	12	5	10	2	8	8	3	9	3	5	5	5	4	5	5	5	6	6	No
Tb927.10.6170	2	Tb927_10_v5	1566832	1566812	21	NO	NO	12	6	13	3	12	9	3	11	7	5	5	5	5	5	5	5	6	6	No
Tb927.10.6210	1	Tb927_10_v5	1575723	1575679	45	NO	YES	25	13	21	26	46	37	18	15	30	31	52	27	124	51	82	39	48	27	No
Tb927.10.6390	1	Tb927_10_v5	1617112	1617032	81	NO	NO	60	63	49	73	84	124	51	43	113	155	132	96	166	123	93	330	221	141	No
Tb927.10.6390	10	Tb927_10_v5	1616555	1616508	48	NO	NO	34	35	27	52	49	78	27	46	53	5	5	7	4	12	6	6	6	5	No
Tb927.10.6390	11	Tb927_10_v5	1616511	1616491	21	NO	NO	18	19	22	27	31	47	18	27	27	5	5	6	4	6	5	5	5	5	No
Tb927.10.6390	12	Tb927_10_v5	1616548	1616426	123	NO	NO	52	52	55	95	72	124	66	63	98	5	5	7	4	12	6	6	6	5	No
Tb927.10.6390	13	Tb927_10_v5	1616418	1616368	51	NO	NO	42	51	55	39	42	84	37	38	57	5	5	5	4	7	5	6	5	5	No
Tb927.10.6390	14	Tb927_10_v5	1616305	1616234	72	NO	YES	33	41	48	50	66	99	45	39	73	5	5	5	4	6	5	5	5	5	No
Tb927.10.6390	16	Tb927_10_v5	1616104	1616078	27	NO	NO	32	28	27	30	19	42	33	29	43	11	15	15	18	11	14	10	13	10	No
Tb927.10.6390	17	Tb927_10_v5	1616067	1616056	12	NO	YES	34	32	27	32	23	49	33	31	43	5	5	6	8	6	6	7	5	6	No
Tb927.10.6390	18	Tb927_10_v5	1616025	1615960	66	NO	YES	45	46	29	56	49	110	47	49	93	5	5	5	6	5	5	8	5	5	No
Tb927.10.6390	2	Tb927_10_v5	1617035	1616925	111	NO	NO	46	65	44	79	90	144	59	53	123	8	12	22	18	17	18	18	37	24	No
Tb927.10.6390	4	Tb927_10_v5	1616891	1616820	72	NO	NO	30	55	50	69	70	111	42	58	102	5	5	5	4	7	5	6	6	5	No
Tb927.10.6390	5	Tb927_10_v5	1616878	1616756	123	NO	YES	67	71	67	113	92	171	78	74	135	5	5	5	4	8	5	6	6	5	No
Tb927.10.6390	6	Tb927_10_v5	1616706	1616677	30	NO	NO	31	25	19	31	34	46	19	34	48	5	5	5	4	5	5	7	5	5	No
Tb927.10.6390	7	Tb927_10_v5	1616759	1616643	117	NO	NO	41	37	35	72	56	97	45	56	71	5	5	5	5	6	7	7	5	5	No
Tb927.10.6390	8	Tb927_10_v5	1616680	1616588	93	NO	NO	37	41	42	72	60	93	35	50	79	6	5	7	5	6	9	5	5	5	No
Tb927.10.6390	9	Tb927_10_v5	1616598	1616575	24	NO	YES	22	26	20	40	35	59	20	22	49	5	5	5	4	5	5	5	5	5	No
Tb927.10.6430	1	Tb927_10_v5	1633120	1633188	69	NO	YES	10	5	8	2	8	5	2	8	4	5	5	5	4	5	5	7	9	5	No
Tb927.10.6430	2	Tb927_10_v5	1633185	1633193	9	NO	NO	10	5	8	2	8	5	1	8	3	5	5	5	4	5	5	5	6	5	No
Tb927.10.6470	1	Tb927_10_v5	1639617	1639631	15	NO	NO	16	21	22	14	20	24	6	14	10	91	130	87	68	52	223	13	24	23	No
Tb927.10.6470	13	Tb927_10_v5	1640567	1640581	15	NO	NO	19	19	17	10	17	16	6	14	12	6	5	5	4	5	5	5	5	6	No
Tb927.10.6470	14	Tb927_10_v5	1640334	1640585	252	NO	YES	90	96	74	73	86	106	45	56	126	6	5	5	4	5	5	7	5	6	No
Tb927.10.6470	15	Tb927_10_v5	1640676	1640684	9	NO	NO	15	17	17	14	13	14	8	19	21	5	5	5	4	5	5	5	5	5	No
Tb927.10.6470	16	Tb927_10_v5	1640668	1640727	60	NO	NO	27	41	32	28	20	29	21	29	38	5	5	5	4	5	5	5	5	5	No
Tb927.10.6470	17	Tb927_10_v5	1640841	1640867	27	NO	NO	30	28	24	21	15	24	12	25	33	9	7	6	4	5	5	5	5	5	No
Tb927.10.6470	18	Tb927_10_v5	1640861	1640875	15	NO	NO	19	22	14	14	14	16	7	24	18	9	7	6	4	5	5	5	5	5	No
Tb927.10.6470	19	Tb927_10_v5	1640884	1640913	30	NO	NO	18	20	22	16	19	14	8	22	20	6	5	5	4	5	5	5	5	5	No
Tb927.10.6470	2	Tb927_10_v5	1639678	1639749	72	NO	NO	29	48	31	23	29	32	20	19	33	8	22	8	12	12	19	61	130	81	No
Tb927.10.6470	25	Tb927_10_v5	1641128	1641289	162	NO	YES	49	89	47	38	43	63	30	47	80	5	5	5	4	6	7	5	5	5	No
Tb927.10.6470	27	Tb927_10_v5	1641204	1641422	219	NO	YES	51	91	64	47	66	86	34	58	99	6	5	5	5	6	5	5	5	5	No
Tb927.10.6470	3	Tb927_10_v5	1639789	1639818	30	NO	NO	20	22	22	18	21	25	9	26	25	6	6	7	9	5	8	26	30	32	No
Tb927.10.6470	4	Tb927_10_v5	1639746	1639826	81	NO	YES	27	50	32	31	32	39	16	37	35	7	11	7	10	5	10	43	51	50	No
Tb927.10.6470	5	Tb927_10_v5	1639823	1639921	99	NO	YES	35	48	35	36	27	29	22	30	28	6	6	6	7	5	5	10	15	13	No
Tb927.10.6470	6	Tb927_10_v5	1640152	1640172	21	NO	NO	20	13	12	18	18	18	12	18	19	5	5	5	4	5	5	5	6	5	No
Tb927.10.6470	7	Tb927_10_v5	1639997	1640197	201	NO	YES	49	45	50	46	45	68	28	50	76	5	6	5	4	6	6	10	10	11	No
Tb927.10.6470	9	Tb927_10_v5	1640037	1640288	252	NO	YES	65	70	72	58	63	85	41	65	108	5	5	5	4	6	6	7	7	10	No
Tb927.10.6550	1	Tb927_10_v5	1657873	1657947	75	NO	NO	29	60	37	39	17	16	20	23	12	55	45	42	54	25	28	12	29	13	No
Tb927.10.6550	2	Tb927_10_v5	1657902	1658030	129	NO	NO	73	156	107	112	51	62	144	130	88	60	84	26	92	70	120	62	78	87	No
Tb927.10.6620	1	Tb927_10_v5	1675141	1675263	123	NO	NO	15	13	21	24	27	44	33	16	31	5	5	5	4	5	5	6	5	5	No
Tb927.10.6620	2	Tb927_10_v5	1675104	1675358	255	NO	YES	23	26	38	47	42	72	69	32	60	8	9	6	14	14	9	11	21	9	No
Tb927.10.6620	3	Tb927_10_v5	1675250	1675378	129	NO	NO	14	16	21	17	22	27	24	20	29	9	9	6	14	14	8	12	21	9	No
Tb927.10.6620	4	Tb927_10_v5	1675450	1675554	105	YES	NO	25	24	41	25	36	44	25	24	48	8	15	14	17	16	25	10	29	28	No
Tb927.10.670	1	Tb927_10_v5	176439	176462	24	YES	NO	31	50	42	26	32	42	10	24	14	33	58	43	47	25	50	29	31	17	No
Tb927.10.680	1	Tb927_10_v5	177434	177445	12	NO	NO	35	38	37	39	27	21	28	22	16	22	34	21	21	25	17	36	7	7	No
Tb927.10.6860	1	Tb927_10_v5	1726220	1726267	48	NO	NO	41	35	42	35	22	27	30	39	28	11	33	44	55	75	131	15	22	32	No
Tb927.10.7030	1	Tb927_10_v5	1770422	1770430	9	NO	NO	23	13	31	19	20	21	22	23	26	8	10	16	23	15	19	10	7	8	No
Tb927.10.70	1	Tb927_10_v5	40269	40225	45	NO	NO	10	6	10	2	10	5	2	11	8	5	5	5	4	5	5	8	10	5	No
Tb927.10.7150	2	Tb927_10_v5	1800293	1800532	240	YES	YES	12	6	10	2	12	11	4	11	4	6	5	5	4	5	5	5	5	6	No
Tb927.10.7170	1	Tb927_10_v5	1804814	1804806	9	NO	NO	10	6	10	2	11	7	2	8	3	5	5	5	4	5	5	5	6	5	No
Tb927.10.7170	2	Tb927_10_v5	1804758	1804639	120	NO	NO	11	8	10	3	13	11	7	12	5	6	5	5	4	6	5	5	5	5	No
Tb927.10.7170	3	Tb927_10_v5	1804535	1804461	75	NO	NO	10	5	8	2	14	7	3	9	3	5	5	5	6	5	5	5	5	5	No
Tb927.10.7170	4	Tb927_10_v5	1804600	1804436	165	NO	NO	10	6	8	2	28	13	5	10	4	5	5	5	6	5	5	5	5	5	No
Tb927.10.7170	7	Tb927_10_v5	1804268	1804230	39	NO	NO	12	6	8	2	13	6	2	11	3	5	5	6	4	5	5	5	5	6	No
Tb927.10.7170	8	Tb927_10_v5	1804263	1804204	60	NO	NO	12	8	10	2	13	6	2	11	3	5	5	6	4	5	5	5	5	6	No
Tb927.10.7200	1	Tb927_10_v5	1813720	1813643	78	NO	NO	36	24	27	18	30	37	41	21	30	44	48	32	71	67	110	35	63	39	No
Tb927.10.7200	2	Tb927_10_v5	1813633	1813562	72	NO	NO	25	23	16	17	29	43	45	29	20	19	16	14	33	17	36	13	17	13	No
Tb927.10.7200	3	Tb927_10_v5	1813542	1813525	18	NO	NO	17	13	13	5	15	8	13	14	14	9	11	9	22	6	10	5	6	5	No
Tb927.10.7200	4	Tb927_10_v5	1813727	1813488	240	NO	YES	58	60	42	47	61	87	109	55	71	65	76	49	127	84	183	46	79	54	No
Tb927.10.7200	5	Tb927_10_v5	1813484	1813395	90	NO	YES	17	15	14	13	16	25	13	14	11	5	5	5	4	5	6	5	5	5	No
Tb927.10.7250	1	Tb927_10_v5	1830912	1830880	33	NO	NO	33	33	46	25	23	26	25	20	28	44	69	54	14	19	21	39	79	36	No
Tb927.10.7370	1	Tb927_10_v5	1863115	1863104	12	NO	NO	12	8	9	4	13	7	3	10	7	7	9	7	11	5	5	5	5	5	No
Tb927.10.7460	1	Tb927_10_v5	1880156	1880112	45	NO	NO	32	66	61	43	17	29	31	36	31	8	21	5	9	11	4	23	32	22	No
Tb927.10.7460	2	Tb927_10_v5	1880060	1879974	87	YES	NO	56	107	87	81	47	60	73	47	70	8	9	5	4	6	5	10	6	9	No
Tb927.10.760	1	Tb927_10_v5	196800	196859	60	NO	NO	39	42	34	38	26	32	17	18	18	34	71	29	26	27	30	8	10	11	No
Tb927.10.7760	1	Tb927_10_v5	1950187	1950074	114	NO	YES	36	59	45	50	36	53	54	38	45	23	38	37	45	45	119	42	52	54	No
Tb927.10.7760	2	Tb927_10_v5	1950141	1950064	78	NO	NO	36	56	42	40	35	51	55	31	42	22	40	32	44	46	118	46	50	52	No
Tb927.10.7840	1	Tb927_10_v5	1962845	1962819	27	YES	NO	25	53	35	94	48	66	51	33	42	94	242	80	206	174	212	122	182	116	No
Tb927.10.810	1	Tb927_10_v5	208869	208916	48	YES	NO	24	19	36	11	28	30	10	21	20	22	117	40	39	28	99	34	32	41	No
Tb927.10.8150	1	Tb927_10_v5	2026876	2026850	27	NO	NO	31	27	44	30	39	45	20	21	53	17	24	48	38	142	165	59	103	92	No
Tb927.10.820	1	Tb927_10_v5	212094	212114	21	NO	NO	37	18	22	14	20	25	8	15	24	32	55	31	76	40	34	21	31	13	No
Tb927.10.8220	1	Tb927_10_v5	2042770	2042708	63	NO	NO	44	60	53	58	33	24	76	54	66	111	85	84	92	77	92	82	189	119	No
Tb927.10.8220	10	Tb927_10_v5	2042245	2042204	42	NO	NO	39	39	38	29	14	26	34	59	30	5	5	5	4	5	7	6	5	5	No
Tb927.10.8220	13	Tb927_10_v5	2041879	2041868	12	NO	NO	21	35	35	19	18	23	17	21	17	6	6	5	4	5	5	6	5	6	No
Tb927.10.8220	14	Tb927_10_v5	2041898	2041659	240	YES	NO	132	311	242	188	94	104	373	228	215	45	64	20	57	76	55	98	134	164	No
Tb927.10.8220	2	Tb927_10_v5	2042678	2042661	18	NO	NO	22	23	23	22	16	14	23	33	20	11	11	5	6	6	6	6	7	6	No
Tb927.10.8220	3	Tb927_10_v5	2042640	2042632	9	NO	NO	18	26	23	18	11	10	12	26	21	5	5	5	4	5	5	28	29	13	No
Tb927.10.8220	4	Tb927_10_v5	2042600	2042589	12	NO	NO	18	26	25	17	15	33	33	29	34	5	5	5	4	5	5	7	6	5	No
Tb927.10.8220	5	Tb927_10_v5	2042544	2042467	78	NO	NO	51	76	62	64	38	37	113	74	83	5	5	5	4	5	5	5	5	6	No
Tb927.10.8220	6	Tb927_10_v5	2042522	2042451	72	NO	YES	57	98	69	69	38	47	133	80	95	5	5	5	5	5	5	5	5	6	No
Tb927.10.8220	7	Tb927_10_v5	2042467	2042351	117	NO	YES	67	133	105	82	53	59	158	101	107	5	5	5	5	5	5	5	5	6	No
Tb927.10.8220	8	Tb927_10_v5	2042454	2042317	138	NO	YES	69	136	103	76	52	60	156	101	96	5	5	5	6	6	5	5	5	5	No
Tb927.10.8220	9	Tb927_10_v5	2042304	2042260	45	NO	NO	23	47	37	39	22	22	50	62	39	5	5	6	4	5	5	6	5	5	No
Tb927.10.8280	1	Tb927_10_v5	2052028	2052020	9	NO	NO	21	40	24	18	14	10	36	27	14	16	11	18	34	33	33	14	33	22	No
Tb927.10.8280	2	Tb927_10_v5	2052020	2052009	12	NO	NO	22	32	28	22	18	9	28	33	14	20	12	18	34	36	35	15	33	23	No
Tb927.10.8300	1	Tb927_10_v5	2055673	2055665	9	NO	NO	21	47	29	18	13	11	35	30	12	14	21	13	21	30	45	25	37	21	No
Tb927.10.8300	2	Tb927_10_v5	2055665	2055654	12	NO	NO	23	41	29	20	13	11	25	28	15	15	25	15	22	31	46	29	37	21	No
Tb927.10.8360	1	Tb927_10_v5	2064979	2065014	36	YES	NO	17	31	30	17	23	16	16	14	12	51	62	54	37	29	42	37	36	26	No
Tb927.10.8600	1	Tb927_10_v5	2130337	2130348	12	NO	NO	33	43	26	31	23	20	30	25	24	61	81	29	42	51	58	62	63	29	No
Tb927.10.8600	2	Tb927_10_v5	2130345	2130401	57	NO	NO	51	79	54	70	35	36	67	33	55	59	54	28	43	53	58	60	49	25	No
Tb927.10.8600	3	Tb927_10_v5	2130398	2130418	21	NO	NO	18	23	25	28	15	16	21	20	20	5	5	5	5	5	5	6	6	6	No
Tb927.10.8600	4	Tb927_10_v5	2130415	2130621	207	NO	YES	59	145	131	118	83	93	108	81	110	6	5	5	4	7	5	7	6	5	No
Tb927.10.8600	5	Tb927_10_v5	2130729	2130848	120	NO	YES	24	73	29	40	38	40	67	28	45	6	5	5	5	6	5	5	5	5	No
Tb927.10.8600	6	Tb927_10_v5	2130785	2130856	72	NO	YES	16	9	12	7	23	25	28	20	18	6	5	5	5	5	5	5	5	5	No
Tb927.10.8680	1	Tb927_10_v5	2145391	2145405	15	YES	NO	15	21	11	8	14	12	5	11	5	54	73	53	76	63	96	50	61	44	No
Tb927.10.9030	1	Tb927_10_v5	2238566	2238610	45	NO	NO	16	30	27	25	15	10	10	14	8	26	18	25	16	6	8	12	10	5	No
Tb927.10.9040	1	Tb927_10_v5	2239475	2239510	36	YES	NO	20	22	25	14	35	41	7	17	20	36	37	31	78	184	183	46	37	42	No
Tb927.10.90	1	Tb927_10_v5	47926	47891	36	NO	NO	10	5	8	24	13	22	1	8	3	5	5	5	35	26	42	5	6	5	No
Tb927.10.90	10	Tb927_10_v5	47344	47294	51	NO	NO	10	5	10	26	18	25	4	12	8	6	5	5	4	5	5	5	5	5	No
Tb927.10.90	2	Tb927_10_v5	47859	47824	36	NO	NO	14	7	9	23	13	17	9	15	8	6	5	6	21	12	11	7	6	6	No
Tb927.10.90	3	Tb927_10_v5	47963	47757	207	NO	YES	14	9	10	78	33	50	17	23	16	6	6	7	87	46	76	9	7	9	No
Tb927.10.90	4	Tb927_10_v5	47724	47653	72	NO	NO	14	5	8	37	21	28	14	12	9	5	5	5	6	5	5	5	5	6	No
Tb927.10.90	5	Tb927_10_v5	47686	47636	51	NO	YES	12	5	8	30	17	21	13	11	7	5	5	5	5	5	5	5	5	6	No
Tb927.10.90	7	Tb927_10_v5	47584	47474	111	NO	YES	11	9	10	34	29	27	18	14	11	5	5	5	4	5	5	5	6	5	No
Tb927.10.90	9	Tb927_10_v5	47409	47326	84	NO	YES	10	5	10	35	20	28	17	13	15	6	5	5	4	5	5	5	5	8	No
Tb927.10.910	1	Tb927_10_v5	249343	249363	21	YES	NO	17	13	17	9	12	15	12	13	13	23	23	22	22	19	26	14	26	17	No
Tb927.10.9110	1	Tb927_10_v5	2258966	2258989	24	NO	NO	20	27	14	23	23	23	17	21	16	76	100	25	78	43	29	38	13	18	No
Tb927.10.9200	1	Tb927_10_v5	2278674	2278682	9	NO	NO	14	5	10	2	10	6	2	8	3	5	5	5	4	5	5	5	5	5	No
Tb927.10.9200	2	Tb927_10_v5	2278700	2278831	132	NO	YES	31	42	54	40	22	35	30	34	46	58	72	27	49	18	35	31	36	20	No
Tb927.10.9230	1	Tb927_10_v5	2284512	2284523	12	NO	NO	12	6	8	5	19	16	3	8	6	5	5	6	4	6	5	5	5	5	No
Tb927.10.9230	12	Tb927_10_v5	2285206	2285259	54	NO	NO	17	17	20	27	43	66	17	13	19	5	5	5	4	5	5	5	5	5	No
Tb927.10.9230	13	Tb927_10_v5	2285259	2285327	69	NO	YES	12	11	22	16	49	50	7	12	12	6	5	5	4	5	6	5	5	5	No
Tb927.10.9230	14	Tb927_10_v5	2285387	2285419	33	NO	NO	18	8	10	11	38	27	7	10	9	5	5	5	7	6	5	6	5	5	No
Tb927.10.9230	15	Tb927_10_v5	2285432	2285455	24	NO	NO	10	5	8	7	17	18	4	12	7	5	5	5	4	5	5	5	6	5	No
Tb927.10.9230	16	Tb927_10_v5	2285409	2285471	63	NO	NO	12	7	8	15	54	58	14	14	15	5	5	5	4	5	5	5	6	5	No
Tb927.10.9230	18	Tb927_10_v5	2285575	2285685	111	NO	NO	25	14	28	34	55	81	26	41	44	6	6	6	6	10	5	6	5	6	No
Tb927.10.9230	19	Tb927_10_v5	2285741	2285755	15	NO	NO	12	10	9	9	27	24	3	10	7	5	7	6	4	6	6	5	5	6	No
Tb927.10.9230	2	Tb927_10_v5	2284508	2284531	24	NO	NO	10	7	8	2	10	10	3	8	5	5	5	6	4	6	5	5	5	5	No
Tb927.10.9230	20	Tb927_10_v5	2285613	2285807	195	NO	NO	31	39	34	69	81	117	40	36	54	7	10	11	8	11	8	7	5	10	No
Tb927.10.9230	21	Tb927_10_v5	2285815	2285826	12	NO	NO	11	16	9	8	9	8	7	9	6	5	5	5	4	5	5	5	5	6	No
Tb927.10.9230	23	Tb927_10_v5	2285888	2285896	9	NO	NO	14	9	10	6	25	13	6	9	10	5	5	5	4	6	5	5	5	5	No
Tb927.10.9230	24	Tb927_10_v5	2285881	2285928	48	NO	NO	24	16	11	13	33	29	12	13	18	5	5	5	4	6	5	5	5	5	No
Tb927.10.9230	25	Tb927_10_v5	2285915	2285950	36	NO	NO	15	13	10	9	13	22	9	10	7	6	5	8	4	7	6	5	5	8	No
Tb927.10.9230	3	Tb927_10_v5	2284532	2284552	21	NO	NO	12	7	8	8	15	12	4	12	10	11	5	5	9	6	4	5	5	6	No
Tb927.10.9230	5	Tb927_10_v5	2284582	2284626	45	NO	NO	16	7	10	22	49	51	5	12	14	5	5	5	4	6	5	5	5	5	No
Tb927.10.9230	7	Tb927_10_v5	2284731	2284799	69	NO	NO	13	6	24	7	16	18	7	15	8	6	5	5	5	5	5	6	5	6	No
Tb927.10.9230	8	Tb927_10_v5	2284803	2284853	51	NO	NO	11	10	9	21	37	50	13	12	8	5	5	6	4	5	5	6	5	5	No
Tb927.10.9230	9	Tb927_10_v5	2284793	2285035	243	NO	YES	27	24	17	64	128	156	39	36	42	5	6	7	6	5	5	6	6	6	No
Tb927.10.9290	1	Tb927_10_v5	2300501	2300524	24	NO	NO	20	21	22	14	18	17	16	25	23	20	39	19	30	25	14	18	6	17	No
Tb927.10.940	1	Tb927_10_v5	257072	257125	54	NO	NO	40	71	42	37	25	23	64	19	16	36	43	29	73	54	85	20	46	25	No
Tb927.10.940	2	Tb927_10_v5	257097	257135	39	NO	NO	42	66	37	38	24	19	51	17	12	14	24	19	51	53	75	16	26	19	No
Tb927.10.940	3	Tb927_10_v5	257149	257169	21	NO	NO	20	12	15	24	16	13	13	14	13	6	5	5	4	5	5	5	5	5	No
Tb927.10.940	4	Tb927_10_v5	257231	257263	33	NO	NO	26	25	24	37	27	16	27	20	23	5	5	5	4	6	5	7	6	8	No
Tb927.10.940	5	Tb927_10_v5	257190	257276	87	NO	YES	38	65	42	64	41	31	53	28	37	5	5	5	6	6	5	9	7	8	No
Tb927.10.940	6	Tb927_10_v5	257260	257439	180	NO	YES	72	95	93	119	82	63	93	53	63	6	5	5	4	5	7	7	6	8	No
Tb927.10.940	7	Tb927_10_v5	257493	257540	48	NO	NO	19	12	18	20	20	27	12	11	10	5	5	6	5	5	5	5	6	5	No
Tb927.10.9420	1	Tb927_10_v5	2327182	2327199	18	NO	NO	17	31	41	18	21	15	15	15	25	21	24	17	20	15	14	45	40	22	No
Tb927.10.9560	2	Tb927_10_v5	2358773	2358847	75	NO	YES	14	22	26	22	15	13	22	16	14	16	24	18	39	30	25	21	22	21	No
Tb927.10.9560	3	Tb927_10_v5	2358801	2358950	150	YES	YES	28	64	55	61	19	38	63	37	50	53	86	35	103	58	60	57	37	40	No
Tb927.10.9560	4	Tb927_10_v5	2358814	2358978	165	YES	NO	39	88	78	75	28	52	82	53	70	68	124	42	121	81	91	64	79	53	No
Tb927.10.9590	1	Tb927_10_v5	2363961	2364053	93	NO	NO	42	81	54	62	37	56	76	81	80	49	94	27	64	32	62	88	37	34	No
Tb927.10.9590	11	Tb927_10_v5	2364661	2364879	219	NO	NO	113	184	127	102	64	101	169	172	153	7	7	7	54	7	6	5	7	10	No
Tb927.10.9590	14	Tb927_10_v5	2364968	2365021	54	NO	YES	29	45	37	35	29	34	25	60	49	5	5	6	5	5	5	5	5	5	No
Tb927.10.9590	17	Tb927_10_v5	2365058	2365108	51	NO	NO	35	33	54	18	16	18	24	37	37	5	5	5	5	5	5	5	5	5	No
Tb927.10.9590	18	Tb927_10_v5	2365109	2365153	45	NO	NO	22	26	20	35	27	23	31	34	32	5	5	5	4	5	5	5	7	5	No
Tb927.10.9590	19	Tb927_10_v5	2365140	2365157	18	NO	NO	18	22	20	31	24	25	25	32	30	5	5	5	4	5	5	5	6	5	No
Tb927.10.9590	2	Tb927_10_v5	2364050	2364175	126	NO	NO	43	90	68	62	43	47	76	67	71	19	29	27	22	10	15	24	12	16	No
Tb927.10.9590	20	Tb927_10_v5	2365218	2365286	69	NO	NO	37	60	29	30	22	18	41	33	38	5	5	5	4	5	5	5	5	5	No
Tb927.10.9590	22	Tb927_10_v5	2365222	2365431	210	NO	YES	42	64	42	49	31	36	57	37	43	7	5	5	4	6	5	5	5	5	No
Tb927.10.9590	23	Tb927_10_v5	2365299	2365472	174	NO	YES	43	30	46	51	29	36	32	34	22	35	42	20	43	66	66	22	30	36	No
Tb927.10.9590	24	Tb927_10_v5	2365433	2365486	54	NO	NO	39	38	46	39	24	31	26	40	22	35	42	20	44	65	66	22	30	36	No
Tb927.10.9590	3	Tb927_10_v5	2364148	2364183	36	NO	NO	25	44	37	27	25	14	33	29	28	6	8	15	8	5	5	8	8	8	No
Tb927.10.9590	4	Tb927_10_v5	2364277	2364297	21	NO	NO	27	38	33	19	28	22	41	32	30	7	5	6	6	5	5	6	5	6	No
Tb927.10.9590	5	Tb927_10_v5	2364397	2364438	42	NO	YES	28	35	29	23	17	23	38	38	39	5	5	5	4	5	5	5	5	5	No
Tb927.10.9590	6	Tb927_10_v5	2364117	2364524	408	NO	YES	136	338	184	169	105	139	257	189	214	8	12	21	13	5	5	11	11	12	No
Tb927.10.9590	8	Tb927_10_v5	2364615	2364710	96	NO	NO	63	82	51	59	40	57	82	81	87	5	5	5	4	5	5	5	5	6	No
Tb927.10.9610	1	Tb927_10_v5	2369408	2369512	105	NO	YES	36	14	16	8	38	32	6	12	9	6	5	5	4	5	5	5	5	5	No
Tb927.10.9610	2	Tb927_10_v5	2369673	2369873	201	YES	YES	78	13	18	15	73	50	12	19	15	6	5	6	7	7	7	5	6	5	No
Tb927.10.9670	1	Tb927_10_v5	2384943	2385056	114	NO	NO	29	39	41	43	51	85	41	35	73	37	115	37	140	43	100	60	47	59	No
Tb927.10.9690	1	Tb927_10_v5	2391209	2391217	9	NO	NO	11	8	11	6	17	13	3	8	5	14	41	10	26	14	37	27	19	10	No
Tb927.10.9730	1	Tb927_10_v5	2405669	2405755	87	YES	NO	52	104	114	105	75	69	71	72	112	99	140	79	155	76	113	53	52	58	No
Tb927.10.9890	1	Tb927_10_v5	2441361	2441402	42	NO	NO	149	198	132	120	50	74	122	104	71	75	142	70	231	174	146	103	149	130	No
Tb927.10.9890	2	Tb927_10_v5	2441384	2441461	78	NO	YES	334	369	264	203	110	110	269	156	137	37	97	44	186	150	122	96	122	96	No
Tb927.10.9890	3	Tb927_10_v5	2441714	2441737	24	NO	YES	116	231	124	109	42	43	133	123	63	6	7	5	4	5	6	5	5	8	No
Tb927.10.9890	5	Tb927_10_v5	2441896	2441922	27	NO	NO	165	147	139	124	60	70	155	73	63	6	5	5	4	5	5	5	5	6	No
Tb927.10.9890	7	Tb927_10_v5	2442091	2442156	66	NO	NO	18	13	10	14	18	24	8	18	9	5	5	6	7	5	5	5	5	5	No
Tb927.10.9890	8	Tb927_10_v5	2442095	2442256	162	NO	YES	44	35	21	31	41	48	20	27	38	16	48	10	17	11	17	12	9	10	No
Tb927.10.9900	1	Tb927_10_v5	2445651	2445659	9	NO	NO	18	30	19	19	23	26	16	17	25	50	73	29	52	17	25	36	22	16	No
Tb927.10.9930	1	Tb927_10_v5	2453550	2453588	39	NO	NO	17	12	13	6	23	14	7	25	19	6	15	10	11	7	10	12	7	5	No
Tb927.1.100	1	Tb927_01_v4	59744	59721	24	NO	YES	18	23	15	15	18	15	74	28	40	15	27	8	17	12	10	47	13	20	Yes
Tb927.1.100	2	Tb927_01_v4	59669	59655	15	NO	NO	16	30	28	32	27	32	84	45	34	5	5	5	4	5	5	6	5	5	Yes
Tb927.1.100	3	Tb927_01_v4	59624	59607	18	NO	NO	16	10	9	13	21	15	35	26	37	5	5	5	4	5	5	6	5	5	Yes
Tb927.1.100	5	Tb927_01_v4	59528	59457	72	NO	YES	20	34	25	21	30	32	113	43	50	5	5	5	5	5	5	5	5	5	Yes
Tb927.1.100	6	Tb927_01_v4	59402	59376	27	NO	YES	16	24	11	23	17	26	109	34	43	5	5	8	4	5	5	5	5	5	Yes
Tb927.1.100	7	Tb927_01_v4	59374	59351	24	NO	NO	15	21	11	26	15	23	99	41	43	5	5	8	4	5	5	5	5	5	Yes
Tb927.1.100	8	Tb927_01_v4	59595	59329	267	NO	YES	47	96	56	93	86	92	409	124	195	5	6	19	5	6	5	5	5	6	Yes
Tb927.1.1090	1	Tb927_01_v4	307644	307679	36	YES	NO	44	61	53	59	35	55	102	75	48	36	55	28	23	98	87	47	51	42	No
Tb927.11.10170	1	Tb927_11_v5	2721201	2721212	12	NO	NO	23	28	36	20	26	15	9	21	16	22	40	28	54	45	59	25	30	23	No
Tb927.11.10190	1	Tb927_11_v5	2724617	2724625	9	NO	NO	10	5	8	4	10	9	3	8	3	5	5	5	5	5	7	5	5	6	No
Tb927.11.10190	2	Tb927_11_v5	2724600	2724647	48	NO	NO	12	8	12	9	16	17	7	10	6	10	9	6	7	6	10	6	5	6	No
Tb927.11.10190	3	Tb927_11_v5	2724694	2724702	9	NO	NO	14	8	13	4	19	17	5	10	6	18	42	9	33	10	13	8	11	9	No
Tb927.11.10190	4	Tb927_11_v5	2724702	2724770	69	NO	NO	29	20	23	26	32	38	12	23	21	18	48	7	41	13	16	12	14	10	No
Tb927.11.10250	1	Tb927_11_v5	2739451	2739468	18	NO	NO	23	42	35	15	23	18	17	16	9	42	59	29	34	18	23	17	12	15	No
Tb927.11.10310	1	Tb927_11_v5	2751470	2751487	18	NO	NO	24	19	31	17	30	23	11	26	26	6	8	7	5	5	5	5	5	5	No
Tb927.11.10340	1	Tb927_11_v5	2756234	2756251	18	NO	NO	31	46	48	30	129	68	29	55	15	14	12	9	5	7	11	5	16	11	No
Tb927.11.10340	10	Tb927_11_v5	2756592	2756648	57	NO	NO	1583	438	299	349	1538	983	775	684	605	5	9	6	19	31	23	29	13	13	No
Tb927.11.10340	11	Tb927_11_v5	2756807	2756827	21	NO	NO	391	511	164	103	351	210	415	265	168	8	9	32	7	28	57	11	12	17	No
Tb927.11.10340	12	Tb927_11_v5	2756843	2756851	9	NO	NO	527	244	344	165	308	322	529	685	273	5	5	5	4	8	5	6	5	6	No
Tb927.11.10340	13	Tb927_11_v5	2757062	2757073	12	NO	NO	350	470	434	234	1505	518	203	503	170	5	5	5	7	16	11	7	7	12	No
Tb927.11.10340	14	Tb927_11_v5	2757118	2757141	24	NO	NO	1227	735	900	357	1824	812	359	767	289	6	5	8	5	21	31	14	15	18	No
Tb927.11.10340	15	Tb927_11_v5	2757167	2757190	24	NO	NO	876	509	528	343	1818	717	304	675	166	6	5	6	4	26	21	12	5	5	No
Tb927.11.10340	16	Tb927_11_v5	2757227	2757241	15	NO	NO	280	457	183	189	917	401	192	200	105	5	5	5	6	39	20	22	7	11	No
Tb927.11.10340	17	Tb927_11_v5	2757238	2757303	66	NO	NO	242	445	230	197	617	334	237	530	129	17	121	153	74	65	101	35	101	66	No
Tb927.11.10340	18	Tb927_11_v5	2757138	2757368	231	NO	YES	2407	1939	1313	983	4468	1926	1005	2285	611	19	133	163	79	126	187	53	122	89	No
Tb927.11.10340	19	Tb927_11_v5	2757350	2757379	30	NO	YES	267	135	93	99	227	192	223	133	131	6	5	6	5	11	7	8	5	5	No
Tb927.11.10340	2	Tb927_11_v5	2756241	2756276	36	NO	NO	394	401	399	181	725	353	186	371	121	15	12	9	6	12	15	9	16	22	No
Tb927.11.10340	20	Tb927_11_v5	2757376	2757417	42	NO	YES	1480	676	299	363	1461	998	940	593	623	6	5	8	26	39	27	40	13	15	No
Tb927.11.10340	21	Tb927_11_v5	2757414	2757470	57	NO	NO	1588	436	276	364	1550	1023	733	725	641	5	5	7	25	36	25	36	13	15	No
Tb927.11.10340	22	Tb927_11_v5	2757514	2757606	93	NO	NO	127	69	100	131	273	182	240	176	126	6	8	6	9	7	5	15	5	5	No
Tb927.11.10340	23	Tb927_11_v5	2757639	2757659	21	NO	NO	1964	1057	769	418	1137	841	1850	1719	1052	14	60	72	91	138	191	58	72	104	No
Tb927.11.10340	24	Tb927_11_v5	2757675	2757683	9	NO	NO	452	257	299	168	298	313	529	685	277	6	6	5	6	8	9	6	5	6	No
Tb927.11.10340	25	Tb927_11_v5	2757851	2757871	21	NO	NO	131	136	73	81	256	122	123	117	61	6	6	5	6	5	5	7	6	6	No
Tb927.11.10340	26	Tb927_11_v5	2757838	2757888	51	NO	YES	217	225	139	153	477	259	231	234	114	6	7	5	6	8	4	8	7	9	No
Tb927.11.10340	27	Tb927_11_v5	2757933	2757962	30	NO	YES	144	119	142	131	369	246	185	197	77	5	5	5	4	7	10	5	6	5	No
Tb927.11.10340	28	Tb927_11_v5	2758012	2758038	27	NO	NO	207	142	113	110	438	263	246	177	67	6	5	5	5	7	10	7	5	5	No
Tb927.11.10340	29	Tb927_11_v5	2758038	2758052	15	NO	YES	177	99	63	95	425	224	182	174	62	5	5	5	4	5	9	5	5	5	No
Tb927.11.10340	3	Tb927_11_v5	2756296	2756319	24	NO	NO	1232	768	860	394	1845	737	359	891	264	5	5	5	9	19	23	13	9	18	No
Tb927.11.10340	30	Tb927_11_v5	2758052	2758084	33	NO	YES	155	99	89	108	432	233	158	181	61	5	5	5	4	10	8	5	6	5	No
Tb927.11.10340	31	Tb927_11_v5	2758091	2758099	9	NO	NO	63	30	48	38	118	83	26	105	19	5	5	5	4	6	5	5	5	5	No
Tb927.11.10340	32	Tb927_11_v5	2758081	2758104	24	NO	YES	69	80	51	69	295	182	114	102	51	5	5	5	4	11	5	5	6	5	No
Tb927.11.10340	33	Tb927_11_v5	2758111	2758119	9	NO	NO	36	38	29	33	108	59	42	61	16	5	5	5	4	5	6	5	5	5	No
Tb927.11.10340	34	Tb927_11_v5	2758127	2758237	111	NO	YES	505	468	316	303	1380	719	531	550	222	7	5	5	8	71	42	27	5	12	No
Tb927.11.10340	35	Tb927_11_v5	2758271	2758288	18	NO	NO	67	71	77	42	259	131	101	96	30	5	5	6	5	6	5	5	5	5	No
Tb927.11.10340	37	Tb927_11_v5	2758188	2758382	195	NO	YES	366	414	306	238	1185	618	436	368	164	5	5	7	8	72	47	26	5	15	No
Tb927.11.10340	38	Tb927_11_v5	2758216	2758389	174	NO	YES	263	284	259	180	868	439	307	293	130	5	5	7	8	68	47	26	5	15	No
Tb927.11.10340	39	Tb927_11_v5	2758392	2758409	18	NO	NO	18	9	15	8	10	7	6	19	22	9	7	6	5	5	5	6	5	6	No
Tb927.11.10340	4	Tb927_11_v5	2756345	2756368	24	NO	NO	865	506	546	337	2004	714	312	723	183	6	5	8	6	29	26	17	5	11	No
Tb927.11.10340	5	Tb927_11_v5	2756405	2756419	15	NO	NO	276	511	165	208	935	408	219	232	112	6	5	5	5	40	26	16	9	10	No
Tb927.11.10340	6	Tb927_11_v5	2756416	2756481	66	NO	NO	240	449	221	212	540	336	260	462	115	22	124	162	55	68	112	23	109	61	No
Tb927.11.10340	7	Tb927_11_v5	2756316	2756546	231	NO	YES	2362	2087	1421	1077	4694	1915	1096	2448	687	25	135	171	62	118	206	46	120	98	No
Tb927.11.10340	8	Tb927_11_v5	2756528	2756557	30	NO	YES	338	209	179	169	299	265	291	148	200	5	5	5	5	7	11	6	5	5	No
Tb927.11.10340	9	Tb927_11_v5	2756554	2756595	42	NO	YES	1555	697	372	388	1518	1057	994	574	651	5	10	6	19	33	27	28	13	15	No
Tb927.11.10370	1	Tb927_11_v5	2764438	2764473	36	NO	NO	15	10	18	7	17	14	5	13	7	15	46	24	42	50	69	24	38	27	No
Tb927.11.10550	1	Tb927_11_v5	2808608	2808616	9	NO	NO	15	8	19	11	17	12	8	16	15	15	45	16	21	9	29	13	17	19	No
Tb927.11.10610	1	Tb927_11_v5	2824360	2824383	24	NO	NO	13	13	18	12	20	26	8	10	5	13	47	15	40	13	17	15	9	7	No
Tb927.11.10710	1	Tb927_11_v5	2865070	2865093	24	YES	NO	18	10	15	8	19	12	6	12	16	43	120	19	24	21	35	16	17	19	No
Tb927.11.10720	1	Tb927_11_v5	2868955	2868981	27	NO	NO	24	22	22	18	24	46	14	30	36	23	28	22	35	18	27	30	29	30	No
Tb927.11.10770	1	Tb927_11_v5	2883093	2883146	54	NO	YES	23	31	35	26	22	21	26	23	20	8	13	6	15	23	33	6	14	12	No
Tb927.11.10770	2	Tb927_11_v5	2883137	2883178	42	NO	YES	22	27	30	26	17	23	27	18	13	5	8	5	5	12	13	6	8	8	No
Tb927.11.10770	3	Tb927_11_v5	2883244	2883414	171	NO	YES	26	29	21	29	22	22	21	25	23	5	5	6	4	5	5	7	5	5	No
Tb927.11.10770	5	Tb927_11_v5	2883401	2883439	39	NO	NO	10	9	9	9	9	9	3	9	3	5	5	5	4	5	5	6	5	5	No
Tb927.11.10770	6	Tb927_11_v5	2883303	2883476	174	NO	NO	18	24	15	24	15	25	13	24	14	5	5	5	4	5	5	6	5	5	No
Tb927.11.10770	7	Tb927_11_v5	2883436	2883621	186	YES	NO	95	108	121	133	127	147	79	70	102	172	331	282	169	176	224	150	110	136	No
Tb927.11.10890	1	Tb927_11_v5	2906597	2906608	12	NO	NO	12	18	14	11	16	22	13	16	11	9	33	15	23	6	7	9	5	7	No
Tb927.11.11020	1	Tb927_11_v5	2945439	2945489	51	NO	NO	16	20	15	18	36	25	6	15	15	31	63	15	45	33	67	34	48	27	No
Tb927.11.11100	1	Tb927_11_v5	2975920	2975934	15	NO	NO	30	26	39	28	17	28	17	29	20	17	10	12	9	6	5	7	5	5	No
Tb927.11.1110	1	Tb927_11_v5	312537	312581	45	YES	NO	32	9	25	14	76	59	10	29	22	19	54	13	49	46	44	13	48	22	No
Tb927.11.11320	1	Tb927_11_v5	3027063	3027149	87	NO	NO	75	46	88	69	44	55	71	58	68	58	45	99	39	42	50	69	50	22	No
Tb927.11.11350	1	Tb927_11_v5	3034071	3034097	27	YES	NO	29	55	42	37	28	41	42	40	55	52	111	53	118	111	148	118	116	98	No
Tb927.11.11440	1	Tb927_11_v5	3065527	3065565	39	NO	NO	20	34	19	21	25	22	31	39	34	36	36	34	56	18	38	30	14	24	No
Tb927.11.11500	1	Tb927_11_v5	3082257	3082346	90	NO	YES	53	42	50	26	55	55	28	44	50	19	21	16	36	49	29	21	23	28	No
Tb927.11.11510	1	Tb927_11_v5	3085301	3085351	51	NO	NO	34	73	39	45	26	40	36	24	27	69	115	44	87	73	142	51	35	27	No
Tb927.11.11530	1	Tb927_11_v5	3088165	3088176	12	NO	NO	19	14	12	17	11	21	11	11	11	23	16	12	21	11	8	36	7	10	No
Tb927.11.11530	11	Tb927_11_v5	3089154	3089183	30	YES	NO	28	27	22	31	26	39	15	23	35	18	25	35	37	20	27	30	23	18	No
Tb927.11.11530	2	Tb927_11_v5	3088179	3088259	81	NO	NO	52	84	44	39	21	33	77	35	40	16	12	11	22	14	12	28	11	11	No
Tb927.11.11530	3	Tb927_11_v5	3088216	3088281	66	NO	NO	46	72	41	38	25	24	68	35	37	8	8	6	6	8	9	15	9	11	No
Tb927.11.11530	4	Tb927_11_v5	3088330	3088347	18	NO	NO	27	47	42	40	25	22	46	33	27	5	5	5	4	5	5	5	5	6	No
Tb927.11.11530	5	Tb927_11_v5	3088238	3088591	354	NO	YES	157	336	196	258	98	143	336	153	195	9	6	6	31	12	11	20	6	12	No
Tb927.11.11530	6	Tb927_11_v5	3088561	3088719	159	NO	YES	77	141	81	99	42	52	160	80	69	5	5	5	5	7	5	6	5	5	No
Tb927.11.11530	7	Tb927_11_v5	3088662	3088799	138	NO	NO	61	94	49	92	46	42	137	67	49	5	5	5	6	6	5	5	5	5	No
Tb927.11.11530	8	Tb927_11_v5	3088726	3088815	90	NO	NO	36	69	31	55	35	33	91	47	31	5	5	5	8	5	6	6	6	5	No
Tb927.11.11540	1	Tb927_11_v5	3097670	3097702	33	NO	NO	10	6	10	8	22	22	4	10	9	7	9	9	5	10	11	8	11	7	No
Tb927.11.11700	1	Tb927_11_v5	3138469	3138507	39	NO	NO	50	41	21	29	17	27	27	15	32	55	118	48	95	35	66	53	80	33	No
Tb927.11.11710	1	Tb927_11_v5	3141095	3141112	18	NO	NO	16	21	15	49	40	40	34	19	30	13	28	20	191	94	139	108	99	76	No
Tb927.11.11810	1	Tb927_11_v5	3168356	3168376	21	NO	NO	15	10	16	7	12	16	13	14	12	5	18	5	4	7	6	9	11	7	No
Tb927.11.11930	1	Tb927_11_v5	3195972	3196046	75	NO	NO	35	38	48	40	29	34	40	45	39	21	19	35	33	24	18	30	8	13	No
Tb927.11.12020	1	Tb927_11_v5	3222768	3222812	45	NO	NO	25	69	23	41	20	23	48	34	20	52	98	17	57	45	57	54	33	34	No
Tb927.11.120	2	Tb927_11_v5	16233	16153	81	YES	NO	10	5	8	13	25	27	2	8	3	5	5	5	12	22	12	6	5	5	Yes
Tb927.11.1240	1	Tb927_11_v5	362408	362425	18	NO	NO	13	16	10	12	16	14	11	9	10	23	19	11	49	26	36	54	10	17	No
Tb927.11.12500	1	Tb927_11_v5	3352198	3352230	33	YES	NO	20	28	19	27	32	37	16	25	40	28	31	22	30	36	40	65	29	59	No
Tb927.11.12760	1	Tb927_11_v5	3415421	3415410	12	NO	NO	18	8	13	13	19	16	7	12	7	6	5	6	4	5	5	5	5	6	No
Tb927.11.12760	2	Tb927_11_v5	3415368	3415288	81	NO	YES	18	12	35	44	28	49	28	15	25	5	5	5	5	6	5	5	5	5	No
Tb927.11.12760	3	Tb927_11_v5	3415139	3415017	123	NO	YES	17	16	11	26	18	22	47	17	15	5	5	5	4	5	8	5	5	5	No
Tb927.11.12760	4	Tb927_11_v5	3415104	3414901	204	NO	NO	31	45	26	42	33	48	66	35	36	18	36	11	11	6	12	9	9	5	No
Tb927.11.12760	5	Tb927_11_v5	3414624	3414592	33	NO	NO	18	27	31	18	28	35	19	27	28	82	134	25	77	85	179	50	63	80	No
Tb927.11.12760	6	Tb927_11_v5	3414576	3414553	24	NO	NO	16	22	26	11	26	23	16	28	22	10	7	10	11	6	5	10	5	12	No
Tb927.11.1290	1	Tb927_11_v5	378991	379002	12	NO	NO	21	19	20	10	24	26	29	20	19	32	56	31	21	26	17	55	20	22	No
Tb927.11.13080	1	Tb927_11_v5	3496724	3496713	12	NO	NO	51	44	120	75	42	39	33	98	125	6	5	6	5	12	8	6	7	6	No
Tb927.11.13080	2	Tb927_11_v5	3496746	3496684	63	NO	NO	82	150	266	159	73	73	96	204	268	8	6	6	7	16	9	8	7	9	No
Tb927.11.13080	3	Tb927_11_v5	3496699	3496643	57	NO	NO	60	104	160	137	53	63	77	159	210	6	5	5	5	8	6	5	6	5	No
Tb927.11.13080	5	Tb927_11_v5	3496607	3496449	159	NO	NO	30	53	45	46	28	35	40	50	47	32	29	17	19	31	31	28	25	22	No
Tb927.11.13080	6	Tb927_11_v5	3496531	3496442	90	NO	NO	29	54	40	40	24	34	40	48	48	32	30	17	19	31	31	28	25	22	No
Tb927.11.1310	1	Tb927_11_v5	382328	382384	57	NO	NO	22	24	31	30	39	33	18	22	33	61	120	126	51	45	53	35	88	49	No
Tb927.11.13170	1	Tb927_11_v5	3534959	3534924	36	NO	NO	27	35	59	49	29	40	26	29	58	5	5	5	5	5	5	5	6	5	No
Tb927.11.13170	2	Tb927_11_v5	3534966	3534892	75	NO	NO	55	62	96	72	54	57	53	55	114	5	5	5	5	5	5	5	6	5	No
Tb927.11.13170	3	Tb927_11_v5	3534937	3534878	60	NO	YES	46	39	69	48	48	35	35	38	79	5	5	5	4	5	5	5	6	5	No
Tb927.11.13170	4	Tb927_11_v5	3534839	3534660	180	NO	NO	55	62	107	50	47	55	61	46	77	5	7	5	4	5	8	5	8	8	No
Tb927.11.13170	5	Tb927_11_v5	3534865	3534653	213	NO	NO	60	75	129	61	54	57	73	53	89	5	7	5	4	5	8	5	8	8	No
Tb927.11.13170	6	Tb927_11_v5	3534711	3534646	66	NO	NO	13	9	12	6	10	8	13	9	9	5	5	5	4	5	5	5	8	6	No
Tb927.11.13170	7	Tb927_11_v5	3534642	3534634	9	NO	NO	10	6	8	4	10	6	5	12	9	7	6	5	4	5	5	9	6	8	No
Tb927.11.13240	1	Tb927_11_v5	3551772	3551710	63	NO	NO	98	64	88	83	49	43	50	52	73	27	21	15	38	20	33	16	24	24	No
Tb927.11.13240	2	Tb927_11_v5	3551663	3551628	36	NO	NO	33	36	49	33	32	35	26	41	49	6	5	6	5	5	5	6	5	5	No
Tb927.11.13240	3	Tb927_11_v5	3551673	3551578	96	NO	NO	59	69	76	67	50	51	43	49	70	7	5	6	5	6	5	7	6	5	No
Tb927.11.13240	4	Tb927_11_v5	3551553	3551497	57	NO	NO	26	17	33	36	14	22	10	30	18	5	5	5	5	5	5	5	5	5	No
Tb927.11.13240	5	Tb927_11_v5	3551406	3551284	123	NO	NO	121	153	99	129	57	83	68	86	106	97	173	41	93	117	188	78	95	108	No
Tb927.11.13340	1	Tb927_11_v5	3575822	3575799	24	YES	NO	17	16	20	24	22	36	20	18	28	53	102	46	157	52	76	57	76	37	No
Tb927.11.13350	1	Tb927_11_v5	3578778	3578770	9	NO	NO	17	9	22	15	30	26	19	22	33	6	5	6	16	11	13	7	5	5	No
Tb927.11.13350	10	Tb927_11_v5	3577867	3577799	69	NO	YES	25	41	38	42	45	42	16	25	22	47	56	40	78	95	116	16	19	24	No
Tb927.11.13350	2	Tb927_11_v5	3578730	3578707	24	NO	NO	18	8	12	15	29	17	14	18	30	6	5	5	5	6	5	5	5	5	No
Tb927.11.13350	3	Tb927_11_v5	3578794	3578630	165	NO	NO	47	32	61	75	79	76	79	58	116	8	5	7	22	13	15	7	7	5	No
Tb927.11.13350	4	Tb927_11_v5	3578598	3578488	111	NO	NO	50	40	66	90	55	95	104	71	112	5	6	5	4	5	5	6	8	8	No
Tb927.11.13350	5	Tb927_11_v5	3578531	3578454	78	NO	YES	50	35	69	65	41	82	88	72	105	5	5	5	4	5	5	6	5	5	No
Tb927.11.13350	6	Tb927_11_v5	3578491	3578237	255	NO	YES	92	127	166	143	113	179	215	160	219	5	5	5	4	5	5	6	7	5	No
Tb927.11.13350	8	Tb927_11_v5	3578100	3578062	39	NO	NO	20	14	37	36	36	30	64	45	60	5	5	5	6	5	5	5	5	5	No
Tb927.11.13350	9	Tb927_11_v5	3577958	3577902	57	NO	NO	34	19	38	32	29	27	42	21	45	7	18	13	21	19	31	11	12	9	No
Tb927.11.13440	1	Tb927_11_v5	3601049	3601038	12	YES	NO	11	15	15	9	17	10	7	14	11	6	29	11	11	15	11	21	10	17	No
Tb927.11.13480	1	Tb927_11_v5	3607238	3607179	60	YES	NO	31	49	34	57	48	34	48	40	45	26	42	16	78	49	73	33	53	28	No
Tb927.11.13910	1	Tb927_11_v5	3692442	3692459	18	NO	NO	29	45	48	29	22	15	44	38	28	45	73	42	45	33	69	36	36	51	No
Tb927.11.13970	1	Tb927_11_v5	3704216	3704254	39	NO	NO	40	34	30	28	24	34	21	30	38	46	45	49	46	128	154	50	63	95	No
Tb927.11.14010	1	Tb927_11_v5	3710510	3710536	27	NO	NO	34	59	55	56	28	36	57	47	33	71	19	53	24	29	24	38	50	16	No
Tb927.11.14060	1	Tb927_11_v5	3718879	3718917	39	YES	YES	12	23	29	12	18	24	19	22	24	7	15	10	15	19	17	17	15	8	No
Tb927.11.14070	1	Tb927_11_v5	3720679	3720711	33	YES	NO	10	8	8	3	23	14	3	13	6	6	9	7	55	45	50	55	27	20	No
Tb927.11.14280	1	Tb927_11_v5	3800465	3800482	18	NO	NO	14	5	11	8	14	11	7	23	9	17	24	14	19	21	52	22	89	30	No
Tb927.11.14280	2	Tb927_11_v5	3800497	3800631	135	YES	NO	25	41	52	56	38	52	26	71	68	32	37	84	72	68	130	74	195	113	No
Tb927.11.14360	1	Tb927_11_v5	3820398	3820496	99	NO	YES	43	51	45	87	54	62	48	40	55	17	30	7	38	58	81	7	6	8	No
Tb927.11.14360	2	Tb927_11_v5	3820475	3820504	30	NO	NO	17	19	11	23	23	21	13	11	17	6	6	5	6	5	5	5	5	5	No
Tb927.11.14360	3	Tb927_11_v5	3820507	3820515	9	NO	NO	14	17	20	25	17	23	14	14	13	5	5	5	5	5	5	5	5	8	No
Tb927.11.14360	4	Tb927_11_v5	3820512	3820520	9	NO	NO	17	14	21	23	17	22	11	14	12	5	5	5	5	5	5	5	5	8	No
Tb927.11.14360	5	Tb927_11_v5	3820568	3820600	33	NO	NO	21	15	18	28	23	25	15	32	19	5	5	5	6	5	5	5	5	5	No
Tb927.11.14360	7	Tb927_11_v5	3820716	3820832	117	YES	NO	94	165	120	168	82	122	123	105	70	39	86	31	81	47	68	70	63	50	No
Tb927.11.14400	1	Tb927_11_v5	3830503	3830541	39	YES	NO	47	41	48	47	33	34	30	26	39	32	118	60	64	40	60	61	58	34	No
Tb927.11.14420	1	Tb927_11_v5	3834528	3834611	84	NO	NO	83	133	86	109	44	29	104	46	32	88	101	36	65	38	38	57	26	30	No
Tb927.11.14420	10	Tb927_11_v5	3835057	3835137	81	NO	YES	16	19	17	32	20	14	36	20	11	6	5	5	4	5	5	5	5	5	No
Tb927.11.14420	11	Tb927_11_v5	3834951	3835184	234	NO	NO	45	103	41	108	53	41	127	56	36	6	6	5	4	5	5	5	6	5	No
Tb927.11.14420	2	Tb927_11_v5	3834575	3834616	42	NO	NO	46	83	36	68	30	24	76	23	21	21	35	17	20	14	15	17	11	18	No
Tb927.11.14420	3	Tb927_11_v5	3834642	3834665	24	NO	NO	29	49	34	55	19	24	53	43	20	5	5	5	4	5	5	7	5	5	No
Tb927.11.14420	4	Tb927_11_v5	3834650	3834685	36	NO	NO	44	64	41	75	19	23	72	50	20	5	5	5	4	5	5	7	5	5	No
Tb927.11.14420	7	Tb927_11_v5	3834927	3834950	24	NO	NO	14	20	23	27	13	16	19	16	5	6	5	5	4	5	5	6	6	5	No
Tb927.11.14420	8	Tb927_11_v5	3834875	3834961	87	NO	NO	55	106	62	118	34	46	105	49	26	6	5	5	4	5	5	7	6	5	No
Tb927.11.1460	1	Tb927_11_v5	431419	431430	12	NO	NO	11	11	9	3	13	11	2	13	5	13	37	8	30	19	38	34	20	22	No
Tb927.11.14640	1	Tb927_11_v5	3893680	3893645	36	NO	NO	19	12	24	13	21	14	10	15	24	14	32	22	66	25	17	32	42	31	No
Tb927.11.14660	1	Tb927_11_v5	3898271	3898212	60	NO	NO	83	63	65	73	56	66	64	54	48	23	43	21	15	14	17	13	18	14	No
Tb927.11.14660	2	Tb927_11_v5	3898299	3898198	102	NO	NO	99	83	85	87	65	79	86	68	58	35	58	29	21	14	20	18	20	17	No
Tb927.11.14700	1	Tb927_11_v5	3911226	3911104	123	YES	YES	62	95	108	63	52	41	63	54	67	130	184	128	78	34	56	34	75	52	No
Tb927.11.14730	1	Tb927_11_v5	3917570	3917511	60	NO	YES	26	38	13	20	13	7	32	23	12	10	17	9	13	11	15	10	8	5	No
Tb927.11.14730	2	Tb927_11_v5	3917538	3917482	57	NO	NO	39	31	18	20	16	13	38	19	12	6	14	8	10	9	10	5	6	5	No
Tb927.11.14730	4	Tb927_11_v5	3917395	3917327	69	NO	YES	30	27	22	23	15	15	30	18	9	5	5	5	4	5	5	5	5	5	No
Tb927.11.14730	5	Tb927_11_v5	3917277	3917143	135	NO	NO	19	18	17	23	30	28	21	18	19	20	34	15	31	13	26	29	6	16	No
Tb927.11.14820	1	Tb927_11_v5	3939976	3939932	45	NO	NO	23	17	19	16	32	39	12	18	29	19	53	37	33	35	68	34	49	27	No
Tb927.11.14920	1	Tb927_11_v5	3971021	3971007	15	NO	NO	20	8	12	5	20	17	7	11	12	37	48	20	66	83	108	27	62	21	No
Tb927.11.14940	1	Tb927_11_v5	3976645	3976604	42	NO	NO	22	25	22	16	30	27	16	27	29	57	76	41	40	38	40	24	30	12	No
Tb927.11.15060	1	Tb927_11_v5	4005105	4005061	45	NO	YES	15	5	9	7	12	8	5	10	3	6	5	6	5	5	5	5	6	5	No
Tb927.11.15150	1	Tb927_11_v5	4029529	4029488	42	NO	NO	54	76	30	44	45	50	19	17	26	66	109	25	44	22	61	12	9	11	No
Tb927.11.15310	1	Tb927_11_v5	4059087	4058938	150	YES	YES	32	56	50	46	45	71	47	39	69	35	52	38	71	53	67	48	48	57	No
Tb927.11.15360	1	Tb927_11_v5	4072110	4072078	33	NO	NO	95	102	76	44	22	29	69	49	45	91	103	79	48	37	47	41	43	25	No
Tb927.11.15390	1	Tb927_11_v5	4088888	4088841	48	NO	YES	19	13	23	28	29	57	16	25	39	5	5	6	7	6	8	6	5	5	No
Tb927.11.15390	10	Tb927_11_v5	4088246	4088061	186	NO	YES	23	39	36	70	70	83	85	43	91	6	10	10	22	27	24	74	42	40	No
Tb927.11.15390	2	Tb927_11_v5	4088835	4088824	12	NO	NO	15	12	12	16	23	26	15	27	33	5	5	5	4	5	7	5	5	5	No
Tb927.11.15390	5	Tb927_11_v5	4088731	4088684	48	NO	NO	14	7	15	13	32	20	16	15	25	5	5	5	4	5	5	5	5	5	No
Tb927.11.15390	6	Tb927_11_v5	4088609	4088535	75	NO	YES	28	21	27	32	46	53	35	29	39	8	16	6	30	26	37	33	19	14	No
Tb927.11.15390	7	Tb927_11_v5	4088562	4088419	144	NO	YES	37	36	42	60	74	108	53	32	68	8	8	6	15	16	20	15	10	10	No
Tb927.11.15390	8	Tb927_11_v5	4088233	4088156	78	NO	NO	15	16	17	20	20	38	31	20	30	5	9	10	13	20	20	42	26	16	No
Tb927.11.15390	9	Tb927_11_v5	4088172	4088065	108	NO	NO	18	26	31	51	50	52	56	33	59	6	6	5	13	13	10	39	22	30	No
Tb927.11.15470	1	Tb927_11_v5	4113995	4113951	45	NO	NO	23	22	16	25	22	31	17	21	18	17	40	12	20	20	13	20	9	10	No
Tb927.11.15540	1	Tb927_11_v5	4127966	4127925	42	NO	NO	31	61	32	38	22	26	34	47	17	64	79	26	45	34	71	21	32	17	No
Tb927.11.15540	12	Tb927_11_v5	4127444	4127271	174	NO	YES	40	61	41	52	43	46	79	35	58	6	7	7	9	6	5	6	6	5	No
Tb927.11.15540	13	Tb927_11_v5	4127215	4127186	30	NO	NO	28	25	30	23	15	21	20	26	16	6	5	5	10	6	7	5	5	5	No
Tb927.11.15540	14	Tb927_11_v5	4127271	4127164	108	NO	YES	54	56	52	43	33	42	50	41	36	9	10	10	17	12	12	6	6	8	No
Tb927.11.15540	15	Tb927_11_v5	4127252	4127151	102	NO	YES	54	57	58	41	33	44	45	45	34	8	6	7	13	11	12	5	5	8	No
Tb927.11.15540	16	Tb927_11_v5	4127140	4127096	45	NO	YES	19	9	21	10	16	18	10	17	12	5	6	5	5	6	5	6	5	6	No
Tb927.11.15540	17	Tb927_11_v5	4127002	4126922	81	NO	NO	23	31	36	62	38	52	38	33	35	5	5	5	4	5	5	5	5	6	No
Tb927.11.15540	19	Tb927_11_v5	4126837	4126823	15	NO	NO	18	34	22	24	20	24	28	22	14	7	5	6	6	5	5	7	5	5	No
Tb927.11.15540	2	Tb927_11_v5	4127894	4127835	60	NO	NO	25	50	43	37	31	31	19	23	18	9	5	6	7	5	5	7	8	8	No
Tb927.11.15540	20	Tb927_11_v5	4126833	4126813	21	NO	NO	20	34	24	26	23	24	29	20	15	7	5	6	6	5	5	7	5	5	No
Tb927.11.15540	21	Tb927_11_v5	4126772	4126737	36	NO	NO	26	12	15	24	25	35	17	11	14	5	5	5	4	6	5	5	5	5	No
Tb927.11.15540	23	Tb927_11_v5	4126680	4126624	57	NO	NO	14	19	28	16	16	17	5	13	5	6	5	5	4	5	6	5	5	5	No
Tb927.11.15540	24	Tb927_11_v5	4126578	4126549	30	NO	YES	19	22	12	9	15	9	5	12	7	12	5	12	5	5	8	5	5	11	No
Tb927.11.15540	3	Tb927_11_v5	4127884	4127777	108	NO	NO	47	79	60	58	42	51	37	29	38	9	5	6	7	5	5	7	8	8	No
Tb927.11.15540	4	Tb927_11_v5	4127814	4127770	45	NO	NO	34	32	24	25	23	26	19	13	23	5	5	5	4	5	5	5	6	5	No
Tb927.11.15540	7	Tb927_11_v5	4127575	4127546	30	NO	YES	18	28	23	17	18	18	10	16	17	7	5	5	4	5	6	10	5	7	No
Tb927.11.15540	8	Tb927_11_v5	4127562	4127491	72	NO	YES	29	39	37	30	43	43	22	32	35	7	5	6	4	5	5	10	5	7	No
Tb927.11.15540	9	Tb927_11_v5	4127512	4127453	60	NO	NO	25	45	35	37	32	38	31	27	24	5	5	6	4	5	5	5	5	5	No
Tb927.11.15600	1	Tb927_11_v5	4139180	4139127	54	NO	NO	20	31	30	15	11	18	19	22	30	25	46	17	9	7	12	10	33	23	No
Tb927.11.15600	2	Tb927_11_v5	4139095	4139036	60	YES	NO	39	41	43	25	24	42	27	32	45	33	56	29	24	14	21	12	39	24	No
Tb927.11.15620	1	Tb927_11_v5	4145731	4145714	18	NO	NO	22	21	20	16	19	14	14	19	13	47	30	56	36	33	25	18	29	23	No
Tb927.11.15620	2	Tb927_11_v5	4145648	4145631	18	NO	NO	17	37	33	13	18	16	22	20	14	7	34	8	21	15	18	8	11	11	No
Tb927.11.15980	1	Tb927_11_v5	4232878	4232714	165	YES	YES	76	75	90	82	132	176	74	57	125	67	99	47	229	281	751	121	115	131	No
Tb927.11.16180	1	Tb927_11_v5	4283388	4283396	9	NO	NO	10	5	8	2	10	6	3	8	5	5	5	5	9	5	5	15	9	9	No
Tb927.11.16270	1	Tb927_11_v5	4320027	4320004	24	NO	NO	18	22	22	14	21	16	12	18	17	23	58	17	29	23	19	37	12	18	No
Tb927.11.16290	1	Tb927_11_v5	4322663	4322610	54	NO	NO	20	30	31	43	36	34	13	28	28	17	30	28	45	49	70	30	36	20	No
Tb927.11.16320	1	Tb927_11_v5	4329998	4329927	72	NO	NO	56	64	55	48	33	37	47	48	45	31	77	12	81	74	58	43	46	44	No
Tb927.11.16430	1	Tb927_11_v5	4357433	4357425	9	NO	NO	117	137	119	85	52	38	94	100	72	117	129	65	88	92	73	58	66	44	No
Tb927.11.1650	1	Tb927_11_v5	508845	508834	12	NO	NO	19	13	21	17	16	12	10	24	16	22	19	20	13	10	6	10	9	7	No
Tb927.11.1650	2	Tb927_11_v5	508849	508706	144	NO	NO	112	104	115	90	70	70	76	105	104	50	58	41	27	15	12	18	25	22	No
Tb927.11.16570	1	Tb927_11_v5	4402650	4402618	33	NO	NO	16	20	20	11	18	22	8	19	16	12	48	29	56	26	34	20	21	14	No
Tb927.11.16700	1	Tb927_11_v5	4444576	4444535	42	NO	NO	20	16	25	19	28	25	5	10	34	6	16	13	32	17	17	18	12	9	No
Tb927.11.16950	1	Tb927_11_v5	4520421	4520350	72	NO	NO	36	54	48	39	33	58	37	35	48	44	65	23	20	21	36	9	14	15	No
Tb927.11.16990	1	Tb927_11_v5	4531049	4530948	102	NO	NO	49	69	67	66	44	66	67	60	102	80	133	45	125	94	106	110	133	76	No
Tb927.11.1720	1	Tb927_11_v5	524269	524261	9	NO	NO	19	23	12	19	23	24	14	25	32	19	41	15	35	13	8	42	15	10	No
Tb927.11.1720	10	Tb927_11_v5	523693	523565	129	NO	YES	44	59	69	88	42	61	70	54	76	5	5	6	4	5	8	6	5	9	No
Tb927.11.1720	11	Tb927_11_v5	523685	523554	132	NO	YES	51	67	71	92	48	66	84	65	89	5	5	6	4	5	8	6	5	9	No
Tb927.11.1720	13	Tb927_11_v5	523477	523460	18	NO	NO	26	18	34	30	19	27	25	21	16	5	5	5	4	5	5	6	5	5	No
Tb927.11.1720	2	Tb927_11_v5	524133	524116	18	NO	NO	31	17	25	40	29	30	37	21	34	10	5	5	10	6	7	14	7	9	No
Tb927.11.1720	3	Tb927_11_v5	524204	524112	93	NO	NO	44	60	45	97	42	67	124	50	78	15	10	6	22	13	14	39	14	13	No
Tb927.11.1720	4	Tb927_11_v5	524119	524063	57	NO	NO	34	23	27	44	39	32	45	22	30	9	8	6	9	6	6	13	8	9	No
Tb927.11.1720	8	Tb927_11_v5	523993	523838	156	NO	YES	70	113	82	151	94	135	167	126	148	5	5	5	5	5	5	7	5	5	No
Tb927.11.1720	9	Tb927_11_v5	523857	523579	279	NO	YES	117	144	133	224	103	149	197	130	205	5	5	6	4	5	8	6	5	9	No
Tb927.11.17260	5	Tb927_11_v5	4640051	4640119	69	NO	NO	10	5	8	2	8	5	1	8	3	6	5	5	4	5	5	5	5	5	Yes
Tb927.11.17400	1	Tb927_11_v5	4676977	4676921	57	NO	NO	10	5	8	2	10	6	1	8	3	5	5	6	4	5	5	5	5	5	Yes
Tb927.11.17400	2	Tb927_11_v5	4676900	4676760	141	NO	YES	10	5	8	2	8	5	2	9	3	6	5	5	4	5	5	5	5	5	Yes
Tb927.11.17400	3	Tb927_11_v5	4676658	4676533	126	YES	NO	10	5	8	2	8	5	1	14	4	5	5	6	4	6	5	5	19	5	Yes
Tb927.11.17540	20	Tb927_11_v5	4725583	4724915	669	NO	YES	10	5	8	2	8	5	1	8	3	5	5	5	4	6	5	5	5	5	Yes
Tb927.11.17550	10	Tb927_11_v5	4745481	4745507	27	NO	NO	10	5	8	2	8	6	1	8	3	6	5	5	4	5	5	5	5	5	Yes
Tb927.11.17550	13	Tb927_11_v5	4745565	4745597	33	NO	YES	10	6	8	2	8	5	1	9	3	5	6	5	4	5	5	6	6	5	Yes
Tb927.11.17550	14	Tb927_11_v5	4745597	4745635	39	NO	NO	10	6	8	2	8	5	1	9	3	5	6	5	4	5	5	6	6	5	Yes
Tb927.11.17550	2	Tb927_11_v5	4745098	4745175	78	NO	YES	10	5	8	2	8	6	2	8	3	5	5	5	4	5	5	7	5	5	Yes
Tb927.11.17550	22	Tb927_11_v5	4746062	4746106	45	NO	NO	12	5	8	2	8	5	1	8	3	5	5	5	4	5	5	5	5	5	Yes
Tb927.11.17550	8	Tb927_11_v5	4745312	4745377	66	NO	YES	10	5	8	2	8	5	1	8	3	6	5	5	4	5	5	5	5	5	Yes
Tb927.11.17840	1	Tb927_11_v5	4831004	4830951	54	NO	YES	22	15	11	15	21	12	70	37	55	20	15	10	26	10	11	74	38	45	Yes
Tb927.11.17840	2	Tb927_11_v5	4830979	4830911	69	NO	NO	20	12	12	15	21	11	83	46	73	14	11	9	13	10	7	59	36	38	Yes
Tb927.11.17840	3	Tb927_11_v5	4830911	4830888	24	NO	YES	12	5	8	3	8	6	7	14	10	5	5	5	4	5	5	5	7	5	Yes
Tb927.11.17840	5	Tb927_11_v5	4830951	4830775	177	NO	YES	18	13	10	15	24	21	62	35	70	7	5	5	4	5	5	14	15	12	Yes
Tb927.11.17870	1	Tb927_11_v5	4844947	4845048	102	NO	YES	18	26	28	61	56	81	48	27	92	6	7	6	88	98	121	63	10	19	Yes
Tb927.11.17870	2	Tb927_11_v5	4845054	4845089	36	YES	NO	12	9	9	18	16	22	14	19	18	5	5	5	16	10	13	17	10	12	Yes
Tb927.11.17870	3	Tb927_11_v5	4844996	4845097	102	YES	YES	18	22	25	54	52	65	44	27	71	6	5	5	57	83	116	34	15	22	Yes
Tb927.11.17880	1	Tb927_11_v5	4846981	4847088	108	YES	NO	12	9	10	44	43	37	28	17	19	6	5	6	109	109	124	26	14	15	Yes
Tb927.11.18380	1	Tb927_11_v5	5017545	5017438	108	NO	NO	10	5	8	2	8	5	2	8	3	5	5	5	4	5	5	6	6	5	No
Tb927.11.1850	1	Tb927_11_v5	552579	552556	24	NO	NO	30	28	22	15	14	8	30	23	15	44	45	24	15	9	14	18	33	14	No
Tb927.11.1850	10	Tb927_11_v5	551942	551919	24	NO	NO	24	30	24	20	20	15	37	20	21	6	5	5	4	5	5	6	5	8	No
Tb927.11.1850	12	Tb927_11_v5	551934	551851	84	NO	NO	33	42	29	25	28	22	45	36	34	6	5	5	5	5	5	6	5	8	No
Tb927.11.1850	13	Tb927_11_v5	551840	551811	30	NO	NO	24	22	22	17	24	12	19	24	10	5	5	5	5	5	5	5	5	5	No
Tb927.11.1850	2	Tb927_11_v5	552563	552516	48	NO	NO	51	52	37	24	20	17	48	31	22	37	45	22	14	10	18	17	32	13	No
Tb927.11.1850	3	Tb927_11_v5	552288	552271	18	NO	NO	39	24	22	16	16	12	30	30	21	6	5	5	4	5	5	5	5	5	No
Tb927.11.1850	4	Tb927_11_v5	552284	552240	45	NO	NO	51	55	33	24	18	14	40	46	30	7	5	5	4	5	5	5	5	5	No
Tb927.11.1850	5	Tb927_11_v5	552243	552235	9	NO	NO	12	34	16	12	12	8	16	21	14	6	5	5	4	5	5	5	5	5	No
Tb927.11.1850	6	Tb927_11_v5	552224	552072	153	NO	NO	57	86	70	41	17	24	51	47	42	5	5	5	5	5	5	5	6	5	No
Tb927.11.1850	7	Tb927_11_v5	552121	552062	60	NO	NO	30	33	32	20	15	14	20	18	18	5	5	5	4	5	5	5	6	5	No
Tb927.11.1850	8	Tb927_11_v5	552147	552055	93	NO	NO	50	54	50	32	17	25	35	34	27	7	5	6	7	6	5	6	6	5	No
Tb927.11.1850	9	Tb927_11_v5	552055	551942	114	NO	YES	52	60	49	41	19	33	57	52	54	10	12	14	15	10	9	20	9	10	No
Tb927.11.18630	3	Tb927_11_v5	5136331	5136441	111	NO	NO	13	6	14	2	13	11	3	8	8	5	5	5	5	5	5	5	5	5	Yes
Tb927.11.18630	4	Tb927_11_v5	5136204	5136494	291	YES	NO	16	6	16	3	15	14	6	12	13	5	5	5	5	5	5	5	5	5	Yes
Tb927.11.18640	2	Tb927_11_v5	5139908	5140012	105	NO	NO	13	10	24	4	19	8	16	30	25	7	5	6	4	5	5	5	5	5	No
Tb927.11.18640	4	Tb927_11_v5	5139915	5140088	174	NO	YES	13	8	22	3	19	8	14	30	25	7	5	6	4	5	5	5	5	5	No
Tb927.11.2070	1	Tb927_11_v5	593928	593960	33	NO	NO	28	31	32	37	24	34	31	31	37	41	75	38	58	51	79	36	25	31	No
Tb927.11.2170	1	Tb927_11_v5	615864	615881	18	NO	NO	18	9	12	13	14	10	8	14	16	37	57	28	37	33	49	59	42	38	No
Tb927.11.2240	1	Tb927_11_v5	635655	635678	24	NO	NO	48	45	23	55	35	38	65	33	31	35	38	16	40	11	23	43	16	16	No
Tb927.11.2290	1	Tb927_11_v5	651396	651428	33	NO	NO	17	15	15	5	25	17	4	11	18	26	27	29	34	38	39	29	24	14	No
Tb927.11.2350	2	Tb927_11_v5	675481	675582	102	NO	NO	40	29	30	39	43	33	23	40	17	8	24	8	17	13	12	18	7	7	No
Tb927.11.2480	1	Tb927_11_v5	729627	729571	57	NO	NO	21	14	18	49	52	62	31	31	40	5	5	5	18	19	15	17	7	9	No
Tb927.11.2480	2	Tb927_11_v5	729634	729485	150	NO	YES	32	19	30	81	84	88	42	40	66	6	5	5	19	20	15	20	8	10	No
Tb927.11.2480	3	Tb927_11_v5	729471	729391	81	YES	NO	26	11	20	27	31	46	20	27	29	5	5	5	5	6	5	5	5	5	No
Tb927.11.2600	1	Tb927_11_v5	765621	765553	69	NO	NO	46	71	52	33	41	58	30	39	41	106	169	77	154	121	280	79	125	107	No
Tb927.11.2720	1	Tb927_11_v5	800951	800940	12	NO	NO	24	15	34	19	10	22	7	17	17	45	29	31	55	46	43	27	22	14	No
Tb927.11.2750	1	Tb927_11_v5	808782	808621	162	YES	YES	50	65	47	96	81	111	44	45	72	59	115	48	211	151	251	119	171	117	No
Tb927.11.2920	1	Tb927_11_v5	855326	855291	36	NO	YES	63	85	38	43	24	34	73	38	21	79	114	26	43	26	70	22	25	23	No
Tb927.11.2920	2	Tb927_11_v5	855278	855270	9	NO	NO	27	26	16	17	16	9	16	13	10	5	6	6	7	5	5	6	5	5	No
Tb927.11.2920	3	Tb927_11_v5	855300	855238	63	NO	YES	108	173	68	67	38	52	92	56	40	58	79	25	22	29	71	19	12	22	No
Tb927.11.2920	4	Tb927_11_v5	855159	855133	27	NO	NO	65	108	49	43	24	22	53	38	23	6	5	5	4	5	5	5	5	5	No
Tb927.11.2920	5	Tb927_11_v5	855114	855103	12	NO	NO	32	40	13	27	27	23	32	13	14	6	5	5	4	6	5	7	5	5	No
Tb927.11.2920	6	Tb927_11_v5	855136	855059	78	NO	NO	82	118	55	75	44	43	98	53	40	6	5	5	4	6	5	7	5	5	No
Tb927.11.2920	7	Tb927_11_v5	855083	855051	33	NO	NO	24	33	22	37	24	31	32	22	18	5	5	5	4	6	5	5	5	5	No
Tb927.11.2920	8	Tb927_11_v5	855058	854966	93	NO	NO	27	19	23	18	23	25	15	21	11	6	5	5	4	5	5	5	5	5	No
Tb927.11.3010	1	Tb927_11_v5	869932	869879	54	NO	YES	23	42	46	29	25	32	21	45	26	36	36	24	49	36	47	28	40	33	No
Tb927.11.3020	1	Tb927_11_v5	872589	872560	30	NO	NO	23	36	28	25	25	32	14	23	26	43	94	30	110	83	108	68	75	30	No
Tb927.1.1310	1	Tb927_01_v4	339543	339569	27	YES	NO	37	40	29	40	19	23	19	28	31	62	96	48	82	35	89	51	83	34	No
Tb927.11.3110	1	Tb927_11_v5	887728	887690	39	NO	NO	19	15	15	24	20	17	6	22	25	5	6	5	6	5	5	5	5	6	No
Tb927.11.3110	2	Tb927_11_v5	887781	887677	105	NO	NO	45	35	37	45	40	42	21	53	66	8	7	6	15	9	10	8	9	8	No
Tb927.11.3110	3	Tb927_11_v5	887687	887616	72	NO	YES	34	27	38	38	38	36	23	34	59	5	5	5	10	9	12	5	6	5	No
Tb927.11.3110	4	Tb927_11_v5	887613	887605	9	NO	NO	19	14	24	19	25	30	16	18	31	5	5	5	4	5	7	5	6	5	No
Tb927.11.3110	6	Tb927_11_v5	887511	887491	21	NO	NO	22	19	28	23	23	24	17	22	31	5	5	5	4	5	5	7	5	5	No
Tb927.11.3110	7	Tb927_11_v5	887494	887351	144	NO	NO	33	21	27	67	38	52	23	33	50	5	5	5	4	5	5	5	6	11	No
Tb927.11.3200	1	Tb927_11_v5	909758	909747	12	NO	NO	19	43	25	20	26	23	31	27	18	158	66	100	78	156	182	92	150	127	No
Tb927.11.3200	2	Tb927_11_v5	909703	909518	186	NO	NO	129	238	146	139	72	82	194	116	150	14	18	6	10	9	11	43	58	52	No
Tb927.11.3200	3	Tb927_11_v5	909585	909475	111	NO	NO	73	136	99	66	56	54	100	74	93	6	9	6	6	7	7	17	37	28	No
Tb927.11.3200	4	Tb927_11_v5	909563	909444	120	NO	YES	55	108	72	67	54	50	84	65	84	5	8	6	7	7	5	14	33	17	No
Tb927.11.3200	5	Tb927_11_v5	909475	909440	36	NO	NO	25	37	29	32	30	24	19	20	35	5	5	5	6	5	5	6	5	6	No
Tb927.11.3200	6	Tb927_11_v5	909400	909362	39	NO	NO	36	94	52	42	31	35	68	33	43	5	5	5	4	5	5	5	5	5	No
Tb927.11.3200	7	Tb927_11_v5	909208	909188	21	NO	NO	14	16	18	21	18	21	20	35	23	12	11	10	6	10	9	5	7	6	No
Tb927.11.3200	8	Tb927_11_v5	909365	909114	252	NO	YES	79	164	110	137	92	104	173	146	181	26	34	19	14	20	15	12	9	10	No
Tb927.11.3510	1	Tb927_11_v5	1038725	1038769	45	NO	NO	19	16	14	20	17	36	19	18	14	11	10	6	12	15	16	15	21	13	No
Tb927.11.3510	2	Tb927_11_v5	1038822	1038875	54	NO	NO	17	20	17	14	21	21	12	9	9	6	5	5	4	5	5	5	6	5	No
Tb927.11.3510	3	Tb927_11_v5	1038872	1038916	45	NO	NO	11	8	13	7	15	11	5	8	6	6	5	5	4	5	5	6	5	5	No
Tb927.11.3510	4	Tb927_11_v5	1038796	1038966	171	NO	YES	41	26	22	30	27	34	22	13	17	6	5	5	4	5	5	7	6	5	No
Tb927.11.3510	6	Tb927_11_v5	1039020	1039076	57	NO	NO	20	18	23	16	16	25	12	14	17	19	41	26	54	35	44	13	11	12	No
Tb927.11.3530	1	Tb927_11_v5	1043881	1043982	102	NO	NO	41	68	26	44	33	32	43	41	46	41	79	26	87	51	87	66	44	38	No
Tb927.11.3530	2	Tb927_11_v5	1044017	1044028	12	NO	NO	20	13	14	13	22	16	14	13	13	10	5	5	7	6	5	10	6	5	No
Tb927.11.3530	3	Tb927_11_v5	1043979	1044053	75	NO	YES	39	46	26	39	36	34	40	31	47	23	16	12	31	11	25	27	21	18	No
Tb927.11.3530	4	Tb927_11_v5	1044046	1044126	81	NO	NO	33	41	43	38	30	25	30	41	35	5	5	5	4	6	5	7	8	5	No
Tb927.11.3530	5	Tb927_11_v5	1044111	1044194	84	NO	NO	37	26	49	39	36	29	23	37	42	5	5	6	4	5	7	5	5	5	No
Tb927.11.3530	6	Tb927_11_v5	1044251	1044304	54	NO	NO	17	12	15	20	25	33	18	16	18	5	5	6	4	5	5	5	5	5	No
Tb927.11.3530	7	Tb927_11_v5	1044223	1044504	282	YES	YES	107	132	160	146	87	135	121	87	118	81	116	69	70	62	76	39	77	37	No
Tb927.11.410	1	Tb927_11_v5	94634	94626	9	NO	NO	18	13	9	15	13	11	15	17	10	10	17	13	10	12	5	10	6	12	No
Tb927.11.4120	1	Tb927_11_v5	1204438	1204479	42	NO	NO	10	6	8	32	23	18	7	11	10	6	5	5	59	25	17	13	11	10	No
Tb927.11.4270	1	Tb927_11_v5	1245713	1245696	18	NO	NO	26	27	27	14	17	13	24	21	11	20	24	7	10	11	16	17	32	12	No
Tb927.11.4360	1	Tb927_11_v5	1265724	1265653	72	YES	YES	49	112	82	46	52	61	54	58	112	162	217	92	121	218	314	231	211	207	No
Tb927.11.4390	1	Tb927_11_v5	1275445	1275401	45	NO	NO	44	54	47	37	42	32	27	38	59	64	124	66	62	57	82	66	64	52	No
Tb927.11.4630	1	Tb927_11_v5	1333845	1333868	24	NO	NO	16	15	29	10	12	13	10	24	16	6	5	6	4	6	5	7	5	10	No
Tb927.11.4790	1	Tb927_11_v5	1379860	1379973	114	NO	NO	42	94	44	47	41	44	90	34	46	87	132	36	45	29	51	35	31	39	No
Tb927.11.4790	2	Tb927_11_v5	1379974	1380003	30	NO	YES	24	24	19	26	16	13	16	19	12	18	31	19	17	23	32	34	20	14	No
Tb927.1.1480	1	Tb927_01_v4	369697	369732	36	NO	NO	12	7	8	6	12	8	4	11	4	5	5	5	4	5	5	5	5	5	No
Tb927.1.1480	2	Tb927_01_v4	369750	369875	126	YES	YES	18	16	23	6	17	20	6	12	5	5	8	5	5	6	5	5	5	5	No
Tb927.11.490	1	Tb927_11_v5	113035	113006	30	NO	YES	17	16	17	16	19	13	26	20	8	8	7	10	5	5	16	8	5	8	No
Tb927.11.490	2	Tb927_11_v5	112959	112948	12	NO	YES	16	21	15	17	16	15	20	22	6	7	5	5	4	5	7	5	5	5	No
Tb927.11.490	5	Tb927_11_v5	112753	112556	198	NO	YES	60	126	58	87	39	54	142	65	31	5	5	5	5	5	5	6	5	5	No
Tb927.11.490	6	Tb927_11_v5	112505	112479	27	NO	NO	38	32	18	24	23	18	31	26	11	5	5	5	7	12	8	5	6	10	No
Tb927.11.490	7	Tb927_11_v5	112590	112453	138	NO	NO	54	73	41	60	36	39	91	49	21	5	6	6	10	13	8	5	6	10	No
Tb927.11.490	8	Tb927_11_v5	112468	112403	66	NO	NO	30	34	22	32	17	20	42	20	11	5	5	6	4	5	5	6	5	5	No
Tb927.11.490	9	Tb927_11_v5	112452	112186	267	YES	YES	81	121	79	166	101	92	138	66	87	43	65	17	176	162	278	166	65	87	No
Tb927.11.5020	1	Tb927_11_v5	1431475	1431489	15	NO	NO	16	8	16	8	11	9	3	9	10	22	16	11	13	10	8	17	6	7	No
Tb927.11.5160	1	Tb927_11_v5	1472253	1472276	24	NO	NO	15	16	12	7	12	10	12	14	11	19	102	11	47	18	68	19	41	51	No
Tb927.11.5160	2	Tb927_11_v5	1472423	1472455	33	NO	NO	23	13	18	14	13	19	5	14	13	13	18	11	26	10	8	19	27	10	No
Tb927.11.5160	3	Tb927_11_v5	1472461	1472595	135	NO	NO	25	29	44	27	36	66	17	32	41	9	10	6	8	6	15	8	7	8	No
Tb927.11.5240	2	Tb927_11_v5	1492610	1492717	108	YES	YES	41	94	73	44	35	63	55	59	50	74	132	53	106	64	130	54	86	68	No
Tb927.11.5260	1	Tb927_11_v5	1500526	1500561	36	NO	NO	15	13	18	8	14	20	3	12	10	11	21	9	19	22	17	18	19	19	No
Tb927.11.5620	1	Tb927_11_v5	1588946	1589026	81	YES	YES	40	34	24	66	47	67	56	50	48	51	75	41	85	103	129	65	105	54	No
Tb927.1.1570	1	Tb927_01_v4	403040	403048	9	NO	NO	12	10	9	8	14	13	3	11	4	11	11	9	8	6	6	9	5	7	No
Tb927.1.1570	2	Tb927_01_v4	403045	403068	24	NO	NO	12	11	9	9	12	13	2	9	4	11	11	9	8	6	6	9	5	7	No
Tb927.1.1570	3	Tb927_01_v4	403075	403083	9	NO	NO	10	8	8	4	8	7	2	8	5	5	5	6	4	5	5	5	5	5	No
Tb927.1.1570	4	Tb927_01_v4	403200	403265	66	YES	NO	23	21	14	24	22	27	24	15	24	5	5	6	4	5	5	9	5	7	No
Tb927.11.590	1	Tb927_11_v5	146474	146451	24	NO	NO	33	39	30	26	25	27	30	47	28	46	32	42	41	62	114	38	50	58	No
Tb927.11.590	2	Tb927_11_v5	146454	146422	33	NO	NO	35	40	34	29	17	22	36	46	35	47	34	43	38	51	105	38	46	55	No
Tb927.11.590	3	Tb927_11_v5	146340	146293	48	NO	NO	31	49	23	34	14	23	35	38	38	8	5	7	9	6	7	8	6	5	No
Tb927.11.590	4	Tb927_11_v5	146428	146222	207	NO	YES	96	198	101	135	62	83	164	136	155	18	13	13	16	16	18	10	12	12	No
Tb927.11.590	5	Tb927_11_v5	146114	146037	78	NO	NO	14	20	37	36	23	49	17	29	36	5	5	6	4	5	5	5	5	5	No
Tb927.11.6000	1	Tb927_11_v5	1701372	1701343	30	YES	NO	64	72	103	51	30	53	48	42	45	57	55	18	41	30	45	27	19	21	No
Tb927.1.1610	1	Tb927_01_v4	411257	411271	15	NO	NO	16	21	28	14	15	22	13	15	20	17	64	22	13	15	23	29	22	22	No
Tb927.11.6150	1	Tb927_11_v5	1734009	1733935	75	YES	NO	54	95	100	43	21	34	23	42	39	144	166	41	60	43	98	30	45	38	No
Tb927.1.1660	1	Tb927_01_v4	418810	418839	30	YES	NO	39	46	39	31	35	22	62	24	23	75	134	31	76	14	50	61	82	34	No
Tb927.11.660	1	Tb927_11_v5	162577	162548	30	YES	YES	21	34	38	7	17	14	13	16	18	86	133	39	53	21	33	54	59	25	No
Tb927.11.6770	1	Tb927_11_v5	1913006	1912989	18	NO	NO	22	30	30	20	15	21	15	18	23	33	24	16	16	11	8	10	10	7	No
Tb927.11.6820	1	Tb927_11_v5	1925752	1925630	123	NO	NO	33	45	37	73	63	63	21	31	51	30	48	16	55	26	46	48	45	38	No
Tb927.11.6900	1	Tb927_11_v5	1946859	1946647	213	NO	NO	52	26	42	44	45	58	24	28	76	23	17	22	10	15	9	13	37	21	No
Tb927.11.7030	1	Tb927_11_v5	1980036	1980004	33	YES	NO	36	61	37	56	33	45	56	37	46	51	110	37	82	37	61	55	31	29	No
Tb927.11.7050	1	Tb927_11_v5	1982795	1982772	24	NO	NO	26	25	24	38	22	25	23	37	40	8	17	10	14	30	34	16	10	10	No
Tb927.11.7070	1	Tb927_11_v5	1987836	1987711	126	YES	NO	26	58	42	33	17	38	51	34	81	79	139	74	136	55	124	93	107	158	No
Tb927.11.7090	1	Tb927_11_v5	1990713	1990687	27	NO	NO	60	63	46	38	14	21	37	30	18	17	10	12	10	6	6	9	8	11	No
Tb927.11.7090	2	Tb927_11_v5	1990673	1990659	15	NO	NO	28	18	34	20	16	9	17	19	10	9	9	5	6	6	15	5	6	14	No
Tb927.11.7090	3	Tb927_11_v5	1990780	1990616	165	NO	YES	186	268	159	126	41	49	130	83	51	44	67	27	23	21	73	22	12	33	No
Tb927.11.7090	6	Tb927_11_v5	1990270	1990103	168	YES	NO	298	421	266	366	165	167	489	214	188	100	150	72	181	166	234	126	133	145	No
Tb927.11.7090	7	Tb927_11_v5	1990592	1989984	609	YES	YES	739	1144	613	838	346	402	1037	520	444	121	162	92	225	175	259	156	168	197	No
Tb927.11.710	1	Tb927_11_v5	172308	172285	24	NO	NO	31	107	81	63	43	49	91	122	70	48	133	63	46	104	120	58	30	59	No
Tb927.11.7130	1	Tb927_11_v5	1999872	1999819	54	YES	NO	18	20	29	14	20	22	11	18	38	13	35	19	31	20	17	35	48	21	No
Tb927.11.7211	1	Tb927_11_v5	2021175	2021131	45	NO	NO	31	49	31	21	16	13	29	30	12	40	69	17	36	32	59	37	34	26	No
Tb927.11.7211	12	Tb927_11_v5	2020353	2020267	87	NO	YES	14	5	10	7	20	16	12	18	20	9	9	13	19	13	20	12	27	10	No
Tb927.11.7211	2	Tb927_11_v5	2021031	2020996	36	NO	NO	47	47	44	28	25	16	26	24	25	20	11	6	10	6	8	8	13	9	No
Tb927.11.7211	3	Tb927_11_v5	2020988	2020908	81	NO	NO	43	91	60	44	26	34	46	45	49	16	12	61	18	9	18	5	6	9	No
Tb927.11.7211	4	Tb927_11_v5	2020618	2020589	30	NO	NO	29	64	28	22	13	14	29	19	22	5	6	5	5	5	5	7	6	5	No
Tb927.11.7211	5	Tb927_11_v5	2020570	2020556	15	NO	NO	27	51	24	21	11	12	22	24	12	5	5	5	6	5	5	5	6	5	No
Tb927.11.7211	6	Tb927_11_v5	2020559	2020536	24	NO	YES	29	57	31	28	15	16	30	25	14	5	5	5	6	5	5	5	6	6	No
Tb927.11.7211	7	Tb927_11_v5	2020581	2020489	93	NO	NO	57	108	61	64	35	32	71	38	41	5	5	5	6	6	5	5	6	8	No
Tb927.11.7211	8	Tb927_11_v5	2020484	2020428	57	NO	NO	36	72	33	32	22	18	47	23	39	5	5	5	5	5	5	5	5	5	No
Tb927.11.7211	9	Tb927_11_v5	2020462	2020400	63	NO	YES	31	53	27	25	21	16	35	17	33	5	5	5	4	5	5	5	6	5	No
Tb927.11.7218	1	Tb927_11_v5	2032933	2032962	30	YES	NO	14	19	23	13	21	19	12	14	13	29	38	30	15	12	11	20	16	7	No
Tb927.11.7230	1	Tb927_11_v5	2045741	2045968	228	YES	NO	66	96	113	174	94	113	196	128	146	20	33	14	72	46	52	75	24	35	No
Tb927.11.7380	1	Tb927_11_v5	2077771	2077821	51	NO	NO	23	37	27	26	43	52	28	36	66	33	60	34	300	466	608	75	295	139	No
Tb927.11.7400	1	Tb927_11_v5	2083520	2083549	30	NO	NO	15	14	12	13	17	13	9	16	22	62	59	33	43	22	32	27	25	15	No
Tb927.11.750	1	Tb927_11_v5	185318	185377	60	NO	NO	30	34	30	41	31	26	31	24	46	95	121	48	120	54	77	54	81	54	No
Tb927.11.750	2	Tb927_11_v5	185314	185388	75	NO	NO	33	40	32	44	34	34	37	26	49	101	125	49	126	54	78	56	84	55	No
Tb927.11.7660	1	Tb927_11_v5	2171862	2171806	57	NO	NO	20	29	27	49	33	39	21	36	42	13	40	17	156	106	118	80	82	36	No
Tb927.11.7680	1	Tb927_11_v5	2176587	2176525	63	YES	NO	33	40	34	41	29	28	19	31	44	76	65	39	80	49	65	53	77	30	No
Tb927.11.7690	1	Tb927_11_v5	2180371	2180333	39	YES	NO	20	21	28	27	32	29	14	23	28	35	68	37	56	37	46	48	31	41	No
Tb927.11.7840	1	Tb927_11_v5	2222986	2222972	15	NO	NO	12	7	8	13	12	8	5	11	4	5	5	5	5	5	5	5	5	5	No
Tb927.11.7840	3	Tb927_11_v5	2222933	2222886	48	NO	YES	12	7	13	3	9	13	2	10	7	5	5	5	4	5	5	6	5	5	No
Tb927.11.7840	4	Tb927_11_v5	2222907	2222839	69	NO	YES	13	6	14	4	9	10	4	10	11	5	5	6	4	5	5	7	6	5	No
Tb927.11.7840	5	Tb927_11_v5	2222836	2222753	84	NO	NO	41	39	58	22	25	28	12	32	44	43	120	49	69	32	35	26	34	36	No
Tb927.11.7870	1	Tb927_11_v5	2231433	2231392	42	NO	YES	12	6	8	4	12	11	5	12	11	7	15	10	15	9	5	14	14	15	No
Tb927.11.7880	1	Tb927_11_v5	2232383	2232294	90	NO	NO	93	130	86	97	65	67	118	83	102	33	31	20	70	30	46	84	68	48	No
Tb927.11.8010	1	Tb927_11_v5	2253956	2254003	48	NO	NO	35	59	34	36	17	26	34	22	19	28	16	13	18	6	13	8	6	15	No
Tb927.11.8010	2	Tb927_11_v5	2254003	2254098	96	YES	NO	45	84	59	37	24	30	45	28	46	65	96	49	88	45	76	45	75	48	No
Tb927.11.8210	1	Tb927_11_v5	2306690	2306728	39	NO	NO	12	6	10	3	11	7	1	8	7	6	5	5	4	5	5	5	6	5	No
Tb927.11.8240	1	Tb927_11_v5	2315930	2315953	24	NO	NO	15	14	10	11	16	24	4	11	13	26	43	21	73	55	101	31	43	22	No
Tb927.11.8240	2	Tb927_11_v5	2316359	2316379	21	YES	NO	17	11	15	10	28	36	2	17	19	16	20	19	24	15	23	18	35	10	No
Tb927.11.8400	1	Tb927_11_v5	2353979	2354035	57	NO	NO	25	40	29	21	21	22	20	15	28	53	87	28	61	77	131	36	56	26	No
Tb927.11.8400	2	Tb927_11_v5	2354146	2354214	69	NO	NO	40	27	40	42	36	41	20	15	27	35	40	34	85	31	47	11	33	22	No
Tb927.11.8400	3	Tb927_11_v5	2354327	2354446	120	NO	NO	71	77	51	87	50	101	73	48	75	31	32	26	53	54	60	35	46	38	No
Tb927.11.8460	1	Tb927_11_v5	2368212	2368235	24	NO	NO	18	7	10	17	28	18	4	14	18	7	8	10	19	23	14	13	6	8	No
Tb927.11.8760	1	Tb927_11_v5	2408331	2408366	36	YES	NO	15	15	20	15	27	35	9	16	26	34	54	27	48	28	30	27	42	28	No
Tb927.1.1880	1	Tb927_01_v4	483992	484045	54	NO	NO	27	38	32	31	29	49	16	23	24	58	61	65	230	306	348	85	187	162	No
Tb927.11.8820	1	Tb927_11_v5	2419923	2420042	120	NO	NO	44	45	64	54	40	31	38	38	59	5	5	10	8	6	4	5	7	8	No
Tb927.11.8820	2	Tb927_11_v5	2420046	2420180	135	NO	YES	79	89	118	83	44	73	90	92	119	5	5	5	5	5	7	6	5	5	No
Tb927.11.8820	3	Tb927_11_v5	2420132	2420206	75	NO	NO	40	55	55	49	38	47	52	78	71	6	5	6	4	7	7	5	8	8	No
Tb927.11.8820	4	Tb927_11_v5	2420312	2420338	27	NO	NO	37	41	42	41	36	27	54	42	46	5	5	5	4	5	5	6	5	5	No
Tb927.11.8820	5	Tb927_11_v5	2420071	2420421	351	NO	YES	190	233	243	243	128	171	328	232	288	6	5	6	4	7	8	7	8	9	No
Tb927.11.8820	6	Tb927_11_v5	2420515	2420559	45	NO	NO	30	23	36	33	32	37	49	26	36	5	5	6	4	6	5	6	5	5	No
Tb927.11.8820	7	Tb927_11_v5	2420406	2420717	312	NO	YES	114	127	114	170	89	131	215	91	172	5	5	7	19	14	7	14	6	7	No
Tb927.1.1890	1	Tb927_01_v4	488813	488926	114	NO	NO	28	14	17	23	29	35	19	15	19	6	5	5	7	5	5	5	7	8	No
Tb927.1.1890	2	Tb927_01_v4	488916	489014	99	NO	NO	19	13	15	9	16	16	11	13	16	7	11	6	14	7	6	12	10	7	No
Tb927.11.8940	1	Tb927_11_v5	2450892	2450915	24	NO	NO	17	15	12	8	15	12	10	15	11	38	47	26	40	19	16	25	26	26	No
Tb927.11.9090	1	Tb927_11_v5	2490078	2490119	42	NO	NO	29	25	17	32	24	36	24	15	21	61	73	40	94	45	76	25	48	42	No
Tb927.11.9090	2	Tb927_11_v5	2490204	2490302	99	NO	NO	23	34	35	44	22	33	37	31	29	6	5	6	7	5	5	5	5	5	No
Tb927.11.9090	3	Tb927_11_v5	2490302	2490358	57	NO	NO	24	36	19	26	20	30	15	22	11	5	5	5	4	6	5	5	5	5	No
Tb927.11.9090	4	Tb927_11_v5	2490337	2490453	117	NO	NO	33	51	43	44	40	42	40	31	23	5	5	5	4	7	5	5	5	5	No
Tb927.11.9090	5	Tb927_11_v5	2490453	2490581	129	NO	NO	17	22	39	41	41	33	23	45	36	5	5	5	5	6	5	5	6	5	No
Tb927.11.9090	6	Tb927_11_v5	2490556	2490624	69	NO	NO	22	23	33	30	48	43	23	30	37	13	11	8	9	10	10	8	10	8	No
Tb927.11.9260	1	Tb927_11_v5	2542123	2542140	18	NO	YES	40	82	36	41	22	27	30	18	17	32	52	13	31	10	15	9	17	8	No
Tb927.11.9260	2	Tb927_11_v5	2542195	2542215	21	NO	NO	22	36	21	23	15	14	10	12	6	7	7	5	9	6	4	5	5	5	No
Tb927.11.9260	3	Tb927_11_v5	2542238	2542285	48	NO	NO	67	92	40	49	36	33	11	13	4	6	5	5	6	5	6	5	5	5	No
Tb927.11.9260	4	Tb927_11_v5	2542296	2542388	93	NO	YES	35	70	17	40	31	33	23	18	13	5	5	5	5	5	5	5	5	5	No
Tb927.11.9260	7	Tb927_11_v5	2542543	2542665	123	YES	YES	37	30	41	62	57	67	32	28	51	18	36	11	53	15	13	21	25	31	No
Tb927.11.9260	9	Tb927_11_v5	2542515	2542802	288	YES	YES	66	86	101	124	115	168	81	63	97	19	42	14	61	19	23	22	32	62	No
Tb927.1.1940	1	Tb927_01_v4	511484	511519	36	NO	YES	29	20	16	21	44	34	10	11	21	33	65	36	37	35	21	48	7	23	No
Tb927.11.9460	2	Tb927_11_v5	2588843	2588664	180	YES	YES	77	127	103	79	63	54	121	86	77	50	90	42	28	27	32	13	56	58	No
Tb927.11.9660	1	Tb927_11_v5	2625841	2625782	60	YES	NO	64	106	66	35	21	34	49	53	26	43	49	28	27	19	26	16	21	18	No
Tb927.11.9800	1	Tb927_11_v5	2649248	2649234	15	NO	NO	38	78	38	33	18	14	41	27	18	50	41	27	24	17	14	31	33	29	No
Tb927.11.9810	1	Tb927_11_v5	2650229	2650215	15	NO	NO	23	47	32	24	20	25	23	12	21	21	58	17	34	19	28	9	19	12	No
Tb927.11.9840	1	Tb927_11_v5	2660430	2660465	36	YES	NO	31	56	34	36	25	22	61	40	40	45	70	29	49	40	53	54	25	39	No
Tb927.11.9870	1	Tb927_11_v5	2663297	2663329	33	NO	NO	35	53	43	31	18	15	51	24	31	5	5	6	5	5	5	5	5	5	No
Tb927.11.9870	10	Tb927_11_v5	2663980	2664102	123	NO	YES	92	178	107	101	65	61	115	99	99	5	5	5	4	6	5	5	5	5	No
Tb927.11.9870	11	Tb927_11_v5	2664126	2664203	78	NO	YES	79	82	46	75	50	32	73	46	66	5	5	5	4	5	5	9	6	9	No
Tb927.11.9870	13	Tb927_11_v5	2664215	2664319	105	NO	NO	34	87	47	45	19	26	84	44	87	5	5	5	4	5	5	5	6	5	No
Tb927.11.9870	14	Tb927_11_v5	2664371	2664394	24	NO	NO	10	6	8	6	12	8	24	19	10	5	5	5	4	6	9	5	5	6	No
Tb927.11.9870	15	Tb927_11_v5	2664307	2664435	129	NO	YES	16	35	22	29	18	22	83	34	47	7	5	5	8	10	23	6	8	7	No
Tb927.11.9870	2	Tb927_11_v5	2663358	2663459	102	NO	NO	82	102	77	76	37	43	117	72	73	5	5	5	4	5	6	6	5	5	No
Tb927.11.9870	3	Tb927_11_v5	2663417	2663512	96	NO	NO	65	83	70	54	29	32	72	40	55	6	5	6	4	5	6	6	5	5	No
Tb927.11.9870	4	Tb927_11_v5	2663509	2663580	72	NO	YES	63	95	61	60	33	40	86	42	58	5	5	5	4	7	5	5	5	6	No
Tb927.11.9870	5	Tb927_11_v5	2663513	2663626	114	NO	YES	72	98	64	69	31	39	90	42	54	5	5	5	4	5	5	5	5	6	No
Tb927.11.9870	6	Tb927_11_v5	2663583	2663702	120	NO	NO	86	116	68	85	35	47	95	55	80	5	5	6	5	5	5	7	5	5	No
Tb927.11.9870	7	Tb927_11_v5	2663761	2663802	42	NO	NO	23	51	37	24	24	11	27	28	20	5	5	5	4	5	7	5	5	5	No
Tb927.11.9870	8	Tb927_11_v5	2663739	2663849	111	NO	YES	66	123	113	83	59	35	91	81	70	5	5	5	4	5	8	5	6	5	No
Tb927.11.9870	9	Tb927_11_v5	2663809	2663910	102	NO	YES	82	115	77	76	44	41	76	84	77	5	5	5	4	5	5	5	6	5	No
Tb927.11.990	1	Tb927_11_v5	254967	254984	18	NO	NO	10	5	8	2	8	7	2	8	4	5	5	5	4	5	5	5	5	5	No
Tb927.11.990	2	Tb927_11_v5	254985	255062	78	NO	YES	16	19	17	11	20	11	15	18	18	7	9	5	6	7	5	5	5	8	No
Tb927.11.990	3	Tb927_11_v5	255114	255134	21	NO	NO	15	11	21	14	16	18	10	15	5	5	5	5	4	6	5	5	5	5	No
Tb927.11.990	4	Tb927_11_v5	255034	255195	162	NO	YES	32	45	54	33	33	50	41	34	32	6	7	6	4	8	7	5	5	6	No
Tb927.11.990	6	Tb927_11_v5	255298	255342	45	NO	NO	26	30	16	12	16	16	19	10	11	5	5	5	4	5	5	5	5	5	No
Tb927.11.990	7	Tb927_11_v5	255246	255356	111	NO	YES	28	44	18	22	22	27	31	13	16	5	5	5	4	5	5	5	5	5	No
Tb927.11.9990	1	Tb927_11_v5	2691302	2691331	30	NO	NO	43	49	44	36	29	37	35	48	41	122	176	95	77	69	77	68	80	85	No
Tb927.1.2000	1	Tb927_01_v4	518624	518638	15	NO	NO	14	5	11	11	14	8	8	15	10	8	15	6	4	6	5	12	7	7	No
Tb927.1.2000	2	Tb927_01_v4	518747	518758	12	NO	NO	11	14	13	8	12	7	11	20	6	5	5	5	5	5	5	6	6	5	No
Tb927.1.2000	3	Tb927_01_v4	518793	518834	42	NO	NO	22	25	16	23	21	10	27	17	17	5	5	5	4	5	5	6	5	5	No
Tb927.1.2000	4	Tb927_01_v4	518831	518872	42	NO	NO	21	21	16	22	19	11	30	31	14	6	5	5	5	5	5	5	5	5	No
Tb927.1.2000	5	Tb927_01_v4	518860	519078	219	YES	YES	58	74	33	89	38	24	156	88	51	6	5	5	6	5	5	6	5	5	No
Tb927.1.2070	1	Tb927_01_v4	525398	525312	87	NO	NO	10	9	9	10	14	20	9	14	10	5	5	5	4	7	6	9	9	12	Yes
Tb927.1.2070	2	Tb927_01_v4	525318	525301	18	NO	NO	10	5	8	7	12	15	2	11	5	5	5	5	5	5	5	5	7	5	Yes
Tb927.1.2200	1	Tb927_01_v4	559239	559367	129	NO	NO	38	35	27	54	51	74	39	23	51	5	5	7	7	7	4	5	6	5	No
Tb927.1.2200	2	Tb927_01_v4	559392	559403	12	NO	NO	16	8	15	10	14	13	11	11	10	5	5	5	6	5	5	5	5	6	No
Tb927.1.2200	3	Tb927_01_v4	559373	559534	162	NO	YES	48	23	37	58	39	77	37	28	55	5	6	5	8	5	5	7	6	6	No
Tb927.1.2290	1	Tb927_01_v4	566390	566425	36	NO	NO	107	37	33	14	52	40	3	15	15	5	5	5	6	7	5	6	5	6	No
Tb927.1.2290	2	Tb927_01_v4	566440	566448	9	NO	NO	78	111	61	11	25	33	7	12	16	5	5	5	4	5	5	5	6	5	No
Tb927.1.2290	5	Tb927_01_v4	566436	566621	186	NO	YES	194	227	141	31	59	76	15	29	45	6	5	6	6	5	5	5	6	6	No
Tb927.1.2290	6	Tb927_01_v4	566597	566653	57	NO	NO	59	41	37	6	25	22	3	18	15	5	6	5	4	5	5	5	5	5	No
Tb927.1.2290	8	Tb927_01_v4	566722	566826	105	YES	NO	156	106	143	96	362	225	42	63	90	35	38	60	54	311	184	24	49	250	No
Tb927.1.2420	1	Tb927_01_v4	589439	589510	72	NO	NO	24	7	15	11	27	22	12	19	11	5	5	5	5	5	5	5	5	5	No
Tb927.1.2420	11	Tb927_01_v4	590660	590668	9	NO	NO	10	7	8	6	12	11	3	10	12	5	5	5	4	7	5	5	5	5	No
Tb927.1.2420	13	Tb927_01_v4	590696	590812	117	NO	YES	18	11	13	19	30	40	8	17	16	5	5	5	4	7	5	5	5	5	No
Tb927.1.2420	14	Tb927_01_v4	590692	591000	309	NO	NO	29	15	26	46	68	86	12	25	30	5	5	6	5	8	6	5	6	5	No
Tb927.1.2420	16	Tb927_01_v4	591175	591216	42	NO	YES	14	10	12	20	17	39	6	12	14	5	5	5	11	5	6	7	5	5	No
Tb927.1.2420	2	Tb927_01_v4	589428	589574	147	NO	NO	30	9	18	25	52	35	16	21	18	5	5	5	5	5	5	5	5	5	No
Tb927.1.2420	3	Tb927_01_v4	589396	589584	189	NO	NO	32	12	20	27	56	41	17	23	22	5	5	5	5	5	5	5	5	5	No
Tb927.1.2420	5	Tb927_01_v4	589658	589963	306	NO	YES	34	22	35	56	108	95	35	44	40	5	5	5	5	6	5	9	5	5	No
Tb927.1.2420	6	Tb927_01_v4	589800	590072	273	NO	NO	37	14	30	57	102	78	28	32	41	5	6	5	5	5	5	9	5	5	No
Tb927.1.2420	7	Tb927_01_v4	589786	590085	300	NO	YES	39	16	33	61	108	85	30	41	43	5	6	5	5	5	5	10	5	5	No
Tb927.1.2420	8	Tb927_01_v4	590274	590324	51	NO	NO	25	17	17	16	25	35	7	15	13	6	5	5	5	5	5	5	6	5	No
Tb927.1.2420	9	Tb927_01_v4	590523	590537	15	NO	NO	14	5	17	11	26	24	2	10	10	5	5	6	4	5	5	5	5	5	No
Tb927.1.2610	1	Tb927_01_v4	613969	614025	57	NO	NO	69	59	20	23	46	41	38	39	80	11	27	386	10	7	5	11	13	46	No
Tb927.1.2640	1	Tb927_01_v4	616214	616237	24	NO	NO	18	10	13	12	17	12	6	12	10	14	28	18	27	8	17	16	22	17	No
Tb927.1.2700	1	Tb927_01_v4	622179	622202	24	NO	NO	20	21	23	9	12	14	6	10	9	48	71	42	45	29	47	50	39	12	No
Tb927.1.2740	1	Tb927_01_v4	631159	631266	108	NO	NO	137	883	702	172	66	140	379	140	280	68	309	106	206	158	323	95	246	184	No
Tb927.1.275	1	Tb927_01_v4	107328	107345	18	NO	NO	17	44	14	20	15	15	48	35	37	15	18	6	7	10	8	15	5	7	Yes
Tb927.1.275	10	Tb927_01_v4	107916	107948	33	NO	NO	18	28	16	22	15	11	124	41	41	5	5	5	4	6	5	5	5	5	Yes
Tb927.1.275	11	Tb927_01_v4	107764	107997	234	NO	NO	120	257	126	175	99	111	667	316	390	5	5	6	4	6	5	8	6	7	Yes
Tb927.1.275	12	Tb927_01_v4	107825	108049	225	NO	YES	92	180	101	123	78	87	539	243	313	6	16	6	6	6	5	13	6	7	Yes
Tb927.1.275	3	Tb927_01_v4	107361	107540	180	NO	YES	165	352	105	245	91	127	684	268	328	17	18	9	5	7	8	35	38	24	Yes
Tb927.1.275	4	Tb927_01_v4	107582	107596	15	NO	NO	36	85	49	56	43	36	154	85	98	5	5	5	4	5	5	13	5	8	Yes
Tb927.1.275	5	Tb927_01_v4	107530	107610	81	NO	YES	116	224	131	152	76	84	434	188	245	7	12	5	7	5	5	24	8	12	Yes
Tb927.1.275	6	Tb927_01_v4	107659	107679	21	NO	NO	46	30	27	46	26	25	68	63	50	5	5	5	4	5	5	6	5	5	Yes
Tb927.1.275	7	Tb927_01_v4	107663	107698	36	NO	YES	52	37	28	52	28	30	110	97	80	5	5	5	4	5	5	6	5	5	Yes
Tb927.1.275	8	Tb927_01_v4	107807	107815	9	NO	NO	30	29	17	24	26	15	69	47	42	5	5	6	4	5	5	5	5	5	Yes
Tb927.1.275	9	Tb927_01_v4	107841	107882	42	NO	YES	64	128	87	84	53	62	340	196	233	5	5	5	4	5	5	8	6	7	Yes
Tb927.1.2950	1	Tb927_01_v4	655582	655701	120	YES	NO	10	6	10	6	12	8	21	23	22	8	5	6	5	10	6	19	10	8	No
Tb927.1.2950	2	Tb927_01_v4	655604	655744	141	YES	YES	12	7	10	7	10	8	30	27	22	8	5	6	4	10	6	17	10	7	No
Tb927.1.2980	1	Tb927_01_v4	658596	658628	33	NO	YES	47	102	54	56	36	34	39	20	23	10	10	5	8	6	5	6	6	8	No
Tb927.1.2980	2	Tb927_01_v4	658660	658785	126	NO	NO	80	211	122	94	51	44	99	72	66	5	5	5	4	5	5	5	6	9	No
Tb927.1.2980	3	Tb927_01_v4	658782	658808	27	NO	YES	20	36	19	25	16	14	31	15	11	5	5	5	4	5	5	5	6	5	No
Tb927.1.2980	5	Tb927_01_v4	658831	658959	129	YES	NO	19	13	15	15	18	22	10	14	16	23	34	12	22	9	16	18	33	15	No
Tb927.1.2980	6	Tb927_01_v4	658919	659002	84	YES	NO	23	19	15	15	23	17	13	15	29	24	41	16	37	12	31	30	34	20	No
Tb927.1.320	1	Tb927_01_v4	130245	130313	69	YES	NO	12	7	10	10	15	9	9	17	11	6	7	5	6	7	12	15	12	14	Yes
Tb927.1.330	1	Tb927_01_v4	131948	131880	69	YES	NO	10	7	8	10	11	9	10	14	11	6	8	6	7	7	12	13	8	14	Yes
Tb927.1.3320	1	Tb927_01_v4	723755	723781	27	NO	NO	12	5	8	8	12	10	8	13	6	5	5	5	20	15	36	10	12	10	No
Tb927.1.3320	10	Tb927_01_v4	724284	724475	192	YES	YES	16	6	13	40	27	28	22	19	30	5	5	5	6	8	6	13	7	7	No
Tb927.1.3320	2	Tb927_01_v4	723788	723817	30	NO	NO	12	5	8	4	8	6	12	9	5	5	5	5	4	5	5	6	5	5	No
Tb927.1.3320	3	Tb927_01_v4	723826	723906	81	NO	NO	15	12	19	25	30	13	26	18	17	10	8	11	8	10	7	8	6	20	No
Tb927.1.3320	4	Tb927_01_v4	723848	724006	159	NO	NO	26	26	35	44	56	36	53	50	31	16	17	15	10	12	9	9	8	26	No
Tb927.1.3320	5	Tb927_01_v4	724100	724225	126	NO	NO	13	9	15	30	27	28	36	17	15	6	5	7	5	5	5	5	5	8	No
Tb927.1.3320	8	Tb927_01_v4	724265	724339	75	NO	NO	12	6	11	20	18	17	20	13	15	5	5	5	4	6	5	5	5	5	No
Tb927.1.3360	1	Tb927_01_v4	729131	728994	138	NO	NO	10	8	8	3	13	6	8	12	8	5	5	5	4	6	6	17	6	9	No
Tb927.1.3360	2	Tb927_01_v4	728918	728859	60	NO	NO	10	5	8	2	8	5	5	8	3	5	5	5	4	5	5	6	5	5	No
Tb927.1.3360	3	Tb927_01_v4	729064	728843	222	NO	NO	10	8	8	2	13	6	12	12	8	5	5	5	4	5	5	13	6	5	No
Tb927.1.3360	4	Tb927_01_v4	728836	728795	42	NO	NO	10	5	8	2	8	5	3	8	5	6	7	5	4	5	5	5	5	5	No
Tb927.1.3360	5	Tb927_01_v4	728934	728785	150	NO	YES	10	5	8	3	10	5	9	9	7	6	7	5	4	5	5	6	5	5	No
Tb927.1.340	1	Tb927_01_v4	132195	132254	60	NO	YES	14	5	8	2	8	5	3	8	3	5	5	6	4	5	5	5	5	5	No
Tb927.1.3460	1	Tb927_01_v4	740893	740873	21	NO	NO	15	12	10	8	23	25	5	15	9	5	5	8	10	7	5	6	22	12	No
Tb927.1.3460	2	Tb927_01_v4	740690	740649	42	NO	NO	18	10	10	11	17	14	8	18	8	7	5	5	9	6	9	5	6	5	No
Tb927.1.3460	3	Tb927_01_v4	740652	740617	36	NO	NO	16	12	10	12	41	22	6	20	11	6	5	5	5	6	6	5	5	5	No
Tb927.1.3460	4	Tb927_01_v4	740642	740610	33	NO	NO	16	8	10	10	42	18	3	15	10	5	5	5	4	5	6	5	5	5	No
Tb927.1.360	1	Tb927_01_v4	136570	136538	33	NO	NO	66	148	45	111	44	50	380	139	186	206	206	66	227	130	178	602	473	280	No
Tb927.1.360	2	Tb927_01_v4	136498	136469	30	NO	NO	57	85	51	70	40	43	304	146	106	10	10	8	9	6	11	12	24	15	No
Tb927.1.360	3	Tb927_01_v4	136541	136440	102	NO	NO	153	217	119	214	101	111	716	330	325	31	39	28	31	26	45	115	65	49	No
Tb927.1.360	4	Tb927_01_v4	136432	136406	27	NO	NO	39	66	25	53	29	26	166	59	82	7	5	8	4	5	5	7	6	6	No
Tb927.1.3670	1	Tb927_01_v4	776288	776350	63	NO	NO	14	7	9	8	17	9	4	8	6	5	5	10	4	6	5	5	5	5	No
Tb927.1.3670	2	Tb927_01_v4	776442	776498	57	NO	NO	10	6	8	10	9	6	4	10	6	5	5	5	5	5	5	5	5	5	No
Tb927.1.3670	3	Tb927_01_v4	776453	776536	84	NO	NO	12	6	8	9	12	11	2	9	5	5	5	5	5	5	5	5	5	5	No
Tb927.1.3670	4	Tb927_01_v4	776508	776564	57	NO	NO	10	6	8	6	10	9	2	8	3	5	5	5	5	5	5	5	5	5	No
Tb927.1.3670	5	Tb927_01_v4	776518	776577	60	NO	NO	10	6	8	11	17	15	4	8	4	5	6	5	7	7	5	5	5	5	No
Tb927.1.3750	22	Tb927_01_v4	804080	803784	297	YES	NO	10	5	8	2	8	5	1	8	3	5	5	5	4	6	5	5	5	5	No
Tb927.1.380	1	Tb927_01_v4	146433	146407	27	NO	NO	26	33	22	39	22	28	56	47	82	9	9	7	7	6	7	8	5	8	No
Tb927.1.380	10	Tb927_01_v4	145925	145917	9	NO	NO	20	36	14	16	15	17	61	32	91	5	5	5	4	5	5	7	6	6	No
Tb927.1.380	11	Tb927_01_v4	145939	145877	63	NO	YES	34	67	41	41	24	35	126	59	150	5	5	5	4	5	5	7	6	6	No
Tb927.1.380	12	Tb927_01_v4	145731	145705	27	NO	NO	26	34	22	25	15	32	95	43	76	5	5	5	5	6	5	6	5	5	No
Tb927.1.380	13	Tb927_01_v4	145865	145695	171	NO	YES	74	112	53	92	49	64	276	169	281	7	6	5	8	7	7	16	15	23	No
Tb927.1.380	14	Tb927_01_v4	145792	145673	120	NO	YES	80	110	51	88	56	73	278	161	247	7	6	5	9	8	7	17	16	25	No
Tb927.1.380	15	Tb927_01_v4	145685	145656	30	NO	NO	27	18	12	20	16	13	54	38	59	5	5	5	4	5	5	5	6	5	No
Tb927.1.380	17	Tb927_01_v4	145567	145508	60	NO	NO	18	22	23	26	18	22	45	28	41	5	5	5	4	5	5	5	5	8	No
Tb927.1.380	2	Tb927_01_v4	146399	146322	78	NO	NO	27	48	35	62	30	47	97	64	100	6	7	5	4	5	6	8	7	12	No
Tb927.1.380	21	Tb927_01_v4	145476	145429	48	NO	NO	27	18	16	16	10	18	35	21	33	5	5	5	5	5	5	5	5	5	No
Tb927.1.380	22	Tb927_01_v4	145429	145421	9	NO	NO	12	9	9	6	9	5	3	8	4	5	5	5	5	5	5	5	5	5	No
Tb927.1.380	23	Tb927_01_v4	145286	145266	21	NO	NO	17	10	15	16	16	9	35	26	54	6	6	5	4	5	5	6	5	6	No
Tb927.1.380	24	Tb927_01_v4	145407	145252	156	NO	NO	24	29	25	36	22	23	83	39	78	6	6	5	4	5	5	9	7	7	No
Tb927.1.380	3	Tb927_01_v4	146317	146213	105	NO	YES	32	79	47	67	44	62	180	101	159	5	5	5	4	5	5	5	5	6	No
Tb927.1.380	4	Tb927_01_v4	146226	146191	36	NO	NO	19	54	23	24	22	24	127	62	75	5	5	5	4	5	5	5	5	6	No
Tb927.1.380	6	Tb927_01_v4	146143	146048	96	NO	NO	23	48	40	55	31	35	83	44	101	6	5	5	4	5	5	7	5	6	No
Tb927.1.380	7	Tb927_01_v4	146216	146043	174	NO	YES	53	119	61	98	58	66	212	102	228	6	5	5	4	5	5	7	5	8	No
Tb927.1.380	8	Tb927_01_v4	146029	145967	63	NO	NO	24	115	57	77	40	52	192	79	197	6	12	6	8	8	5	27	27	35	No
Tb927.1.380	9	Tb927_01_v4	146016	145963	54	NO	NO	24	106	57	74	39	51	189	73	184	6	12	6	8	8	4	26	26	34	No
Tb927.1.3940	1	Tb927_01_v4	837341	837388	48	NO	NO	14	18	15	21	31	16	12	23	20	13	16	39	51	27	22	16	20	18	No
Tb927.1.4020	1	Tb927_01_v4	848890	848961	72	YES	YES	16	8	10	10	11	16	2	13	6	6	5	7	4	5	5	5	5	5	No
Tb927.1.4030	1	Tb927_01_v4	851064	851195	132	NO	NO	28	20	30	17	25	38	15	18	22	9	12	9	12	6	12	5	9	8	No
Tb927.1.4030	3	Tb927_01_v4	851223	851333	111	NO	NO	35	31	14	23	28	30	13	16	23	5	5	7	6	5	8	5	5	9	No
Tb927.1.4140	1	Tb927_01_v4	864716	864727	12	NO	NO	12	6	11	6	14	10	2	11	3	9	5	6	5	6	9	5	8	12	No
Tb927.1.4140	2	Tb927_01_v4	864790	864828	39	NO	NO	30	20	33	18	26	27	12	13	27	30	41	34	31	24	25	35	12	15	No
Tb927.1.4210	1	Tb927_01_v4	871411	871446	36	NO	NO	45	41	32	22	17	21	40	18	9	7	9	5	5	5	6	7	7	7	No
Tb927.1.4210	2	Tb927_01_v4	871443	871457	15	NO	NO	32	30	19	15	13	13	25	13	8	5	5	5	5	5	5	5	5	5	No
Tb927.1.4400	1	Tb927_01_v4	907881	907943	63	NO	NO	47	31	16	50	38	45	41	40	44	15	49	8	60	84	90	66	49	42	No
Tb927.1.4520	1	Tb927_01_v4	934725	934739	15	NO	NO	17	12	24	12	17	30	8	13	25	11	7	10	76	139	204	32	47	60	No
Tb927.1.4520	2	Tb927_01_v4	934908	934937	30	NO	NO	13	10	16	12	26	32	9	20	28	20	12	19	46	63	57	33	34	20	No
Tb927.1.4570	1	Tb927_01_v4	944283	944315	33	NO	NO	14	6	12	9	29	49	5	13	9	5	5	5	4	8	6	5	5	5	No
Tb927.1.4570	2	Tb927_01_v4	944427	944516	90	NO	YES	22	12	14	21	67	78	14	10	16	5	5	5	4	5	6	6	5	6	No
Tb927.1.4570	4	Tb927_01_v4	944678	944884	207	YES	YES	29	56	23	48	61	93	22	15	10	5	5	5	5	6	5	6	5	6	No
Tb927.1.4590	2	Tb927_01_v4	947741	947947	207	YES	YES	35	52	24	82	69	155	49	17	27	5	5	6	5	5	6	5	6	5	No
Tb927.1.4620	2	Tb927_01_v4	950868	951074	207	YES	YES	53	53	25	61	64	153	41	24	30	5	5	5	6	5	6	5	5	5	No
Tb927.1.4680	1	Tb927_01_v4	962429	962566	138	NO	NO	37	46	34	31	25	24	25	15	35	8	25	16	16	5	5	12	6	5	No
Tb927.1.470	1	Tb927_01_v4	180450	180545	96	NO	YES	25	40	29	29	19	25	94	45	99	5	5	5	4	5	8	13	7	8	No
Tb927.1.470	10	Tb927_01_v4	180811	180819	9	NO	NO	14	6	13	5	10	7	2	8	3	5	6	5	5	5	5	5	5	5	No
Tb927.1.470	2	Tb927_01_v4	180511	180567	57	NO	YES	18	34	20	21	21	17	71	34	81	5	5	5	4	5	5	10	8	9	No
Tb927.1.470	9	Tb927_01_v4	180764	180811	48	NO	NO	21	19	14	22	13	19	28	17	31	5	6	5	5	5	5	5	5	5	No
Tb927.1.4830	1	Tb927_01_v4	986577	986591	15	NO	NO	13	15	12	8	19	12	17	19	13	20	19	8	9	5	5	11	13	17	No
Tb927.1.4850	1	Tb927_01_v4	988460	988483	24	NO	NO	12	7	8	12	11	12	12	14	8	5	5	5	11	20	12	9	8	10	No
Tb927.1.4850	2	Tb927_01_v4	988490	988570	81	NO	NO	13	13	13	43	27	33	44	19	27	6	5	6	6	7	5	6	5	6	No
Tb927.1.4850	3	Tb927_01_v4	988669	988725	57	NO	NO	16	7	9	30	37	33	50	28	35	5	5	5	5	5	5	7	5	5	No
Tb927.1.4850	4	Tb927_01_v4	988697	988768	72	NO	YES	19	6	9	39	32	30	45	23	32	5	5	5	5	5	5	5	5	5	No
Tb927.1.4850	7	Tb927_01_v4	988798	988932	135	YES	NO	13	15	12	72	40	42	51	40	32	5	5	5	4	5	5	5	6	5	No
Tb927.1.490	1	Tb927_01_v4	189664	189696	33	NO	NO	10	8	8	6	11	13	18	9	4	5	5	5	5	7	6	7	5	6	No
Tb927.1.490	2	Tb927_01_v4	189736	189765	30	NO	NO	25	14	20	19	16	17	47	32	12	6	5	7	4	5	6	6	7	5	No
Tb927.1.490	3	Tb927_01_v4	189693	189794	102	NO	NO	28	22	28	33	22	29	88	45	25	6	5	8	5	7	8	8	9	7	No
Tb927.1.490	4	Tb927_01_v4	189802	189828	27	NO	NO	20	25	16	28	13	16	98	25	20	5	5	5	5	5	5	5	5	8	No
Tb927.1.4920	1	Tb927_01_v4	996642	996653	12	NO	NO	10	5	8	4	11	6	5	10	3	5	5	5	4	5	5	5	6	5	No
Tb927.1.4930	1	Tb927_01_v4	998519	998502	18	NO	NO	12	10	9	5	10	6	10	12	13	8	9	5	8	7	8	26	30	10	No
Tb927.1.4930	2	Tb927_01_v4	998385	998323	63	NO	NO	13	15	12	16	21	17	25	17	21	5	5	5	6	7	5	7	8	5	No
Tb927.1.4930	3	Tb927_01_v4	998281	998225	57	YES	NO	11	13	9	8	18	10	22	20	18	5	5	5	4	5	5	5	5	6	No
Tb927.1.5020	1	Tb927_01_v4	1005932	1005943	12	NO	NO	18	27	19	17	16	12	16	24	17	58	56	24	36	34	46	35	44	34	No
Tb927.1.5020	12	Tb927_01_v4	1006782	1006817	36	NO	NO	34	27	33	34	24	20	20	15	33	5	5	5	4	5	5	5	5	5	No
Tb927.1.5020	13	Tb927_01_v4	1006823	1006894	72	NO	YES	27	50	34	39	25	22	27	24	31	5	5	5	4	5	5	5	5	5	No
Tb927.1.5020	16	Tb927_01_v4	1007128	1007154	27	NO	NO	35	41	30	30	19	25	26	34	29	37	47	17	16	18	8	23	16	23	No
Tb927.1.5020	17	Tb927_01_v4	1007148	1007213	66	NO	NO	59	92	44	51	28	33	45	30	43	20	32	13	11	12	6	20	16	14	No
Tb927.1.5020	18	Tb927_01_v4	1007197	1007217	21	NO	NO	33	48	37	27	18	16	31	17	26	5	5	5	4	5	5	7	9	7	No
Tb927.1.5020	19	Tb927_01_v4	1007222	1007395	174	YES	YES	111	208	93	110	62	60	97	72	103	5	5	5	4	5	5	5	6	5	No
Tb927.1.5020	2	Tb927_01_v4	1005948	1005965	18	NO	NO	24	28	20	16	15	17	16	26	14	37	55	19	39	35	46	23	24	31	No
Tb927.1.5020	3	Tb927_01_v4	1006111	1006128	18	NO	NO	21	32	30	20	15	18	14	23	24	6	8	5	7	10	5	6	5	6	No
Tb927.1.5020	5	Tb927_01_v4	1006206	1006241	36	NO	NO	39	50	23	28	17	12	26	15	19	6	5	5	4	5	5	5	5	5	No
Tb927.1.5020	6	Tb927_01_v4	1006336	1006374	39	NO	NO	16	20	15	10	14	6	8	17	6	5	5	5	4	5	5	6	5	5	No
Tb927.1.5020	7	Tb927_01_v4	1006328	1006396	69	NO	NO	25	51	27	20	21	23	16	30	23	5	5	5	4	5	5	6	5	5	No
Tb927.1.5020	8	Tb927_01_v4	1006407	1006571	165	NO	NO	30	67	44	60	47	33	32	35	54	5	5	5	4	5	5	5	5	5	No
Tb927.1.5020	9	Tb927_01_v4	1006378	1006575	198	NO	YES	32	74	44	61	48	34	35	36	57	5	5	5	4	5	5	5	5	5	No
Tb927.1.5050	1	Tb927_01_v4	1010967	1010987	21	NO	NO	20	25	16	24	19	36	18	18	15	18	16	16	46	38	40	11	9	13	No
Tb927.1.5050	11	Tb927_01_v4	1011626	1011703	78	NO	NO	14	9	10	33	39	42	43	19	22	5	5	5	5	6	8	16	5	5	No
Tb927.1.5050	12	Tb927_01_v4	1011884	1011913	30	NO	NO	15	15	10	23	18	18	39	20	18	5	10	5	17	12	32	21	9	11	No
Tb927.1.5050	13	Tb927_01_v4	1011864	1011935	72	NO	NO	18	24	14	34	24	32	57	31	26	6	11	5	20	15	33	21	9	11	No
Tb927.1.5050	14	Tb927_01_v4	1011932	1012084	153	NO	NO	22	23	20	63	52	57	151	82	88	5	5	5	7	6	5	6	6	8	No
Tb927.1.5050	15	Tb927_01_v4	1012038	1012154	117	NO	YES	17	14	15	45	55	63	160	81	73	5	5	5	4	5	5	5	6	6	No
Tb927.1.5050	2	Tb927_01_v4	1011206	1011220	15	NO	NO	14	22	25	25	32	35	32	40	22	5	5	5	4	5	5	5	5	5	No
Tb927.1.5050	3	Tb927_01_v4	1011248	1011262	15	NO	NO	19	15	18	20	16	16	8	9	6	6	5	5	4	5	5	5	5	5	No
Tb927.1.5050	4	Tb927_01_v4	1011280	1011360	81	NO	YES	24	33	22	40	24	35	48	22	22	5	5	5	6	6	5	6	7	5	No
Tb927.1.5050	5	Tb927_01_v4	1011391	1011456	66	NO	NO	27	28	16	48	49	75	42	27	28	5	5	5	4	5	5	5	5	5	No
Tb927.1.5050	6	Tb927_01_v4	1011496	1011504	9	NO	NO	15	13	18	25	27	25	26	11	9	5	5	5	4	5	5	6	5	8	No
Tb927.1.5050	7	Tb927_01_v4	1011348	1011539	192	NO	YES	41	57	34	127	90	148	91	42	56	5	5	7	4	6	5	6	6	9	No
Tb927.1.5050	8	Tb927_01_v4	1011536	1011622	87	NO	YES	17	15	11	46	38	56	27	23	21	5	5	7	4	5	5	5	5	5	No
Tb927.1.50	1	Tb927_01_v4	41368	41357	12	NO	NO	12	5	8	2	11	8	4	11	4	5	5	5	4	5	8	5	6	6	No
Tb927.1.50	2	Tb927_01_v4	41357	41328	30	NO	YES	14	6	8	4	15	9	6	15	5	5	7	6	4	5	5	5	6	5	No
Tb927.1.5150	1	Tb927_01_v4	1025250	1025288	39	NO	NO	10	6	8	6	10	11	6	9	12	5	5	5	4	5	5	5	6	5	No
Tb927.1.5150	2	Tb927_01_v4	1025281	1025310	30	NO	NO	10	5	8	5	9	11	6	9	9	5	5	5	4	5	5	7	6	6	No
Tb927.1.5150	3	Tb927_01_v4	1025375	1025407	33	NO	YES	10	5	8	9	20	13	12	26	26	5	5	5	5	5	5	7	16	10	No
Tb927.1.5180	1	Tb927_01_v4	1028704	1028730	27	NO	NO	10	5	8	32	29	33	18	22	36	5	5	5	16	11	7	6	6	6	No
Tb927.1.5235	1	Tb927_01_v4	1038143	1038178	36	NO	YES	10	5	8	10	12	11	5	8	4	5	5	5	30	15	17	5	5	5	Yes
Tb927.1.5235	2	Tb927_01_v4	1038157	1038231	75	NO	NO	10	5	8	33	19	28	6	10	5	5	5	5	30	17	20	5	6	5	Yes
Tb927.1.5235	3	Tb927_01_v4	1038197	1038262	66	NO	NO	10	5	8	47	22	31	1	9	3	5	5	5	5	6	7	5	5	5	Yes
Tb927.1.5235	6	Tb927_01_v4	1038302	1038433	132	YES	NO	10	5	8	48	45	35	1	8	3	5	5	5	4	5	5	5	5	6	Yes
Tb927.1.830	1	Tb927_01_v4	259684	259667	18	NO	NO	18	25	26	10	13	14	12	16	16	31	29	20	45	32	49	55	52	13	No
Tb927.1.890	1	Tb927_01_v4	279209	279198	12	NO	NO	51	42	34	54	28	26	78	87	54	18	35	32	37	20	13	55	10	24	No
Tb927.1.920	1	Tb927_01_v4	284676	284617	60	NO	NO	10	6	8	2	8	5	1	8	3	5	5	6	4	5	5	5	6	5	No
Tb927.2.1050	1	Tb927_02_v4	176654	176610	45	NO	NO	12	5	8	2	11	6	3	11	7	5	5	5	4	5	5	8	5	5	Yes
Tb927.2.1050	2	Tb927_02_v4	176506	176396	111	NO	YES	19	39	28	19	21	16	55	54	81	5	5	5	4	6	5	5	6	5	Yes
Tb927.2.1050	3	Tb927_02_v4	176463	176308	156	YES	YES	23	48	35	33	27	26	117	96	137	20	12	11	14	5	13	28	21	13	Yes
Tb927.2.1050	4	Tb927_02_v4	176396	176292	105	YES	NO	21	47	35	30	20	26	111	101	126	22	13	11	14	5	13	34	24	21	Yes
Tb927.2.1060	1	Tb927_02_v4	178620	178600	21	NO	NO	12	7	10	2	10	7	6	12	7	7	6	9	12	31	19	27	45	23	Yes
Tb927.2.1060	2	Tb927_02_v4	178542	178504	39	NO	YES	12	6	8	3	10	8	2	8	3	5	5	5	4	6	5	9	5	7	Yes
Tb927.2.1060	3	Tb927_02_v4	178497	178486	12	NO	NO	10	5	8	2	10	5	4	11	6	8	5	5	8	5	5	6	5	6	Yes
Tb927.2.1060	4	Tb927_02_v4	178507	178367	141	NO	YES	15	15	12	10	12	10	14	18	18	22	11	15	9	6	7	12	5	8	Yes
Tb927.2.1060	5	Tb927_02_v4	178452	178315	138	NO	YES	15	14	12	9	11	8	11	11	14	18	9	15	4	6	5	7	5	5	Yes
Tb927.2.1060	6	Tb927_02_v4	178367	178275	93	YES	NO	13	14	12	8	9	7	11	9	13	17	8	13	4	8	5	5	5	5	Yes
Tb927.2.1110	1	Tb927_02_v4	190215	190192	24	NO	YES	18	13	12	10	13	15	75	35	44	21	24	10	22	9	12	41	10	12	Yes
Tb927.2.1110	10	Tb927_02_v4	189862	189812	51	NO	NO	13	14	12	16	13	16	121	55	51	5	5	5	4	5	5	6	5	5	Yes
Tb927.2.1110	11	Tb927_02_v4	189766	189698	69	NO	YES	36	33	22	24	22	22	158	48	68	6	6	5	5	7	6	12	20	17	Yes
Tb927.2.1110	12	Tb927_02_v4	189646	189572	75	YES	YES	12	28	22	26	30	31	109	74	90	5	5	5	7	7	4	11	9	9	Yes
Tb927.2.1110	13	Tb927_02_v4	189668	189525	144	YES	YES	19	41	27	47	38	46	198	137	146	5	5	5	7	10	4	13	11	18	Yes
Tb927.2.1110	2	Tb927_02_v4	190140	190126	15	NO	NO	21	15	26	21	20	17	103	56	48	5	5	5	5	5	5	8	10	8	Yes
Tb927.2.1110	4	Tb927_02_v4	190111	190070	42	NO	NO	11	8	13	7	9	8	71	39	50	5	5	5	4	5	5	6	8	5	Yes
Tb927.2.1110	8	Tb927_02_v4	189867	189859	9	NO	NO	13	12	13	11	9	10	64	31	22	5	5	5	4	5	5	5	5	5	Yes
Tb927.2.1110	9	Tb927_02_v4	189857	189834	24	NO	NO	13	12	12	9	10	8	55	26	17	5	5	5	4	5	5	6	5	5	Yes
Tb927.2.1130	1	Tb927_02_v4	197229	197119	111	NO	YES	27	58	35	12	21	24	72	27	63	7	5	5	14	6	6	9	9	5	Yes
Tb927.2.1130	2	Tb927_02_v4	197126	197031	96	YES	NO	21	29	44	23	32	37	55	54	72	12	11	6	8	13	13	8	12	16	Yes
Tb927.2.1130	9	Tb927_02_v4	197119	196601	519	YES	YES	31	40	56	35	54	69	121	105	164	16	14	9	12	16	15	16	22	23	Yes
Tb927.2.1150	1	Tb927_02_v4	203155	203105	51	NO	NO	23	23	17	10	17	15	67	84	69	5	5	5	4	6	5	6	5	8	Yes
Tb927.2.1150	2	Tb927_02_v4	203091	202975	117	YES	NO	20	22	19	15	22	11	47	49	92	15	8	13	12	11	6	19	37	10	Yes
Tb927.2.1150	3	Tb927_02_v4	203084	202911	174	YES	NO	27	37	30	37	42	29	62	74	129	28	27	35	18	18	15	23	49	15	Yes
Tb927.2.1200	1	Tb927_02_v4	219331	219308	24	NO	YES	16	30	17	13	13	16	24	18	15	20	33	9	13	5	7	5	6	5	Yes
Tb927.2.1200	10	Tb927_02_v4	218884	218816	69	NO	YES	31	53	26	38	29	15	142	67	63	12	6	5	5	9	13	10	15	16	Yes
Tb927.2.1200	11	Tb927_02_v4	218764	218687	78	YES	NO	24	24	22	25	18	22	56	62	45	5	5	5	6	7	5	7	8	7	Yes
Tb927.2.1200	12	Tb927_02_v4	218786	218640	147	YES	YES	45	88	57	67	37	47	216	142	144	22	15	10	30	19	18	108	41	33	Yes
Tb927.2.1200	13	Tb927_02_v4	218724	218575	150	YES	YES	61	96	67	96	53	51	337	237	241	68	44	20	68	58	69	312	213	176	Yes
Tb927.2.1200	2	Tb927_02_v4	219256	219233	24	NO	NO	27	22	22	17	14	13	78	33	36	5	5	5	5	5	5	6	8	5	Yes
Tb927.2.1200	3	Tb927_02_v4	219211	219194	18	NO	NO	11	9	13	14	19	14	36	29	36	5	5	6	4	5	5	5	5	5	Yes
Tb927.2.1200	5	Tb927_02_v4	219115	219044	72	NO	YES	16	25	33	21	24	12	134	55	51	5	5	5	4	5	5	5	6	5	Yes
Tb927.2.1200	6	Tb927_02_v4	219182	218988	195	NO	NO	29	54	43	47	44	30	291	102	115	5	5	5	4	5	5	5	6	5	Yes
Tb927.2.1200	7	Tb927_02_v4	218985	218977	9	NO	NO	21	14	14	18	13	15	87	35	36	5	5	6	4	5	5	5	5	5	Yes
Tb927.2.1200	8	Tb927_02_v4	218975	218952	24	NO	NO	25	21	14	17	15	16	70	33	29	6	5	6	4	5	5	5	6	5	Yes
Tb927.2.1200	9	Tb927_02_v4	218980	218930	51	NO	NO	35	28	21	33	22	27	122	67	54	6	5	6	4	5	5	5	6	5	Yes
Tb927.2.1250	1	Tb927_02_v4	229657	229677	21	NO	YES	20	28	14	18	21	15	26	17	41	9	15	5	6	5	5	6	7	5	No
Tb927.2.1250	10	Tb927_02_v4	229940	230014	75	NO	YES	37	52	16	34	24	24	60	37	81	5	5	5	4	5	5	5	5	5	No
Tb927.2.1250	2	Tb927_02_v4	229572	229760	189	NO	YES	55	120	32	83	59	62	124	75	200	18	42	11	13	10	15	12	20	13	No
Tb927.2.1250	3	Tb927_02_v4	229693	229770	78	NO	YES	35	45	26	32	27	25	51	32	69	11	16	8	5	5	9	6	12	9	No
Tb927.2.1250	5	Tb927_02_v4	229751	229795	45	NO	YES	20	29	24	35	31	30	43	28	81	8	10	6	5	5	7	6	11	7	No
Tb927.2.1250	6	Tb927_02_v4	229804	229863	60	NO	YES	30	30	19	29	25	22	44	40	69	5	5	5	5	5	5	5	5	5	No
Tb927.2.1250	8	Tb927_02_v4	229864	229932	69	NO	YES	16	38	13	30	29	27	62	44	92	5	5	5	4	5	5	5	5	5	No
Tb927.2.1260	1	Tb927_02_v4	230711	230728	18	NO	NO	21	62	34	38	30	22	90	39	59	8	16	8	6	6	9	14	5	10	Yes
Tb927.2.1260	10	Tb927_02_v4	231192	231200	9	NO	NO	22	35	11	22	18	22	65	28	33	5	5	6	4	5	5	5	5	5	Yes
Tb927.2.1260	11	Tb927_02_v4	231154	231204	51	NO	NO	85	182	45	101	55	64	372	139	196	6	5	6	4	5	5	7	5	5	Yes
Tb927.2.1260	12	Tb927_02_v4	231149	231235	87	NO	NO	103	229	65	129	62	80	563	252	286	6	5	6	5	5	5	7	5	6	Yes
Tb927.2.1260	13	Tb927_02_v4	231226	231267	42	NO	YES	68	152	55	74	32	42	388	225	219	5	5	5	5	5	5	7	6	8	Yes
Tb927.2.1260	14	Tb927_02_v4	231210	231443	234	YES	YES	94	223	81	132	62	76	894	366	390	62	88	79	13	9	9	58	13	23	Yes
Tb927.2.1260	2	Tb927_02_v4	230736	230771	36	NO	NO	117	158	106	123	69	67	287	187	191	6	6	5	6	7	5	6	5	8	Yes
Tb927.2.1260	3	Tb927_02_v4	230744	230809	66	NO	NO	115	179	88	104	48	66	257	153	173	6	5	5	6	7	5	6	5	6	Yes
Tb927.2.1260	4	Tb927_02_v4	230857	230877	21	NO	NO	17	18	12	19	18	17	29	12	11	13	5	6	11	7	4	6	6	5	Yes
Tb927.2.1260	5	Tb927_02_v4	230887	230925	39	NO	NO	75	154	102	107	46	41	229	117	124	10	12	6	5	5	5	16	12	8	Yes
Tb927.2.1260	6	Tb927_02_v4	230967	230981	15	NO	NO	33	57	32	40	24	20	88	39	46	5	5	5	4	5	5	7	6	5	Yes
Tb927.2.1260	7	Tb927_02_v4	230915	230995	81	NO	NO	131	243	139	161	74	62	312	169	214	8	9	6	5	5	6	14	13	7	Yes
Tb927.2.1260	8	Tb927_02_v4	231044	231064	21	NO	NO	85	139	50	78	33	36	194	136	121	5	5	5	4	7	5	6	5	5	Yes
Tb927.2.1260	9	Tb927_02_v4	231054	231083	30	NO	YES	61	52	29	66	36	30	139	122	110	5	5	5	4	7	5	6	5	5	Yes
Tb927.2.1600	1	Tb927_02_v4	307607	307587	21	YES	NO	24	30	17	35	22	26	39	21	28	65	94	28	72	63	65	118	94	53	No
Tb927.2.160	1	Tb927_02_v4	9691	9711	21	NO	NO	15	12	10	13	11	14	27	15	20	8	8	5	8	10	7	12	11	12	No
Tb927.2.160	10	Tb927_02_v4	10107	10316	210	NO	NO	51	97	70	95	56	76	207	74	222	5	7	7	10	5	6	12	16	14	No
Tb927.2.160	11	Tb927_02_v4	10291	10353	63	NO	NO	20	30	25	33	20	17	79	29	80	5	7	5	10	5	5	14	13	14	No
Tb927.2.160	12	Tb927_02_v4	10304	10357	54	NO	YES	18	31	24	32	20	16	77	29	72	5	7	5	10	5	5	14	13	13	No
Tb927.2.160	14	Tb927_02_v4	10589	10615	27	NO	NO	19	15	12	8	14	11	36	19	40	5	5	5	4	5	5	5	6	5	No
Tb927.2.160	15	Tb927_02_v4	10552	10620	69	NO	YES	35	32	14	22	26	20	54	30	63	5	5	5	5	6	6	7	6	5	No
Tb927.2.160	16	Tb927_02_v4	10395	10625	231	NO	YES	103	121	78	101	53	72	239	102	215	5	5	5	5	6	7	9	7	10	No
Tb927.2.160	17	Tb927_02_v4	10635	10679	45	NO	NO	30	26	24	28	18	22	40	26	66	5	5	5	4	5	7	5	5	5	No
Tb927.2.160	2	Tb927_02_v4	9701	9724	24	NO	NO	14	23	17	12	17	13	46	31	37	8	8	5	8	10	7	12	11	13	No
Tb927.2.160	20	Tb927_02_v4	10776	10826	51	NO	YES	13	13	18	21	20	16	15	21	13	5	5	5	4	6	5	5	6	5	No
Tb927.2.160	21	Tb927_02_v4	10813	10851	39	NO	NO	11	10	15	13	19	12	10	18	20	5	5	5	4	6	5	5	6	5	No
Tb927.2.160	22	Tb927_02_v4	10823	10876	54	NO	NO	11	7	14	13	13	11	15	18	22	5	5	5	4	6	5	6	6	5	No
Tb927.2.160	23	Tb927_02_v4	10848	10895	48	NO	NO	14	18	17	21	18	15	23	13	22	6	5	6	4	5	5	6	5	5	No
Tb927.2.160	24	Tb927_02_v4	10895	10903	9	NO	NO	13	16	10	6	12	7	6	9	7	6	5	6	4	5	5	5	5	5	No
Tb927.2.160	25	Tb927_02_v4	10917	10955	39	NO	NO	14	27	15	9	14	8	13	12	10	5	5	5	4	5	5	5	5	5	No
Tb927.2.160	26	Tb927_02_v4	10959	10991	33	NO	NO	12	6	10	11	17	12	5	10	5	5	5	5	4	5	5	5	5	5	No
Tb927.2.160	27	Tb927_02_v4	11038	11058	21	NO	NO	11	7	11	16	11	12	9	12	10	7	5	5	4	5	5	5	5	5	No
Tb927.2.160	28	Tb927_02_v4	10913	11110	198	NO	YES	21	41	24	46	24	38	43	21	30	7	7	5	4	5	5	5	5	5	No
Tb927.2.160	3	Tb927_02_v4	9782	9793	12	NO	NO	11	9	12	13	11	11	28	20	32	5	5	6	4	5	5	5	5	8	No
Tb927.2.160	4	Tb927_02_v4	9774	9809	36	NO	NO	11	13	19	19	13	15	44	28	45	5	5	6	4	5	5	7	5	8	No
Tb927.2.160	5	Tb927_02_v4	9887	9913	27	NO	NO	11	8	13	14	14	9	9	14	12	8	5	5	5	5	5	6	5	5	No
Tb927.2.160	6	Tb927_02_v4	9921	9998	78	NO	YES	25	46	38	43	22	30	90	39	97	6	5	6	4	5	6	5	11	8	No
Tb927.2.160	7	Tb927_02_v4	10003	10110	108	NO	YES	34	38	29	39	26	42	82	57	98	6	5	5	4	5	5	5	5	6	No
Tb927.2.160	9	Tb927_02_v4	10177	10272	96	NO	YES	40	59	42	62	37	47	116	52	125	5	5	6	4	5	5	5	9	7	No
Tb927.2.1790	1	Tb927_02_v4	330807	330818	12	NO	NO	93	154	50	70	42	34	156	69	50	72	121	34	71	23	31	70	30	16	No
Tb927.2.1860	1	Tb927_02_v4	346979	347002	24	NO	NO	12	8	9	2	8	5	2	8	3	12	12	6	6	6	5	5	5	5	No
Tb927.2.1860	2	Tb927_02_v4	346963	347013	51	NO	NO	17	10	15	4	13	8	7	11	14	15	13	6	7	6	6	5	5	5	No
Tb927.2.2020	1	Tb927_02_v4	388685	388647	39	NO	YES	10	9	9	13	18	21	4	13	22	9	5	6	92	91	119	51	80	52	No
Tb927.2.2020	2	Tb927_02_v4	388663	388583	81	YES	NO	11	9	12	23	32	33	12	18	38	9	5	6	106	100	143	59	101	77	No
Tb927.2.2070	1	Tb927_02_v4	398416	398381	36	NO	NO	13	19	11	8	14	12	13	9	13	9	15	8	11	14	16	24	10	16	No
Tb927.2.2070	10	Tb927_02_v4	397822	397706	117	YES	NO	31	22	19	29	43	45	32	26	35	6	5	5	4	8	7	7	5	5	No
Tb927.2.2070	2	Tb927_02_v4	398337	398302	36	NO	YES	17	13	15	11	14	11	6	10	10	6	5	5	6	6	6	6	8	7	No
Tb927.2.2070	3	Tb927_02_v4	398292	398242	51	NO	NO	16	13	10	11	13	14	10	13	16	6	5	5	5	5	5	6	5	5	No
Tb927.2.2070	4	Tb927_02_v4	398318	398154	165	NO	YES	24	31	24	30	29	37	41	18	40	6	5	11	5	6	6	7	8	8	No
Tb927.2.2070	5	Tb927_02_v4	398151	398080	72	NO	NO	23	22	14	16	25	23	21	14	28	5	5	5	4	6	5	5	5	5	No
Tb927.2.2070	6	Tb927_02_v4	398104	398072	33	NO	NO	17	16	11	10	20	12	11	9	13	5	5	5	4	6	5	5	5	5	No
Tb927.2.2070	7	Tb927_02_v4	398052	398044	9	NO	NO	16	11	12	7	28	11	7	9	9	21	5	5	8	5	5	5	6	5	No
Tb927.2.2070	8	Tb927_02_v4	397950	397909	42	NO	NO	16	10	10	14	20	32	18	18	20	5	5	5	5	6	5	5	5	5	No
Tb927.2.2070	9	Tb927_02_v4	397955	397833	123	NO	YES	36	18	16	27	38	64	38	24	32	5	5	5	5	6	5	5	5	5	No
Tb927.2.2220	1	Tb927_02_v4	425229	425185	45	NO	NO	12	28	14	6	14	10	14	20	23	19	54	25	43	28	50	35	59	26	No
Tb927.2.2500	1	Tb927_02_v4	493648	493631	18	NO	NO	23	18	23	15	23	29	9	23	24	47	48	38	24	38	48	11	24	9	No
Tb927.2.2910	1	Tb927_02_v4	554995	555048	54	YES	NO	25	18	16	31	14	28	23	17	39	29	41	34	64	27	66	27	22	21	No
Tb927.2.2920	1	Tb927_02_v4	556795	556815	21	NO	NO	14	17	26	11	14	13	7	17	14	12	15	13	4	5	7	9	9	5	No
Tb927.2.300	1	Tb927_02_v4	45655	45632	24	NO	YES	23	32	32	17	15	16	141	67	62	27	29	12	19	5	10	53	27	15	Yes
Tb927.2.300	10	Tb927_02_v4	45202	45134	69	NO	YES	35	57	31	37	31	35	243	80	87	10	6	7	12	15	21	10	25	18	Yes
Tb927.2.300	11	Tb927_02_v4	45104	45006	99	YES	YES	51	46	28	42	36	42	108	85	98	5	5	6	4	6	6	7	10	14	Yes
Tb927.2.300	12	Tb927_02_v4	45082	44894	189	YES	YES	64	72	43	85	42	53	188	137	139	20	14	15	25	19	24	107	69	77	Yes
Tb927.2.300	2	Tb927_02_v4	45580	45566	15	NO	NO	22	22	30	23	21	44	77	47	38	5	5	5	4	5	5	5	6	5	Yes
Tb927.2.300	4	Tb927_02_v4	45632	45510	123	NO	NO	42	69	63	61	42	74	227	146	136	7	9	7	5	6	8	24	25	8	Yes
Tb927.2.300	6	Tb927_02_v4	45439	45368	72	NO	YES	27	27	41	22	18	25	140	92	62	5	5	5	4	5	5	6	5	5	Yes
Tb927.2.300	7	Tb927_02_v4	45506	45306	201	NO	NO	38	54	66	49	33	43	269	123	128	5	5	5	4	5	5	6	5	5	Yes
Tb927.2.300	8	Tb927_02_v4	45293	45270	24	NO	NO	17	13	18	14	19	19	79	25	28	6	5	5	4	5	5	5	5	5	Yes
Tb927.2.300	9	Tb927_02_v4	45298	45248	51	NO	NO	38	20	32	30	24	27	133	58	57	7	5	6	4	5	5	5	5	6	Yes
Tb927.2.3090	2	Tb927_02_v4	581154	581252	99	NO	NO	72	27	39	29	44	50	36	34	46	5	5	5	4	5	5	5	5	5	No
Tb927.2.3190	1	Tb927_02_v4	591019	591051	33	NO	YES	18	22	20	15	13	14	28	23	16	15	10	15	26	18	24	19	8	8	No
Tb927.2.3190	10	Tb927_02_v4	591888	591926	39	NO	NO	12	9	10	15	18	16	11	13	14	5	5	5	7	5	6	11	7	9	No
Tb927.2.3190	2	Tb927_02_v4	591045	591059	15	NO	YES	12	18	18	14	11	11	26	23	14	11	7	12	16	15	17	7	7	5	No
Tb927.2.3190	3	Tb927_02_v4	591357	591386	30	NO	NO	11	16	12	16	18	21	36	19	14	5	5	5	4	5	5	6	6	5	No
Tb927.2.3190	4	Tb927_02_v4	591353	591442	90	NO	YES	14	27	17	30	26	39	61	30	36	5	5	5	5	5	5	8	6	5	No
Tb927.2.3190	5	Tb927_02_v4	591277	591543	267	NO	YES	38	78	34	81	56	82	180	71	97	5	5	5	7	5	6	8	6	5	No
Tb927.2.3190	6	Tb927_02_v4	591613	591681	69	NO	NO	20	22	22	18	23	26	45	26	28	6	5	5	4	6	7	5	5	5	No
Tb927.2.3190	8	Tb927_02_v4	591736	591756	21	NO	YES	11	15	9	12	11	16	24	11	7	5	5	5	4	6	11	5	5	8	No
Tb927.2.3190	9	Tb927_02_v4	591753	591806	54	NO	NO	11	16	10	11	14	14	21	13	8	5	5	5	4	9	13	5	5	8	No
Tb927.2.3330	1	Tb927_02_v4	617414	617428	15	NO	NO	10	5	8	6	12	6	5	10	4	5	5	5	13	13	8	10	13	10	No
Tb927.2.3330	2	Tb927_02_v4	617516	617605	90	NO	NO	10	5	8	12	17	12	3	17	14	5	5	5	7	10	7	5	6	6	No
Tb927.2.3970	1	Tb927_02_v4	700067	699966	102	NO	NO	19	5	28	10	16	31	2	10	6	5	5	6	7	7	5	5	5	5	No
Tb927.2.3970	2	Tb927_02_v4	699932	699876	57	NO	NO	23	20	14	30	29	33	16	24	19	7	19	6	10	11	6	7	5	5	No
Tb927.2.3970	3	Tb927_02_v4	699969	699829	141	NO	NO	44	47	50	61	45	61	47	29	39	8	36	9	22	15	12	17	10	12	No
Tb927.2.4000	1	Tb927_02_v4	707454	707356	99	NO	YES	25	36	43	35	57	62	21	19	52	5	5	5	4	5	5	5	5	5	No
Tb927.2.4000	3	Tb927_02_v4	707352	707311	42	NO	NO	14	6	10	6	15	14	3	11	7	5	5	5	4	5	5	5	6	5	No
Tb927.2.4000	4	Tb927_02_v4	707199	707173	27	NO	NO	17	19	17	12	21	23	10	25	16	12	27	19	23	17	13	11	12	11	No
Tb927.2.420	1	Tb927_02_v4	76639	76616	24	NO	YES	20	22	19	28	22	16	65	30	37	16	21	12	13	11	11	44	14	14	Yes
Tb927.2.420	10	Tb927_02_v4	76088	75990	99	YES	YES	41	52	40	36	29	38	108	83	107	5	5	5	6	5	5	8	14	11	Yes
Tb927.2.420	11	Tb927_02_v4	76066	75878	189	YES	YES	59	82	60	76	35	50	202	154	153	23	9	13	35	20	14	128	87	63	Yes
Tb927.2.420	2	Tb927_02_v4	76564	76550	15	NO	NO	24	25	34	31	24	35	73	38	39	5	5	5	4	5	5	5	5	6	Yes
Tb927.2.420	4	Tb927_02_v4	76464	76435	30	NO	NO	26	14	15	17	11	18	71	23	32	5	5	5	4	6	5	5	5	5	Yes
Tb927.2.420	5	Tb927_02_v4	76423	76352	72	NO	YES	18	29	23	24	12	27	127	74	55	5	5	5	5	5	5	5	5	5	Yes
Tb927.2.420	6	Tb927_02_v4	76490	76290	201	NO	NO	50	56	42	52	23	44	288	105	140	5	5	6	5	6	5	5	5	5	Yes
Tb927.2.420	9	Tb927_02_v4	76186	76118	69	NO	YES	43	63	31	33	34	36	225	70	96	8	5	5	9	12	21	17	19	16	Yes
Tb927.2.4400	1	Tb927_02_v4	782008	781988	21	NO	NO	11	9	18	5	13	9	2	12	4	9	10	21	13	7	13	7	5	6	No
Tb927.2.4460	1	Tb927_02_v4	790734	790660	75	YES	YES	35	37	38	45	35	51	34	43	44	49	71	81	93	105	188	51	124	85	No
Tb927.2.460	1	Tb927_02_v4	86369	86343	27	NO	YES	13	14	13	12	11	17	50	19	34	16	25	9	21	11	17	77	8	19	Yes
Tb927.2.460	10	Tb927_02_v4	85925	85857	69	NO	YES	40	74	55	43	40	49	238	73	90	10	13	6	13	15	28	9	28	21	Yes
Tb927.2.460	11	Tb927_02_v4	85805	85731	75	YES	YES	30	27	32	36	36	34	79	62	86	5	5	5	8	5	5	8	13	9	Yes
Tb927.2.460	12	Tb927_02_v4	85827	85684	144	YES	YES	46	53	55	65	59	55	193	119	175	6	5	5	11	10	6	26	21	12	Yes
Tb927.2.460	2	Tb927_02_v4	86294	86271	24	NO	NO	13	15	18	20	18	11	47	34	17	6	5	5	4	5	5	5	5	5	Yes
Tb927.2.460	4	Tb927_02_v4	86194	86165	30	NO	NO	13	15	18	19	13	12	59	33	23	5	5	5	5	5	5	5	5	5	Yes
Tb927.2.460	5	Tb927_02_v4	86153	86082	72	NO	YES	27	42	33	29	17	27	227	117	109	5	5	5	5	5	5	7	5	5	Yes
Tb927.2.460	6	Tb927_02_v4	86220	86026	195	NO	NO	42	73	47	67	35	50	410	193	201	5	5	5	6	5	5	7	5	5	Yes
Tb927.2.460	9	Tb927_02_v4	86018	85971	48	NO	NO	20	31	20	27	22	25	79	56	40	5	5	5	4	5	5	5	5	5	Yes
Tb927.2.4840	1	Tb927_02_v4	860526	860506	21	NO	NO	31	39	35	29	12	25	26	22	24	220	58	132	85	57	50	45	123	65	No
Tb927.2.490	1	Tb927_02_v4	97472	97449	24	NO	YES	17	10	16	17	18	17	72	52	52	14	27	15	22	15	15	46	13	15	Yes
Tb927.2.490	10	Tb927_02_v4	96893	96705	189	YES	YES	59	92	78	96	49	62	325	212	202	28	14	11	24	14	21	66	72	70	Yes
Tb927.2.490	2	Tb927_02_v4	97397	97374	24	NO	NO	26	28	17	30	22	23	122	39	37	5	5	5	4	5	5	6	6	5	Yes
Tb927.2.490	3	Tb927_02_v4	97352	97335	18	NO	NO	18	12	14	18	19	11	29	37	33	6	5	5	4	5	5	5	5	5	Yes
Tb927.2.490	5	Tb927_02_v4	97114	97106	9	NO	NO	15	16	12	12	12	12	79	25	32	5	5	5	4	6	5	5	5	5	Yes
Tb927.2.490	6	Tb927_02_v4	97323	97081	243	NO	YES	49	82	52	76	52	63	400	99	169	6	5	8	4	6	5	5	5	5	Yes
Tb927.2.490	8	Tb927_02_v4	97013	96945	69	NO	YES	32	31	25	37	22	42	174	75	75	10	5	7	8	16	10	15	20	22	Yes
Tb927.2.490	9	Tb927_02_v4	96915	96817	99	YES	YES	46	47	64	52	31	52	157	115	113	5	5	5	4	6	7	12	11	9	Yes
Tb927.2.4950	1	Tb927_02_v4	876905	876801	105	NO	NO	81	161	71	124	62	53	144	94	97	19	16	18	21	20	31	26	32	74	No
Tb927.2.4950	2	Tb927_02_v4	876761	876750	12	NO	NO	17	20	11	17	11	12	21	16	7	6	5	6	4	5	5	8	5	6	No
Tb927.2.4950	3	Tb927_02_v4	876978	876706	273	NO	YES	189	398	148	297	121	139	367	203	234	81	138	92	126	66	119	123	118	150	No
Tb927.2.4950	4	Tb927_02_v4	876706	876677	30	NO	NO	30	71	33	67	28	23	48	46	35	7	5	7	7	5	5	6	8	7	No
Tb927.2.4950	5	Tb927_02_v4	876749	876456	294	YES	NO	81	136	87	132	58	72	106	97	91	37	53	25	40	21	18	36	47	24	No
Tb927.2.4950	6	Tb927_02_v4	876466	876380	87	YES	NO	32	27	24	19	33	22	9	20	31	40	70	26	32	32	15	33	62	30	No
Tb927.2.5120	1	Tb927_02_v4	905696	905752	57	YES	NO	144	263	151	160	62	58	243	101	79	191	404	219	197	155	232	211	110	109	No
Tb927.2.5180	1	Tb927_02_v4	912586	912600	15	NO	NO	30	21	28	24	20	15	13	22	32	126	109	57	68	59	58	43	34	32	No
Tb927.2.540	1	Tb927_02_v4	108103	108080	24	NO	YES	25	15	20	21	18	11	79	42	38	15	26	8	13	6	11	54	19	14	Yes
Tb927.2.540	10	Tb927_02_v4	107740	107690	51	NO	NO	34	38	26	34	20	30	130	55	62	5	5	5	4	5	5	7	5	5	Yes
Tb927.2.540	11	Tb927_02_v4	107584	107576	9	NO	NO	28	31	16	23	27	23	52	18	31	5	5	6	4	6	6	5	12	8	Yes
Tb927.2.540	12	Tb927_02_v4	107546	107448	99	YES	YES	36	55	52	40	51	38	112	87	108	5	5	5	4	7	8	14	13	17	Yes
Tb927.2.540	2	Tb927_02_v4	108028	108014	15	NO	NO	20	19	25	24	25	18	231	119	136	5	5	5	4	5	5	5	5	5	Yes
Tb927.2.540	4	Tb927_02_v4	107928	107899	30	NO	NO	31	41	35	28	28	23	135	60	62	5	5	5	4	6	5	6	6	5	Yes
Tb927.2.540	5	Tb927_02_v4	107954	107871	84	NO	NO	33	54	39	40	38	35	205	96	109	5	5	5	4	6	5	6	6	5	Yes
Tb927.2.540	6	Tb927_02_v4	107887	107858	30	NO	YES	13	17	14	12	13	15	58	38	25	5	5	5	4	5	5	6	5	5	Yes
Tb927.2.540	7	Tb927_02_v4	107851	107816	36	NO	NO	22	26	20	15	26	21	58	35	27	5	5	6	4	5	5	5	5	5	Yes
Tb927.2.540	8	Tb927_02_v4	107745	107737	9	NO	NO	17	19	15	18	13	17	78	49	28	5	5	5	4	5	5	7	5	5	Yes
Tb927.2.540	9	Tb927_02_v4	107735	107712	24	NO	NO	26	30	17	28	18	21	89	39	39	5	5	5	4	5	5	7	5	5	Yes
Tb927.2.5750	1	Tb927_02_v4	1031805	1031816	12	NO	NO	18	19	23	16	13	7	23	14	7	30	60	12	34	15	15	37	48	28	No
Tb927.2.5750	2	Tb927_02_v4	1031885	1031911	27	NO	NO	23	22	14	16	21	13	19	27	27	9	10	7	4	6	7	8	9	8	No
Tb927.2.5930	1	Tb927_02_v4	1078085	1078105	21	NO	NO	23	40	38	19	22	28	18	17	29	74	115	42	44	45	91	28	61	45	No
Tb927.2.5950	1	Tb927_02_v4	1080195	1080233	39	NO	NO	23	14	26	44	24	30	9	15	24	17	27	17	38	22	31	19	18	8	No
Tb927.2.6350	1	Tb927_02_v4	1166377	1166394	18	NO	YES	10	5	8	6	13	7	1	8	3	5	5	5	6	6	5	5	5	6	Yes
Tb927.2.6350	2	Tb927_02_v4	1166361	1166417	57	NO	YES	10	5	8	12	20	10	1	8	3	5	5	5	6	7	7	5	5	6	Yes
Tb927.2.660	1	Tb927_02_v4	119504	119521	18	NO	NO	28	77	37	38	24	31	91	41	59	8	26	7	10	8	5	11	6	12	Yes
Tb927.2.660	11	Tb927_02_v4	119945	119995	51	NO	NO	88	199	63	107	72	70	362	145	190	5	5	5	4	5	5	5	5	6	Yes
Tb927.2.660	12	Tb927_02_v4	120017	120058	42	NO	YES	68	161	60	74	47	36	106	84	71	5	5	5	5	5	5	5	5	5	Yes
Tb927.2.660	14	Tb927_02_v4	119940	120149	210	NO	NO	178	389	137	228	128	124	695	279	339	5	5	5	5	5	5	5	5	6	Yes
Tb927.2.660	15	Tb927_02_v4	120001	120234	234	NO	YES	107	208	85	126	74	70	471	163	189	51	90	75	16	10	8	44	13	20	Yes
Tb927.2.660	2	Tb927_02_v4	119529	119585	57	NO	NO	88	178	91	95	49	48	156	101	127	5	5	5	7	6	5	8	7	8	Yes
Tb927.2.660	25	Tb927_02_v4	120218	120748	531	YES	YES	89	65	48	34	146	123	154	85	114	121	184	150	32	17	30	86	56	53	Yes
Tb927.2.660	3	Tb927_02_v4	119537	119608	72	NO	NO	98	164	73	93	49	59	143	80	110	5	5	6	8	6	5	7	7	7	Yes
Tb927.2.660	4	Tb927_02_v4	119648	119716	69	NO	YES	145	229	126	169	71	87	393	221	228	9	19	9	9	10	5	33	36	37	Yes
Tb927.2.660	5	Tb927_02_v4	119758	119772	15	NO	NO	36	87	46	53	46	34	153	82	109	5	5	5	4	5	5	10	5	5	Yes
Tb927.2.660	6	Tb927_02_v4	119706	119786	81	NO	YES	156	267	136	160	88	80	394	209	270	6	9	5	7	7	4	17	6	10	Yes
Tb927.2.660	7	Tb927_02_v4	119835	119855	21	NO	NO	48	81	44	69	42	44	171	120	105	5	5	6	4	5	5	5	5	5	Yes
Tb927.2.660	8	Tb927_02_v4	119839	119874	36	NO	YES	86	123	53	149	78	84	248	181	181	5	5	6	4	5	5	6	5	5	Yes
Tb927.2.660	9	Tb927_02_v4	119816	119911	96	NO	NO	124	229	95	218	99	116	464	300	305	5	5	6	4	5	5	8	5	5	Yes
Tb927.2.680	1	Tb927_02_v4	124245	124343	99	NO	NO	10	8	8	2	13	9	24	10	8	7	6	5	4	5	5	13	9	8	No
Tb927.2.680	2	Tb927_02_v4	124362	124442	81	NO	YES	12	5	10	7	12	11	58	18	25	5	5	5	4	5	5	9	8	7	No
Tb927.2.680	3	Tb927_02_v4	124490	124510	21	NO	NO	10	5	10	9	10	6	10	11	7	5	5	5	4	5	5	5	6	5	No
Tb927.2.680	4	Tb927_02_v4	124288	124524	237	NO	YES	13	11	13	20	16	19	97	25	52	6	6	5	4	5	5	13	11	7	No
Tb927.2.900	1	Tb927_02_v4	151964	151984	21	NO	YES	21	25	12	19	18	23	40	33	40	7	17	5	7	6	5	9	7	8	No
Tb927.2.900	2	Tb927_02_v4	151879	152067	189	NO	YES	48	93	39	85	58	67	128	105	204	17	37	9	19	10	13	17	15	19	No
Tb927.2.900	3	Tb927_02_v4	152074	152082	9	NO	NO	20	11	15	9	15	12	8	14	23	5	5	5	4	5	5	5	5	5	No
Tb927.2.900	4	Tb927_02_v4	152058	152102	45	NO	YES	30	37	26	39	36	32	44	50	66	5	6	5	7	7	13	7	6	5	No
Tb927.2.900	5	Tb927_02_v4	152000	152170	171	NO	YES	53	120	43	89	65	63	162	114	185	7	8	5	11	7	13	8	7	9	No
Tb927.2.900	7	Tb927_02_v4	152171	152239	69	NO	YES	28	25	22	25	15	21	43	33	74	5	5	5	5	5	5	5	5	5	No
Tb927.2.900	9	Tb927_02_v4	152247	152321	75	NO	YES	49	99	35	59	35	35	118	73	152	5	5	5	5	5	5	6	5	5	No
Tb927.2.980	1	Tb927_02_v4	167746	167874	129	NO	YES	11	16	12	7	20	8	40	22	32	11	5	5	17	20	11	75	87	64	Yes
Tb927.2.980	2	Tb927_02_v4	167846	167914	69	YES	NO	15	8	18	6	20	8	27	37	36	6	5	5	4	6	5	7	5	5	Yes
Tb927.3.1160	1	Tb927_03_v4	281156	281167	12	NO	NO	15	12	13	8	11	10	3	10	13	33	35	19	13	11	6	10	17	12	No
Tb927.3.120	1	Tb927_03_v4	2549	2575	27	NO	NO	10	5	8	2	8	5	1	8	3	5	5	5	4	5	5	5	5	6	No
Tb927.3.120	3	Tb927_03_v4	2619	2678	60	NO	NO	10	5	8	2	8	5	1	8	3	5	5	5	5	5	5	5	5	5	No
Tb927.3.1220	1	Tb927_03_v4	304051	304107	57	NO	NO	35	52	43	38	48	48	36	41	54	50	38	36	93	64	61	84	30	56	No
Tb927.3.1290	1	Tb927_03_v4	316951	317055	105	NO	NO	27	19	19	18	32	35	13	30	30	27	51	28	60	79	110	18	30	39	No
Tb927.3.130	1	Tb927_03_v4	5099	5122	24	NO	YES	10	5	8	6	9	6	1	8	3	5	5	5	14	5	8	5	5	5	Yes
Tb927.3.130	2	Tb927_03_v4	5144	5215	72	NO	YES	12	6	8	47	14	21	2	9	3	5	5	5	8	6	5	5	5	5	Yes
Tb927.3.130	3	Tb927_03_v4	5125	5235	111	NO	NO	12	6	8	57	16	22	2	9	3	5	5	10	18	6	12	5	5	14	Yes
Tb927.3.130	4	Tb927_03_v4	5269	5283	15	NO	NO	10	5	8	3	8	5	1	8	3	5	5	5	5	5	5	5	5	5	Yes
Tb927.3.130	5	Tb927_03_v4	5332	5349	18	NO	NO	10	5	8	21	10	22	2	8	3	5	5	5	89	6	49	5	5	5	Yes
Tb927.3.130	6	Tb927_03_v4	5319	5393	75	NO	NO	10	5	8	22	10	22	2	8	3	5	5	5	89	7	49	5	5	5	Yes
Tb927.3.1340	1	Tb927_03_v4	335898	336002	105	NO	NO	41	35	48	34	45	50	27	39	47	48	63	59	110	96	101	42	50	49	No
Tb927.3.1360	1	Tb927_03_v4	341312	341368	57	NO	NO	18	14	31	18	28	27	14	21	21	5	5	7	16	6	4	8	5	6	No
Tb927.3.1440	1	Tb927_03_v4	366880	366921	42	NO	NO	15	20	14	8	14	19	9	16	16	12	54	10	29	26	27	24	10	12	No
Tb927.3.1500	1	Tb927_03_v4	389278	389222	57	NO	YES	10	6	8	10	21	18	6	10	9	5	5	5	12	21	8	12	6	7	No
Tb927.3.1540	1	Tb927_03_v4	403310	403209	102	NO	YES	49	89	57	33	24	24	67	23	25	31	71	21	24	16	16	20	25	34	No
Tb927.3.1540	10	Tb927_03_v4	402859	402632	228	NO	NO	47	86	60	99	53	66	67	56	46	24	24	14	26	24	21	22	37	15	No
Tb927.3.1540	2	Tb927_03_v4	403237	403169	69	NO	YES	34	67	36	27	28	18	40	19	15	33	24	14	9	6	13	9	22	25	No
Tb927.3.1540	5	Tb927_03_v4	403099	403013	87	NO	YES	50	82	36	42	46	36	68	38	26	5	5	5	6	5	5	5	5	5	No
Tb927.3.1540	6	Tb927_03_v4	403010	402999	12	NO	NO	26	38	21	13	22	13	34	17	12	5	5	5	6	5	5	5	5	5	No
Tb927.3.1540	7	Tb927_03_v4	403002	402970	33	NO	NO	34	33	24	14	19	14	35	18	12	5	5	5	6	5	5	5	5	5	No
Tb927.3.1540	8	Tb927_03_v4	402970	402908	63	NO	YES	31	45	37	27	29	36	48	36	18	5	5	5	4	5	5	5	5	5	No
Tb927.3.1540	9	Tb927_03_v4	402876	402856	21	NO	NO	28	28	22	26	12	17	30	22	18	21	14	10	13	9	8	5	5	5	No
Tb927.3.1620	1	Tb927_03_v4	428127	428116	12	NO	NO	10	5	8	5	8	5	1	8	3	6	6	6	6	5	5	5	5	5	No
Tb927.3.1620	3	Tb927_03_v4	428152	427952	201	YES	YES	20	25	23	42	47	55	15	17	41	26	64	25	171	146	252	56	38	88	No
Tb927.3.1850	1	Tb927_03_v4	482065	482045	21	NO	NO	14	7	9	15	19	18	4	12	13	15	17	12	31	14	18	16	5	8	No
Tb927.3.1880	1	Tb927_03_v4	490673	490632	42	NO	NO	25	38	25	12	14	18	12	13	21	58	100	46	82	65	145	37	101	40	No
Tb927.3.1880	2	Tb927_03_v4	490648	490397	252	YES	NO	44	62	71	61	75	104	42	52	80	67	119	49	121	88	166	54	85	58	No
Tb927.3.2120	1	Tb927_03_v4	559809	559765	45	NO	NO	26	19	37	25	14	29	27	35	31	16	13	9	7	9	25	12	15	36	No
Tb927.3.2120	10	Tb927_03_v4	559385	559200	186	YES	NO	36	72	53	52	49	72	52	43	49	33	40	26	33	26	37	28	55	43	No
Tb927.3.2120	2	Tb927_03_v4	559831	559754	78	NO	NO	24	23	36	29	15	32	29	41	33	16	14	9	8	11	32	14	19	41	No
Tb927.3.2120	3	Tb927_03_v4	559907	559647	261	NO	NO	68	84	88	95	58	88	112	104	137	43	52	21	51	30	96	39	59	78	No
Tb927.3.2120	4	Tb927_03_v4	559747	559640	108	NO	YES	28	34	29	27	23	25	31	31	44	10	11	9	10	6	15	9	10	8	No
Tb927.3.2120	6	Tb927_03_v4	559601	559497	105	NO	NO	36	48	50	67	32	56	60	45	58	6	5	5	6	5	5	5	5	5	No
Tb927.3.2120	7	Tb927_03_v4	559487	559446	42	NO	NO	28	35	27	23	20	26	41	22	31	5	5	5	4	5	5	5	5	6	No
Tb927.3.2120	8	Tb927_03_v4	559468	559409	60	NO	NO	31	46	38	33	22	33	56	37	45	5	5	5	4	5	5	5	5	6	No
Tb927.3.2120	9	Tb927_03_v4	559500	559261	240	NO	YES	59	98	77	77	58	93	89	63	88	5	5	6	5	5	5	5	5	6	No
Tb927.3.2160	1	Tb927_03_v4	569796	569773	24	NO	NO	18	18	20	17	24	13	10	20	25	25	22	26	18	10	10	18	9	7	No
Tb927.3.2170	1	Tb927_03_v4	572832	572806	27	NO	NO	23	37	29	11	11	24	19	23	23	105	144	63	32	47	69	30	132	39	No
Tb927.3.2400	1	Tb927_03_v4	607259	607276	18	NO	NO	28	31	24	26	20	12	27	22	30	14	65	12	31	21	14	54	48	26	No
Tb927.3.2510	2	Tb927_03_v4	634072	633950	123	NO	YES	10	8	8	19	13	29	15	28	69	5	5	5	15	6	28	37	83	25	No
Tb927.3.2530	3	Tb927_03_v4	637393	637334	60	YES	NO	10	5	8	7	17	15	5	8	4	5	5	5	5	10	7	5	5	5	Yes
Tb927.3.2570	1	Tb927_03_v4	644832	644785	48	NO	NO	10	5	8	14	21	16	2	8	3	5	5	5	9	25	16	5	5	5	No
Tb927.3.2570	2	Tb927_03_v4	644772	644761	12	NO	NO	10	5	8	2	8	5	1	8	3	5	5	5	4	5	5	5	6	5	No
Tb927.3.2570	3	Tb927_03_v4	644767	644699	69	NO	NO	10	5	8	8	11	17	7	8	2	5	5	5	5	12	10	5	6	5	No
Tb927.3.2570	4	Tb927_03_v4	644754	644677	78	NO	YES	10	5	8	5	11	14	7	8	3	5	5	5	4	10	8	5	5	5	No
Tb927.3.2570	5	Tb927_03_v4	644672	644601	72	NO	YES	10	6	8	7	14	9	5	8	4	5	5	5	6	13	12	5	5	5	No
Tb927.3.2570	6	Tb927_03_v4	644665	644573	93	YES	YES	10	6	8	9	19	10	7	8	4	5	5	5	16	36	39	6	5	5	No
Tb927.3.2620	1	Tb927_03_v4	669976	669926	51	NO	NO	55	87	44	64	35	36	74	52	41	43	66	27	33	19	42	22	19	17	No
Tb927.3.2620	10	Tb927_03_v4	669404	669246	159	NO	NO	98	121	110	128	43	63	102	93	79	6	5	5	4	8	5	5	6	6	No
Tb927.3.2620	11	Tb927_03_v4	669249	669058	192	NO	NO	130	206	136	150	52	88	175	110	109	5	5	5	4	5	5	5	5	6	No
Tb927.3.2620	12	Tb927_03_v4	669436	669011	426	NO	YES	264	382	266	319	100	174	324	245	217	6	5	5	4	8	5	6	6	8	No
Tb927.3.2620	13	Tb927_03_v4	668993	668841	153	YES	YES	99	115	95	111	46	68	111	96	59	5	5	5	4	6	5	5	6	5	No
Tb927.3.2620	2	Tb927_03_v4	669892	669827	66	NO	YES	71	89	40	54	33	37	68	61	39	5	8	6	6	6	5	6	8	8	No
Tb927.3.2620	4	Tb927_03_v4	669885	669751	135	NO	YES	121	164	94	97	48	57	121	97	77	5	8	6	6	6	6	6	9	8	No
Tb927.3.2620	5	Tb927_03_v4	669788	669729	60	NO	NO	50	65	60	49	24	28	47	38	31	5	5	5	4	5	5	5	5	5	No
Tb927.3.2620	6	Tb927_03_v4	669710	669690	21	NO	NO	27	44	34	20	17	24	20	26	18	5	5	5	7	5	5	5	5	5	No
Tb927.3.2620	8	Tb927_03_v4	669563	669552	12	NO	NO	11	12	18	10	23	8	9	11	8	5	5	5	4	6	5	5	5	5	No
Tb927.3.2620	9	Tb927_03_v4	669636	669541	96	NO	YES	45	81	59	53	43	43	56	36	39	5	5	5	4	6	5	5	5	5	No
Tb927.3.2720	1	Tb927_03_v4	695287	695273	15	NO	NO	14	6	10	10	11	13	7	12	12	22	35	18	20	9	19	28	46	21	No
Tb927.3.2720	2	Tb927_03_v4	695283	695245	39	NO	NO	16	9	13	16	11	14	11	24	19	23	47	19	21	10	22	31	50	24	No
Tb927.3.2740	1	Tb927_03_v4	702680	702660	21	NO	NO	29	28	43	28	25	26	23	32	45	21	18	10	15	11	12	28	39	28	No
Tb927.3.2840	1	Tb927_03_v4	736823	736740	84	YES	NO	110	137	96	123	53	66	124	90	108	79	141	65	84	87	102	69	44	53	No
Tb927.3.2900	1	Tb927_03_v4	748589	748566	24	NO	NO	18	28	17	15	14	11	21	10	6	26	52	17	10	5	8	6	7	6	No
Tb927.3.2900	5	Tb927_03_v4	748492	748313	180	NO	YES	41	45	37	54	38	30	65	29	19	5	5	5	4	5	5	6	5	5	No
Tb927.3.2900	6	Tb927_03_v4	748251	748144	108	YES	NO	55	67	76	45	24	34	32	72	65	198	249	265	99	32	42	47	37	36	No
Tb927.3.2900	7	Tb927_03_v4	748265	748128	138	YES	YES	74	74	96	55	33	42	38	88	77	218	286	290	117	42	55	71	66	40	No
Tb927.3.2950	1	Tb927_03_v4	762972	762871	102	NO	YES	20	8	10	8	16	14	8	14	12	6	7	6	9	6	6	5	5	8	No
Tb927.3.2950	2	Tb927_03_v4	762929	762858	72	NO	NO	12	8	10	10	14	16	4	12	9	5	5	5	13	11	9	6	8	7	No
Tb927.3.3010	1	Tb927_03_v4	771993	771922	72	YES	YES	95	177	180	150	60	59	161	145	115	130	146	105	142	120	186	113	168	178	No
Tb927.3.3090	1	Tb927_03_v4	795404	795330	75	NO	NO	14	26	20	16	13	21	11	26	29	33	28	10	22	17	21	13	15	8	No
Tb927.3.3100	1	Tb927_03_v4	796481	796473	9	NO	YES	17	15	9	10	14	10	6	10	6	24	55	11	21	16	18	16	9	14	No
Tb927.3.3540	1	Tb927_03_v4	994888	994908	21	NO	NO	16	5	10	3	10	9	3	11	4	11	24	13	9	10	17	9	10	7	No
Tb927.3.3540	2	Tb927_03_v4	994908	994928	21	NO	NO	14	9	10	4	13	9	4	14	5	6	10	5	5	6	12	5	8	5	No
Tb927.3.3630	1	Tb927_03_v4	1018240	1018251	12	NO	NO	18	18	26	7	12	7	5	11	4	20	57	66	21	19	30	11	13	14	No
Tb927.3.3910	1	Tb927_03_v4	1088035	1088163	129	YES	NO	34	75	68	46	38	64	49	42	58	41	68	40	56	58	92	36	58	54	No
Tb927.3.4060	1	Tb927_03_v4	1146072	1145980	93	YES	NO	17	17	14	8	17	19	4	13	10	48	58	37	50	39	53	20	44	30	No
Tb927.3.4110	1	Tb927_03_v4	1159412	1159401	12	NO	NO	19	14	12	17	31	24	20	15	24	5	9	5	140	124	177	108	37	76	No
Tb927.3.4280	1	Tb927_03_v4	1208526	1208503	24	NO	YES	13	13	15	10	11	11	9	21	29	9	10	5	8	12	6	32	7	12	No
Tb927.3.4280	2	Tb927_03_v4	1208394	1208326	69	YES	YES	25	30	35	16	23	18	47	45	47	7	5	6	8	7	7	8	8	14	No
Tb927.3.4420	1	Tb927_03_v4	1243247	1243173	75	NO	NO	28	24	27	35	31	54	28	33	55	20	32	13	25	28	24	39	22	16	No
Tb927.3.4430	1	Tb927_03_v4	1245294	1245283	12	NO	NO	19	15	15	24	20	26	20	18	22	22	30	13	19	13	12	21	10	8	No
Tb927.3.4460	1	Tb927_03_v4	1250002	1249994	9	NO	NO	22	25	23	35	24	17	17	26	18	7	11	9	31	12	6	12	7	7	No
Tb927.3.4510	1	Tb927_03_v4	1264576	1264493	84	NO	NO	29	20	20	21	34	37	9	21	17	60	58	31	59	64	101	47	40	35	No
Tb927.3.4630	1	Tb927_03_v4	1313849	1313784	66	NO	NO	15	9	16	18	28	33	17	29	16	6	6	9	12	6	12	10	13	7	No
Tb927.3.4630	2	Tb927_03_v4	1313869	1313732	138	NO	NO	25	14	22	28	36	44	28	30	24	6	6	11	18	6	16	10	14	8	No
Tb927.3.4630	3	Tb927_03_v4	1313686	1313678	9	NO	NO	10	5	8	2	8	5	2	8	3	5	5	5	4	5	5	5	7	5	No
Tb927.3.4630	4	Tb927_03_v4	1313720	1313613	108	NO	YES	14	8	10	8	17	14	5	9	8	7	7	5	4	6	6	10	7	8	No
Tb927.3.4630	5	Tb927_03_v4	1313674	1313609	66	NO	NO	14	7	10	4	17	11	3	8	8	7	9	5	5	6	11	18	7	13	No
Tb927.3.4740	1	Tb927_03_v4	1339413	1339378	36	NO	NO	28	30	19	10	14	18	6	15	16	27	20	11	13	6	14	9	8	5	No
Tb927.3.4780	1	Tb927_03_v4	1349437	1349402	36	NO	NO	20	23	19	15	9	12	12	14	13	14	30	13	15	10	9	11	7	5	No
Tb927.3.4850	1	Tb927_03_v4	1368016	1367999	18	NO	NO	15	19	12	15	16	12	29	22	21	30	48	19	37	29	32	31	19	22	No
Tb927.3.4850	10	Tb927_03_v4	1367105	1366989	117	NO	NO	53	73	101	80	52	51	67	70	67	5	5	5	4	7	5	5	5	9	No
Tb927.3.4850	11	Tb927_03_v4	1367017	1366928	90	NO	NO	43	71	70	69	40	40	45	41	40	5	5	5	4	6	6	7	5	5	No
Tb927.3.4850	12	Tb927_03_v4	1366713	1366696	18	NO	NO	23	41	33	17	16	12	25	19	26	5	5	6	4	5	5	5	5	5	No
Tb927.3.4850	14	Tb927_03_v4	1366837	1366655	183	NO	YES	73	160	112	92	58	76	187	130	153	5	5	6	4	6	5	5	5	5	No
Tb927.3.4850	16	Tb927_03_v4	1366545	1366480	66	NO	YES	13	12	12	7	14	9	3	8	3	7	5	5	4	6	5	5	5	5	No
Tb927.3.4850	17	Tb927_03_v4	1366507	1366454	54	NO	YES	12	10	9	6	10	9	2	8	5	5	5	5	4	6	5	5	5	5	No
Tb927.3.4850	2	Tb927_03_v4	1367933	1367925	9	NO	NO	17	14	23	14	21	13	11	22	17	6	5	5	4	5	5	5	5	5	No
Tb927.3.4850	3	Tb927_03_v4	1367627	1367619	9	NO	NO	15	10	13	13	21	15	17	24	17	5	6	5	4	5	5	8	5	5	No
Tb927.3.4850	4	Tb927_03_v4	1367587	1367480	108	NO	NO	47	108	90	75	57	49	130	108	128	6	5	7	7	7	6	10	11	20	No
Tb927.3.4850	5	Tb927_03_v4	1367616	1367401	216	NO	NO	73	158	132	111	96	80	210	163	186	8	8	9	7	7	7	15	11	22	No
Tb927.3.4850	6	Tb927_03_v4	1367570	1367358	213	NO	YES	82	179	156	115	102	85	229	165	190	8	5	9	7	7	7	11	9	21	No
Tb927.3.4850	7	Tb927_03_v4	1367329	1367264	66	NO	NO	39	51	40	42	26	45	42	53	50	5	5	5	4	6	6	5	5	5	No
Tb927.3.4850	9	Tb927_03_v4	1367169	1367113	57	NO	NO	34	36	32	51	38	32	49	38	39	6	5	6	4	5	5	5	6	5	No
Tb927.3.4870	1	Tb927_03_v4	1371842	1371819	24	NO	YES	22	22	26	17	18	15	22	28	28	26	51	36	38	15	16	38	15	10	No
Tb927.3.4870	10	Tb927_03_v4	1371330	1371220	111	NO	NO	56	118	124	52	30	42	114	95	78	5	5	6	5	5	5	5	5	5	No
Tb927.3.4870	13	Tb927_03_v4	1371207	1371163	45	NO	NO	39	89	62	48	26	20	73	52	57	5	5	5	4	5	5	6	5	5	No
Tb927.3.4870	15	Tb927_03_v4	1371053	1371012	42	NO	NO	52	53	60	49	26	27	54	67	54	7	7	5	4	5	5	5	6	5	No
Tb927.3.4870	17	Tb927_03_v4	1371034	1370807	228	NO	NO	120	166	153	140	62	69	235	139	136	7	7	5	4	5	5	5	6	8	No
Tb927.3.4870	18	Tb927_03_v4	1370807	1370769	39	NO	NO	11	9	10	5	15	7	4	13	6	6	5	11	6	7	5	5	6	5	No
Tb927.3.4870	2	Tb927_03_v4	1371767	1371750	18	NO	NO	30	51	55	35	22	32	55	38	30	6	6	5	4	5	5	6	5	5	No
Tb927.3.4870	3	Tb927_03_v4	1371772	1371692	81	NO	NO	75	114	103	75	39	54	130	83	89	7	9	5	5	5	5	8	7	5	No
Tb927.3.4870	5	Tb927_03_v4	1371649	1371503	147	NO	YES	121	140	147	136	39	55	184	122	129	6	5	6	5	5	5	8	6	5	No
Tb927.3.4870	6	Tb927_03_v4	1371403	1371389	15	NO	NO	49	42	42	44	20	17	34	52	28	7	5	6	4	5	5	5	5	5	No
Tb927.3.4870	8	Tb927_03_v4	1371349	1371287	63	NO	NO	39	76	131	60	28	38	70	90	59	5	5	6	5	5	5	5	5	5	No
Tb927.3.4920	1	Tb927_03_v4	1379131	1379253	123	NO	NO	67	173	104	117	83	73	79	63	98	172	253	174	112	100	208	122	130	125	No
Tb927.3.4920	2	Tb927_03_v4	1379305	1379322	18	NO	NO	28	51	56	32	19	24	21	23	27	44	39	24	32	25	48	21	29	34	No
Tb927.3.4930	1	Tb927_03_v4	1381960	1382043	84	NO	NO	42	67	37	41	34	36	32	41	40	12	9	8	7	11	28	5	9	7	No
Tb927.3.4930	2	Tb927_03_v4	1382101	1382142	42	NO	NO	36	43	16	24	19	30	25	17	21	5	6	5	5	5	5	5	6	9	No
Tb927.3.4930	3	Tb927_03_v4	1382136	1382240	105	NO	NO	52	43	23	33	31	39	23	37	29	8	7	13	11	9	9	6	8	13	No
Tb927.3.4930	4	Tb927_03_v4	1382253	1382291	39	NO	NO	16	24	17	15	13	19	4	22	14	6	5	5	4	5	5	6	5	5	No
Tb927.3.4930	5	Tb927_03_v4	1382240	1382308	69	NO	NO	16	29	23	19	16	19	8	22	16	6	5	5	4	5	5	6	5	5	No
Tb927.3.4930	6	Tb927_03_v4	1382275	1382412	138	NO	YES	29	45	45	32	21	55	13	50	34	6	5	5	4	5	5	6	5	6	No
Tb927.3.4930	7	Tb927_03_v4	1382324	1382419	96	NO	NO	24	29	33	18	15	38	10	34	22	5	5	5	4	5	5	5	5	6	No
Tb927.3.4930	8	Tb927_03_v4	1382367	1382462	96	NO	YES	23	41	40	23	25	41	16	37	38	5	15	5	5	6	7	12	5	9	No
Tb927.3.5000	1	Tb927_03_v4	1403990	1404004	15	NO	NO	15	15	18	12	12	10	9	14	11	7	22	18	20	32	25	7	7	15	No
Tb927.3.5040	1	Tb927_03_v4	1415611	1415658	48	NO	NO	17	27	36	40	32	29	22	27	41	66	63	53	108	51	93	34	93	53	No
Tb927.3.5230	1	Tb927_03_v4	1468555	1468599	45	NO	NO	25	41	46	30	19	25	18	32	28	58	106	68	85	48	69	64	105	65	No
Tb927.3.530	1	Tb927_03_v4	118679	118665	15	NO	NO	10	5	8	41	26	25	6	8	3	5	5	5	47	26	28	6	6	6	Yes
Tb927.3.530	2	Tb927_03_v4	118660	118619	42	NO	NO	10	5	8	51	39	25	1	8	3	5	5	5	11	13	14	5	5	5	Yes
Tb927.3.530	3	Tb927_03_v4	118579	118550	30	NO	NO	10	5	8	54	36	34	3	8	3	5	5	5	24	6	8	5	5	5	Yes
Tb927.3.530	4	Tb927_03_v4	118504	118490	15	NO	NO	10	5	8	12	22	11	1	8	3	5	5	5	5	5	5	5	5	5	Yes
Tb927.3.530	6	Tb927_03_v4	118668	118441	228	NO	YES	10	5	8	199	117	127	4	11	4	5	5	5	67	23	38	5	5	5	Yes
Tb927.3.530	7	Tb927_03_v4	118490	118392	99	NO	YES	10	5	8	114	55	65	1	8	3	5	5	5	8	5	5	5	5	5	Yes
Tb927.3.5380	1	Tb927_03_v4	1505835	1505861	27	NO	NO	19	14	21	12	17	13	5	12	15	26	51	26	71	19	26	36	33	18	No
Tb927.3.540	1	Tb927_03_v4	119178	119161	18	NO	NO	10	5	8	42	22	20	1	8	3	5	5	5	4	6	5	5	5	5	Yes
Tb927.3.540	2	Tb927_03_v4	119158	119147	12	NO	YES	10	5	8	26	15	11	1	8	3	5	5	5	4	6	5	5	5	5	Yes
Tb927.3.540	4	Tb927_03_v4	119040	118972	69	NO	YES	10	5	8	38	41	47	4	8	6	5	5	5	4	7	5	5	5	5	Yes
Tb927.3.540	5	Tb927_03_v4	119020	118934	87	NO	NO	10	5	8	48	40	47	3	8	4	5	5	5	4	6	5	5	5	5	Yes
Tb927.3.5410	1	Tb927_03_v4	1514452	1514499	48	YES	NO	47	45	45	19	15	21	13	24	21	56	129	28	35	30	36	14	21	25	No
Tb927.3.5560	1	Tb927_03_v4	1559598	1559627	30	YES	NO	47	81	55	45	17	21	54	38	45	94	91	46	78	60	90	69	86	87	No
Tb927.3.5640	1	Tb927_03_v4	1573918	1573962	45	NO	NO	27	65	20	33	24	37	26	19	29	17	79	15	55	33	43	16	34	36	No
Tb927.3.5690	1	Tb927_03_v4	1592927	1593016	90	YES	NO	10	9	9	37	30	23	15	13	8	5	5	5	95	65	54	11	6	5	No
Tb927.3.5740	1	Tb927_03_v4	1601704	1601769	66	NO	NO	10	5	8	10	12	10	11	13	16	5	5	5	10	6	11	12	11	17	No
Tb927.3.5740	2	Tb927_03_v4	1601799	1601879	81	NO	YES	10	9	9	13	32	17	34	24	30	5	5	5	6	5	5	6	5	5	No
Tb927.3.580	1	Tb927_03_v4	128682	128620	63	NO	NO	10	7	8	19	21	14	15	20	22	5	5	5	8	5	5	11	8	9	No
Tb927.3.580	2	Tb927_03_v4	128556	128512	45	NO	YES	10	5	10	16	24	16	18	15	19	5	5	5	5	6	5	5	5	9	No
Tb927.3.580	3	Tb927_03_v4	128515	128414	102	NO	NO	10	6	8	34	32	30	18	23	28	5	5	5	4	6	5	8	6	5	No
Tb927.3.580	4	Tb927_03_v4	128371	128330	42	NO	NO	10	5	8	18	19	13	10	16	16	5	5	5	5	5	5	5	6	6	No
Tb927.3.5870	1	Tb927_03_v4	1645461	1645342	120	NO	YES	10	5	8	2	8	6	2	8	3	5	5	5	4	5	5	5	5	6	Yes
Tb927.3.5870	2	Tb927_03_v4	1645439	1645266	174	NO	NO	10	5	8	2	8	6	2	8	3	5	5	5	4	5	5	5	5	6	Yes
Tb927.3.660	1	Tb927_03_v4	163396	163373	24	NO	NO	27	38	33	27	19	28	35	24	21	46	31	34	36	38	36	26	43	28	No
Tb927.3.770	1	Tb927_03_v4	186911	186825	87	NO	YES	59	71	86	57	16	44	32	32	20	9	16	8	17	13	43	24	15	22	No
Tb927.3.770	4	Tb927_03_v4	186532	186446	87	NO	NO	64	127	105	34	27	38	57	61	51	5	8	5	4	6	7	6	5	5	No
Tb927.3.770	5	Tb927_03_v4	186561	186295	267	YES	YES	207	380	405	172	99	143	209	167	173	128	150	166	140	97	104	90	149	91	No
Tb927.3.890	1	Tb927_03_v4	208767	208790	24	NO	NO	13	14	10	14	14	12	13	17	11	11	9	12	37	15	15	18	16	17	No
Tb927.3.920	1	Tb927_03_v4	213279	213287	9	NO	NO	15	14	15	10	11	13	8	16	20	28	32	28	30	32	36	44	35	14	No
Tb927.3.990	1	Tb927_03_v4	243213	243224	12	NO	NO	11	8	11	8	9	9	2	11	6	31	92	51	51	18	37	15	28	28	No
Tb927.4.1060	1	Tb927_04_v4	285987	285949	39	YES	NO	14	22	25	13	13	15	8	19	27	32	76	7	54	57	151	35	41	64	No
Tb927.4.1130	1	Tb927_04_v4	299475	299398	78	NO	NO	21	8	10	15	20	29	5	12	16	5	5	5	7	6	10	6	7	5	No
Tb927.4.120	1	Tb927_04_v4	11433	11447	15	NO	NO	16	11	10	12	14	11	25	30	27	5	8	5	5	6	5	6	5	5	No
Tb927.4.120	10	Tb927_04_v4	12090	12155	66	NO	NO	27	49	26	41	31	30	30	50	61	5	5	5	4	5	5	5	5	6	No
Tb927.4.120	11	Tb927_04_v4	12094	12162	69	NO	YES	24	26	17	20	21	23	18	32	43	5	5	5	4	5	5	5	5	5	No
Tb927.4.120	12	Tb927_04_v4	12201	12236	36	NO	NO	20	36	22	23	18	16	44	33	55	5	5	5	4	5	5	5	5	6	No
Tb927.4.120	13	Tb927_04_v4	12170	12244	75	NO	NO	25	53	31	34	25	25	63	46	91	5	5	5	4	5	6	5	5	6	No
Tb927.4.120	14	Tb927_04_v4	12220	12249	30	NO	NO	22	25	22	25	22	22	39	36	52	5	5	5	4	5	5	5	5	6	No
Tb927.4.120	2	Tb927_04_v4	11429	11491	63	NO	YES	22	26	16	30	27	27	71	54	66	7	9	6	5	6	5	6	6	8	No
Tb927.4.120	3	Tb927_04_v4	11539	11559	21	NO	NO	19	45	25	34	20	18	95	45	94	9	7	6	5	5	5	7	13	5	No
Tb927.4.120	4	Tb927_04_v4	11475	11693	219	NO	YES	47	121	66	113	86	89	256	134	264	11	12	8	6	6	5	9	14	9	No
Tb927.4.120	5	Tb927_04_v4	11887	11907	21	NO	YES	20	16	25	22	21	15	25	27	33	10	9	7	7	5	5	6	6	5	No
Tb927.4.120	6	Tb927_04_v4	11802	11990	189	NO	YES	41	95	47	87	56	66	140	119	232	24	32	14	11	16	8	23	13	15	No
Tb927.4.120	7	Tb927_04_v4	11997	12005	9	NO	NO	15	14	12	7	15	11	10	11	18	5	5	5	4	5	5	5	5	5	No
Tb927.4.120	8	Tb927_04_v4	11981	12025	45	NO	YES	34	34	27	28	25	23	50	64	57	8	10	6	5	9	13	6	6	8	No
Tb927.4.120	9	Tb927_04_v4	11923	12093	171	NO	YES	44	86	49	61	42	51	100	99	142	11	16	9	6	12	13	9	7	8	No
Tb927.4.1240	1	Tb927_04_v4	331516	331496	21	NO	NO	28	19	28	37	28	41	17	37	45	23	19	5	74	307	337	27	46	86	No
Tb927.4.1240	2	Tb927_04_v4	331433	331353	81	YES	NO	26	16	48	71	64	65	33	32	74	8	13	9	23	17	15	13	19	22	No
Tb927.4.1260	1	Tb927_04_v4	336048	336013	36	NO	NO	28	22	23	29	20	33	21	27	41	31	53	19	31	18	22	16	16	18	No
Tb927.4.1290	1	Tb927_04_v4	340553	340542	12	NO	NO	38	39	29	24	18	23	14	21	24	18	282	15	87	49	57	17	68	55	No
Tb927.4.1310	1	Tb927_04_v4	344535	344461	75	YES	NO	42	51	53	87	68	68	61	49	75	25	25	20	68	16	65	41	29	36	No
Tb927.4.1350	1	Tb927_04_v4	356294	356277	18	NO	NO	96	133	105	36	26	28	25	39	35	8	8	7	4	5	5	11	6	9	No
Tb927.4.1350	2	Tb927_04_v4	356280	356233	48	NO	YES	123	135	138	50	43	44	35	58	54	7	8	7	4	5	5	12	6	10	No
Tb927.4.1350	3	Tb927_04_v4	356236	356213	24	NO	NO	56	65	59	21	22	25	12	32	21	5	5	5	5	5	5	6	5	5	No
Tb927.4.1350	4	Tb927_04_v4	356144	356079	66	NO	NO	52	64	52	45	21	66	46	43	39	12	10	9	6	11	11	7	10	11	No
Tb927.4.1350	5	Tb927_04_v4	356148	356062	87	NO	NO	56	69	57	57	25	73	49	45	44	14	11	9	10	19	14	9	10	12	No
Tb927.4.1380	1	Tb927_04_v4	359310	359248	63	NO	NO	19	19	18	12	16	15	10	9	5	11	18	6	4	5	5	6	6	9	No
Tb927.4.1450	1	Tb927_04_v4	372716	372705	12	NO	NO	18	23	28	12	17	30	35	29	23	82	99	50	179	101	191	62	112	58	No
Tb927.4.1460	1	Tb927_04_v4	374659	374615	45	YES	NO	29	57	34	53	50	54	28	44	47	56	50	36	181	201	229	53	86	71	No
Tb927.4.150	1	Tb927_04_v4	17865	17891	27	NO	NO	12	7	10	4	14	5	23	17	30	7	5	5	4	5	5	5	5	5	No
Tb927.4.1570	1	Tb927_04_v4	407398	407378	21	NO	NO	21	32	35	34	30	29	39	41	26	10	31	35	34	16	25	6	9	13	No
Tb927.4.1590	1	Tb927_04_v4	410212	410204	9	NO	NO	27	15	22	25	19	27	12	26	24	31	43	21	64	29	30	39	23	27	No
Tb927.4.1590	2	Tb927_04_v4	410135	410121	15	NO	NO	19	32	33	32	27	27	21	29	31	9	9	17	10	11	16	7	7	33	No
Tb927.4.1590	3	Tb927_04_v4	410107	410090	18	NO	NO	22	27	30	28	25	20	18	33	34	9	11	8	5	9	12	12	6	24	No
Tb927.4.1590	4	Tb927_04_v4	410060	409902	159	YES	YES	75	120	123	118	73	111	132	61	123	23	22	56	35	9	37	27	30	29	No
Tb927.4.1600	1	Tb927_04_v4	411460	411392	69	NO	NO	74	109	90	76	44	40	54	73	49	79	84	49	58	45	92	29	55	44	No
Tb927.4.1640	2	Tb927_04_v4	420797	420675	123	NO	NO	18	30	16	59	51	73	29	32	33	13	7	8	6	7	7	7	6	12	No
Tb927.4.1640	3	Tb927_04_v4	420674	420636	39	NO	NO	17	11	15	9	18	20	10	17	17	5	5	5	4	5	5	5	6	5	No
Tb927.4.1640	6	Tb927_04_v4	420383	420330	54	NO	YES	45	55	36	57	54	53	80	63	84	31	27	27	104	182	290	94	247	115	No
Tb927.4.170	1	Tb927_04_v4	25609	25734	126	NO	NO	21	25	12	30	17	29	141	31	41	5	5	5	4	5	5	5	6	5	No
Tb927.4.170	2	Tb927_04_v4	25746	25901	156	NO	NO	27	17	16	23	12	21	114	44	37	5	5	5	4	7	5	6	5	5	No
Tb927.4.170	8	Tb927_04_v4	26152	26169	18	NO	NO	10	8	8	10	11	12	33	20	17	5	5	5	5	5	5	5	5	5	No
Tb927.4.1710	1	Tb927_04_v4	438072	438052	21	NO	NO	21	40	36	21	15	18	24	23	13	5	5	6	6	7	5	6	6	5	No
Tb927.4.1710	2	Tb927_04_v4	438097	438014	84	NO	YES	38	74	52	40	24	33	45	36	25	5	6	6	6	7	5	8	6	5	No
Tb927.4.1710	3	Tb927_04_v4	438013	437927	87	NO	NO	21	44	49	34	32	32	30	35	24	7	5	5	4	5	5	5	5	5	No
Tb927.4.180	1	Tb927_04_v4	26572	26604	33	NO	NO	10	8	8	3	8	6	22	13	9	5	5	6	5	5	9	10	19	13	No
Tb927.4.180	2	Tb927_04_v4	26644	26673	30	NO	NO	32	15	19	19	18	21	53	36	26	5	5	6	8	7	8	6	9	5	No
Tb927.4.180	3	Tb927_04_v4	26601	26738	138	NO	YES	54	31	24	45	29	36	176	59	65	5	5	10	9	7	15	12	24	13	No
Tb927.4.1820	1	Tb927_04_v4	455195	455157	39	NO	NO	31	32	44	30	30	32	24	22	30	50	57	28	40	28	38	30	34	25	No
Tb927.4.1900	2	Tb927_04_v4	477827	477753	75	NO	NO	53	25	24	21	51	59	39	14	19	5	5	5	6	5	5	5	5	5	No
Tb927.4.1900	4	Tb927_04_v4	477715	477620	96	NO	NO	14	9	9	9	14	9	8	10	5	7	6	6	5	5	5	5	5	5	No
Tb927.4.1900	5	Tb927_04_v4	477620	477558	63	NO	YES	22	15	11	11	14	18	6	20	12	10	6	13	10	9	7	8	7	12	No
Tb927.4.190	1	Tb927_04_v4	27662	27712	51	NO	NO	11	13	10	3	8	6	17	13	16	5	5	5	12	12	10	62	53	35	Yes
Tb927.4.190	2	Tb927_04_v4	27737	27790	54	NO	YES	10	7	8	5	13	6	14	14	9	5	5	5	4	6	5	9	6	9	Yes
Tb927.4.190	3	Tb927_04_v4	27762	27830	69	YES	NO	14	7	9	4	18	9	14	14	9	5	5	5	4	6	8	8	6	13	Yes
Tb927.4.1980	1	Tb927_04_v4	502455	502381	75	YES	NO	27	32	33	34	43	45	12	22	44	36	57	21	36	18	29	16	25	19	No
Tb927.4.1990	1	Tb927_04_v4	504674	504648	27	NO	NO	16	7	15	11	14	16	5	16	21	16	25	18	28	15	20	9	5	8	No
Tb927.4.2070	1	Tb927_04_v4	530768	530760	9	NO	NO	10	7	8	3	18	13	3	10	5	6	18	14	26	17	26	13	12	18	No
Tb927.4.2100	1	Tb927_04_v4	543338	543346	9	NO	NO	17	14	12	5	12	11	10	18	18	13	20	10	9	17	39	20	43	21	No
Tb927.4.2100	2	Tb927_04_v4	543360	543458	99	NO	NO	19	16	23	19	25	23	20	35	37	8	10	12	10	7	16	13	7	13	No
Tb927.4.2100	3	Tb927_04_v4	543419	543472	54	NO	YES	17	16	15	12	18	19	17	30	29	7	6	9	8	7	13	7	5	5	No
Tb927.4.2100	4	Tb927_04_v4	543313	543516	204	NO	YES	32	31	32	30	34	32	40	61	73	26	39	25	21	29	60	35	68	37	No
Tb927.4.2100	5	Tb927_04_v4	543528	543545	18	NO	YES	14	9	12	10	11	11	9	22	19	5	5	5	5	6	6	5	5	5	No
Tb927.4.210	1	Tb927_04_v4	40697	40626	72	NO	NO	15	9	19	5	10	12	15	21	17	5	5	5	4	5	5	5	5	6	Yes
Tb927.4.210	2	Tb927_04_v4	40633	40505	129	YES	NO	26	16	45	20	30	40	39	65	129	23	15	41	28	25	14	23	29	18	Yes
Tb927.4.210	3	Tb927_04_v4	40626	40498	129	YES	NO	26	16	42	20	32	40	38	65	127	23	15	41	28	27	14	23	29	18	Yes
Tb927.4.2250	1	Tb927_04_v4	583267	583293	27	NO	NO	14	24	15	15	16	16	13	23	18	56	41	23	28	12	19	21	30	20	No
Tb927.4.230	1	Tb927_04_v4	45468	45445	24	NO	YES	22	15	9	12	19	14	78	39	42	16	19	9	23	14	13	49	14	14	Yes
Tb927.4.230	4	Tb927_04_v4	45293	45264	30	NO	NO	24	27	17	9	12	9	54	43	24	5	5	5	4	5	5	6	5	5	Yes
Tb927.4.230	5	Tb927_04_v4	45319	45236	84	NO	NO	25	44	19	19	21	24	94	61	42	5	5	5	4	5	5	6	5	5	Yes
Tb927.4.230	6	Tb927_04_v4	45252	45181	72	NO	YES	33	56	32	31	29	39	161	102	72	5	5	5	4	6	5	5	5	5	Yes
Tb927.4.230	7	Tb927_04_v4	45126	45118	9	NO	NO	19	16	20	23	18	10	75	26	39	5	5	5	5	5	5	5	5	5	Yes
Tb927.4.230	8	Tb927_04_v4	45116	45093	24	NO	NO	35	18	25	31	18	15	111	29	61	5	5	5	5	5	5	5	5	5	Yes
Tb927.4.230	9	Tb927_04_v4	45121	45071	51	NO	NO	44	24	29	42	20	21	160	83	101	5	5	5	5	5	5	5	5	5	Yes
Tb927.4.2400	1	Tb927_04_v4	619280	619291	12	NO	NO	11	13	13	5	10	10	6	11	17	6	7	5	9	15	11	9	17	26	No
Tb927.4.2400	2	Tb927_04_v4	619255	619296	42	NO	YES	15	9	16	4	9	12	8	9	12	6	6	6	12	18	16	9	24	24	No
Tb927.4.2400	3	Tb927_04_v4	619297	619308	12	NO	NO	10	5	10	2	10	6	2	13	6	6	5	5	4	5	5	5	5	5	No
Tb927.4.2490	1	Tb927_04_v4	652963	653028	66	NO	YES	22	18	23	12	24	24	17	20	33	10	12	8	29	23	27	17	31	33	No
Tb927.4.2510	1	Tb927_04_v4	661828	661881	54	NO	NO	13	13	9	17	25	23	12	15	20	11	16	8	21	9	18	12	11	13	No
Tb927.4.2510	2	Tb927_04_v4	661800	661925	126	YES	NO	17	15	11	23	39	48	19	24	33	16	25	9	52	16	45	27	28	38	No
Tb927.4.2550	1	Tb927_04_v4	671307	671360	54	NO	NO	58	60	39	56	35	47	36	27	34	21	42	12	36	40	58	16	22	33	No
Tb927.4.2550	2	Tb927_04_v4	671364	671435	72	YES	NO	28	55	48	45	33	35	38	43	50	8	12	28	10	10	16	6	7	11	No
Tb927.4.2720	1	Tb927_04_v4	716447	716542	96	NO	NO	28	32	22	40	34	43	27	22	50	45	54	49	88	68	77	112	118	51	No
Tb927.4.2890	1	Tb927_04_v4	765195	765239	45	NO	NO	37	38	35	63	38	57	32	34	38	19	47	10	59	41	53	32	20	34	No
Tb927.4.2900	1	Tb927_04_v4	768123	768143	21	YES	NO	15	15	15	10	22	8	4	12	14	22	37	10	11	23	12	11	12	10	No
Tb927.4.2940	1	Tb927_04_v4	781062	781076	15	NO	NO	15	12	16	10	13	14	5	10	4	8	6	5	5	12	6	8	5	5	No
Tb927.4.2940	2	Tb927_04_v4	781127	781222	96	YES	YES	62	60	49	81	51	65	63	47	60	38	70	33	93	52	72	70	54	33	No
Tb927.4.3080	1	Tb927_04_v4	814297	814305	9	NO	NO	19	17	17	32	18	18	28	18	13	49	96	70	73	34	44	67	39	38	No
Tb927.4.3100	1	Tb927_04_v4	817013	817093	81	NO	NO	54	95	104	77	56	50	68	63	79	22	57	20	71	72	56	79	47	56	No
Tb927.4.3100	2	Tb927_04_v4	817103	817135	33	NO	NO	42	64	45	46	26	36	53	31	32	10	11	6	16	12	12	14	12	13	No
Tb927.4.3380	1	Tb927_04_v4	883542	883534	9	NO	NO	11	10	15	11	15	22	12	10	15	22	29	13	66	45	58	63	83	37	No
Tb927.4.3460	1	Tb927_04_v4	899487	899440	48	NO	NO	136	144	163	146	55	59	212	108	103	165	110	49	51	30	63	64	47	53	No
Tb927.4.350	1	Tb927_04_v4	107451	107431	21	NO	NO	15	10	13	6	14	12	4	12	10	7	13	8	13	10	11	15	7	8	No
Tb927.4.3530	1	Tb927_04_v4	909633	909598	36	NO	NO	16	16	20	25	23	21	14	17	29	20	61	39	47	62	72	38	31	27	No
Tb927.4.3530	2	Tb927_04_v4	909494	909438	57	NO	NO	28	20	28	35	31	34	15	25	40	7	9	6	17	9	12	13	13	18	No
Tb927.4.3610	1	Tb927_04_v4	919450	919424	27	NO	YES	30	69	32	34	30	28	34	22	29	82	136	46	89	52	96	65	66	56	No
Tb927.4.3610	2	Tb927_04_v4	919427	919407	21	NO	YES	31	48	39	25	28	22	23	35	30	22	42	18	32	14	10	24	9	6	No
Tb927.4.3650	1	Tb927_04_v4	927937	927914	24	NO	YES	16	9	13	11	11	14	13	19	7	5	12	7	13	9	7	13	7	7	No
Tb927.4.3650	2	Tb927_04_v4	927882	927757	126	NO	YES	68	62	36	68	57	60	97	46	46	37	59	9	18	15	26	17	16	16	No
Tb927.4.3650	3	Tb927_04_v4	927727	927713	15	NO	NO	27	27	41	24	22	21	23	23	16	5	6	5	4	6	5	5	7	5	No
Tb927.4.3650	4	Tb927_04_v4	927707	927699	9	NO	NO	17	28	31	20	16	14	19	18	11	6	10	5	4	7	5	5	5	5	No
Tb927.4.3650	5	Tb927_04_v4	927680	927633	48	NO	NO	63	81	57	51	38	50	64	37	36	5	5	5	5	5	5	5	5	5	No
Tb927.4.3650	7	Tb927_04_v4	927485	927474	12	NO	NO	38	32	30	13	29	22	10	14	12	5	5	6	4	5	5	5	5	5	No
Tb927.4.3650	8	Tb927_04_v4	927414	927367	48	NO	NO	50	50	53	33	31	35	14	32	17	25	9	12	6	10	6	7	9	5	No
Tb927.4.370	1	Tb927_04_v4	111749	111720	30	YES	NO	27	44	34	17	21	14	13	19	13	18	65	60	34	40	45	13	23	24	No
Tb927.4.3730	1	Tb927_04_v4	939529	939455	75	YES	NO	37	100	69	77	21	38	101	79	68	47	71	54	73	40	51	57	35	39	No
Tb927.4.3860	1	Tb927_04_v4	1011711	1011670	42	NO	YES	59	85	75	89	42	52	103	88	61	72	81	75	89	70	125	50	64	45	No
Tb927.4.3860	10	Tb927_04_v4	1011120	1010962	159	NO	NO	25	17	17	30	27	44	35	15	19	5	7	5	12	7	7	8	8	7	No
Tb927.4.3860	2	Tb927_04_v4	1011673	1011593	81	NO	YES	145	196	169	208	96	118	229	188	117	59	53	57	55	52	101	32	33	27	No
Tb927.4.3860	3	Tb927_04_v4	1011639	1011589	51	NO	NO	84	95	95	93	53	61	106	91	55	6	7	6	8	6	7	6	7	8	No
Tb927.4.3860	5	Tb927_04_v4	1011543	1011511	33	NO	NO	131	159	93	139	65	76	194	98	86	5	5	5	4	6	5	6	5	5	No
Tb927.4.3860	6	Tb927_04_v4	1011581	1011507	75	NO	NO	138	156	112	167	66	74	190	104	66	5	5	5	5	7	5	6	5	5	No
Tb927.4.3860	7	Tb927_04_v4	1011514	1011353	162	NO	NO	265	270	284	373	180	157	378	210	180	5	5	5	5	5	6	5	5	5	No
Tb927.4.3860	8	Tb927_04_v4	1011256	1011218	39	NO	NO	74	109	84	105	56	68	93	46	39	5	5	5	4	7	5	5	5	5	No
Tb927.4.3860	9	Tb927_04_v4	1011506	1011120	387	NO	NO	419	508	505	639	313	307	670	350	297	6	5	5	6	7	7	5	5	5	No
Tb927.4.3870	1	Tb927_04_v4	1016872	1016831	42	NO	YES	48	60	65	75	56	40	106	74	52	89	92	73	98	69	132	47	51	58	No
Tb927.4.3870	10	Tb927_04_v4	1016281	1016123	159	NO	NO	21	11	18	32	36	42	27	15	18	5	5	5	10	6	9	9	6	9	No
Tb927.4.3870	2	Tb927_04_v4	1016834	1016754	81	NO	YES	122	167	158	191	136	95	217	158	114	65	62	53	53	56	100	29	41	37	No
Tb927.4.3870	3	Tb927_04_v4	1016800	1016750	51	NO	NO	74	97	85	92	75	45	102	55	55	5	7	6	6	8	7	7	8	11	No
Tb927.4.3870	6	Tb927_04_v4	1016742	1016668	75	NO	NO	117	149	107	188	66	85	182	106	73	5	5	5	5	5	5	5	5	5	No
Tb927.4.3870	8	Tb927_04_v4	1016417	1016379	39	NO	NO	93	110	102	121	76	65	197	117	62	5	5	6	5	6	5	6	6	5	No
Tb927.4.3870	9	Tb927_04_v4	1016667	1016281	387	NO	NO	463	531	446	666	306	303	738	516	328	5	5	6	5	8	5	6	6	5	No
Tb927.4.390	1	Tb927_04_v4	114646	114635	12	NO	NO	26	35	18	40	30	21	37	25	14	74	48	30	61	29	59	40	62	22	No
Tb927.4.3940	1	Tb927_04_v4	1043482	1043447	36	NO	NO	10	5	8	3	10	8	2	8	3	5	5	6	6	5	5	5	5	5	No
Tb927.4.3940	2	Tb927_04_v4	1043465	1043421	45	NO	NO	14	8	13	6	11	12	3	9	3	5	5	6	6	7	6	5	5	5	No
Tb927.4.3960	1	Tb927_04_v4	1050998	1050906	93	NO	YES	24	97	52	48	34	38	117	53	30	55	82	42	90	45	66	40	52	50	No
Tb927.4.3960	2	Tb927_04_v4	1050876	1050841	36	NO	YES	27	33	38	36	19	27	40	36	24	6	5	5	4	5	5	5	5	5	No
Tb927.4.3960	3	Tb927_04_v4	1050799	1050698	102	NO	YES	41	46	34	50	21	29	63	36	26	5	5	5	4	7	5	5	5	6	No
Tb927.4.3960	4	Tb927_04_v4	1050812	1050672	141	NO	YES	51	92	54	74	21	43	102	56	41	5	5	5	4	7	5	5	5	6	No
Tb927.4.3960	6	Tb927_04_v4	1050660	1050481	180	NO	YES	42	68	57	89	27	56	108	95	55	6	5	5	4	5	5	5	5	5	No
Tb927.4.3960	7	Tb927_04_v4	1050484	1050458	27	NO	NO	21	18	19	21	16	14	34	39	21	6	5	5	4	5	7	5	5	5	No
Tb927.4.3960	8	Tb927_04_v4	1050494	1050423	72	NO	YES	33	45	27	41	24	30	75	59	33	6	5	5	4	5	7	5	5	5	No
Tb927.4.3960	9	Tb927_04_v4	1050435	1050391	45	NO	YES	22	31	22	30	18	20	49	41	14	5	5	5	4	5	5	5	5	5	No
Tb927.4.4100	1	Tb927_04_v4	1088155	1088141	15	NO	NO	11	18	10	14	14	14	19	15	12	6	11	7	26	10	13	10	9	8	No
Tb927.4.4100	2	Tb927_04_v4	1088151	1088104	48	NO	NO	18	23	23	26	34	29	40	24	27	7	9	7	27	10	15	11	10	8	No
Tb927.4.4100	3	Tb927_04_v4	1088096	1087992	105	NO	YES	31	39	37	33	41	32	55	33	45	5	5	5	4	5	5	7	8	7	No
Tb927.4.4100	4	Tb927_04_v4	1087967	1087941	27	NO	NO	27	14	26	28	25	23	18	20	26	5	5	5	4	5	5	5	6	6	No
Tb927.4.4100	5	Tb927_04_v4	1088001	1087888	114	NO	NO	45	44	48	54	43	50	55	32	52	5	5	5	4	5	7	5	8	8	No
Tb927.4.4100	6	Tb927_04_v4	1087831	1087769	63	NO	YES	27	15	28	19	30	34	26	26	36	5	5	5	5	6	5	6	5	5	No
Tb927.4.4100	8	Tb927_04_v4	1087691	1087683	9	NO	NO	14	6	16	4	11	17	4	10	6	5	5	5	4	5	5	5	5	8	No
Tb927.4.4100	9	Tb927_04_v4	1087735	1087586	150	YES	YES	29	30	41	39	28	49	18	30	29	8	25	19	19	33	37	34	23	25	No
Tb927.4.4140	1	Tb927_04_v4	1097244	1097215	30	NO	NO	12	7	10	8	15	12	6	12	8	24	49	20	13	9	24	12	21	16	No
Tb927.4.420	1	Tb927_04_v4	127312	127274	39	NO	YES	22	26	16	21	18	22	9	17	8	35	50	21	78	80	114	51	78	57	No
Tb927.4.420	2	Tb927_04_v4	127320	127264	57	NO	NO	26	28	19	26	23	26	10	19	10	35	50	21	78	83	120	52	80	59	No
Tb927.4.4300	1	Tb927_04_v4	1139523	1139374	150	NO	YES	37	44	51	42	31	46	37	49	71	39	58	38	47	37	60	49	44	50	No
Tb927.4.4360	1	Tb927_04_v4	1150851	1150810	42	NO	YES	21	25	9	16	26	17	4	17	23	24	16	13	30	21	15	13	16	11	No
Tb927.4.4360	10	Tb927_04_v4	1150235	1150125	111	NO	NO	67	76	54	97	63	83	31	35	57	5	5	7	4	5	5	6	5	8	No
Tb927.4.4360	11	Tb927_04_v4	1150189	1150109	81	NO	YES	43	54	40	65	39	56	28	26	45	5	5	6	4	5	5	7	5	8	No
Tb927.4.4360	12	Tb927_04_v4	1150097	1150041	57	NO	NO	39	35	40	44	40	49	32	30	28	5	5	5	6	6	6	6	6	5	No
Tb927.4.4360	14	Tb927_04_v4	1149884	1149801	84	NO	NO	61	90	44	79	65	71	43	42	62	5	6	5	4	5	5	5	5	5	No
Tb927.4.4360	16	Tb927_04_v4	1149719	1149672	48	NO	YES	29	50	34	50	30	50	24	27	36	5	5	5	5	5	5	5	5	5	No
Tb927.4.4360	19	Tb927_04_v4	1149507	1149379	129	NO	YES	45	100	70	105	57	97	59	68	90	5	5	5	4	7	6	5	6	13	No
Tb927.4.4360	2	Tb927_04_v4	1150771	1150718	54	NO	NO	24	21	26	39	33	37	10	23	25	16	16	14	17	15	13	5	5	5	No
Tb927.4.4360	20	Tb927_04_v4	1149436	1149347	90	NO	NO	43	92	62	80	56	80	59	52	65	5	5	5	4	7	6	6	5	12	No
Tb927.4.4360	21	Tb927_04_v4	1149245	1149162	84	NO	YES	26	31	32	32	29	33	26	27	36	6	5	6	9	6	5	5	6	5	No
Tb927.4.4360	22	Tb927_04_v4	1149318	1149079	240	NO	YES	61	108	62	76	67	86	56	61	75	21	30	29	21	21	24	11	22	14	No
Tb927.4.4360	3	Tb927_04_v4	1150694	1150656	39	NO	NO	35	36	37	50	30	48	19	18	30	8	8	10	10	18	28	5	5	5	No
Tb927.4.4360	4	Tb927_04_v4	1150628	1150578	51	NO	YES	36	58	61	35	24	44	21	22	25	6	5	5	5	5	6	5	5	5	No
Tb927.4.4360	5	Tb927_04_v4	1150588	1150571	18	NO	NO	32	27	33	25	22	38	9	19	23	6	5	5	4	5	5	5	5	5	No
Tb927.4.4360	6	Tb927_04_v4	1150493	1150476	18	NO	NO	24	29	33	27	25	27	5	18	25	5	5	5	4	5	5	5	5	5	No
Tb927.4.4360	7	Tb927_04_v4	1150449	1150432	18	NO	NO	26	19	30	27	19	42	12	26	28	5	5	5	4	6	5	5	5	5	No
Tb927.4.4360	8	Tb927_04_v4	1150336	1150322	15	NO	NO	22	27	19	23	18	24	8	16	17	5	10	5	4	5	5	5	5	5	No
Tb927.4.4360	9	Tb927_04_v4	1150290	1150186	105	NO	YES	61	73	70	110	78	96	23	31	55	5	5	6	4	5	5	5	5	5	No
Tb927.4.4390	1	Tb927_04_v4	1160413	1160402	12	NO	NO	21	11	20	12	16	12	8	13	30	8	19	5	21	17	18	30	30	18	No
Tb927.4.4390	12	Tb927_04_v4	1159695	1159456	240	NO	YES	48	60	65	120	69	116	103	115	160	5	5	5	4	5	5	6	5	5	No
Tb927.4.4390	14	Tb927_04_v4	1159341	1159225	117	NO	YES	29	36	33	49	35	49	55	58	87	5	5	5	4	6	5	5	5	5	No
Tb927.4.4390	2	Tb927_04_v4	1160246	1160214	33	NO	YES	13	14	20	17	13	14	20	23	24	7	12	9	19	10	17	39	30	25	No
Tb927.4.4390	3	Tb927_04_v4	1160165	1160073	93	NO	NO	47	23	21	45	43	37	29	27	40	16	7	11	11	5	7	11	5	10	No
Tb927.4.4390	5	Tb927_04_v4	1160058	1159984	75	NO	NO	22	23	22	40	31	29	30	34	45	5	5	5	4	5	5	5	6	5	No
Tb927.4.4390	9	Tb927_04_v4	1159834	1159817	18	NO	NO	17	14	18	19	14	10	19	16	20	5	5	5	4	5	5	6	5	5	No
Tb927.4.4510	1	Tb927_04_v4	1229842	1229831	12	NO	NO	49	42	42	46	21	24	20	32	29	24	45	19	19	6	4	37	10	21	No
Tb927.4.4510	2	Tb927_04_v4	1229632	1229624	9	NO	YES	87	63	48	38	34	28	38	75	46	5	5	5	4	6	5	5	5	5	No
Tb927.4.4510	6	Tb927_04_v4	1229300	1229022	279	NO	YES	842	1186	655	459	203	223	670	480	418	38	21	16	8	13	15	33	13	29	No
Tb927.4.4510	7	Tb927_04_v4	1229146	1228997	150	NO	NO	356	660	253	198	90	82	360	182	154	5	5	5	6	5	5	5	7	8	No
Tb927.4.4510	8	Tb927_04_v4	1229025	1228966	60	NO	NO	109	217	127	54	36	37	115	75	50	5	5	5	6	5	5	5	5	5	No
Tb927.4.4630	1	Tb927_04_v4	1278491	1278468	24	NO	NO	28	27	35	25	16	10	20	36	19	70	113	41	20	13	9	27	34	23	No
Tb927.4.4760	1	Tb927_04_v4	1309812	1309792	21	NO	NO	10	6	8	9	9	14	5	12	12	9	16	12	39	18	30	24	23	23	No
Tb927.4.5050	1	Tb927_04_v4	1386437	1386378	60	NO	NO	17	15	12	25	38	24	40	31	44	10	22	12	35	20	39	41	32	26	Yes
Tb927.4.5070	1	Tb927_04_v4	1390694	1390683	12	NO	NO	10	7	10	17	23	18	13	18	22	21	35	15	44	23	25	80	17	27	No
Tb927.4.5090	2	Tb927_04_v4	1396605	1396450	156	NO	NO	10	9	9	2	18	14	5	10	4	5	5	5	4	5	5	6	5	5	No
Tb927.4.520	1	Tb927_04_v4	145504	145490	15	NO	NO	36	77	70	62	43	41	57	45	27	62	108	28	149	73	54	93	102	78	No
Tb927.4.5300	1	Tb927_04_v4	1436851	1436840	12	NO	NO	16	17	20	17	16	10	26	28	22	5	8	7	5	7	10	26	16	15	No
Tb927.4.5330	1	Tb927_04_v4	1451185	1451138	48	NO	NO	19	13	18	8	19	13	11	25	32	31	86	35	59	44	32	10	18	16	No
Tb927.4.5390	1	Tb927_04_v4	1467448	1467365	84	NO	NO	32	24	28	28	26	51	34	31	40	24	47	17	58	63	104	35	75	38	No
Tb927.4.5390	2	Tb927_04_v4	1467368	1467342	27	NO	NO	13	10	12	10	11	16	8	14	9	5	5	8	9	7	13	6	5	9	No
Tb927.4.5390	4	Tb927_04_v4	1467229	1467182	48	NO	NO	23	14	26	30	25	28	17	22	34	5	6	5	4	5	5	5	5	5	No
Tb927.4.5390	5	Tb927_04_v4	1467085	1467074	12	NO	NO	19	16	14	13	22	15	8	18	20	7	11	6	10	15	11	10	26	19	No
Tb927.4.5390	6	Tb927_04_v4	1467218	1467033	186	NO	YES	56	49	53	82	80	71	52	49	92	9	18	9	12	15	16	24	42	25	No
Tb927.4.5390	7	Tb927_04_v4	1467010	1466966	45	NO	NO	15	15	18	21	22	45	16	17	30	5	5	5	4	5	5	5	6	5	No
Tb927.4.5480	1	Tb927_04_v4	1499971	1499951	21	NO	NO	10	5	8	2	8	5	1	8	3	5	5	5	4	6	5	5	5	5	Yes
Tb927.4.5480	10	Tb927_04_v4	1499509	1499441	69	NO	NO	10	5	8	2	10	5	1	8	3	5	5	5	4	5	5	5	5	5	Yes
Tb927.4.5480	12	Tb927_04_v4	1499489	1499382	108	NO	YES	10	5	8	2	11	5	1	8	3	5	5	5	4	5	5	5	5	5	Yes
Tb927.4.5480	2	Tb927_04_v4	1499930	1499856	75	NO	YES	10	5	8	2	8	6	1	8	3	5	5	5	4	5	5	5	5	6	Yes
Tb927.4.5480	4	Tb927_04_v4	1499877	1499815	63	NO	YES	10	5	8	2	8	6	1	8	3	5	5	5	4	5	5	5	5	6	Yes
Tb927.4.5490	4	Tb927_04_v4	1500577	1500461	117	YES	NO	12	5	8	4	18	7	2	8	3	5	5	5	6	33	4	7	5	5	Yes
Tb927.4.5520	1	Tb927_04_v4	1507287	1507207	81	YES	NO	10	5	8	4	8	5	2	8	3	5	5	5	7	12	6	7	5	5	Yes
Tb927.4.5530	3	Tb927_04_v4	1510340	1510098	243	NO	NO	14	5	8	2	10	6	1	8	3	5	5	6	4	6	5	5	5	8	No
Tb927.4.5540	1	Tb927_04_v4	1513455	1513444	12	NO	NO	10	5	8	2	8	5	1	8	3	5	5	5	4	5	5	5	5	5	Yes
Tb927.4.5540	2	Tb927_04_v4	1513353	1513345	9	NO	NO	10	5	8	2	8	5	1	8	3	5	5	5	4	5	5	5	6	5	Yes
Tb927.4.5540	3	Tb927_04_v4	1513477	1513283	195	NO	YES	10	7	8	3	8	5	2	8	3	5	5	5	4	5	5	6	6	5	Yes
Tb927.4.5540	4	Tb927_04_v4	1513367	1513251	117	NO	NO	10	5	8	2	8	5	2	8	3	5	5	5	4	5	5	5	6	5	Yes
Tb927.4.5590	1	Tb927_04_v4	1527431	1527414	18	NO	NO	10	5	8	2	8	5	1	8	3	5	5	5	5	5	5	5	5	5	Yes
Tb927.4.5590	2	Tb927_04_v4	1527435	1527409	27	NO	NO	10	5	8	2	8	5	2	8	3	5	5	5	5	5	5	5	5	5	Yes
Tb927.4.680	1	Tb927_04_v4	194980	194876	105	YES	NO	56	74	51	107	63	56	79	75	77	65	72	62	129	183	265	110	80	92	No
Tb927.4.950	1	Tb927_04_v4	263099	263070	30	YES	NO	23	14	23	20	20	28	11	32	18	11	16	23	22	13	14	9	11	12	No
Tb927.5.1020	1	Tb927_05_v5	392324	392341	18	NO	NO	30	31	29	21	33	29	24	20	31	43	58	46	32	35	38	52	44	14	No
Tb927.5.1070	1	Tb927_05_v5	403216	403332	117	NO	NO	24	22	30	14	19	41	10	16	13	22	70	29	52	38	59	36	26	21	No
Tb927.5.1170	1	Tb927_05_v5	454778	454822	45	NO	NO	50	53	68	41	17	14	49	31	20	7	6	9	4	6	5	5	5	8	No
Tb927.5.1170	2	Tb927_05_v5	454904	454912	9	NO	NO	39	23	25	43	22	22	24	25	17	5	5	7	4	6	5	8	5	5	No
Tb927.5.1170	3	Tb927_05_v5	454915	454974	60	NO	NO	86	61	44	89	49	41	81	32	35	5	5	5	4	5	5	6	5	5	No
Tb927.5.1170	4	Tb927_05_v5	455018	455050	33	NO	YES	20	19	23	40	14	22	37	44	16	5	5	5	4	5	5	5	6	5	No
Tb927.5.1170	6	Tb927_05_v5	455025	455093	69	NO	YES	37	52	40	62	21	38	68	54	38	5	5	5	4	5	5	5	6	5	No
Tb927.5.1170	8	Tb927_05_v5	455354	455368	15	NO	NO	16	7	15	16	13	12	10	10	4	7	16	8	22	9	24	11	25	13	No
Tb927.5.1180	2	Tb927_05_v5	456271	456309	39	NO	NO	10	7	10	2	10	6	4	12	9	5	5	6	4	5	5	5	5	5	No
Tb927.5.120	1	Tb927_05_v5	14595	14578	18	NO	NO	10	5	8	7	18	10	2	10	10	5	5	5	10	15	9	7	6	5	No
Tb927.5.120	11	Tb927_05_v5	14134	14120	15	NO	NO	12	5	10	7	11	17	14	9	11	5	5	5	5	5	5	5	5	5	No
Tb927.5.120	14	Tb927_05_v5	14002	13877	126	NO	YES	11	7	13	34	38	51	55	19	46	5	5	5	4	5	5	5	6	5	No
Tb927.5.120	16	Tb927_05_v5	13887	13732	156	NO	NO	12	6	11	40	31	52	47	23	45	5	5	5	4	5	5	5	5	8	No
Tb927.5.120	17	Tb927_05_v5	13822	13664	159	NO	YES	12	6	8	33	34	48	29	21	39	5	5	5	4	6	7	5	5	8	No
Tb927.5.120	18	Tb927_05_v5	13577	13557	21	NO	NO	10	5	8	8	18	22	10	15	8	5	5	5	17	6	15	5	6	5	No
Tb927.5.120	19	Tb927_05_v5	13523	13467	57	NO	NO	10	5	10	15	15	34	15	15	21	5	5	5	7	9	10	5	5	5	No
Tb927.5.120	2	Tb927_05_v5	14515	14441	75	NO	NO	12	5	8	18	28	36	17	23	26	5	5	5	8	8	19	8	14	13	No
Tb927.5.120	20	Tb927_05_v5	13486	13445	42	NO	NO	10	5	8	12	13	19	6	10	11	5	5	5	7	8	8	5	5	5	No
Tb927.5.120	23	Tb927_05_v5	13353	13282	72	NO	NO	16	10	10	18	28	27	19	22	27	22	7	8	9	10	10	6	5	18	No
Tb927.5.120	24	Tb927_05_v5	13263	13228	36	NO	NO	12	6	8	13	13	27	12	12	8	5	5	5	4	6	5	5	5	5	No
Tb927.5.120	25	Tb927_05_v5	13273	13205	69	NO	YES	12	6	8	17	15	29	17	15	15	5	5	5	4	7	5	5	5	5	No
Tb927.5.120	26	Tb927_05_v5	13208	13149	60	NO	YES	10	5	8	17	16	14	12	10	16	5	5	5	4	8	5	5	5	5	No
Tb927.5.120	27	Tb927_05_v5	13188	13120	69	NO	NO	10	5	8	19	15	18	10	9	12	5	5	5	5	10	5	5	5	5	No
Tb927.5.120	28	Tb927_05_v5	13037	13002	36	NO	NO	10	7	8	16	20	22	8	14	16	5	5	5	35	27	37	31	8	10	No
Tb927.5.120	3	Tb927_05_v5	14502	14434	69	NO	YES	12	5	8	18	27	38	19	25	27	5	5	5	8	7	18	7	14	13	No
Tb927.5.120	4	Tb927_05_v5	14486	14421	66	NO	NO	12	5	8	19	30	35	23	24	29	5	5	5	6	7	18	7	14	13	No
Tb927.5.120	6	Tb927_05_v5	14340	14329	12	NO	NO	10	5	8	6	11	12	2	13	13	6	5	5	4	5	5	5	5	5	No
Tb927.5.1350	1	Tb927_05_v5	496448	496474	27	NO	NO	22	7	15	7	17	15	5	19	16	26	24	46	25	14	14	23	7	7	No
Tb927.5.1350	10	Tb927_05_v5	496828	497106	279	YES	YES	54	101	134	98	91	114	90	60	91	10	16	10	7	9	11	12	10	8	No
Tb927.5.1350	2	Tb927_05_v5	496467	496601	135	NO	YES	39	46	50	48	49	59	37	34	46	16	16	21	28	16	26	24	24	11	No
Tb927.5.1350	3	Tb927_05_v5	496633	496665	33	NO	YES	16	21	34	19	15	16	12	24	19	5	5	6	4	7	5	5	5	5	No
Tb927.5.1350	4	Tb927_05_v5	496619	496741	123	NO	NO	34	45	69	57	31	49	33	55	55	8	5	7	5	11	6	5	6	6	No
Tb927.5.1350	5	Tb927_05_v5	496672	496755	84	NO	NO	27	40	37	33	27	32	26	36	35	7	6	6	5	8	5	5	6	6	No
Tb927.5.1350	6	Tb927_05_v5	496626	496763	138	NO	NO	36	59	82	59	40	60	42	61	66	8	6	7	5	11	6	5	6	6	No
Tb927.5.1350	7	Tb927_05_v5	496760	496843	84	NO	YES	23	35	46	27	41	37	16	32	32	5	6	10	6	6	5	5	8	11	No
Tb927.5.1350	8	Tb927_05_v5	496995	497060	66	NO	NO	21	35	36	27	31	40	33	25	27	7	9	9	5	6	5	6	7	6	No
Tb927.5.1350	9	Tb927_05_v5	496910	497095	186	YES	YES	45	73	97	70	66	82	67	47	64	10	16	10	6	6	6	12	9	8	No
Tb927.5.1370	1	Tb927_05_v5	499858	499902	45	NO	NO	20	24	22	19	30	27	12	13	22	50	42	46	76	36	40	42	41	29	No
Tb927.5.1400	1	Tb927_05_v5	508168	508133	36	NO	YES	10	5	8	11	16	14	9	10	5	5	5	5	12	10	14	7	5	5	No
Tb927.5.1400	2	Tb927_05_v5	508096	508073	24	NO	NO	10	5	8	14	13	18	39	30	15	5	5	5	4	5	5	6	7	8	No
Tb927.5.1400	3	Tb927_05_v5	508042	508031	12	NO	YES	10	5	8	10	13	14	8	9	7	5	5	5	4	5	5	5	5	5	No
Tb927.5.1400	4	Tb927_05_v5	508104	507979	126	NO	YES	10	5	8	40	19	40	75	38	33	5	5	5	4	5	5	6	7	10	No
Tb927.5.1420	1	Tb927_05_v5	511107	511072	36	NO	YES	10	5	8	12	12	11	11	12	4	5	5	5	13	13	16	5	5	5	No
Tb927.5.1420	2	Tb927_05_v5	511035	511012	24	NO	NO	10	5	8	12	24	18	35	15	19	5	5	5	4	5	5	7	6	6	No
Tb927.5.1420	3	Tb927_05_v5	510981	510970	12	NO	YES	10	5	8	14	14	13	13	12	5	5	5	5	4	5	5	5	6	5	No
Tb927.5.1420	4	Tb927_05_v5	511043	510918	126	NO	YES	10	5	8	44	38	38	73	37	40	5	5	5	4	5	5	8	8	7	No
Tb927.5.1480	1	Tb927_05_v5	527442	527362	81	YES	YES	27	8	12	4	23	18	4	10	9	5	5	5	5	5	5	5	5	5	No
Tb927.5.1560	1	Tb927_05_v5	548666	548565	102	NO	NO	22	21	31	7	10	10	6	12	14	15	53	21	20	20	37	7	13	11	No
Tb927.5.1560	2	Tb927_05_v5	548608	548546	63	NO	NO	26	24	35	9	14	17	7	16	22	15	56	22	20	22	41	7	13	11	No
Tb927.5.1680	1	Tb927_05_v5	585793	585801	9	NO	NO	10	5	10	2	8	7	1	8	3	5	21	9	15	6	9	5	5	5	No
Tb927.5.1770	1	Tb927_05_v5	609089	609097	9	NO	NO	17	7	9	11	21	28	7	17	11	5	6	6	7	5	8	5	5	5	No
Tb927.5.1770	10	Tb927_05_v5	609802	609813	12	NO	NO	14	7	10	8	19	25	4	18	13	10	5	6	8	5	7	7	6	10	No
Tb927.5.1770	11	Tb927_05_v5	609915	610121	207	YES	YES	51	68	68	63	131	131	77	85	122	38	97	42	68	60	105	47	107	71	No
Tb927.5.1770	2	Tb927_05_v5	609166	609177	12	NO	NO	13	11	15	6	12	15	4	10	4	5	5	6	4	5	6	5	5	5	No
Tb927.5.1770	3	Tb927_05_v5	609122	609187	66	NO	YES	18	17	26	13	26	33	17	15	15	6	6	6	7	6	11	5	7	5	No
Tb927.5.1770	4	Tb927_05_v5	608970	609197	228	NO	YES	56	47	57	62	156	164	60	65	101	9	10	9	24	11	27	6	10	12	No
Tb927.5.1770	5	Tb927_05_v5	609191	609286	96	NO	YES	31	17	22	34	69	71	29	46	39	10	6	9	12	6	7	6	7	8	No
Tb927.5.1770	6	Tb927_05_v5	609187	609366	180	NO	YES	60	31	39	61	127	109	51	70	75	10	8	9	13	10	11	7	8	8	No
Tb927.5.1770	7	Tb927_05_v5	609379	609441	63	NO	YES	33	16	23	25	48	51	18	21	51	5	5	5	7	6	7	12	5	7	No
Tb927.5.1770	8	Tb927_05_v5	609438	609458	21	NO	YES	24	9	12	12	41	25	8	13	27	5	5	5	4	5	5	5	5	6	No
Tb927.5.1770	9	Tb927_05_v5	609498	609758	261	NO	YES	68	49	62	98	162	186	79	78	116	9	5	7	8	8	6	6	6	5	No
Tb927.5.1860	1	Tb927_05_v5	635578	635598	21	NO	NO	14	27	17	21	24	14	9	28	15	39	59	36	74	60	56	52	37	57	No
Tb927.5.1860	2	Tb927_05_v5	635583	635603	21	NO	NO	14	28	20	25	26	16	11	29	19	39	59	36	74	61	57	52	37	58	No
Tb927.5.1920	1	Tb927_05_v5	653089	653172	84	YES	YES	33	35	48	20	28	29	17	37	42	38	41	65	48	22	20	32	60	39	No
Tb927.5.2010	1	Tb927_05_v5	685797	685865	69	NO	YES	43	31	19	36	65	54	25	20	35	10	16	6	8	6	6	7	7	12	No
Tb927.5.2010	2	Tb927_05_v5	685787	685885	99	NO	NO	52	35	26	47	81	72	31	28	51	10	18	6	10	6	6	8	7	12	No
Tb927.5.2010	3	Tb927_05_v5	685988	686023	36	YES	NO	31	24	21	25	15	25	28	15	19	5	5	5	4	5	5	5	6	5	No
Tb927.5.2010	4	Tb927_05_v5	685948	686121	174	YES	YES	65	69	59	77	89	89	67	46	82	5	5	5	4	5	10	5	7	5	No
Tb927.5.2070	1	Tb927_05_v5	712346	712272	75	YES	NO	27	42	38	38	32	36	25	26	47	82	118	127	112	105	171	94	69	44	No
Tb927.5.2340	1	Tb927_05_v5	800617	800640	24	NO	NO	16	15	21	13	17	29	10	14	20	14	17	18	51	32	37	33	28	17	No
Tb927.5.2370	1	Tb927_05_v5	811934	811984	51	NO	NO	24	15	31	12	17	14	10	14	16	17	33	13	13	10	6	12	6	5	No
Tb927.5.2380	1	Tb927_05_v5	813764	813814	51	YES	YES	60	102	95	56	31	48	54	85	61	147	174	144	98	80	104	70	51	45	No
Tb927.5.2440	1	Tb927_05_v5	836990	837079	90	YES	NO	17	12	17	7	20	16	4	11	14	35	64	20	69	23	35	30	33	36	No
Tb927.5.2510	1	Tb927_05_v5	865270	865287	18	NO	NO	15	12	19	11	20	11	3	10	8	66	36	67	62	27	38	33	30	37	No
Tb927.5.2580	1	Tb927_05_v5	885698	885715	18	YES	NO	28	29	32	17	17	29	17	20	18	76	71	126	20	20	41	33	22	15	No
Tb927.5.2600	1	Tb927_05_v5	888984	889076	93	YES	NO	24	21	41	35	31	60	12	17	38	21	23	22	26	18	16	25	25	14	No
Tb927.5.280	1	Tb927_05_v5	66078	65932	147	NO	NO	30	71	55	36	34	35	58	56	89	86	110	52	62	79	127	113	187	146	Yes
Tb927.5.280	3	Tb927_05_v5	65902	65828	75	YES	NO	20	17	36	12	18	19	23	29	46	50	26	34	38	13	23	76	116	77	Yes
Tb927.5.2840	1	Tb927_05_v5	953355	953299	57	NO	NO	55	90	82	46	23	40	61	64	45	52	71	71	44	45	53	26	14	19	No
Tb927.5.2840	3	Tb927_05_v5	953251	953123	129	YES	NO	99	158	211	102	46	63	97	102	75	61	64	72	35	38	79	23	41	40	No
Tb927.5.2860	1	Tb927_05_v5	957977	957966	12	NO	NO	16	15	27	13	13	22	8	15	25	15	9	8	7	10	9	16	6	10	No
Tb927.5.288b	1	Tb927_05_v5	96689	96678	12	NO	NO	28	22	28	29	16	9	20	21	16	19	31	13	12	13	17	36	11	16	No
Tb927.5.288b	11	Tb927_05_v5	96047	95958	90	NO	YES	50	116	83	91	51	50	87	51	65	5	5	6	4	7	5	5	5	5	No
Tb927.5.288b	12	Tb927_05_v5	95973	95899	75	NO	YES	50	168	73	71	33	31	84	49	75	5	5	5	4	6	5	5	5	5	No
Tb927.5.288b	16	Tb927_05_v5	95845	95702	144	NO	YES	92	168	117	121	32	77	153	59	68	5	6	5	4	5	5	5	5	5	No
Tb927.5.288b	17	Tb927_05_v5	95644	95612	33	NO	NO	21	13	21	6	9	7	17	18	18	5	5	5	4	5	5	5	5	5	No
Tb927.5.288b	18	Tb927_05_v5	95705	95601	105	NO	NO	26	26	28	21	11	12	46	31	30	5	5	5	4	5	5	5	5	5	No
Tb927.5.288b	19	Tb927_05_v5	95533	95492	42	NO	YES	38	46	53	43	43	37	48	40	50	114	160	62	96	44	74	50	39	40	No
Tb927.5.288b	2	Tb927_05_v5	96709	96644	66	NO	YES	65	74	60	72	38	31	53	49	49	26	77	52	43	32	49	104	71	55	No
Tb927.5.288b	20	Tb927_05_v5	95178	95122	57	NO	NO	34	35	19	17	21	23	13	23	21	5	5	6	4	5	5	5	5	5	No
Tb927.5.288b	21	Tb927_05_v5	95138	95109	30	NO	NO	37	39	38	32	24	39	27	35	31	5	5	6	4	5	7	5	5	6	No
Tb927.5.288b	24	Tb927_05_v5	94968	94894	75	NO	NO	24	25	38	35	28	43	11	17	14	6	5	5	4	6	5	5	5	5	No
Tb927.5.288b	25	Tb927_05_v5	94892	94839	54	NO	NO	18	14	35	33	25	27	9	17	6	6	5	5	4	6	5	5	5	5	No
Tb927.5.288b	26	Tb927_05_v5	94972	94706	267	YES	YES	115	197	131	112	76	115	132	83	109	119	195	43	22	21	58	174	119	76	No
Tb927.5.288b	3	Tb927_05_v5	96633	96610	24	NO	NO	35	46	39	40	27	16	21	23	25	6	5	5	4	5	5	12	5	8	No
Tb927.5.288b	4	Tb927_05_v5	96583	96557	27	NO	YES	34	52	50	48	41	32	58	38	30	5	5	5	5	5	5	5	5	5	No
Tb927.5.288b	5	Tb927_05_v5	96554	96510	45	NO	NO	47	109	53	52	43	28	73	39	44	5	5	5	5	5	5	5	5	6	No
Tb927.5.288b	6	Tb927_05_v5	96516	96505	12	NO	NO	21	51	34	23	23	14	28	29	27	5	5	5	4	5	5	5	5	6	No
Tb927.5.288b	7	Tb927_05_v5	96287	96258	30	NO	NO	33	50	35	52	31	31	46	38	51	5	5	5	5	6	5	5	5	5	No
Tb927.5.288b	8	Tb927_05_v5	96438	96241	198	NO	YES	129	336	181	188	78	96	253	135	178	5	5	5	7	6	5	5	5	5	No
Tb927.5.288b	9	Tb927_05_v5	96496	96209	288	NO	YES	170	435	238	261	107	123	314	184	256	16	10	8	8	11	9	6	5	13	No
Tb927.5.290	10	Tb927_05_v5	68350	68394	45	NO	NO	12	5	8	2	8	5	1	8	3	5	5	5	4	5	5	5	5	5	Yes
Tb927.5.290	12	Tb927_05_v5	68325	68444	120	NO	YES	14	5	8	2	8	5	1	8	3	5	5	5	4	5	5	5	5	5	Yes
Tb927.5.296b	1	Tb927_05_v5	120591	120620	30	NO	NO	18	11	13	4	18	15	8	13	26	27	28	17	26	12	12	68	7	23	No
Tb927.5.296b	11	Tb927_05_v5	120855	121055	201	NO	YES	40	57	47	31	56	45	103	61	142	5	5	5	4	8	5	6	5	5	No
Tb927.5.296b	14	Tb927_05_v5	121161	121238	78	NO	YES	19	14	15	12	38	25	28	21	74	5	5	5	4	5	5	5	6	5	No
Tb927.5.296b	15	Tb927_05_v5	121267	121386	120	NO	YES	25	27	14	19	25	26	32	31	50	5	5	5	4	5	5	6	5	5	No
Tb927.5.296b	16	Tb927_05_v5	121364	121402	39	NO	NO	15	14	9	8	14	11	15	16	24	5	5	5	4	5	5	6	5	5	No
Tb927.5.296b	17	Tb927_05_v5	121263	121427	165	NO	YES	32	36	14	26	27	32	47	39	71	5	5	5	4	5	5	6	5	5	No
Tb927.5.296b	2	Tb927_05_v5	120598	120624	27	NO	NO	18	9	13	3	18	13	5	11	20	23	28	16	20	11	11	68	7	21	No
Tb927.5.296b	3	Tb927_05_v5	120625	120684	60	NO	YES	23	20	14	6	22	14	5	12	9	7	13	9	5	8	7	8	5	6	No
Tb927.5.296b	4	Tb927_05_v5	120796	120807	12	NO	NO	10	5	8	2	15	11	4	10	12	5	5	6	4	6	5	5	6	6	No
Tb927.5.296b	5	Tb927_05_v5	120785	120814	30	NO	NO	18	7	12	5	25	18	16	17	38	5	5	6	4	6	5	9	7	7	No
Tb927.5.296b	6	Tb927_05_v5	120817	120828	12	NO	NO	16	9	12	5	17	10	14	14	12	5	5	5	4	5	5	11	6	5	No
Tb927.5.296b	7	Tb927_05_v5	120828	120848	21	NO	NO	17	12	12	5	18	12	15	15	20	5	5	5	4	5	5	11	6	5	No
Tb927.5.296b	9	Tb927_05_v5	120959	121006	48	NO	NO	18	21	18	9	22	14	40	26	36	5	5	5	4	5	5	6	5	5	No
Tb927.5.300	2	Tb927_05_v5	73740	73633	108	NO	NO	29	51	37	56	24	37	67	28	23	16	14	5	10	9	19	30	8	11	No
Tb927.5.3080	1	Tb927_05_v5	1018486	1018563	78	YES	NO	56	38	63	50	43	61	41	40	74	49	89	86	98	72	81	72	80	42	No
Tb927.5.3130	1	Tb927_05_v5	1032876	1032769	108	NO	NO	15	14	15	8	17	12	5	8	6	12	15	13	5	7	5	7	7	5	No
Tb927.5.3140	1	Tb927_05_v5	1034288	1034277	12	NO	NO	25	29	50	33	22	22	54	48	39	23	15	29	16	24	20	14	11	14	No
Tb927.5.3270	1	Tb927_05_v5	1083449	1083414	36	NO	NO	26	19	30	31	27	34	22	31	14	8	20	20	63	60	100	16	32	7	No
Tb927.5.3280	1	Tb927_05_v5	1087703	1087683	21	NO	NO	14	13	27	15	16	21	11	21	25	73	135	18	108	89	112	68	72	83	No
Tb927.5.3290	1	Tb927_05_v5	1094478	1094431	48	NO	NO	44	49	52	55	38	43	30	29	52	5	5	5	9	7	4	6	6	5	No
Tb927.5.3290	2	Tb927_05_v5	1094375	1094364	12	NO	NO	10	5	8	3	11	5	2	11	3	5	5	5	4	5	5	5	5	5	No
Tb927.5.3290	4	Tb927_05_v5	1094357	1094271	87	NO	NO	12	10	9	7	12	15	7	9	8	5	5	5	4	5	7	5	5	5	No
Tb927.5.3500	1	Tb927_05_v5	1155727	1155719	9	NO	NO	16	20	28	10	9	12	15	14	14	35	37	32	21	10	7	17	6	10	No
Tb927.5.3680	1	Tb927_05_v5	1212392	1212472	81	YES	NO	44	115	116	63	30	46	58	66	64	40	81	47	58	43	61	30	69	65	No
Tb927.5.3750	1	Tb927_05_v5	1224959	1225042	84	NO	NO	86	133	138	182	87	98	254	190	118	5	5	7	18	24	26	6	6	5	No
Tb927.5.3750	2	Tb927_05_v5	1225036	1225176	141	NO	YES	96	137	123	164	73	74	156	141	95	5	5	7	8	5	5	5	5	9	No
Tb927.5.3750	3	Tb927_05_v5	1225161	1225193	33	NO	NO	37	33	40	57	62	34	25	43	26	9	6	6	9	7	9	5	5	8	No
Tb927.5.3750	4	Tb927_05_v5	1225264	1225335	72	NO	NO	19	12	20	31	27	21	9	15	3	5	5	7	4	5	5	5	5	6	No
Tb927.5.3750	5	Tb927_05_v5	1225121	1225345	225	NO	NO	53	87	73	131	107	84	63	83	52	21	10	14	22	8	11	9	8	10	No
Tb927.5.3760	1	Tb927_05_v5	1227182	1227277	96	NO	NO	14	20	34	18	13	17	9	14	8	7	18	12	8	7	4	8	6	7	No
Tb927.5.3760	2	Tb927_05_v5	1227198	1227305	108	NO	NO	20	24	36	20	15	17	8	10	9	5	11	11	4	6	5	6	6	6	No
Tb927.5.380	1	Tb927_05_v5	169666	169526	141	YES	YES	30	75	74	85	55	94	34	46	49	79	145	97	308	186	346	86	97	113	No
Tb927.5.3860	1	Tb927_05_v5	1258003	1258050	48	NO	NO	18	24	23	44	31	52	8	27	18	27	36	32	109	51	56	30	31	21	No
Tb927.5.3910	1	Tb927_05_v5	1272163	1272171	9	NO	NO	14	8	12	10	12	12	3	13	8	9	20	15	28	17	19	8	6	9	No
Tb927.5.4010	1	Tb927_05_v5	1298209	1298192	18	NO	YES	14	9	9	10	14	5	10	9	7	6	5	5	6	5	5	5	6	5	No
Tb927.5.4010	10	Tb927_05_v5	1297868	1297749	120	NO	YES	25	26	14	26	30	23	31	15	8	5	5	5	4	6	5	5	5	6	No
Tb927.5.4010	13	Tb927_05_v5	1297640	1297614	27	NO	NO	14	10	9	6	18	12	9	9	7	5	7	5	5	7	5	5	5	5	No
Tb927.5.4010	14	Tb927_05_v5	1297552	1297541	12	NO	NO	12	8	12	11	14	12	15	11	7	5	5	5	6	5	7	5	5	5	No
Tb927.5.4010	15	Tb927_05_v5	1297505	1297497	9	NO	NO	13	8	13	6	10	8	8	10	4	5	5	5	5	5	5	5	5	5	No
Tb927.5.4010	16	Tb927_05_v5	1297587	1297480	108	NO	YES	19	15	18	24	35	31	33	13	12	6	5	5	7	5	10	6	5	5	No
Tb927.5.4010	17	Tb927_05_v5	1297443	1297297	147	NO	YES	17	14	10	18	30	29	8	15	13	5	5	5	5	6	5	5	5	5	No
Tb927.5.4010	18	Tb927_05_v5	1297513	1297277	237	NO	YES	20	23	17	28	36	42	26	18	18	5	5	5	6	6	8	5	5	5	No
Tb927.5.4010	19	Tb927_05_v5	1297275	1297204	72	NO	NO	12	8	9	17	16	14	17	10	13	5	5	7	15	12	17	14	15	13	No
Tb927.5.4010	2	Tb927_05_v5	1298195	1298169	27	NO	NO	14	6	8	7	13	7	10	9	5	7	5	5	6	5	5	5	6	5	No
Tb927.5.4010	20	Tb927_05_v5	1297250	1297185	66	NO	YES	12	9	9	29	23	20	26	20	26	8	8	13	99	34	41	138	35	30	No
Tb927.5.4010	3	Tb927_05_v5	1298132	1298085	48	NO	NO	12	8	12	19	14	11	9	13	6	5	5	5	4	5	5	6	6	5	No
Tb927.5.4010	8	Tb927_05_v5	1298005	1297934	72	NO	NO	18	12	12	15	24	12	13	9	8	5	5	5	4	6	5	5	5	5	No
Tb927.5.4010	9	Tb927_05_v5	1297875	1297846	30	NO	NO	15	20	12	10	14	12	13	12	6	5	5	5	4	6	5	5	5	6	No
Tb927.5.4070	1	Tb927_05_v5	1309080	1309066	15	NO	NO	12	14	23	18	20	18	14	13	20	32	54	39	24	16	36	27	13	16	No
Tb927.5.4140	1	Tb927_05_v5	1324612	1324595	18	NO	NO	17	16	17	7	12	15	12	11	8	11	11	15	9	7	12	7	6	5	No
Tb927.5.4140	2	Tb927_05_v5	1324607	1324545	63	NO	NO	32	33	21	14	19	18	21	19	10	11	11	16	9	7	13	7	6	6	No
Tb927.5.4140	3	Tb927_05_v5	1324533	1324525	9	NO	NO	13	13	15	6	12	10	10	12	3	5	5	5	4	5	5	5	5	6	No
Tb927.5.4140	6	Tb927_05_v5	1324381	1324292	90	NO	YES	21	13	23	15	16	21	12	19	11	5	5	5	4	5	5	5	6	5	No
Tb927.5.4510	1	Tb927_05_v5	1384689	1384672	18	NO	NO	33	27	43	22	18	13	39	41	21	54	36	59	26	18	9	32	21	23	No
Tb927.5.4580	1	Tb927_05_v5	1420394	1420468	75	NO	NO	15	19	12	21	29	41	35	51	113	6	5	5	30	17	26	30	35	31	No
Tb927.5.4590	1	Tb927_05_v5	1424070	1424081	12	NO	NO	12	8	10	27	30	31	6	8	4	7	7	7	178	57	54	5	6	5	Yes
Tb927.5.4590	2	Tb927_05_v5	1424062	1424172	111	NO	YES	15	11	18	64	57	54	10	12	9	7	8	7	227	103	99	6	6	5	Yes
Tb927.5.4590	3	Tb927_05_v5	1424176	1424235	60	NO	NO	15	19	14	36	29	36	19	15	17	6	5	8	10	12	10	6	5	5	Yes
Tb927.5.4590	4	Tb927_05_v5	1424172	1424300	129	NO	YES	36	29	25	88	70	76	34	29	39	17	18	16	30	23	25	9	5	13	Yes
Tb927.5.4590	5	Tb927_05_v5	1424357	1424374	18	NO	YES	13	13	15	24	23	27	13	14	13	5	5	5	13	8	20	15	7	12	Yes
Tb927.5.4590	6	Tb927_05_v5	1424367	1424444	78	YES	NO	24	23	23	75	52	56	50	29	32	6	5	5	13	8	15	15	8	11	Yes
Tb927.5.4620	1	Tb927_05_v5	1433213	1433224	12	NO	NO	10	5	8	5	10	11	1	8	3	5	5	5	10	9	9	5	5	5	No
Tb927.5.490	1	Tb927_05_v5	211531	211457	75	YES	NO	24	32	22	16	27	32	18	10	32	101	93	80	139	50	110	57	114	56	No
Tb927.5.4940	15	Tb927_05_v5	1545362	1545342	21	NO	NO	10	5	8	2	8	5	1	8	3	5	5	5	4	5	5	5	5	5	Yes
Tb927.5.4940	16	Tb927_05_v5	1545267	1544998	270	NO	NO	10	5	8	2	8	5	1	8	3	5	5	5	4	5	5	5	5	6	Yes
Tb927.5.4940	19	Tb927_05_v5	1544712	1544659	54	NO	NO	12	6	8	3	11	6	2	8	3	5	5	5	4	5	5	5	5	6	Yes
Tb927.5.4940	2	Tb927_05_v5	1546516	1546178	339	NO	YES	10	6	8	2	8	5	2	9	3	5	5	5	4	6	5	5	5	5	Yes
Tb927.5.4940	20	Tb927_05_v5	1544719	1544654	66	NO	NO	12	6	8	3	11	6	2	8	3	5	5	5	4	5	5	5	5	6	Yes
Tb927.5.4940	3	Tb927_05_v5	1546349	1546164	186	NO	YES	10	6	8	2	8	5	2	9	3	5	5	5	4	6	5	5	5	5	Yes
Tb927.5.4940	4	Tb927_05_v5	1546154	1546128	27	NO	YES	10	5	8	2	8	5	1	8	3	5	5	5	4	5	5	5	5	6	Yes
Tb927.5.4940	40	Tb927_05_v5	1543685	1543632	54	NO	NO	10	5	8	2	8	5	1	8	3	5	5	5	4	5	5	5	5	5	Yes
Tb927.5.4940	41	Tb927_05_v5	1543590	1543471	120	NO	YES	10	5	8	2	8	5	1	9	3	5	5	5	4	5	5	5	6	5	Yes
Tb927.5.4940	7	Tb927_05_v5	1546085	1545885	201	NO	YES	10	5	8	2	8	5	1	8	3	5	5	6	4	5	5	5	5	5	Yes
Tb927.5.4940	8	Tb927_05_v5	1545952	1545845	108	NO	NO	10	5	8	2	8	5	1	8	3	5	5	6	4	5	5	5	5	5	Yes
Tb927.5.5030	2	Tb927_05_v5	1574151	1574131	21	NO	NO	10	5	8	2	8	5	1	8	3	5	5	5	4	8	7	5	5	5	Yes
Tb927.5.5520	2	Tb927_05_v5	1737036	1736845	192	YES	NO	10	5	8	10	9	7	1	8	3	5	5	5	8	5	5	5	6	5	No
Tb927.5.5520	3	Tb927_05_v5	1737077	1736793	285	YES	NO	10	5	8	13	9	7	1	8	3	5	5	5	17	5	5	5	6	5	No
Tb927.5.670	1	Tb927_05_v5	295057	295104	48	YES	NO	34	26	27	27	23	20	19	22	30	44	97	67	70	20	41	52	34	26	No
Tb927.5.710	1	Tb927_05_v5	305242	305274	33	NO	NO	18	18	21	10	13	17	6	12	16	26	35	19	14	13	10	20	14	17	No
Tb927.5.710	10	Tb927_05_v5	305723	305776	54	NO	NO	15	30	28	11	11	19	18	19	15	5	5	6	4	5	5	5	5	5	No
Tb927.5.710	11	Tb927_05_v5	305871	305969	99	YES	NO	31	35	59	33	42	37	23	26	44	31	40	28	27	19	20	36	24	29	No
Tb927.5.710	2	Tb927_05_v5	305318	305332	15	NO	NO	15	15	15	11	11	19	21	14	9	5	5	5	4	5	5	9	10	9	No
Tb927.5.710	3	Tb927_05_v5	305354	305362	9	NO	YES	16	19	20	12	21	13	14	16	17	5	5	5	4	5	5	6	5	5	No
Tb927.5.710	4	Tb927_05_v5	305516	305536	21	NO	NO	17	57	30	14	19	10	10	12	13	6	5	5	4	5	5	6	6	5	No
Tb927.5.710	5	Tb927_05_v5	305470	305568	99	NO	NO	26	79	49	27	22	21	20	34	37	6	5	5	4	5	5	6	6	5	No
Tb927.5.710	6	Tb927_05_v5	305565	305603	39	NO	NO	21	36	28	13	16	15	19	15	26	6	5	5	4	5	5	5	5	5	No
Tb927.5.710	7	Tb927_05_v5	305572	305625	54	NO	NO	25	50	43	14	20	25	33	17	26	6	5	5	4	5	5	5	5	5	No
Tb927.5.710	8	Tb927_05_v5	305683	305712	30	NO	NO	20	22	20	16	11	14	11	15	7	5	5	5	4	5	6	5	5	6	No
Tb927.5.710	9	Tb927_05_v5	305622	305723	102	NO	YES	36	70	58	28	20	27	32	30	17	5	5	5	4	5	6	5	5	8	No
Tb927.5.820	1	Tb927_05_v5	338469	338486	18	NO	YES	18	9	15	22	26	18	10	14	12	16	13	9	17	24	16	43	6	7	No
Tb927.5.820	10	Tb927_05_v5	339002	339124	123	NO	NO	46	56	58	139	59	111	155	46	41	5	6	6	4	5	8	6	5	5	No
Tb927.5.820	11	Tb927_05_v5	339207	339269	63	NO	NO	96	47	48	125	85	112	134	53	52	5	5	5	4	5	5	6	5	6	No
Tb927.5.820	12	Tb927_05_v5	339200	339313	114	NO	YES	106	69	56	152	94	125	156	66	60	6	5	5	4	5	5	6	5	6	No
Tb927.5.820	16	Tb927_05_v5	339427	339444	18	NO	NO	22	14	28	42	39	27	24	20	13	6	5	5	4	5	5	5	5	5	No
Tb927.5.820	17	Tb927_05_v5	339393	339512	120	NO	YES	33	43	50	85	56	52	71	37	27	6	5	5	4	5	5	5	5	5	No
Tb927.5.820	2	Tb927_05_v5	338626	338667	42	NO	YES	19	13	17	46	36	29	33	25	28	5	5	5	5	5	5	6	5	6	No
Tb927.5.820	20	Tb927_05_v5	339557	339694	138	NO	YES	80	76	87	180	108	124	176	120	84	6	5	5	5	5	5	7	7	5	No
Tb927.5.820	21	Tb927_05_v5	339750	339965	216	NO	NO	55	69	89	45	38	56	59	42	47	13	45	16	37	15	23	11	21	9	No
Tb927.5.820	3	Tb927_05_v5	338630	338671	42	NO	YES	23	14	17	43	36	25	35	26	30	5	5	5	5	5	5	6	5	8	No
Tb927.5.820	4	Tb927_05_v5	338806	338829	24	NO	NO	37	13	28	53	59	63	45	36	38	5	5	5	5	7	5	5	5	5	No
Tb927.5.820	5	Tb927_05_v5	338550	338846	297	NO	YES	155	82	97	248	188	190	157	112	152	7	11	7	15	13	9	16	11	10	No
Tb927.5.820	6	Tb927_05_v5	338765	338938	174	NO	NO	108	64	79	181	140	142	117	102	97	5	5	5	6	7	5	5	5	5	No
Tb927.5.820	7	Tb927_05_v5	338883	338942	60	NO	NO	40	29	35	81	44	53	64	52	41	5	5	5	4	5	5	6	5	5	No
Tb927.5.820	8	Tb927_05_v5	338935	338976	42	NO	YES	41	25	51	59	40	46	81	40	34	5	5	5	4	5	5	6	5	5	No
Tb927.5.820	9	Tb927_05_v5	338992	339102	111	NO	NO	35	42	46	118	53	89	128	30	32	5	5	6	4	5	7	6	5	5	No
Tb927.5.980	1	Tb927_05_v5	382059	382151	93	YES	NO	122	179	193	111	46	68	72	110	67	200	290	191	133	132	237	55	85	72	No
Tb927.6.1300	1	Tb927_06_v4	487117	487109	9	NO	NO	10	7	8	3	8	5	1	8	3	5	5	5	7	5	5	5	5	5	No
Tb927.6.1320	1	Tb927_06_v4	491044	490934	111	YES	YES	35	46	42	102	58	60	12	12	10	16	18	17	60	39	38	9	12	14	No
Tb927.6.1340	1	Tb927_06_v4	494927	494919	9	NO	NO	16	10	12	30	20	26	1	8	3	20	27	15	78	53	64	5	5	5	No
Tb927.6.1340	2	Tb927_06_v4	494894	494814	81	YES	NO	47	102	61	168	113	113	54	55	46	16	20	21	44	40	88	37	66	43	No
Tb927.6.1350	1	Tb927_06_v4	497740	497720	21	NO	YES	11	15	12	51	26	25	5	11	4	17	16	10	64	21	49	10	10	7	No
Tb927.6.1350	10	Tb927_06_v4	497261	496962	300	NO	YES	14	18	26	92	40	39	7	10	5	6	5	5	20	17	36	5	5	5	No
Tb927.6.1350	11	Tb927_06_v4	496947	496930	18	NO	NO	13	13	9	23	18	17	2	9	4	5	5	5	10	10	14	5	5	6	No
Tb927.6.1350	12	Tb927_06_v4	497059	496919	141	NO	NO	13	16	15	59	36	36	4	11	6	6	5	5	25	22	40	5	5	6	No
Tb927.6.1350	2	Tb927_06_v4	497723	497691	33	NO	NO	11	14	12	60	21	20	3	8	3	16	17	11	62	25	46	10	7	7	No
Tb927.6.1350	20	Tb927_06_v4	496550	496398	153	YES	NO	17	14	10	58	33	59	18	19	9	8	5	5	97	44	57	20	13	19	No
Tb927.6.1350	21	Tb927_06_v4	496554	496330	225	YES	YES	19	16	11	81	48	82	18	19	9	9	5	5	116	57	79	20	13	19	No
Tb927.6.1350	3	Tb927_06_v4	497653	497555	99	NO	YES	14	9	13	83	40	49	2	8	3	8	5	5	13	5	8	5	5	5	No
Tb927.6.1350	4	Tb927_06_v4	497636	497427	210	NO	YES	17	10	15	138	57	71	3	11	8	5	5	5	10	5	9	5	5	5	No
Tb927.6.1350	7	Tb927_06_v4	497329	497282	48	NO	NO	12	6	8	28	18	12	1	8	3	5	5	5	4	5	5	5	5	5	No
Tb927.6.1350	8	Tb927_06_v4	497388	497251	138	NO	NO	13	13	13	71	33	33	1	8	7	5	5	5	4	5	5	5	5	5	No
Tb927.6.1350	9	Tb927_06_v4	497119	497087	33	NO	NO	10	6	11	10	12	9	1	8	3	5	5	5	4	5	6	5	5	5	No
Tb927.6.1360	1	Tb927_06_v4	498773	498765	9	NO	NO	13	10	10	35	30	19	1	8	3	17	35	20	97	61	60	5	5	5	No
Tb927.6.1360	2	Tb927_06_v4	498740	498663	78	YES	NO	23	44	33	97	58	77	9	17	7	10	9	23	30	16	47	9	11	12	No
Tb927.6.1380	1	Tb927_06_v4	502663	502553	111	YES	YES	35	46	39	106	70	61	10	21	7	17	15	23	61	32	50	10	12	14	No
Tb927.6.1460	1	Tb927_06_v4	516755	516732	24	NO	YES	56	103	109	78	59	64	74	81	101	24	41	16	38	29	24	11	9	11	No
[truncated: 1,029 more rows]

## Sheet: uORF RRSs
uORF ID	Gene ID	RRS	uORF Length (ATG to STOP)	3'UTR Length	Ribo CDS Read Counts	Ribo 3UTR counts	mRNA CDS Read Counts	mRNA 3UTR Read counts	Main CDS description
NCDS.Tb927.11.15665-uORF_1	NCDS.Tb927.11.15665	184.481	48	31	1194	0	466	72	hypothetical protein
NCDS.Tb927.11.7456-uORF_1	NCDS.Tb927.11.7456	bkg	12	47	32	93	2	33	hypothetical protein, conserved
NCDS.Tb927.9.13715-uORF_1	NCDS.Tb927.9.13715	NA	18	12	229	0	109	0	ADP-ribosylation factor, putative
NCDS.Tb927.9.13715-uORF_2	NCDS.Tb927.9.13715	NA	66	18	50	0	484	0	ADP-ribosylation factor, putative
NCDS.Tb927.9.13715-uORF_3	NCDS.Tb927.9.13715	bkg	120	85	1	3	641	409	ADP-ribosylation factor, putative
NCDS.Tb927.9.13715-uORF_4	NCDS.Tb927.9.13715	bkg	75	14	3	0	505	0	ADP-ribosylation factor, putative
NCDS.Tb927.9.13715-uORF_5	NCDS.Tb927.9.13715	bkg	129	102	2	744	520	1255	ADP-ribosylation factor, putative
NTCDS.Tb10.NT.107-uORF_1	NTCDS.Tb10.NT.107	354.058	18	68	323	2	52	114	hypothetical protein
NTCDS.Tb10.NT.107-uORF_10	NTCDS.Tb10.NT.107	bkg	39	48	1	2	179	36	hypothetical protein
NTCDS.Tb10.NT.107-uORF_11	NTCDS.Tb10.NT.107	bkg	63	4	10	0	237	0	hypothetical protein
NTCDS.Tb10.NT.107-uORF_12	NTCDS.Tb10.NT.107	bkg	9	7	0	0	5	0	hypothetical protein
NTCDS.Tb10.NT.107-uORF_13	NTCDS.Tb10.NT.107	bkg	24	19	0	0	64	0	hypothetical protein
NTCDS.Tb10.NT.107-uORF_14	NTCDS.Tb10.NT.107	bkg	42	55	0	1	67	58	hypothetical protein
NTCDS.Tb10.NT.107-uORF_15	NTCDS.Tb10.NT.107	bkg	132	14	6	0	380	0	hypothetical protein
NTCDS.Tb10.NT.107-uORF_16	NTCDS.Tb10.NT.107	bkg	198	2	5	0	719	0	hypothetical protein
NTCDS.Tb10.NT.107-uORF_17	NTCDS.Tb10.NT.107	bkg	12	35	0	0	11	24	hypothetical protein
NTCDS.Tb10.NT.107-uORF_18	NTCDS.Tb10.NT.107	bkg	54	2	0	0	184	0	hypothetical protein
NTCDS.Tb10.NT.107-uORF_19	NTCDS.Tb10.NT.107	bkg	81	5	0	0	225	0	hypothetical protein
NTCDS.Tb10.NT.107-uORF_2	NTCDS.Tb10.NT.107	NA	54	12	53	0	231	0	hypothetical protein
NTCDS.Tb10.NT.107-uORF_20	NTCDS.Tb10.NT.107	bkg	39	3	0	0	120	0	hypothetical protein
NTCDS.Tb10.NT.107-uORF_21	NTCDS.Tb10.NT.107	bkg	27	23	1	0	108	3	hypothetical protein
NTCDS.Tb10.NT.107-uORF_22	NTCDS.Tb10.NT.107	bkg	285	9	3	0	1130	0	hypothetical protein
NTCDS.Tb10.NT.107-uORF_23	NTCDS.Tb10.NT.107	bkg	81	40	2	68	188	95	hypothetical protein
NTCDS.Tb10.NT.107-uORF_24	NTCDS.Tb10.NT.107	bkg	60	36	3	50	141	63	hypothetical protein
NTCDS.Tb10.NT.107-uORF_3	NTCDS.Tb10.NT.107	bkg	18	2	10	0	41	0	hypothetical protein
NTCDS.Tb10.NT.107-uORF_4	NTCDS.Tb10.NT.107	bkg	78	82	4	0	198	203	hypothetical protein
NTCDS.Tb10.NT.107-uORF_5	NTCDS.Tb10.NT.107	bkg	9	41	0	0	5	57	hypothetical protein
NTCDS.Tb10.NT.107-uORF_6	NTCDS.Tb10.NT.107	bkg	39	12	0	0	185	0	hypothetical protein
NTCDS.Tb10.NT.107-uORF_7	NTCDS.Tb10.NT.107	bkg	63	8	0	0	135	0	hypothetical protein
NTCDS.Tb10.NT.107-uORF_8	NTCDS.Tb10.NT.107	bkg	189	24	4	1	851	13	hypothetical protein
NTCDS.Tb10.NT.107-uORF_9	NTCDS.Tb10.NT.107	bkg	186	71	6	3	920	116	hypothetical protein
NTCDS.Tb10.NT.87-uORF_1	NTCDS.Tb10.NT.87	8.74451	24	95	106	125	109	1124	hypothetical protein, unlikely
NTCDS.Tb11.NT.125-uORF_1	NTCDS.Tb11.NT.125	9.0719	57	28	347	1	153	4	hypothetical protein
NTCDS.Tb11.NT.125-uORF_10	NTCDS.Tb11.NT.125	9.72328	246	39	229	0	683	29	hypothetical protein
NTCDS.Tb11.NT.125-uORF_11	NTCDS.Tb11.NT.125	bkg	60	132	1	4	129	259	hypothetical protein
NTCDS.Tb11.NT.125-uORF_12	NTCDS.Tb11.NT.125	bkg	24	41	4	0	43	44	hypothetical protein
NTCDS.Tb11.NT.125-uORF_13	NTCDS.Tb11.NT.125	bkg	204	10	25	0	517	0	hypothetical protein
NTCDS.Tb11.NT.125-uORF_14	NTCDS.Tb11.NT.125	bkg	24	26	17	0	46	5	hypothetical protein
NTCDS.Tb11.NT.125-uORF_15	NTCDS.Tb11.NT.125	bkg	24	38	1	0	27	11	hypothetical protein
NTCDS.Tb11.NT.125-uORF_16	NTCDS.Tb11.NT.125	bkg	87	35	3	0	212	16	hypothetical protein
NTCDS.Tb11.NT.125-uORF_17	NTCDS.Tb11.NT.125	bkg	84	4	0	0	144	0	hypothetical protein
NTCDS.Tb11.NT.125-uORF_18	NTCDS.Tb11.NT.125	bkg	39	7	0	0	54	0	hypothetical protein
NTCDS.Tb11.NT.125-uORF_19	NTCDS.Tb11.NT.125	bkg	63	17	4	0	155	0	hypothetical protein
NTCDS.Tb11.NT.125-uORF_2	NTCDS.Tb11.NT.125	NA	30	18	55	0	42	0	hypothetical protein
NTCDS.Tb11.NT.125-uORF_20	NTCDS.Tb11.NT.125	bkg	12	32	1	0	5	28	hypothetical protein
NTCDS.Tb11.NT.125-uORF_21	NTCDS.Tb11.NT.125	bkg	90	18	5	0	218	0	hypothetical protein
NTCDS.Tb11.NT.125-uORF_22	NTCDS.Tb11.NT.125	bkg	51	7	0	0	109	0	hypothetical protein
NTCDS.Tb11.NT.125-uORF_23	NTCDS.Tb11.NT.125	bkg	39	30	2	1	70	9	hypothetical protein
NTCDS.Tb11.NT.125-uORF_24	NTCDS.Tb11.NT.125	bkg	9	244	0	1	2	528	hypothetical protein
NTCDS.Tb11.NT.125-uORF_25	NTCDS.Tb11.NT.125	bkg	30	49	0	1	45	40	hypothetical protein
NTCDS.Tb11.NT.125-uORF_26	NTCDS.Tb11.NT.125	bkg	72	3	1	0	133	0	hypothetical protein
NTCDS.Tb11.NT.125-uORF_27	NTCDS.Tb11.NT.125	bkg	90	60	0	10	224	90	hypothetical protein
NTCDS.Tb11.NT.125-uORF_28	NTCDS.Tb11.NT.125	bkg	63	4	17	0	134	0	hypothetical protein
NTCDS.Tb11.NT.125-uORF_29	NTCDS.Tb11.NT.125	bkg	120	44	13	3	298	49	hypothetical protein
NTCDS.Tb11.NT.125-uORF_3	NTCDS.Tb11.NT.125	bkg	42	9	6	0	57	0	hypothetical protein
NTCDS.Tb11.NT.125-uORF_30	NTCDS.Tb11.NT.125	bkg	27	6	3	0	44	0	hypothetical protein
NTCDS.Tb11.NT.125-uORF_31	NTCDS.Tb11.NT.125	bkg	87	2	4	0	220	0	hypothetical protein
NTCDS.Tb11.NT.125-uORF_32	NTCDS.Tb11.NT.125	bkg	54	69	1	2	184	115	hypothetical protein
NTCDS.Tb11.NT.125-uORF_33	NTCDS.Tb11.NT.125	bkg	144	17	3	0	464	0	hypothetical protein
NTCDS.Tb11.NT.125-uORF_34	NTCDS.Tb11.NT.125	bkg	60	24	13	0	67	0	hypothetical protein
NTCDS.Tb11.NT.125-uORF_35	NTCDS.Tb11.NT.125	bkg	27	16	2	0	26	0	hypothetical protein
NTCDS.Tb11.NT.125-uORF_36	NTCDS.Tb11.NT.125	bkg	93	47	8	45	125	190	hypothetical protein
NTCDS.Tb11.NT.125-uORF_4	NTCDS.Tb11.NT.125	bkg	27	11	0	0	36	0	hypothetical protein
NTCDS.Tb11.NT.125-uORF_5	NTCDS.Tb11.NT.125	bkg	93	31	10	0	226	27	hypothetical protein
NTCDS.Tb11.NT.125-uORF_6	NTCDS.Tb11.NT.125	bkg	63	2	0	0	146	0	hypothetical protein
NTCDS.Tb11.NT.125-uORF_7	NTCDS.Tb11.NT.125	bkg	12	2	0	0	12	0	hypothetical protein
NTCDS.Tb11.NT.125-uORF_8	NTCDS.Tb11.NT.125	bkg	192	166	1	229	459	414	hypothetical protein
NTCDS.Tb11.NT.125-uORF_9	NTCDS.Tb11.NT.125	bkg	54	3	0	0	140	0	hypothetical protein
NTCDS.Tb11.NT.131-uORF_1	NTCDS.Tb11.NT.131	bkg	9	5	0	0	1	0	hypothetical protein
NTCDS.Tb11.NT.131-uORF_2	NTCDS.Tb11.NT.131	bkg	60	122	22	256	63	415	hypothetical protein
NTCDS.Tb11.NT.83-uORF_1	NTCDS.Tb11.NT.83	bkg	42	80	15	11	196	210	hypothetical protein
NTCDS.Tb9.NT.98-uORF_1	NTCDS.Tb9.NT.98	0.635944	78	140	334	401	148	113	hypothetical protein
Tb05.30F7.410-uORF_1	Tb05.30F7.410	bkg	96	11	0	0	0	0	hypothetical protein
Tb05.30F7.410-uORF_2	Tb05.30F7.410	bkg	42	349	0	2	0	1	hypothetical protein
Tb05.30F7.410-uORF_3	Tb05.30F7.410	bkg	18	31	0	0	0	0	hypothetical protein
Tb05.30F7.410-uORF_4	Tb05.30F7.410	bkg	51	99	0	0	2	0	hypothetical protein
Tb05.30F7.410-uORF_5	Tb05.30F7.410	bkg	51	94	0	0	2	0	hypothetical protein
Tb05.30F7.410-uORF_6	Tb05.30F7.410	bkg	273	60	0	0	3	4	hypothetical protein
Tb05.30F7.410-uORF_7	Tb05.30F7.410	bkg	42	31	0	0	3	1	hypothetical protein
Tb927.1.1480-uORF_1	Tb927.1.1480	bkg	36	20	0	0	14	0	hypothetical protein, unlikely
Tb927.1.1570-uORF_1	Tb927.1.1570	bkg	9	29	4	0	2	4	hypothetical protein, unlikely
Tb927.1.1570-uORF_2	Tb927.1.1570	bkg	24	9	28	0	32	0	hypothetical protein, unlikely
Tb927.1.1570-uORF_3	Tb927.1.1570	bkg	9	119	2	31	3	249	hypothetical protein, unlikely
Tb927.1.1610-uORF_1	Tb927.1.1610	18.8292	15	142	138	98	35	468	hypothetical protein, conserved
Tb927.1.1880-uORF_1	Tb927.1.1880	28.8184	54	147	1412	81	173	286	hypothetical protein, conserved
Tb927.1.1890-uORF_1	Tb927.1.1890	bkg	114	95	5	22	96	61	hypothetical protein, conserved
Tb927.1.1940-uORF_1	Tb927.1.1940	56.3671	36	103	183	9	79	219	hypothetical protein, unlikely
Tb927.1.2000-uORF_1	Tb927.1.2000	bkg	15	111	7	2	6	299	hypothetical protein, unlikely
Tb927.1.2000-uORF_2	Tb927.1.2000	bkg	12	37	2	0	8	66	hypothetical protein, unlikely
Tb927.1.2000-uORF_3	Tb927.1.2000	bkg	42	28	0	0	99	9	hypothetical protein, unlikely
Tb927.1.2000-uORF_4	Tb927.1.2000	bkg	42	81	2	0	137	193	hypothetical protein, unlikely
Tb927.1.2200-uORF_1	Tb927.1.2200	bkg	129	8	9	0	409	0	hypothetical protein,zinc finger protein family member, putative (ZC3H4)
Tb927.1.2200-uORF_2	Tb927.1.2200	bkg	12	5	1	0	9	0	hypothetical protein,zinc finger protein family member, putative (ZC3H4)
Tb927.1.2200-uORF_3	Tb927.1.2200	bkg	162	83	10	23	393	117	hypothetical protein,zinc finger protein family member, putative (ZC3H4)
Tb927.1.2290-uORF_1	Tb927.1.2290	bkg	36	13	4	0	97	0	hypothetical protein, unlikely
Tb927.1.2290-uORF_2	Tb927.1.2290	bkg	9	71	0	1	10	159	hypothetical protein, unlikely
Tb927.1.2290-uORF_3	Tb927.1.2290	bkg	15	9	0	0	17	0	hypothetical protein, unlikely
Tb927.1.2290-uORF_4	Tb927.1.2290	bkg	9	10	0	0	2	0	hypothetical protein, unlikely
Tb927.1.2290-uORF_5	Tb927.1.2290	bkg	186	91	6	3	572	259	hypothetical protein, unlikely
Tb927.1.2290-uORF_6	Tb927.1.2290	bkg	57	59	2	1	110	228	hypothetical protein, unlikely
Tb927.1.2290-uORF_7	Tb927.1.2290	bkg	12	3	0	0	26	0	hypothetical protein, unlikely
Tb927.1.2420-uORF_1	Tb927.1.2420	bkg	72	150	1	0	71	123	hypothetical protein
Tb927.1.2420-uORF_10	Tb927.1.2420	bkg	48	24	0	0	53	0	hypothetical protein
Tb927.1.2420-uORF_11	Tb927.1.2420	bkg	9	26	0	0	4	1	hypothetical protein
Tb927.1.2420-uORF_12	Tb927.1.2420	bkg	18	56	0	0	9	49	hypothetical protein
Tb927.1.2420-uORF_13	Tb927.1.2420	bkg	117	187	3	6	126	150	hypothetical protein
Tb927.1.2420-uORF_14	Tb927.1.2420	bkg	309	177	9	3	300	152	hypothetical protein
Tb927.1.2420-uORF_15	Tb927.1.2420	bkg	24	157	0	3	16	132	hypothetical protein
Tb927.1.2420-uORF_16	Tb927.1.2420	bkg	42	60	11	1	65	45	hypothetical protein
Tb927.1.2420-uORF_2	Tb927.1.2420	bkg	147	86	1	0	164	48	hypothetical protein
Tb927.1.2420-uORF_3	Tb927.1.2420	bkg	189	76	1	0	205	39	hypothetical protein
Tb927.1.2420-uORF_4	Tb927.1.2420	bkg	33	64	0	0	27	52	hypothetical protein
Tb927.1.2420-uORF_5	Tb927.1.2420	bkg	306	313	7	7	450	348	hypothetical protein
Tb927.1.2420-uORF_6	Tb927.1.2420	bkg	273	204	8	4	395	225	hypothetical protein
Tb927.1.2420-uORF_7	Tb927.1.2420	bkg	300	191	9	4	428	209	hypothetical protein
Tb927.1.2420-uORF_8	Tb927.1.2420	bkg	51	201	3	1	76	259	hypothetical protein
Tb927.1.2420-uORF_9	Tb927.1.2420	bkg	15	56	1	0	13	34	hypothetical protein
Tb927.1.2610-uORF_1	Tb927.1.2610	8.85252	57	186	443	34	418	284	hypothetical protein, unlikely
Tb927.1.2640-uORF_1	Tb927.1.2640	4.06569	24	361	118	525	45	814	hypothetical protein, conserved
Tb927.1.2700-uORF_1	Tb927.1.2700	33.8747	24	344	308	203	49	1094	hypothetical protein, conserved
Tb927.1.2980-uORF_1	Tb927.1.2980	bkg	33	34	20	1	186	71	hypothetical protein, conserved
Tb927.1.2980-uORF_2	Tb927.1.2980	bkg	126	14	4	0	809	0	hypothetical protein, conserved
Tb927.1.2980-uORF_3	Tb927.1.2980	bkg	27	9	1	0	143	0	hypothetical protein, conserved
Tb927.1.2980-uORF_4	Tb927.1.2980	bkg	9	12	0	0	0	0	hypothetical protein, conserved
Tb927.1.3320-uORF_1	Tb927.1.3320	NA	27	9	64	0	32	0	leucine-rich repeat protein (LRRP), putative
Tb927.1.3320-uORF_2	Tb927.1.3320	bkg	30	11	0	0	18	0	leucine-rich repeat protein (LRRP), putative
Tb927.1.3320-uORF_3	Tb927.1.3320	bkg	81	196	43	34	126	385	leucine-rich repeat protein (LRRP), putative
Tb927.1.3320-uORF_4	Tb927.1.3320	23.0426	159	96	76	0	376	114	leucine-rich repeat protein (LRRP), putative
Tb927.1.3320-uORF_5	Tb927.1.3320	bkg	126	4	7	0	159	0	leucine-rich repeat protein (LRRP), putative
Tb927.1.3320-uORF_6	Tb927.1.3320	bkg	27	7	0	0	57	0	leucine-rich repeat protein (LRRP), putative
Tb927.1.3320-uORF_7	Tb927.1.3320	bkg	30	60	0	1	32	38	leucine-rich repeat protein (LRRP), putative
Tb927.1.3320-uORF_8	Tb927.1.3320	bkg	75	8	1	0	85	0	leucine-rich repeat protein (LRRP), putative
Tb927.1.3320-uORF_9	Tb927.1.3320	bkg	54	2	0	0	48	0	leucine-rich repeat protein (LRRP), putative
Tb927.1.3360-uORF_1	Tb927.1.3360	bkg	138	62	17	0	38	8	hypothetical protein, unlikely
Tb927.1.3360-uORF_2	Tb927.1.3360	bkg	60	6	1	0	8	0	hypothetical protein, unlikely
Tb927.1.3360-uORF_3	Tb927.1.3360	bkg	222	9	9	0	49	0	hypothetical protein, unlikely
Tb927.1.3360-uORF_4	Tb927.1.3360	bkg	42	45	4	0	9	2	hypothetical protein, unlikely
Tb927.1.3360-uORF_5	Tb927.1.3360	bkg	150	35	5	0	26	0	hypothetical protein, unlikely
Tb927.1.340-uORF_1	Tb927.1.340	bkg	60	53	0	3	4	2	hypothetical protein, unlikely
Tb927.1.3460-uORF_1	Tb927.1.3460	bkg	21	185	28	35	11	222	hypothetical protein, unlikely
Tb927.1.3460-uORF_2	Tb927.1.3460	bkg	42	9	14	0	50	0	hypothetical protein, unlikely
Tb927.1.360-uORF_1	Tb927.1.360	35.5325	33	42	1989	26	1309	608	hypothetical protein, unlikely
Tb927.1.360-uORF_2	Tb927.1.360	bkg	30	39	28	6	695	286	hypothetical protein, unlikely
Tb927.1.360-uORF_3	Tb927.1.360	NA	102	10	131	0	2579	0	hypothetical protein, unlikely
Tb927.1.3670-uORF_1	Tb927.1.3670	bkg	63	94	3	0	35	74	expression site-associated gene (ESAG) protein, putative,expression site-associated gene 8 (ESAG8) protein, putative
Tb927.1.3670-uORF_2	Tb927.1.3670	bkg	57	12	0	0	13	0	expression site-associated gene (ESAG) protein, putative,expression site-associated gene 8 (ESAG8) protein, putative
Tb927.1.3670-uORF_3	Tb927.1.3670	bkg	84	91	0	21	21	64	expression site-associated gene (ESAG) protein, putative,expression site-associated gene 8 (ESAG8) protein, putative
Tb927.1.3670-uORF_4	Tb927.1.3670	bkg	57	63	0	20	15	60	expression site-associated gene (ESAG) protein, putative,expression site-associated gene 8 (ESAG8) protein, putative
Tb927.1.3670-uORF_5	Tb927.1.3670	bkg	60	50	0	13	11	31	expression site-associated gene (ESAG) protein, putative,expression site-associated gene 8 (ESAG8) protein, putative
Tb927.1.3750-uORF_1	Tb927.1.3750	bkg	9	9	0	0	1	0	hypothetical protein, conserved
Tb927.1.3750-uORF_10	Tb927.1.3750	bkg	117	27	0	0	1	0	hypothetical protein, conserved
Tb927.1.3750-uORF_11	Tb927.1.3750	bkg	33	18	0	0	0	0	hypothetical protein, conserved
Tb927.1.3750-uORF_12	Tb927.1.3750	bkg	126	22	0	0	2	0	hypothetical protein, conserved
Tb927.1.3750-uORF_13	Tb927.1.3750	bkg	105	7	0	0	2	0	hypothetical protein, conserved
Tb927.1.3750-uORF_14	Tb927.1.3750	bkg	90	42	0	0	2	0	hypothetical protein, conserved
Tb927.1.3750-uORF_15	Tb927.1.3750	bkg	57	63	0	0	0	1	hypothetical protein, conserved
Tb927.1.3750-uORF_16	Tb927.1.3750	bkg	114	58	0	0	2	1	hypothetical protein, conserved
Tb927.1.3750-uORF_17	Tb927.1.3750	bkg	24	23	0	0	0	0	hypothetical protein, conserved
Tb927.1.3750-uORF_18	Tb927.1.3750	bkg	45	26	0	0	0	0	hypothetical protein, conserved
Tb927.1.3750-uORF_19	Tb927.1.3750	bkg	108	33	0	0	1	1	hypothetical protein, conserved
Tb927.1.3750-uORF_2	Tb927.1.3750	bkg	33	15	0	0	4	0	hypothetical protein, conserved
Tb927.1.3750-uORF_3	Tb927.1.3750	bkg	78	24	0	0	9	0	hypothetical protein, conserved
Tb927.1.3750-uORF_4	Tb927.1.3750	bkg	60	72	0	0	2	1	hypothetical protein, conserved
Tb927.1.3750-uORF_5	Tb927.1.3750	bkg	39	78	0	0	0	2	hypothetical protein, conserved
Tb927.1.3750-uORF_6	Tb927.1.3750	bkg	168	71	0	0	5	2	hypothetical protein, conserved
Tb927.1.3750-uORF_7	Tb927.1.3750	bkg	78	61	0	0	0	2	hypothetical protein, conserved
Tb927.1.3750-uORF_8	Tb927.1.3750	bkg	48	5	0	0	1	0	hypothetical protein, conserved
Tb927.1.3750-uORF_9	Tb927.1.3750	bkg	39	2	0	0	0	0	hypothetical protein, conserved
Tb927.1.380-uORF_1	Tb927.1.380	bkg	27	10	19	0	163	0	hypothetical protein, conserved
Tb927.1.380-uORF_10	Tb927.1.380	bkg	9	37	0	0	37	111	hypothetical protein, conserved
Tb927.1.380-uORF_11	Tb927.1.380	bkg	63	14	4	0	723	0	hypothetical protein, conserved
Tb927.1.380-uORF_12	Tb927.1.380	bkg	27	22	0	0	98	9	hypothetical protein, conserved
Tb927.1.380-uORF_13	Tb927.1.380	NA	171	12	50	0	1719	0	hypothetical protein, conserved
Tb927.1.380-uORF_14	Tb927.1.380	6.11394	120	49	53	0	1413	163	hypothetical protein, conserved
Tb927.1.380-uORF_15	Tb927.1.380	bkg	30	32	1	0	213	15	hypothetical protein, conserved
Tb927.1.380-uORF_16	Tb927.1.380	bkg	9	53	0	0	49	145	hypothetical protein, conserved
Tb927.1.380-uORF_17	Tb927.1.380	bkg	60	9	2	0	286	0	hypothetical protein, conserved
Tb927.1.380-uORF_18	Tb927.1.380	bkg	48	2	0	0	238	0	hypothetical protein, conserved
Tb927.1.380-uORF_19	Tb927.1.380	bkg	39	46	0	0	189	14	hypothetical protein, conserved
Tb927.1.380-uORF_2	Tb927.1.380	bkg	78	7	16	0	509	0	hypothetical protein, conserved
Tb927.1.380-uORF_20	Tb927.1.380	bkg	54	21	0	0	275	0	hypothetical protein, conserved
Tb927.1.380-uORF_21	Tb927.1.380	bkg	48	2	1	0	80	0	hypothetical protein, conserved
Tb927.1.380-uORF_22	Tb927.1.380	bkg	9	16	1	0	8	0	hypothetical protein, conserved
Tb927.1.380-uORF_23	Tb927.1.380	bkg	21	75	5	0	79	372	hypothetical protein, conserved
Tb927.1.380-uORF_24	Tb927.1.380	bkg	156	61	10	0	470	332	hypothetical protein, conserved
Tb927.1.380-uORF_25	Tb927.1.380	bkg	12	33	0	1	35	118	hypothetical protein, conserved
Tb927.1.380-uORF_3	Tb927.1.380	bkg	105	2	2	0	795	0	hypothetical protein, conserved
Tb927.1.380-uORF_4	Tb927.1.380	bkg	36	18	1	0	420	1	hypothetical protein, conserved
Tb927.1.380-uORF_5	Tb927.1.380	bkg	33	2	0	0	358	0	hypothetical protein, conserved
Tb927.1.380-uORF_6	Tb927.1.380	bkg	96	21	4	0	509	0	hypothetical protein, conserved
Tb927.1.380-uORF_7	Tb927.1.380	bkg	174	16	5	0	1287	0	hypothetical protein, conserved
Tb927.1.380-uORF_8	Tb927.1.380	1.63636	63	30	72	0	880	20	hypothetical protein, conserved
Tb927.1.380-uORF_9	Tb927.1.380	bkg	54	26	40	0	849	7	hypothetical protein, conserved
Tb927.1.3940-uORF_1	Tb927.1.3940	53.772	48	297	148	32	91	1058	hypothetical protein, conserved
Tb927.1.4030-uORF_1	Tb927.1.4030	bkg	132	22	3	0	91	0	hypothetical protein, unlikely
Tb927.1.4030-uORF_2	Tb927.1.4030	bkg	9	2	0	0	3	0	hypothetical protein, unlikely
Tb927.1.4030-uORF_3	Tb927.1.4030	bkg	111	94	11	5	166	62	hypothetical protein, unlikely
Tb927.1.4140-uORF_1	Tb927.1.4140	bkg	12	65	6	2	3	29	hypothetical protein, conserved
Tb927.1.4140-uORF_2	Tb927.1.4140	10.2366	39	135	179	71	116	471	hypothetical protein, conserved
Tb927.1.4210-uORF_1	Tb927.1.4210	bkg	36	46	14	0	113	67	hypothetical protein, unlikely
Tb927.1.4210-uORF_2	Tb927.1.4210	bkg	15	35	1	0	26	21	hypothetical protein, unlikely
Tb927.1.4400-uORF_1	Tb927.1.4400	5.38014	63	159	397	138	285	533	hypothetical protein, conserved
Tb927.1.4520-uORF_1	Tb927.1.4520	bkg	15	171	43	330	4	441	hypothetical protein, conserved
Tb927.1.4570-uORF_1	Tb927.1.4570	bkg	33	114	3	1	43	131	hypothetical protein, conserved
Tb927.1.4570-uORF_2	Tb927.1.4570	bkg	90	164	2	1	170	321	hypothetical protein, conserved
Tb927.1.4680-uORF_1	Tb927.1.4680	0.282205	138	186	53	331	261	460	hypothetical protein, conserved
Tb927.1.470-uORF_1	Tb927.1.470	bkg	96	12	16	0	469	0	hypothetical protein, conserved
Tb927.1.470-uORF_10	Tb927.1.470	bkg	9	16	2	0	3	0	hypothetical protein, conserved
Tb927.1.470-uORF_11	Tb927.1.470	bkg	21	75	0	0	2	126	hypothetical protein, conserved
Tb927.1.470-uORF_12	Tb927.1.470	bkg	156	61	0	0	163	90	hypothetical protein, conserved
Tb927.1.470-uORF_13	Tb927.1.470	bkg	12	33	0	0	6	0	hypothetical protein, conserved
Tb927.1.470-uORF_2	Tb927.1.470	bkg	57	49	9	0	320	96	hypothetical protein, conserved
Tb927.1.470-uORF_3	Tb927.1.470	bkg	30	32	0	0	65	10	hypothetical protein, conserved
Tb927.1.470-uORF_4	Tb927.1.470	bkg	9	53	0	0	9	23	hypothetical protein, conserved
Tb927.1.470-uORF_5	Tb927.1.470	bkg	60	9	0	0	173	0	hypothetical protein, conserved
Tb927.1.470-uORF_6	Tb927.1.470	bkg	48	2	0	0	154	0	hypothetical protein, conserved
Tb927.1.470-uORF_7	Tb927.1.470	bkg	39	46	0	0	136	18	hypothetical protein, conserved
Tb927.1.470-uORF_8	Tb927.1.470	bkg	54	21	0	0	239	2	hypothetical protein, conserved
Tb927.1.470-uORF_9	Tb927.1.470	bkg	48	2	0	0	107	0	hypothetical protein, conserved
Tb927.1.4830-uORF_1	Tb927.1.4830	bkg	15	129	24	326	6	524	phospholipase A1 (PLA1)
Tb927.1.4850-uORF_1	Tb927.1.4850	bkg	24	9	16	0	23	0	hypothetical protein, unlikely
Tb927.1.4850-uORF_2	Tb927.1.4850	bkg	81	101	10	32	272	303	hypothetical protein, unlikely
Tb927.1.4850-uORF_3	Tb927.1.4850	bkg	57	75	3	0	174	129	hypothetical protein, unlikely
Tb927.1.4850-uORF_4	Tb927.1.4850	bkg	72	32	0	0	245	7	hypothetical protein, unlikely
Tb927.1.4850-uORF_5	Tb927.1.4850	bkg	18	20	0	0	11	1	hypothetical protein, unlikely
Tb927.1.4850-uORF_6	Tb927.1.4850	bkg	36	48	0	0	146	30	hypothetical protein, unlikely
Tb927.1.490-uORF_1	Tb927.1.490	bkg	33	42	0	3	12	84	hypothetical protein
Tb927.1.490-uORF_2	Tb927.1.490	bkg	30	39	7	0	116	22	hypothetical protein
Tb927.1.490-uORF_3	Tb927.1.490	bkg	102	10	13	0	382	0	hypothetical protein
Tb927.1.4930-uORF_1	Tb927.1.4930	22.9679	18	119	59	20	14	109	hypothetical protein, unlikely
Tb927.1.4930-uORF_2	Tb927.1.4930	bkg	63	44	4	0	106	21	hypothetical protein, unlikely
Tb927.1.5020-uORF_1	Tb927.1.5020	NA	12	7	139	0	11	0	hypothetical protein, unlikely
Tb927.1.5020-uORF_10	Tb927.1.5020	bkg	45	2	0	0	174	0	hypothetical protein, unlikely
Tb927.1.5020-uORF_11	Tb927.1.5020	bkg	45	61	0	0	171	109	hypothetical protein, unlikely
Tb927.1.5020-uORF_12	Tb927.1.5020	bkg	36	8	0	0	103	0	hypothetical protein, unlikely
Tb927.1.5020-uORF_13	Tb927.1.5020	bkg	72	73	1	0	186	180	hypothetical protein, unlikely
Tb927.1.5020-uORF_14	Tb927.1.5020	bkg	33	50	0	1	44	36	hypothetical protein, unlikely
Tb927.1.5020-uORF_15	Tb927.1.5020	bkg	9	77	0	73	9	295	hypothetical protein, unlikely
Tb927.1.5020-uORF_16	Tb927.1.5020	7.95606	27	45	118	11	120	89	hypothetical protein, unlikely
Tb927.1.5020-uORF_17	Tb927.1.5020	bkg	66	11	22	0	235	0	hypothetical protein, unlikely
Tb927.1.5020-uORF_18	Tb927.1.5020	bkg	21	7	6	0	69	0	hypothetical protein, unlikely
Tb927.1.5020-uORF_2	Tb927.1.5020	76.5	18	148	77	22	21	459	hypothetical protein, unlikely
Tb927.1.5020-uORF_3	Tb927.1.5020	bkg	18	40	7	0	66	46	hypothetical protein, unlikely
Tb927.1.5020-uORF_4	Tb927.1.5020	bkg	9	34	0	0	8	21	hypothetical protein, unlikely
Tb927.1.5020-uORF_5	Tb927.1.5020	bkg	36	89	1	1	137	289	hypothetical protein, unlikely
Tb927.1.5020-uORF_6	Tb927.1.5020	bkg	39	6	0	0	57	0	hypothetical protein, unlikely
Tb927.1.5020-uORF_7	Tb927.1.5020	bkg	69	13	1	0	156	0	hypothetical protein, unlikely
Tb927.1.5020-uORF_8	Tb927.1.5020	bkg	165	96	1	16	405	276	hypothetical protein, unlikely
Tb927.1.5020-uORF_9	Tb927.1.5020	bkg	198	92	1	16	491	269	hypothetical protein, unlikely
Tb927.1.5050-uORF_1	Tb927.1.5050	63.356	21	111	94	10	50	337	hypothetical protein, unlikely
Tb927.1.5050-uORF_10	Tb927.1.5050	bkg	30	233	0	53	46	667	hypothetical protein, unlikely
Tb927.1.5050-uORF_11	Tb927.1.5050	bkg	78	163	5	35	166	399	hypothetical protein, unlikely
Tb927.1.5050-uORF_12	Tb927.1.5050	1.20245	30	21	49	0	163	4	hypothetical protein, unlikely
Tb927.1.5050-uORF_13	Tb927.1.5050	17.2593	72	105	87	7	265	368	hypothetical protein, unlikely
Tb927.1.5050-uORF_14	Tb927.1.5050	bkg	153	80	9	0	738	327	hypothetical protein, unlikely
Tb927.1.5050-uORF_2	Tb927.1.5050	bkg	15	30	1	0	41	22	hypothetical protein, unlikely
Tb927.1.5050-uORF_3	Tb927.1.5050	bkg	15	20	1	0	12	0	hypothetical protein, unlikely
Tb927.1.5050-uORF_4	Tb927.1.5050	bkg	81	33	6	0	281	7	hypothetical protein, unlikely
Tb927.1.5050-uORF_5	Tb927.1.5050	bkg	66	2	1	0	226	0	hypothetical protein, unlikely
Tb927.1.5050-uORF_6	Tb927.1.5050	bkg	9	5	0	0	28	0	hypothetical protein, unlikely
Tb927.1.5050-uORF_7	Tb927.1.5050	bkg	192	45	8	0	785	35	hypothetical protein, unlikely
Tb927.1.5050-uORF_8	Tb927.1.5050	bkg	87	6	2	0	188	0	hypothetical protein, unlikely
Tb927.1.5050-uORF_9	Tb927.1.5050	bkg	45	2	0	0	91	0	hypothetical protein, unlikely
Tb927.1.50-uORF_1	Tb927.1.50	bkg	12	2	1	0	0	0	hypothetical protein, unlikely
Tb927.1.50-uORF_2	Tb927.1.50	bkg	30	47	2	0	19	12	hypothetical protein, unlikely
Tb927.1.5150-uORF_1	Tb927.1.5150	bkg	39	89	0	13	27	102	hypothetical protein
Tb927.1.5150-uORF_2	Tb927.1.5150	bkg	30	67	1	10	15	77	hypothetical protein
Tb927.1.5150-uORF_3	Tb927.1.5150	bkg	33	57	14	0	38	93	hypothetical protein
Tb927.1.5150-uORF_4	Tb927.1.5150	bkg	27	280	0	2	12	457	hypothetical protein
Tb927.1.920-uORF_1	Tb927.1.920	bkg	60	74	2	0	2	0	hypothetical protein, unlikely
Tb927.1.930-uORF_1	Tb927.1.930	bkg	42	8	0	0	0	0	hypothetical protein, unlikely
Tb927.1.930-uORF_2	Tb927.1.930	bkg	111	103	0	0	1	0	hypothetical protein, unlikely
Tb927.1.930-uORF_3	Tb927.1.930	bkg	33	33	0	0	0	0	hypothetical protein, unlikely
Tb927.10.10040-uORF_1	Tb927.10.10040	130.906	30	103	59	1	64	142	hypothetical protein
Tb927.10.10100-uORF_1	Tb927.10.10100	131.599	24	97	241	8	38	166	hypothetical protein, conserved
Tb927.10.1050-uORF_1	Tb927.10.1050	59.4607	24	73	251	16	62	235	serine carboxypeptidase III precursor, putative,serine peptidase, Clan SC, Family S10 (CBP1)
Tb927.10.10850-uORF_1	Tb927.10.10850	NA	57	2	611	0	406	0	argonaute-like protein (AGO1)
Tb927.10.10850-uORF_10	Tb927.10.10850	bkg	99	85	3	0	1019	475	argonaute-like protein (AGO1)
Tb927.10.10850-uORF_11	Tb927.10.10850	bkg	72	32	0	0	582	50	argonaute-like protein (AGO1)
Tb927.10.10850-uORF_12	Tb927.10.10850	bkg	78	48	0	1	786	220	argonaute-like protein (AGO1)
Tb927.10.10850-uORF_13	Tb927.10.10850	bkg	18	188	0	97	82	275	argonaute-like protein (AGO1)
Tb927.10.10850-uORF_14	Tb927.10.10850	bkg	78	114	1	96	216	121	argonaute-like protein (AGO1)
Tb927.10.10850-uORF_2	Tb927.10.10850	bkg	27	19	37	0	106	0	argonaute-like protein (AGO1)
Tb927.10.10850-uORF_3	Tb927.10.10850	bkg	21	2	16	0	110	0	argonaute-like protein (AGO1)
Tb927.10.10850-uORF_4	Tb927.10.10850	bkg	12	151	11	90	25	1052	argonaute-like protein (AGO1)
Tb927.10.10850-uORF_5	Tb927.10.10850	175.55	51	190	80	2	391	1716	argonaute-like protein (AGO1)
Tb927.10.10850-uORF_6	Tb927.10.10850	bkg	33	16	13	0	268	0	argonaute-like protein (AGO1)
Tb927.10.10850-uORF_7	Tb927.10.10850	bkg	15	6	0	0	74	0	argonaute-like protein (AGO1)
Tb927.10.10850-uORF_8	Tb927.10.10850	bkg	24	8	1	0	149	0	argonaute-like protein (AGO1)
Tb927.10.10850-uORF_9	Tb927.10.10850	bkg	9	39	1	1	8	203	argonaute-like protein (AGO1)
Tb927.10.11110-uORF_1	Tb927.10.11110	bkg	9	171	27	31	6	368	hypothetical protein, conserved
Tb927.10.11140-uORF_1	Tb927.10.11140	129.941	60	115	548	7	585	971	hypothetical protein, conserved
Tb927.10.11140-uORF_2	Tb927.10.11140	bkg	108	91	12	2	1140	769	hypothetical protein, conserved
Tb927.10.11140-uORF_3	Tb927.10.11140	bkg	93	107	7	0	548	177	hypothetical protein, conserved
Tb927.10.11140-uORF_4	Tb927.10.11140	bkg	183	388	7	1036	602	680	hypothetical protein, conserved
Tb927.10.1150-uORF_1	Tb927.10.1150	1.54785	57	223	62	341	76	647	hypothetical protein, conserved
Tb927.10.11630-uORF_1	Tb927.10.11630	6.07858	18	156	109	263	9	132	hypothetical protein, conserved
Tb927.10.1180-uORF_1	Tb927.10.1180	bkg	15	15	38	0	31	0	hypothetical protein, conserved
Tb927.10.1180-uORF_2	Tb927.10.1180	bkg	18	7	13	0	19	0	hypothetical protein, conserved
Tb927.10.1180-uORF_3	Tb927.10.1180	bkg	9	40	0	2	9	34	hypothetical protein, conserved
Tb927.10.11830-uORF_1	Tb927.10.11830	11.4034	15	67	92	68	21	177	hypothetical protein, conserved
Tb927.10.11830-uORF_2	Tb927.10.11830	bkg	15	23	9	0	31	0	hypothetical protein, conserved
Tb927.10.11830-uORF_3	Tb927.10.11830	bkg	87	207	33	78	233	720	hypothetical protein, conserved
Tb927.10.11830-uORF_4	Tb927.10.11830	24.5811	18	99	107	37	52	442	hypothetical protein, conserved
Tb927.10.11870-uORF_1	Tb927.10.11870	22.6583	21	62	772	106	99	308	mitochondrial RNA binding protein (MRB11870)
Tb927.10.1200-uORF_1	Tb927.10.1200	bkg	45	35	27	0	84	3	hypothetical protein, conserved
Tb927.10.1200-uORF_2	Tb927.10.1200	bkg	21	97	2	18	58	184	hypothetical protein, conserved
Tb927.10.12020-uORF_1	Tb927.10.12020	16.463	48	75	364	12	234	127	hypothetical protein, conserved
Tb927.10.12090-uORF_1	Tb927.10.12090	bkg	24	95	21	3	39	189	RNA-binding protein, putative (RBP7A)
Tb927.10.12090-uORF_2	Tb927.10.12090	4.89396	63	50	123	4	2551	406	RNA-binding protein, putative (RBP7A)
Tb927.10.12090-uORF_3	Tb927.10.12090	8.85357	111	49	129	0	4036	277	RNA-binding protein, putative (RBP7A)
Tb927.10.12090-uORF_4	Tb927.10.12090	bkg	24	19	0	0	151	1	RNA-binding protein, putative (RBP7A)
Tb927.10.12090-uORF_5	Tb927.10.12090	bkg	138	74	1	1044	279	891	RNA-binding protein, putative (RBP7A)
Tb927.10.12230-uORF_1	Tb927.10.12230	14.0706	45	32	299	4	170	32	hypothetical protein, conserved
Tb927.10.12380-uORF_1	Tb927.10.12380	45.8582	87	90	233	4	691	544	chaperone protein DNAj, putative
Tb927.10.12380-uORF_2	Tb927.10.12380	7.98433	96	26	95	0	702	59	chaperone protein DNAj, putative
Tb927.10.12380-uORF_3	Tb927.10.12380	bkg	12	61	0	1	39	290	chaperone protein DNAj, putative
Tb927.10.12380-uORF_4	Tb927.10.12380	bkg	30	14	0	0	234	0	chaperone protein DNAj, putative
Tb927.10.12380-uORF_5	Tb927.10.12380	bkg	30	17	0	0	185	0	chaperone protein DNAj, putative
Tb927.10.12380-uORF_6	Tb927.10.12380	bkg	126	51	3	0	1138	29	chaperone protein DNAj, putative
Tb927.10.12380-uORF_7	Tb927.10.12380	bkg	123	116	5	4	723	85	chaperone protein DNAj, putative
Tb927.10.12470-uORF_1	Tb927.10.12470	18.7531	30	31	217	0	81	7	hypothetical protein, conserved
Tb927.10.12470-uORF_2	Tb927.10.12470	bkg	12	23	17	0	22	0	hypothetical protein, conserved
Tb927.10.12470-uORF_3	Tb927.10.12470	bkg	12	14	0	0	6	0	hypothetical protein, conserved
Tb927.10.12470-uORF_4	Tb927.10.12470	bkg	33	166	1	32	30	312	hypothetical protein, conserved
Tb927.10.12470-uORF_5	Tb927.10.12470	bkg	21	156	1	32	24	302	hypothetical protein, conserved
Tb927.10.12470-uORF_6	Tb927.10.12470	bkg	111	116	4	30	138	235	hypothetical protein, conserved
Tb927.10.1250-uORF_1	Tb927.10.1250	bkg	15	89	23	9	6	118	hypothetical protein, conserved
Tb927.10.1250-uORF_2	Tb927.10.1250	bkg	42	51	25	1	61	49	hypothetical protein, conserved
Tb927.10.12610-uORF_1	Tb927.10.12610	bkg	24	27	0	0	31	9	hypothetical protein
Tb927.10.12610-uORF_2	Tb927.10.12610	bkg	36	18	1	0	79	0	hypothetical protein
Tb927.10.12730-uORF_1	Tb927.10.12730	bkg	36	107	0	40	39	160	hypothetical protein
Tb927.10.12730-uORF_10	Tb927.10.12730	bkg	48	2	0	0	119	0	hypothetical protein
Tb927.10.12730-uORF_11	Tb927.10.12730	bkg	36	16	0	0	66	0	hypothetical protein
Tb927.10.12730-uORF_12	Tb927.10.12730	bkg	39	196	0	5	64	387	hypothetical protein
Tb927.10.12730-uORF_13	Tb927.10.12730	bkg	9	103	0	20	5	95	hypothetical protein
Tb927.10.12730-uORF_2	Tb927.10.12730	bkg	87	9	6	0	72	0	hypothetical protein
Tb927.10.12730-uORF_3	Tb927.10.12730	bkg	105	8	5	0	65	0	hypothetical protein
Tb927.10.12730-uORF_4	Tb927.10.12730	bkg	30	3	1	0	16	0	hypothetical protein
Tb927.10.12730-uORF_5	Tb927.10.12730	bkg	9	8	0	0	3	0	hypothetical protein
Tb927.10.12730-uORF_6	Tb927.10.12730	bkg	21	13	0	0	13	0	hypothetical protein
Tb927.10.12730-uORF_7	Tb927.10.12730	bkg	9	8	0	0	3	0	hypothetical protein
Tb927.10.12730-uORF_8	Tb927.10.12730	bkg	18	25	0	0	7	1	hypothetical protein
Tb927.10.12730-uORF_9	Tb927.10.12730	bkg	99	3	5	0	67	0	hypothetical protein
Tb927.10.12830-uORF_1	Tb927.10.12830	NA	24	17	179	0	97	0	acetyltransferase, putative
Tb927.10.12830-uORF_2	Tb927.10.12830	271.78	72	110	216	1	182	229	acetyltransferase, putative
Tb927.10.12880-uORF_1	Tb927.10.12880	bkg	69	70	6	7	948	648	hypothetical protein, conserved
Tb927.10.12880-uORF_2	Tb927.10.12880	bkg	18	53	0	1	71	252	hypothetical protein, conserved
Tb927.10.12880-uORF_3	Tb927.10.12880	bkg	57	49	3	1	237	217	hypothetical protein, conserved
Tb927.10.12880-uORF_4	Tb927.10.12880	bkg	102	37	7	0	1255	76	hypothetical protein, conserved
Tb927.10.12880-uORF_5	Tb927.10.12880	bkg	24	140	0	6	302	747	hypothetical protein, conserved
Tb927.10.12880-uORF_6	Tb927.10.12880	bkg	66	2	0	0	32	0	hypothetical protein, conserved
Tb927.10.12910-uORF_1	Tb927.10.12910	155.595	87	177	575	4	267	289	hypothetical protein, conserved
Tb927.10.13040-uORF_1	Tb927.10.13040	bkg	99	134	27	339	54	257	receptor-type adenylate cyclase GRESAG 4, putative,ESAG 4 (expression site-associated gene 4) protein, putative
Tb927.10.13070-uORF_1	Tb927.10.13070	NA	81	18	226	0	197	0	hypothetical protein, conserved
Tb927.10.13070-uORF_2	Tb927.10.13070	bkg	9	179	0	11	1	302	hypothetical protein, conserved
Tb927.10.13070-uORF_3	Tb927.10.13070	bkg	180	46	28	1	347	21	hypothetical protein, conserved
Tb927.10.13260-uORF_1	Tb927.10.13260	8.21635	90	208	179	57	232	607	hypothetical protein, conserved
Tb927.10.13390-uORF_1	Tb927.10.13390	NA	30	17	124	0	73	0	hypothetical protein, conserved
Tb927.10.13390-uORF_2	Tb927.10.13390	bkg	63	9	17	0	120	0	hypothetical protein, conserved
Tb927.10.13390-uORF_3	Tb927.10.13390	bkg	24	12	4	0	67	0	hypothetical protein, conserved
Tb927.10.13390-uORF_4	Tb927.10.13390	bkg	69	91	4	2	164	295	hypothetical protein, conserved
Tb927.10.13390-uORF_5	Tb927.10.13390	bkg	165	40	3	0	678	38	hypothetical protein, conserved
Tb927.10.13390-uORF_6	Tb927.10.13390	bkg	96	45	1	0	346	33	hypothetical protein, conserved
Tb927.10.13390-uORF_7	Tb927.10.13390	bkg	30	5	0	0	28	0	hypothetical protein, conserved
Tb927.10.13420-uORF_1	Tb927.10.13420	bkg	51	175	3	2	43	241	hypothetical protein
Tb927.10.13420-uORF_2	Tb927.10.13420	bkg	117	137	6	0	158	189	hypothetical protein
Tb927.10.13420-uORF_3	Tb927.10.13420	bkg	204	36	6	0	318	14	hypothetical protein
Tb927.10.13520-uORF_1	Tb927.10.13520	NA	21	18	63	0	165	0	hypothetical protein, conserved,hypothetical protein
Tb927.10.13520-uORF_2	Tb927.10.13520	NA	75	8	80	0	2304	0	hypothetical protein, conserved,hypothetical protein
Tb927.10.13520-uORF_3	Tb927.10.13520	3.73859	84	56	95	9	2750	974	hypothetical protein, conserved,hypothetical protein
Tb927.10.13520-uORF_4	Tb927.10.13520	bkg	54	19	27	0	1378	2	hypothetical protein, conserved,hypothetical protein
Tb927.10.13520-uORF_5	Tb927.10.13520	bkg	129	3	26	0	4134	0	hypothetical protein, conserved,hypothetical protein
Tb927.10.13520-uORF_6	Tb927.10.13520	bkg	63	118	6	1	2470	3102	hypothetical protein, conserved,hypothetical protein
Tb927.10.13520-uORF_7	Tb927.10.13520	bkg	84	83	7	1	3140	1995	hypothetical protein, conserved,hypothetical protein
Tb927.10.13520-uORF_8	Tb927.10.13520	bkg	15	195	0	355	4	466	hypothetical protein, conserved,hypothetical protein
Tb927.10.13660-uORF_1	Tb927.10.13660	bkg	21	51	35	6	7	47	hypothetical protein, conserved,hypothetical protein
Tb927.10.13690-uORF_1	Tb927.10.13690	NA	30	17	141	0	81	0	hypothetical protein, conserved
Tb927.10.13690-uORF_2	Tb927.10.13690	bkg	63	9	25	0	131	0	hypothetical protein, conserved
Tb927.10.13690-uORF_3	Tb927.10.13690	bkg	24	12	1	0	52	0	hypothetical protein, conserved
Tb927.10.13690-uORF_4	Tb927.10.13690	bkg	69	91	1	6	147	279	hypothetical protein, conserved
Tb927.10.13690-uORF_5	Tb927.10.13690	bkg	165	40	6	0	617	45	hypothetical protein, conserved
Tb927.10.13690-uORF_6	Tb927.10.13690	bkg	96	45	0	0	317	43	hypothetical protein, conserved
Tb927.10.13690-uORF_7	Tb927.10.13690	bkg	30	5	0	0	41	0	hypothetical protein, conserved
Tb927.10.13700-uORF_1	Tb927.10.13700	16	12	28	54	0	54	16	phosphatidic acid phosphatase alpha, putative
Tb927.10.13700-uORF_2	Tb927.10.13700	bkg	9	13	0	0	11	0	phosphatidic acid phosphatase alpha, putative
Tb927.10.13700-uORF_3	Tb927.10.13700	bkg	36	55	3	0	237	331	phosphatidic acid phosphatase alpha, putative
Tb927.10.1370-uORF_1	Tb927.10.1370	20.0911	51	225	364	113	232	1447	hypothetical protein, conserved
Tb927.10.1380-uORF_1	Tb927.10.1380	NA	75	2	121	0	242	0	serine/threonine-protein kinase, putative
Tb927.10.1380-uORF_10	Tb927.10.1380	bkg	180	66	1	0	293	16	serine/threonine-protein kinase, putative
Tb927.10.1380-uORF_11	Tb927.10.1380	bkg	42	58	7	8	20	128	serine/threonine-protein kinase, putative
Tb927.10.1380-uORF_2	Tb927.10.1380	NA	72	2	106	0	207	0	serine/threonine-protein kinase, putative
Tb927.10.1380-uORF_3	Tb927.10.1380	bkg	18	60	3	1	40	95	serine/threonine-protein kinase, putative
Tb927.10.1380-uORF_4	Tb927.10.1380	bkg	27	55	6	1	85	86	serine/threonine-protein kinase, putative
Tb927.10.1380-uORF_5	Tb927.10.1380	bkg	27	20	0	0	93	0	serine/threonine-protein kinase, putative
Tb927.10.1380-uORF_6	Tb927.10.1380	bkg	15	35	1	0	18	17	serine/threonine-protein kinase, putative
Tb927.10.1380-uORF_7	Tb927.10.1380	bkg	93	9	4	0	269	0	serine/threonine-protein kinase, putative
Tb927.10.1380-uORF_8	Tb927.10.1380	bkg	87	2	0	0	250	0	serine/threonine-protein kinase, putative
Tb927.10.1380-uORF_9	Tb927.10.1380	bkg	21	3	0	0	7	0	serine/threonine-protein kinase, putative
Tb927.10.13920-uORF_1	Tb927.10.13920	bkg	9	112	0	115	0	700	hypothetical protein, conserved
Tb927.10.13920-uORF_2	Tb927.10.13920	bkg	36	30	18	2	345	30	hypothetical protein, conserved
Tb927.10.13920-uORF_3	Tb927.10.13920	bkg	57	43	32	0	452	40	hypothetical protein, conserved
Tb927.10.13920-uORF_4	Tb927.10.13920	bkg	72	74	4	1	382	500	hypothetical protein, conserved
Tb927.10.13920-uORF_5	Tb927.10.13920	bkg	207	389	9	72	1772	2738	hypothetical protein, conserved
Tb927.10.13920-uORF_6	Tb927.10.13920	bkg	69	337	0	71	531	2317	hypothetical protein, conserved
Tb927.10.13920-uORF_7	Tb927.10.13920	bkg	42	2	0	0	150	0	hypothetical protein, conserved
Tb927.10.13920-uORF_8	Tb927.10.13920	bkg	96	48	12	44	308	179	hypothetical protein, conserved
Tb927.10.13920-uORF_9	Tb927.10.13920	bkg	78	41	12	22	261	100	hypothetical protein, conserved
Tb927.10.13940-uORF_1	Tb927.10.13940	NA	186	16	351	0	778	0	hypothetical protein, unlikely
Tb927.10.13940-uORF_2	Tb927.10.13940	NA	189	13	120	0	852	0	hypothetical protein, unlikely
Tb927.10.13940-uORF_3	Tb927.10.13940	bkg	186	10	35	0	873	0	hypothetical protein, unlikely
Tb927.10.13940-uORF_4	Tb927.10.13940	bkg	84	40	10	1	279	54	hypothetical protein, unlikely
Tb927.10.13990-uORF_1	Tb927.10.13990	3.39782	42	56	73	22	125	128	hypothetical protein, conserved
Tb927.10.14100-uORF_1	Tb927.10.14100	bkg	18	73	10	2	31	141	hypothetical protein, conserved
Tb927.10.14100-uORF_2	Tb927.10.14100	100	57	56	150	0	153	102	hypothetical protein, conserved
Tb927.10.14100-uORF_3	Tb927.10.14100	bkg	24	10	1	0	18	0	hypothetical protein, conserved
Tb927.10.14100-uORF_4	Tb927.10.14100	bkg	57	2	5	0	61	0	hypothetical protein, conserved
Tb927.10.14100-uORF_5	Tb927.10.14100	bkg	24	242	7	14	44	883	hypothetical protein, conserved
Tb927.10.14100-uORF_6	Tb927.10.14100	bkg	102	232	10	14	217	840	hypothetical protein, conserved
Tb927.10.14100-uORF_7	Tb927.10.14100	bkg	135	51	29	0	475	85	hypothetical protein, conserved
Tb927.10.14100-uORF_8	Tb927.10.14100	bkg	102	2	0	0	350	0	hypothetical protein, conserved
Tb927.10.1410-uORF_1	Tb927.10.1410	0.451339	81	94	49	107	416	410	hypothetical protein, conserved
Tb927.10.1410-uORF_2	Tb927.10.1410	NA	132	5	140	0	703	0	hypothetical protein, conserved
Tb927.10.1410-uORF_3	Tb927.10.1410	44.2421	252	78	235	0	1227	231	hypothetical protein, conserved
Tb927.10.1410-uORF_4	Tb927.10.1410	bkg	60	2	0	0	62	0	hypothetical protein, conserved
Tb927.10.1410-uORF_5	Tb927.10.1410	0.171558	138	102	85	394	586	466	hypothetical protein, conserved
Tb927.10.14250-uORF_1	Tb927.10.14250	33.7661	33	98	365	28	144	373	hypothetical protein, conserved
Tb927.10.14610-uORF_1	Tb927.10.14610	2.36806	63	70	793	219	289	189	leucine-rich repeat protein (LRRP), putative
Tb927.10.14610-uORF_2	Tb927.10.14610	NA	156	12	1512	0	737	0	leucine-rich repeat protein (LRRP), putative
Tb927.10.14610-uORF_3	Tb927.10.14610	bkg	24	31	1	0	59	11	leucine-rich repeat protein (LRRP), putative
Tb927.10.14610-uORF_4	Tb927.10.14610	bkg	30	15	6	0	76	0	leucine-rich repeat protein (LRRP), putative
Tb927.10.14610-uORF_5	Tb927.10.14610	bkg	111	2	19	0	345	0	leucine-rich repeat protein (LRRP), putative
Tb927.10.14610-uORF_6	Tb927.10.14610	bkg	54	6	0	0	84	0	leucine-rich repeat protein (LRRP), putative
Tb927.10.14610-uORF_7	Tb927.10.14610	bkg	24	11	0	0	12	0	leucine-rich repeat protein (LRRP), putative
Tb927.10.14610-uORF_8	Tb927.10.14610	bkg	93	40	9	0	17	6	leucine-rich repeat protein (LRRP), putative
Tb927.10.14630-uORF_1	Tb927.10.14630	NA	9	17	48	0	21	0	fibrillarin, putative
Tb927.10.1480-uORF_1	Tb927.10.1480	bkg	90	52	9	0	199	18	hypothetical protein
Tb927.10.1480-uORF_10	Tb927.10.1480	bkg	69	8	6	0	112	0	hypothetical protein
Tb927.10.1480-uORF_11	Tb927.10.1480	bkg	129	91	10	4	250	275	hypothetical protein
Tb927.10.1480-uORF_12	Tb927.10.1480	bkg	18	129	0	70	44	202	hypothetical protein
Tb927.10.1480-uORF_13	Tb927.10.1480	bkg	24	119	1	70	48	167	hypothetical protein
Tb927.10.1480-uORF_14	Tb927.10.1480	NA	144	7	71	0	291	0	hypothetical protein
Tb927.10.1480-uORF_15	Tb927.10.1480	bkg	12	61	0	3	8	107	hypothetical protein
Tb927.10.1480-uORF_16	Tb927.10.1480	bkg	57	68	7	2	85	84	hypothetical protein
Tb927.10.1480-uORF_17	Tb927.10.1480	bkg	54	18	1	0	91	0	hypothetical protein
Tb927.10.1480-uORF_18	Tb927.10.1480	bkg	30	3	0	0	22	0	hypothetical protein
Tb927.10.1480-uORF_19	Tb927.10.1480	bkg	12	3	0	0	13	0	hypothetical protein
Tb927.10.1480-uORF_2	Tb927.10.1480	bkg	54	114	39	52	185	118	hypothetical protein
Tb927.10.1480-uORF_20	Tb927.10.1480	NA	12	3	64	0	47	0	hypothetical protein
Tb927.10.1480-uORF_21	Tb927.10.1480	22.4099	12	81	67	11	53	195	hypothetical protein
Tb927.10.1480-uORF_22	Tb927.10.1480	1.11227	90	224	184	1727	389	4061	hypothetical protein
Tb927.10.1480-uORF_23	Tb927.10.1480	bkg	9	219	0	1720	4	4046	hypothetical protein
Tb927.10.1480-uORF_24	Tb927.10.1480	4.36464	243	67	1837	10	4293	102	hypothetical protein
Tb927.10.1480-uORF_25	Tb927.10.1480	bkg	72	175	1	134	213	349	hypothetical protein
Tb927.10.1480-uORF_26	Tb927.10.1480	3.63636	96	83	126	7	297	60	hypothetical protein
Tb927.10.1480-uORF_27	Tb927.10.1480	bkg	12	134	0	7	7	149	hypothetical protein
Tb927.10.1480-uORF_28	Tb927.10.1480	bkg	9	4	0	0	0	0	hypothetical protein
Tb927.10.1480-uORF_29	Tb927.10.1480	bkg	9	29	0	0	1	8	hypothetical protein
Tb927.10.1480-uORF_3	Tb927.10.1480	bkg	105	5	0	0	189	0	hypothetical protein
Tb927.10.1480-uORF_30	Tb927.10.1480	bkg	72	2	4	0	94	0	hypothetical protein
Tb927.10.1480-uORF_31	Tb927.10.1480	bkg	45	69	24	1	80	59	hypothetical protein
Tb927.10.1480-uORF_32	Tb927.10.1480	bkg	105	44	27	1	263	36	hypothetical protein
Tb927.10.1480-uORF_33	Tb927.10.1480	bkg	24	16	0	0	12	0	hypothetical protein
Tb927.10.1480-uORF_34	Tb927.10.1480	bkg	21	24	0	0	23	2	hypothetical protein
Tb927.10.1480-uORF_35	Tb927.10.1480	bkg	9	16	0	0	2	0	hypothetical protein
Tb927.10.1480-uORF_36	Tb927.10.1480	bkg	9	6	0	0	8	0	hypothetical protein
Tb927.10.1480-uORF_37	Tb927.10.1480	bkg	12	51	0	72	6	173	hypothetical protein
Tb927.10.1480-uORF_38	Tb927.10.1480	bkg	27	28	0	13	36	75	hypothetical protein
Tb927.10.1480-uORF_39	Tb927.10.1480	bkg	84	54	22	1	208	39	hypothetical protein
Tb927.10.1480-uORF_4	Tb927.10.1480	6.26667	84	66	47	3	160	64	hypothetical protein
Tb927.10.1480-uORF_5	Tb927.10.1480	bkg	312	29	23	0	1042	6	hypothetical protein
Tb927.10.1480-uORF_6	Tb927.10.1480	bkg	222	10	15	0	825	0	hypothetical protein
Tb927.10.1480-uORF_7	Tb927.10.1480	bkg	45	4	16	0	122	0	hypothetical protein
Tb927.10.1480-uORF_8	Tb927.10.1480	bkg	9	24	0	0	7	3	hypothetical protein
Tb927.10.1480-uORF_9	Tb927.10.1480	bkg	9	19	0	0	5	1	hypothetical protein
Tb927.10.15300-uORF_1	Tb927.10.15300	bkg	9	649	10	358	2	1562	protein kinase, putative
Tb927.10.15370-uORF_1	Tb927.10.15370	bkg	42	264	5	762	77	1070	RNA-binding protein RPC40, putative,DNA-directed RNA polymerase, alpha subunit, putative (RPC40)
Tb927.10.15510-uORF_1	Tb927.10.15510	88.223	36	204	480	42	164	1266	hypothetical protein, conserved
Tb927.10.15580-uORF_1	Tb927.10.15580	bkg	24	20	3	0	34	0	dynein light chain, putative
Tb927.10.15580-uORF_2	Tb927.10.15580	bkg	75	3	20	0	102	0	dynein light chain, putative
Tb927.10.15580-uORF_3	Tb927.10.15580	bkg	63	33	1	0	229	32	dynein light chain, putative
Tb927.10.15620-uORF_1	Tb927.10.15620	2.16	72	26	54	0	100	4	hypothetical protein
Tb927.10.15620-uORF_2	Tb927.10.15620	bkg	39	195	1	16	77	350	hypothetical protein
Tb927.10.15620-uORF_3	Tb927.10.15620	NA	297	13	81	0	583	0	hypothetical protein
Tb927.10.15620-uORF_4	Tb927.10.15620	bkg	63	108	5	16	53	84	hypothetical protein
Tb927.10.15670-uORF_1	Tb927.10.15670	bkg	18	44	4	2	9	26	hypothetical protein, conserved
Tb927.10.15670-uORF_2	Tb927.10.15670	bkg	87	104	12	225	155	419	hypothetical protein, conserved
Tb927.10.15790-uORF_1	Tb927.10.15790	1.98288	84	67	249	77	349	214	hypothetical protein, conserved
Tb927.10.15970-uORF_1	Tb927.10.15970	bkg	9	44	0	7	2	17	class 3 lipase, putative,triacylglycerol lipase, putative
Tb927.10.16130-uORF_1	Tb927.10.16130	bkg	48	20	1	0	373	2	hypothetical protein, unlikely
Tb927.10.16130-uORF_2	Tb927.10.16130	bkg	42	167	0	84	304	1081	hypothetical protein, unlikely
Tb927.10.16130-uORF_3	Tb927.10.16130	bkg	120	114	0	84	762	825	hypothetical protein, unlikely
Tb927.10.16130-uORF_4	Tb927.10.16130	bkg	18	48	0	0	112	233	hypothetical protein, unlikely
Tb927.10.16180-uORF_1	Tb927.10.16180	8.93617	30	34	63	3	94	40	hypothetical protein, conserved
Tb927.10.16180-uORF_2	Tb927.10.16180	bkg	24	35	9	4	40	31	hypothetical protein, conserved
Tb927.10.16180-uORF_3	Tb927.10.16180	bkg	51	28	20	2	144	6	hypothetical protein, conserved
Tb927.10.16180-uORF_4	Tb927.10.16180	bkg	24	30	15	4	26	24	hypothetical protein, conserved
Tb927.10.16180-uORF_5	Tb927.10.16180	bkg	12	9	1	0	4	0	hypothetical protein, conserved
Tb927.10.16370-uORF_1	Tb927.10.16370	bkg	12	14	0	0	0	0	Variant Surface Glycoprotein, putative
Tb927.10.16370-uORF_2	Tb927.10.16370	bkg	21	101	0	1	0	0	Variant Surface Glycoprotein, putative
Tb927.10.16370-uORF_3	Tb927.10.16370	bkg	312	98	1	0	0	0	Variant Surface Glycoprotein, putative
Tb927.10.1640-uORF_1	Tb927.10.1640	bkg	57	31	23	0	117	6	hypothetical protein
Tb927.10.1780-uORF_1	Tb927.10.1780	1.20478	51	68	190	130	148	122	hypothetical protein
Tb927.10.1780-uORF_10	Tb927.10.1780	bkg	9	17	0	0	5	0	hypothetical protein
Tb927.10.1780-uORF_11	Tb927.10.1780	bkg	66	6	0	0	262	0	hypothetical protein
Tb927.10.1780-uORF_2	Tb927.10.1780	bkg	102	152	8	18	332	417	hypothetical protein
Tb927.10.1780-uORF_3	Tb927.10.1780	bkg	30	41	0	1	42	45	hypothetical protein
Tb927.10.1780-uORF_4	Tb927.10.1780	bkg	51	26	5	0	160	0	hypothetical protein
Tb927.10.1780-uORF_5	Tb927.10.1780	bkg	42	10	0	0	91	0	hypothetical protein
Tb927.10.1780-uORF_6	Tb927.10.1780	bkg	9	8	0	0	6	0	hypothetical protein
Tb927.10.1780-uORF_7	Tb927.10.1780	bkg	42	70	1	0	99	143	hypothetical protein
Tb927.10.1780-uORF_8	Tb927.10.1780	bkg	63	66	1	0	154	136	hypothetical protein
Tb927.10.1780-uORF_9	Tb927.10.1780	bkg	15	189	0	3	2	781	hypothetical protein
Tb927.10.1990-uORF_1	Tb927.10.1990	7.54057	54	86	1182	204	282	367	major vault protein, putative (MVP)
Tb927.10.2060-uORF_1	Tb927.10.2060	bkg	114	81	4	10	70	36	hypothetical protein, conserved
Tb927.10.2750-uORF_1	Tb927.10.2750	42.1667	12	24	46	0	24	22	deoxyhypusine synthase, putative
Tb927.10.2750-uORF_2	Tb927.10.2750	2.76379	132	424	116	75	1760	3145	deoxyhypusine synthase, putative
Tb927.10.2830-uORF_1	Tb927.10.2830	253.56	9	100	418	20	53	643	hypothetical protein, conserved
Tb927.10.2830-uORF_2	Tb927.10.2830	1419.62	21	92	758	3	97	545	hypothetical protein, conserved
Tb927.10.2870-uORF_1	Tb927.10.2870	239.908	18	86	184	4	65	339	hypothetical protein, conserved
Tb927.10.2870-uORF_2	Tb927.10.2870	bkg	54	10	10	0	341	0	hypothetical protein, conserved
Tb927.10.2870-uORF_3	Tb927.10.2870	bkg	180	25	3	1	700	5	hypothetical protein, conserved
Tb927.10.2870-uORF_4	Tb927.10.2870	bkg	21	31	0	0	34	15	hypothetical protein, conserved
Tb927.10.2870-uORF_5	Tb927.10.2870	bkg	207	31	3	0	739	3	hypothetical protein, conserved
Tb927.10.2870-uORF_6	Tb927.10.2870	bkg	126	178	3	185	110	287	hypothetical protein, conserved
Tb927.10.2870-uORF_7	Tb927.10.2870	bkg	129	143	13	169	112	246	hypothetical protein, conserved
Tb927.10.2910-uORF_1	Tb927.10.2910	25.3838	45	189	125	24	95	463	splicing factor PTSR1 interacting protein (TSR1IP)
Tb927.10.2910-uORF_2	Tb927.10.2910	0.918478	75	77	52	92	56	91	splicing factor PTSR1 interacting protein (TSR1IP)
Tb927.10.2920-uORF_1	Tb927.10.2920	24.9412	18	91	53	17	9	72	hypothetical protein, conserved
Tb927.10.2940-uORF_1	Tb927.10.2940	NA	36	2	400	0	142	0	hypothetical protein, conserved
Tb927.10.2940-uORF_10	Tb927.10.2940	bkg	159	2	5	0	905	0	hypothetical protein, conserved
Tb927.10.2940-uORF_11	Tb927.10.2940	bkg	87	61	5	0	356	153	hypothetical protein, conserved
Tb927.10.2940-uORF_12	Tb927.10.2940	bkg	36	172	0	1	99	460	hypothetical protein, conserved
Tb927.10.2940-uORF_13	Tb927.10.2940	bkg	333	117	9	1	1175	274	hypothetical protein, conserved
Tb927.10.2940-uORF_14	Tb927.10.2940	bkg	12	13	1	0	23	0	hypothetical protein, conserved
Tb927.10.2940-uORF_15	Tb927.10.2940	2.18045	165	29	58	0	798	30	hypothetical protein, conserved
Tb927.10.2940-uORF_16	Tb927.10.2940	bkg	63	20	0	0	262	0	hypothetical protein, conserved
Tb927.10.2940-uORF_17	Tb927.10.2940	bkg	42	4	0	0	18	0	hypothetical protein, conserved
Tb927.10.2940-uORF_18	Tb927.10.2940	bkg	75	193	0	998	59	1008	hypothetical protein, conserved
Tb927.10.2940-uORF_19	Tb927.10.2940	0.499463	87	141	189	779	307	632	hypothetical protein, conserved
Tb927.10.2940-uORF_2	Tb927.10.2940	35.8792	111	40	109	0	240	79	hypothetical protein, conserved
Tb927.10.2940-uORF_3	Tb927.10.2940	bkg	30	14	0	0	106	0	hypothetical protein, conserved
Tb927.10.2940-uORF_4	Tb927.10.2940	bkg	141	11	4	0	553	0	hypothetical protein, conserved
Tb927.10.2940-uORF_5	Tb927.10.2940	bkg	30	80	0	0	85	337	hypothetical protein, conserved
Tb927.10.2940-uORF_6	Tb927.10.2940	bkg	27	72	0	0	93	291	hypothetical protein, conserved
Tb927.10.2940-uORF_7	Tb927.10.2940	bkg	171	9	1	0	830	0	hypothetical protein, conserved
Tb927.10.2940-uORF_8	Tb927.10.2940	bkg	12	11	0	0	22	0	hypothetical protein, conserved
Tb927.10.2940-uORF_9	Tb927.10.2940	bkg	171	2	4	0	1032	0	hypothetical protein, conserved
Tb927.10.330-uORF_1	Tb927.10.330	bkg	9	148	0	56	1	156	hypothetical protein, conserved
Tb927.10.330-uORF_2	Tb927.10.330	bkg	96	69	1	56	78	103	hypothetical protein, conserved
Tb927.10.3410-uORF_1	Tb927.10.3410	bkg	36	67	6	1	11	24	hypothetical protein
Tb927.10.3490-uORF_1	Tb927.10.3490	0.434678	93	322	81	1351	220	1595	kinetoplastid-specific dual specificity phosphatase, putative
Tb927.10.3630-uORF_1	Tb927.10.3630	4.93431	72	21	169	0	274	8	hypothetical protein, conserved
Tb927.10.3630-uORF_2	Tb927.10.3630	NA	198	2	685	0	768	0	hypothetical protein, conserved
Tb927.10.3980-uORF_1	Tb927.10.3980	bkg	54	141	5	5	345	768	hypothetical protein
Tb927.10.3980-uORF_2	Tb927.10.3980	bkg	12	29	0	7	53	64	hypothetical protein
Tb927.10.3980-uORF_3	Tb927.10.3980	bkg	36	178	2	86	277	1216	hypothetical protein
Tb927.10.3980-uORF_4	Tb927.10.3980	bkg	9	60	0	2	11	238	hypothetical protein
Tb927.10.3980-uORF_5	Tb927.10.3980	bkg	30	71	1	1	136	604	hypothetical protein
Tb927.10.3980-uORF_6	Tb927.10.3980	bkg	138	120	18	19	1242	1348	hypothetical protein
Tb927.10.4090-uORF_1	Tb927.10.4090	36.2383	24	141	778	353	52	855	hypothetical protein, conserved
Tb927.10.4150-uORF_1	Tb927.10.4150	225.985	27	53	726	2	204	127	hypothetical protein, unlikely
Tb927.10.4150-uORF_2	Tb927.10.4150	bkg	24	14	0	0	53	0	hypothetical protein, unlikely
Tb927.10.4150-uORF_3	Tb927.10.4150	bkg	21	67	1	0	48	168	hypothetical protein, unlikely
Tb927.10.4150-uORF_4	Tb927.10.4150	bkg	33	76	10	1	196	437	hypothetical protein, unlikely
Tb927.10.4150-uORF_5	Tb927.10.4150	bkg	69	89	4	0	382	672	hypothetical protein, unlikely
Tb927.10.4770-uORF_1	Tb927.10.4770	100.814	18	185	1180	221	59	1114	phosphatidylinositol-4-phosphate 5-kinase, putative
Tb927.10.5160-uORF_1	Tb927.10.5160	3.00633	51	53	50	0	316	19	hypothetical protein
Tb927.10.5160-uORF_2	Tb927.10.5160	bkg	15	49	0	0	6	15	hypothetical protein
Tb927.10.5160-uORF_3	Tb927.10.5160	bkg	132	20	16	0	79	0	hypothetical protein
Tb927.10.5160-uORF_4	Tb927.10.5160	bkg	75	12	6	0	39	0	hypothetical protein
Tb927.10.5290-uORF_1	Tb927.10.5290	NA	42	3	564	0	239	0	HIRA-interacting protein 5, putative
Tb927.10.5320-uORF_1	Tb927.10.5320	169.303	33	165	755	42	55	518	RNA editing endoribonuclease (KREN3)
Tb927.10.5530-uORF_1	Tb927.10.5530	11.1629	42	365	468	289	150	1034	hypothetical protein, conserved
Tb927.10.5760-uORF_1	Tb927.10.5760	3.38821	18	108	218	349	66	358	adenylate kinase, putative
Tb927.10.580-uORF_1	Tb927.10.580	bkg	9	74	0	3	2	81	hypothetical protein, conserved
Tb927.10.5830-uORF_1	Tb927.10.5830	4.97409	33	108	416	193	195	450	hypothetical protein, conserved
Tb927.10.5970-uORF_1	Tb927.10.5970	bkg	9	58	5	0	7	137	predicted zinc finger protein
Tb927.10.5970-uORF_2	Tb927.10.5970	bkg	81	174	0	21	287	778	predicted zinc finger protein
Tb927.10.5970-uORF_3	Tb927.10.5970	bkg	87	24	3	0	366	6	predicted zinc finger protein
Tb927.10.5970-uORF_4	Tb927.10.5970	bkg	105	9	0	0	383	0	predicted zinc finger protein
Tb927.10.5970-uORF_5	Tb927.10.5970	bkg	57	2	0	0	115	0	predicted zinc finger protein
Tb927.10.5970-uORF_6	Tb927.10.5970	bkg	33	136	0	6	54	118	predicted zinc finger protein
Tb927.10.5970-uORF_7	Tb927.10.5970	bkg	102	90	0	2	182	33	predicted zinc finger protein
Tb927.10.6060-uORF_1	Tb927.10.6060	bkg	12	37	2	7	7	31	universal minicircle sequence binding protein (UMSBP), putative,DNA-binding protein HEXBP, putative,zinc finger protein
Tb927.10.6060-uORF_2	Tb927.10.6060	NA	108	2	109	0	347	0	universal minicircle sequence binding protein (UMSBP), putative,DNA-binding protein HEXBP, putative,zinc finger protein
Tb927.10.6060-uORF_3	Tb927.10.6060	bkg	48	13	2	0	110	0	universal minicircle sequence binding protein (UMSBP), putative,DNA-binding protein HEXBP, putative,zinc finger protein
Tb927.10.6060-uORF_4	Tb927.10.6060	bkg	57	54	0	1	160	84	universal minicircle sequence binding protein (UMSBP), putative,DNA-binding protein HEXBP, putative,zinc finger protein
Tb927.10.6060-uORF_5	Tb927.10.6060	bkg	15	192	0	455	17	881	universal minicircle sequence binding protein (UMSBP), putative,DNA-binding protein HEXBP, putative,zinc finger protein
Tb927.10.6060-uORF_6	Tb927.10.6060	bkg	105	181	2	455	283	875	universal minicircle sequence binding protein (UMSBP), putative,DNA-binding protein HEXBP, putative,zinc finger protein
Tb927.10.6150-uORF_1	Tb927.10.6150	23.1481	15	299	50	54	11	275	neurobeachin/beige protein, putative
Tb927.10.6170-uORF_1	Tb927.10.6170	bkg	30	117	0	24	2	175	hypothetical protein, conserved
Tb927.10.6170-uORF_2	Tb927.10.6170	bkg	21	106	2	23	6	155	hypothetical protein, conserved
Tb927.10.6210-uORF_1	Tb927.10.6210	20.7953	45	91	355	34	120	239	hypothetical protein, conserved
Tb927.10.6390-uORF_1	Tb927.10.6390	61.4541	81	109	1335	20	605	557	hypothetical protein, conserved
Tb927.10.6390-uORF_10	Tb927.10.6390	bkg	48	92	10	0	218	394	hypothetical protein, conserved
Tb927.10.6390-uORF_11	Tb927.10.6390	bkg	21	75	1	0	76	302	hypothetical protein, conserved
Tb927.10.6390-uORF_12	Tb927.10.6390	bkg	123	10	12	0	687	0	hypothetical protein, conserved
Tb927.10.6390-uORF_13	Tb927.10.6390	bkg	51	65	3	0	312	355	hypothetical protein, conserved
Tb927.10.6390-uORF_14	Tb927.10.6390	bkg	72	132	1	6	371	630	hypothetical protein, conserved
Tb927.10.6390-uORF_15	Tb927.10.6390	bkg	27	109	0	6	105	455	hypothetical protein, conserved
Tb927.10.6390-uORF_16	Tb927.10.6390	NA	27	13	61	0	117	0	hypothetical protein, conserved
Tb927.10.6390-uORF_17	Tb927.10.6390	bkg	12	33	0	1	29	73	hypothetical protein, conserved
Tb927.10.6390-uORF_18	Tb927.10.6390	bkg	66	60	5	1	460	77	hypothetical protein, conserved
Tb927.10.6390-uORF_19	Tb927.10.6390	bkg	18	206	0	225	15	1220	hypothetical protein, conserved
Tb927.10.6390-uORF_2	Tb927.10.6390	bkg	111	2	33	0	666	0	hypothetical protein, conserved
Tb927.10.6390-uORF_3	Tb927.10.6390	bkg	9	28	0	0	11	13	hypothetical protein, conserved
Tb927.10.6390-uORF_4	Tb927.10.6390	bkg	72	40	3	1	444	95	hypothetical protein, conserved
Tb927.10.6390-uORF_5	Tb927.10.6390	bkg	123	52	5	0	887	78	hypothetical protein, conserved
Tb927.10.6390-uORF_6	Tb927.10.6390	bkg	30	81	2	9	107	244	hypothetical protein, conserved
Tb927.10.6390-uORF_7	Tb927.10.6390	bkg	117	47	4	4	491	128	hypothetical protein, conserved
Tb927.10.6390-uORF_8	Tb927.10.6390	bkg	93	10	9	0	385	0	hypothetical protein, conserved
Tb927.10.6390-uORF_9	Tb927.10.6390	bkg	24	22	1	0	101	1	hypothetical protein, conserved
Tb927.10.6430-uORF_1	Tb927.10.6430	bkg	69	21	6	0	5	0	hypothetical protein
Tb927.10.6430-uORF_2	Tb927.10.6430	bkg	9	16	0	0	0	0	hypothetical protein
Tb927.10.6470-uORF_1	Tb927.10.6470	134.578	15	49	495	32	10	87	hypothetical protein
Tb927.10.6470-uORF_10	Tb927.10.6470	bkg	33	14	0	0	54	0	hypothetical protein
Tb927.10.6470-uORF_11	Tb927.10.6470	bkg	72	25	0	0	184	3	hypothetical protein
Tb927.10.6470-uORF_12	Tb927.10.6470	bkg	39	15	0	0	117	0	hypothetical protein
Tb927.10.6470-uORF_13	Tb927.10.6470	bkg	15	89	0	2	13	198	hypothetical protein
Tb927.10.6470-uORF_14	Tb927.10.6470	bkg	252	85	2	2	750	191	hypothetical protein
Tb927.10.6470-uORF_15	Tb927.10.6470	bkg	9	159	1	1	7	484	hypothetical protein
Tb927.10.6470-uORF_16	Tb927.10.6470	bkg	60	116	1	1	186	354	hypothetical protein
Tb927.10.6470-uORF_17	Tb927.10.6470	bkg	27	19	2	0	70	2	hypothetical protein
Tb927.10.6470-uORF_18	Tb927.10.6470	bkg	15	11	6	0	13	0	hypothetical protein
Tb927.10.6470-uORF_19	Tb927.10.6470	bkg	30	29	0	0	51	12	hypothetical protein
Tb927.10.6470-uORF_2	Tb927.10.6470	NA	72	11	240	0	164	0	hypothetical protein
Tb927.10.6470-uORF_20	Tb927.10.6470	bkg	24	28	0	0	82	7	hypothetical protein
Tb927.10.6470-uORF_21	Tb927.10.6470	bkg	45	39	0	0	116	46	hypothetical protein
Tb927.10.6470-uORF_22	Tb927.10.6470	bkg	144	11	0	0	488	0	hypothetical protein
Tb927.10.6470-uORF_23	Tb927.10.6470	bkg	21	4	0	0	27	0	hypothetical protein
Tb927.10.6470-uORF_24	Tb927.10.6470	bkg	36	3	0	0	74	0	hypothetical protein
Tb927.10.6470-uORF_25	Tb927.10.6470	bkg	162	11	5	0	474	0	hypothetical protein
Tb927.10.6470-uORF_26	Tb927.10.6470	bkg	99	80	0	2	253	107	hypothetical protein
Tb927.10.6470-uORF_3	Tb927.10.6470	NA	30	7	48	0	77	0	hypothetical protein
Tb927.10.6470-uORF_4	Tb927.10.6470	0.527363	81	20	106	0	201	1	hypothetical protein
Tb927.10.6470-uORF_5	Tb927.10.6470	bkg	99	78	13	3	213	164	hypothetical protein
Tb927.10.6470-uORF_6	Tb927.10.6470	bkg	21	28	0	0	47	8	hypothetical protein
Tb927.10.6470-uORF_7	Tb927.10.6470	bkg	201	3	20	0	460	0	hypothetical protein
Tb927.10.6470-uORF_8	Tb927.10.6470	bkg	27	44	0	0	14	45	hypothetical protein
Tb927.10.6470-uORF_9	Tb927.10.6470	bkg	252	43	10	0	619	43	hypothetical protein
Tb927.10.6550-uORF_1	Tb927.10.6550	3.16632	75	85	245	281	190	690	hypothetical protein, conserved
Tb927.10.6620-uORF_1	Tb927.10.6620	bkg	123	189	1	97	212	330	hypothetical protein, conserved
Tb927.10.6620-uORF_2	Tb927.10.6620	0.449973	255	94	52	43	473	176	hypothetical protein, conserved
Tb927.10.6620-uORF_3	Tb927.10.6620	1.1388	129	74	55	40	163	135	hypothetical protein, conserved
Tb927.10.6860-uORF_1	Tb927.10.6860	49.6919	48	107	354	30	161	678	endonuclease V, putative
Tb927.10.7030-uORF_1	Tb927.10.7030	bkg	9	81	4	134	3	424	hypothetical protein, conserved
Tb927.10.70-uORF_1	Tb927.10.70	bkg	45	145	8	2	16	43	retrotransposon hot spot (RHS), putative, (fragment)
Tb927.10.7170-uORF_1	Tb927.10.7170	bkg	9	50	0	0	1	6	hypothetical protein
Tb927.10.7170-uORF_2	Tb927.10.7170	bkg	120	41	2	0	22	1	hypothetical protein
Tb927.10.7170-uORF_3	Tb927.10.7170	bkg	75	6	2	0	11	0	hypothetical protein
Tb927.10.7170-uORF_4	Tb927.10.7170	bkg	165	14	2	0	31	0	hypothetical protein
Tb927.10.7170-uORF_5	Tb927.10.7170	bkg	132	60	0	0	28	10	hypothetical protein
Tb927.10.7170-uORF_6	Tb927.10.7170	bkg	63	40	0	0	13	5	hypothetical protein
Tb927.10.7170-uORF_7	Tb927.10.7170	bkg	39	60	2	2	10	8	hypothetical protein
Tb927.10.7170-uORF_8	Tb927.10.7170	bkg	60	34	2	2	12	2	hypothetical protein
Tb927.10.7200-uORF_1	Tb927.10.7200	NA	78	12	383	0	269	0	hypothetical protein, conserved
Tb927.10.7200-uORF_2	Tb927.10.7200	NA	72	22	124	0	235	0	hypothetical protein, conserved
Tb927.10.7200-uORF_3	Tb927.10.7200	bkg	18	43	15	33	25	44	hypothetical protein, conserved
Tb927.10.7200-uORF_4	Tb927.10.7200	NA	240	6	740	0	764	0	hypothetical protein, conserved
Tb927.10.7200-uORF_5	Tb927.10.7200	bkg	90	147	4	20	107	134	hypothetical protein, conserved
Tb927.10.7250-uORF_1	Tb927.10.7250	19.2451	33	41	296	11	158	113	hypothetical protein, conserved
Tb927.10.7460-uORF_1	Tb927.10.7460	39.2615	45	54	87	2	195	176	hypothetical protein
Tb927.10.760-uORF_1	Tb927.10.760	3.07504	60	427	162	234	163	724	hypothetical protein, conserved
Tb927.10.7760-uORF_1	Tb927.10.7760	3.0432	114	62	356	70	371	222	hypothetical protein, conserved
Tb927.10.7760-uORF_2	Tb927.10.7760	4.74074	78	52	345	37	356	181	hypothetical protein, conserved
Tb927.10.820-uORF_1	Tb927.10.820	6.94535	21	394	140	627	38	1182	hypothetical protein, conserved
Tb927.10.8220-uORF_1	Tb927.10.8220	57.147	63	32	847	0	415	28	hypothetical protein, conserved
Tb927.10.8220-uORF_10	Tb927.10.8220	bkg	42	36	3	0	123	69	hypothetical protein, conserved
Tb927.10.8220-uORF_11	Tb927.10.8220	bkg	9	119	0	2	12	781	hypothetical protein, conserved
Tb927.10.8220-uORF_12	Tb927.10.8220	bkg	30	23	0	1	172	37	hypothetical protein, conserved
Tb927.10.8220-uORF_2	Tb927.10.8220	bkg	18	23	15	0	44	0	hypothetical protein, conserved
Tb927.10.8220-uORF_3	Tb927.10.8220	bkg	9	34	0	0	3	67	hypothetical protein, conserved
Tb927.10.8220-uORF_4	Tb927.10.8220	bkg	12	47	2	0	29	100	hypothetical protein, conserved
Tb927.10.8220-uORF_5	Tb927.10.8220	bkg	78	2	1	0	673	0	hypothetical protein, conserved
Tb927.10.8220-uORF_6	Tb927.10.8220	bkg	72	83	2	0	630	527	hypothetical protein, conserved
Tb927.10.8220-uORF_7	Tb927.10.8220	bkg	117	49	2	2	990	140	hypothetical protein, conserved
Tb927.10.8220-uORF_8	Tb927.10.8220	bkg	138	15	4	0	1044	0	hypothetical protein, conserved
Tb927.10.8220-uORF_9	Tb927.10.8220	bkg	45	17	3	0	262	0	hypothetical protein, conserved
Tb927.10.8600-uORF_1	Tb927.10.8600	220.134	12	52	211	11	21	241	hypothetical protein, conserved
Tb927.10.8600-uORF_2	Tb927.10.8600	NA	57	16	97	0	413	0	hypothetical protein, conserved
Tb927.10.8600-uORF_3	Tb927.10.8600	bkg	21	74	0	0	43	370	hypothetical protein, conserved
Tb927.10.8600-uORF_4	Tb927.10.8600	bkg	207	110	4	1	1031	623	hypothetical protein, conserved
Tb927.10.8600-uORF_5	Tb927.10.8600	bkg	120	2	1	0	403	0	hypothetical protein, conserved
Tb927.10.8600-uORF_6	Tb927.10.8600	bkg	72	102	1	9	113	127	hypothetical protein, conserved
Tb927.10.90-uORF_1	Tb927.10.90	1.92308	36	34	60	4	39	5	hypothetical protein
Tb927.10.90-uORF_10	Tb927.10.90	bkg	51	44	1	0	48	24	hypothetical protein
Tb927.10.90-uORF_2	Tb927.10.90	bkg	36	102	15	13	43	121	hypothetical protein
Tb927.10.90-uORF_3	Tb927.10.90	6.2	207	35	186	0	270	9	hypothetical protein
Tb927.10.90-uORF_4	Tb927.10.90	bkg	72	2	2	0	89	0	hypothetical protein
Tb927.10.90-uORF_5	Tb927.10.90	bkg	51	8	2	0	76	0	hypothetical protein
Tb927.10.90-uORF_6	Tb927.10.90	bkg	48	10	0	0	34	0	hypothetical protein
Tb927.10.90-uORF_7	Tb927.10.90	bkg	111	6	1	0	153	0	hypothetical protein
Tb927.10.90-uORF_8	Tb927.10.90	bkg	51	13	0	0	59	0	hypothetical protein
Tb927.10.90-uORF_9	Tb927.10.90	bkg	84	76	2	0	126	59	hypothetical protein
Tb927.10.9200-uORF_1	Tb927.10.9200	bkg	9	20	0	0	0	0	hypothetical protein, conserved
Tb927.10.9230-uORF_1	Tb927.10.9230	bkg	12	11	0	0	7	0	adaptin complex 4 subunit, putative,beta-adaptin 4 protein, putative
Tb927.10.9230-uORF_10	Tb927.10.9230	bkg	24	80	0	6	37	189	adaptin complex 4 subunit, putative,beta-adaptin 4 protein, putative
Tb927.10.9230-uORF_11	Tb927.10.9230	bkg	24	43	0	0	35	36	adaptin complex 4 subunit, putative,beta-adaptin 4 protein, putative
Tb927.10.9230-uORF_12	Tb927.10.9230	bkg	54	2	1	0	154	0	adaptin complex 4 subunit, putative,beta-adaptin 4 protein, putative
Tb927.10.9230-uORF_13	Tb927.10.9230	bkg	69	62	3	7	78	81	adaptin complex 4 subunit, putative,beta-adaptin 4 protein, putative
Tb927.10.9230-uORF_14	Tb927.10.9230	bkg	33	15	1	0	65	0	adaptin complex 4 subunit, putative,beta-adaptin 4 protein, putative
Tb927.10.9230-uORF_15	Tb927.10.9230	bkg	24	122	2	7	10	315	adaptin complex 4 subunit, putative,beta-adaptin 4 protein, putative
Tb927.10.9230-uORF_16	Tb927.10.9230	bkg	63	106	2	7	79	277	adaptin complex 4 subunit, putative,beta-adaptin 4 protein, putative
Tb927.10.9230-uORF_17	Tb927.10.9230	bkg	9	96	0	0	5	245	adaptin complex 4 subunit, putative,beta-adaptin 4 protein, putative
Tb927.10.9230-uORF_18	Tb927.10.9230	bkg	111	58	13	0	266	109	adaptin complex 4 subunit, putative,beta-adaptin 4 protein, putative
Tb927.10.9230-uORF_19	Tb927.10.9230	bkg	15	62	0	11	8	97	adaptin complex 4 subunit, putative,beta-adaptin 4 protein, putative
Tb927.10.9230-uORF_2	Tb927.10.9230	bkg	24	3	1	0	22	0	adaptin complex 4 subunit, putative,beta-adaptin 4 protein, putative
Tb927.10.9230-uORF_20	Tb927.10.9230	bkg	195	10	28	0	501	0	adaptin complex 4 subunit, putative,beta-adaptin 4 protein, putative
Tb927.10.9230-uORF_21	Tb927.10.9230	bkg	12	3	0	0	4	0	adaptin complex 4 subunit, putative,beta-adaptin 4 protein, putative
Tb927.10.9230-uORF_22	Tb927.10.9230	bkg	27	30	0	0	58	12	adaptin complex 4 subunit, putative,beta-adaptin 4 protein, putative
Tb927.10.9230-uORF_23	Tb927.10.9230	bkg	9	21	0	0	6	1	adaptin complex 4 subunit, putative,beta-adaptin 4 protein, putative
Tb927.10.9230-uORF_24	Tb927.10.9230	bkg	48	95	0	11	78	95	adaptin complex 4 subunit, putative,beta-adaptin 4 protein, putative
Tb927.10.9230-uORF_25	Tb927.10.9230	bkg	36	73	9	0	37	65	adaptin complex 4 subunit, putative,beta-adaptin 4 protein, putative
Tb927.10.9230-uORF_26	Tb927.10.9230	bkg	15	252	0	90	13	363	adaptin complex 4 subunit, putative,beta-adaptin 4 protein, putative
Tb927.10.9230-uORF_3	Tb927.10.9230	bkg	21	27	1	5	8	16	adaptin complex 4 subunit, putative,beta-adaptin 4 protein, putative
Tb927.10.9230-uORF_4	Tb927.10.9230	bkg	30	70	0	5	46	130	adaptin complex 4 subunit, putative,beta-adaptin 4 protein, putative
Tb927.10.9230-uORF_5	Tb927.10.9230	bkg	45	50	0	4	83	69	adaptin complex 4 subunit, putative,beta-adaptin 4 protein, putative
Tb927.10.9230-uORF_6	Tb927.10.9230	bkg	42	18	0	0	67	0	adaptin complex 4 subunit, putative,beta-adaptin 4 protein, putative
Tb927.10.9230-uORF_7	Tb927.10.9230	bkg	69	6	3	0	64	0	adaptin complex 4 subunit, putative,beta-adaptin 4 protein, putative
Tb927.10.9230-uORF_8	Tb927.10.9230	bkg	51	110	2	5	98	178	adaptin complex 4 subunit, putative,beta-adaptin 4 protein, putative
Tb927.10.9230-uORF_9	Tb927.10.9230	bkg	243	8	10	0	533	0	adaptin complex 4 subunit, putative,beta-adaptin 4 protein, putative
Tb927.10.9290-uORF_1	Tb927.10.9290	214.351	24	43	103	1	37	77	hypothetical protein, conserved
Tb927.10.940-uORF_1	Tb927.10.940	5.84274	54	26	322	2	248	9	hypothetical protein, conserved
Tb927.10.940-uORF_2	Tb927.10.940	NA	39	16	192	0	179	0	hypothetical protein, conserved
Tb927.10.940-uORF_3	Tb927.10.940	bkg	21	23	1	0	29	1	hypothetical protein, conserved
Tb927.10.940-uORF_4	Tb927.10.940	bkg	33	65	5	2	86	246	hypothetical protein, conserved
Tb927.10.940-uORF_5	Tb927.10.940	bkg	87	52	10	0	286	143	hypothetical protein, conserved
Tb927.10.940-uORF_6	Tb927.10.940	bkg	180	56	7	1	838	52	hypothetical protein, conserved
Tb927.10.940-uORF_7	Tb927.10.940	bkg	48	107	3	192	76	436	hypothetical protein, conserved
Tb927.10.9420-uORF_1	Tb927.10.9420	150.875	18	38	119	0	56	71	ATP-dependent chaperone, putative,mitochondrial chaperone BCS1, putative
Tb927.10.9540-uORF_1	Tb927.10.9540	bkg	114	31	0	0	0	0	hypothetical protein, unlikely
Tb927.10.9560-uORF_1	Tb927.10.9560	bkg	21	27	0	0	73	23	oxidoreductase, putative
Tb927.10.9560-uORF_2	Tb927.10.9560	5.56486	75	87	143	48	106	198	oxidoreductase, putative
Tb927.10.9590-uORF_1	Tb927.10.9590	5.0851	93	66	403	35	514	227	hypothetical protein, conserved
Tb927.10.9590-uORF_10	Tb927.10.9590	bkg	9	57	0	0	13	258	hypothetical protein, conserved
Tb927.10.9590-uORF_11	Tb927.10.9590	20.3171	219	75	71	0	1293	370	hypothetical protein, conserved
Tb927.10.9590-uORF_12	Tb927.10.9590	bkg	63	16	0	0	375	0	hypothetical protein, conserved
Tb927.10.9590-uORF_13	Tb927.10.9590	bkg	51	4	0	0	230	0	hypothetical protein, conserved
Tb927.10.9590-uORF_14	Tb927.10.9590	bkg	54	39	0	0	237	38	hypothetical protein, conserved
Tb927.10.9590-uORF_15	Tb927.10.9590	bkg	18	13	0	0	77	0	hypothetical protein, conserved
Tb927.10.9590-uORF_16	Tb927.10.9590	bkg	15	8	0	0	22	0	hypothetical protein, conserved
Tb927.10.9590-uORF_17	Tb927.10.9590	bkg	51	3	0	0	192	0	hypothetical protein, conserved
Tb927.10.9590-uORF_18	Tb927.10.9590	bkg	45	67	2	2	191	236	hypothetical protein, conserved
Tb927.10.9590-uORF_19	Tb927.10.9590	bkg	18	63	0	2	56	219	hypothetical protein, conserved
Tb927.10.9590-uORF_2	Tb927.10.9590	15.1671	126	104	92	5	535	441	hypothetical protein, conserved
Tb927.10.9590-uORF_20	Tb927.10.9590	bkg	69	5	1	0	288	0	hypothetical protein, conserved
Tb927.10.9590-uORF_21	Tb927.10.9590	bkg	66	32	0	0	46	3	hypothetical protein, conserved
Tb927.10.9590-uORF_22	Tb927.10.9590	bkg	210	4	2	0	416	0	hypothetical protein, conserved
Tb927.10.9590-uORF_23	Tb927.10.9590	57.7231	174	36	268	1	260	56	hypothetical protein, conserved
Tb927.10.9590-uORF_3	Tb927.10.9590	bkg	36	96	25	5	149	408	hypothetical protein, conserved
Tb927.10.9590-uORF_4	Tb927.10.9590	bkg	21	59	5	2	91	254	hypothetical protein, conserved
Tb927.10.9590-uORF_5	Tb927.10.9590	bkg	42	39	0	0	130	56	hypothetical protein, conserved
Tb927.10.9590-uORF_6	Tb927.10.9590	0.174922	408	22	49	0	2241	8	hypothetical protein, conserved
Tb927.10.9590-uORF_7	Tb927.10.9590	bkg	90	53	0	0	296	138	hypothetical protein, conserved
Tb927.10.9590-uORF_8	Tb927.10.9590	bkg	96	2	1	0	577	0	hypothetical protein, conserved
Tb927.10.9590-uORF_9	Tb927.10.9590	bkg	12	94	0	71	19	424	hypothetical protein, conserved
Tb927.10.9610-uORF_1	Tb927.10.9610	bkg	105	25	1	0	90	2	hypothetical protein
Tb927.10.9890-uORF_1	Tb927.10.9890	27.4676	42	38	945	19	775	428	hypothetical protein, conserved
Tb927.10.9890-uORF_2	Tb927.10.9890	103.572	78	255	612	14	1798	4260	hypothetical protein, conserved
Tb927.10.9890-uORF_3	Tb927.10.9890	bkg	24	107	8	1	533	2374	hypothetical protein, conserved
Tb927.10.9890-uORF_4	Tb927.10.9890	bkg	39	18	0	0	706	1	hypothetical protein, conserved
Tb927.10.9890-uORF_5	Tb927.10.9890	bkg	27	95	3	8	610	1442	hypothetical protein, conserved
Tb927.10.9890-uORF_6	Tb927.10.9890	bkg	21	58	0	0	13	52	hypothetical protein, conserved
Tb927.10.9890-uORF_7	Tb927.10.9890	bkg	66	209	1	201	59	393	hypothetical protein, conserved
Tb927.10.9890-uORF_8	Tb927.10.9890	0.822712	162	109	106	96	255	190	hypothetical protein, conserved
Tb927.10.9930-uORF_1	Tb927.10.9930	bkg	39	184	35	15	43	286	hypothetical protein, conserved
Tb927.11.10170-uORF_1	Tb927.11.10170	16.2803	12	291	88	779	17	2450	hypothetical protein, conserved
Tb927.11.10190-uORF_1	Tb927.11.10190	bkg	9	71	1	21	0	98	telomerase reverse transcriptase, putative
Tb927.11.10190-uORF_2	Tb927.11.10190	bkg	48	49	6	3	21	62	telomerase reverse transcriptase, putative
Tb927.11.10190-uORF_3	Tb927.11.10190	bkg	9	2	10	0	7	0	telomerase reverse transcriptase, putative
Tb927.11.10190-uORF_4	Tb927.11.10190	bkg	69	39	23	8	88	82	telomerase reverse transcriptase, putative
Tb927.11.10250-uORF_1	Tb927.11.10250	104.647	18	119	151	10	43	298	hypothetical protein, conserved
Tb927.11.10340-uORF_1	Tb927.11.10340	bkg	18	47	10	24	17	1597	phosphoglycerate mutase family member 5, putative
Tb927.11.10340-uORF_10	Tb927.11.10340	0.951849	57	144	57	5	4623	386	phosphoglycerate mutase family member 5, putative
Tb927.11.10340-uORF_11	Tb927.11.10340	bkg	21	18	7	0	236	9	phosphoglycerate mutase family member 5, putative
Tb927.11.10340-uORF_12	Tb927.11.10340	bkg	9	213	5	1038	2775	11692	phosphoglycerate mutase family member 5, putative
Tb927.11.10340-uORF_13	Tb927.11.10340	bkg	12	47	2	18	324	1617	phosphoglycerate mutase family member 5, putative
Tb927.11.10340-uORF_14	Tb927.11.10340	bkg	24	2	34	0	1814	0	phosphoglycerate mutase family member 5, putative
Tb927.11.10340-uORF_15	Tb927.11.10340	bkg	24	39	4	18	1524	1932	phosphoglycerate mutase family member 5, putative
Tb927.11.10340-uORF_16	Tb927.11.10340	bkg	15	39	29	0	855	103	phosphoglycerate mutase family member 5, putative
Tb927.11.10340-uORF_17	Tb927.11.10340	2.91284	66	49	381	109	1008	840	phosphoglycerate mutase family member 5, putative
Tb927.11.10340-uORF_18	Tb927.11.10340	NA	231	10	903	0	14134	0	phosphoglycerate mutase family member 5, putative
Tb927.11.10340-uORF_19	Tb927.11.10340	bkg	30	2	0	0	57	0	phosphoglycerate mutase family member 5, putative
Tb927.11.10340-uORF_2	Tb927.11.10340	2.36842	36	22	45	1	684	36	phosphoglycerate mutase family member 5, putative
Tb927.11.10340-uORF_20	Tb927.11.10340	3.17656	42	99	55	8	5625	2599	phosphoglycerate mutase family member 5, putative
Tb927.11.10340-uORF_21	Tb927.11.10340	0.516467	57	46	64	1	4585	37	phosphoglycerate mutase family member 5, putative
Tb927.11.10340-uORF_22	Tb927.11.10340	bkg	93	18	3	0	219	0	phosphoglycerate mutase family member 5, putative
Tb927.11.10340-uORF_23	Tb927.11.10340	0.295203	21	18	75	0	4065	16	phosphoglycerate mutase family member 5, putative
Tb927.11.10340-uORF_24	Tb927.11.10340	bkg	9	157	10	3	2748	715	phosphoglycerate mutase family member 5, putative
Tb927.11.10340-uORF_25	Tb927.11.10340	bkg	21	11	7	0	315	0	phosphoglycerate mutase family member 5, putative
Tb927.11.10340-uORF_26	Tb927.11.10340	bkg	51	47	9	4	1071	442	phosphoglycerate mutase family member 5, putative
Tb927.11.10340-uORF_27	Tb927.11.10340	bkg	30	52	7	10	768	645	phosphoglycerate mutase family member 5, putative
Tb927.11.10340-uORF_28	Tb927.11.10340	bkg	27	2	3	0	515	0	phosphoglycerate mutase family member 5, putative
Tb927.11.10340-uORF_29	Tb927.11.10340	bkg	15	2	0	0	224	0	phosphoglycerate mutase family member 5, putative
Tb927.11.10340-uORF_3	Tb927.11.10340	bkg	24	2	28	0	1804	0	phosphoglycerate mutase family member 5, putative
Tb927.11.10340-uORF_30	Tb927.11.10340	bkg	33	2	6	0	1089	0	phosphoglycerate mutase family member 5, putative
Tb927.11.10340-uORF_31	Tb927.11.10340	bkg	9	14	1	0	99	0	phosphoglycerate mutase family member 5, putative
Tb927.11.10340-uORF_32	Tb927.11.10340	bkg	24	9	3	0	499	0	phosphoglycerate mutase family member 5, putative
Tb927.11.10340-uORF_33	Tb927.11.10340	bkg	9	10	0	0	29	0	phosphoglycerate mutase family member 5, putative
Tb927.11.10340-uORF_34	Tb927.11.10340	NA	111	17	132	0	4117	0	phosphoglycerate mutase family member 5, putative
Tb927.11.10340-uORF_35	Tb927.11.10340	bkg	18	18	1	0	273	0	phosphoglycerate mutase family member 5, putative
Tb927.11.10340-uORF_36	Tb927.11.10340	bkg	24	67	0	2	36	45	phosphoglycerate mutase family member 5, putative
Tb927.11.10340-uORF_37	Tb927.11.10340	NA	195	12	143	0	3744	0	phosphoglycerate mutase family member 5, putative
Tb927.11.10340-uORF_38	Tb927.11.10340	NA	174	5	123	0	2452	0	phosphoglycerate mutase family member 5, putative
Tb927.11.10340-uORF_39	Tb927.11.10340	bkg	18	67	0	66	15	137	phosphoglycerate mutase family member 5, putative
Tb927.11.10340-uORF_4	Tb927.11.10340	bkg	24	39	13	11	1571	1822	phosphoglycerate mutase family member 5, putative
Tb927.11.10340-uORF_5	Tb927.11.10340	bkg	15	39	24	1	858	108	phosphoglycerate mutase family member 5, putative
Tb927.11.10340-uORF_6	Tb927.11.10340	3.25496	66	49	399	110	984	883	phosphoglycerate mutase family member 5, putative
Tb927.11.10340-uORF_7	Tb927.11.10340	NA	231	10	915	0	14749	0	phosphoglycerate mutase family member 5, putative
Tb927.11.10340-uORF_8	Tb927.11.10340	bkg	30	2	2	0	457	0	phosphoglycerate mutase family member 5, putative
Tb927.11.10340-uORF_9	Tb927.11.10340	2.04734	42	197	51	13	5647	2947	phosphoglycerate mutase family member 5, putative
Tb927.11.10370-uORF_1	Tb927.11.10370	7.14182	36	153	202	131	38	176	glycosyl hydrolase-like protein
Tb927.11.10610-uORF_1	Tb927.11.10610	71.4211	24	42	59	0	38	46	hypothetical protein, conserved
Tb927.11.10720-uORF_1	Tb927.11.10720	16.3818	27	116	125	18	78	184	hypothetical protein, conserved
Tb927.11.10770-uORF_1	Tb927.11.10770	NA	54	2	82	0	154	0	hypothetical protein, conserved
Tb927.11.10770-uORF_2	Tb927.11.10770	bkg	42	68	3	1	83	158	hypothetical protein, conserved
Tb927.11.10770-uORF_3	Tb927.11.10770	bkg	171	6	3	0	190	0	hypothetical protein, conserved
Tb927.11.10770-uORF_4	Tb927.11.10770	bkg	15	6	0	0	4	0	hypothetical protein, conserved
Tb927.11.10770-uORF_5	Tb927.11.10770	bkg	39	106	0	149	7	166	hypothetical protein, conserved
Tb927.11.10770-uORF_6	Tb927.11.10770	bkg	174	69	1	149	146	150	hypothetical protein, conserved
Tb927.11.11100-uORF_1	Tb927.11.11100	bkg	15	48	23	64	17	249	glucosamine 6-phosphate n-acetyltransferase (GNA1)
Tb927.11.11320-uORF_1	Tb927.11.11320	8.59162	87	50	410	8	513	86	hypothetical protein, conserved
Tb927.11.11440-uORF_1	Tb927.11.11440	22.6667	39	53	216	14	81	119	A/G-specific adenine glycosylase, putative
Tb927.11.11510-uORF_1	Tb927.11.11510	66.1697	51	55	601	4	302	133	hypothetical protein
Tb927.11.11530-uORF_1	Tb927.11.11530	NA	12	5	77	0	16	0	histone acetyltransferase, putative (HAT2)
Tb927.11.11530-uORF_10	Tb927.11.11530	bkg	45	146	0	13	76	239	histone acetyltransferase, putative (HAT2)
Tb927.11.11530-uORF_2	Tb927.11.11530	bkg	81	29	43	0	448	15	histone acetyltransferase, putative (HAT2)
Tb927.11.11530-uORF_3	Tb927.11.11530	bkg	66	7	29	0	360	0	histone acetyltransferase, putative (HAT2)
Tb927.11.11530-uORF_4	Tb927.11.11530	bkg	18	115	0	52	69	797	histone acetyltransferase, putative (HAT2)
Tb927.11.11530-uORF_5	Tb927.11.11530	NA	354	2	71	0	2521	0	histone acetyltransferase, putative (HAT2)
Tb927.11.11530-uORF_6	Tb927.11.11530	bkg	159	9	4	0	1017	0	histone acetyltransferase, putative (HAT2)
Tb927.11.11530-uORF_7	Tb927.11.11530	bkg	138	70	2	7	690	186	histone acetyltransferase, putative (HAT2)
Tb927.11.11530-uORF_8	Tb927.11.11530	bkg	90	54	4	0	486	89	histone acetyltransferase, putative (HAT2)
Tb927.11.11530-uORF_9	Tb927.11.11530	bkg	27	2	0	0	97	0	histone acetyltransferase, putative (HAT2)
Tb927.11.11540-uORF_1	Tb927.11.11540	bkg	33	62	5	43	21	39	DNA topoisomerase II, putative (TOP2)
Tb927.11.11700-uORF_1	Tb927.11.11700	4.45596	39	169	489	370	183	617	hypothetical protein, conserved
Tb927.11.11810-uORF_1	Tb927.11.11810	bkg	21	201	5	44	17	298	hypothetical protein, conserved
Tb927.11.12420-uORF_1	Tb927.11.12420	bkg	15	594	0	1828	1	992	protein kinase, putative
Tb927.11.12760-uORF_1	Tb927.11.12760	bkg	12	44	4	0	9	55	hypothetical protein, conserved
Tb927.11.12760-uORF_2	Tb927.11.12760	bkg	81	151	2	0	202	517	hypothetical protein, conserved
Tb927.11.12760-uORF_3	Tb927.11.12760	bkg	123	395	4	879	188	985	hypothetical protein, conserved
Tb927.11.12760-uORF_4	Tb927.11.12760	0.136489	204	279	63	804	399	695	hypothetical protein, conserved
Tb927.11.12760-uORF_5	Tb927.11.12760	NA	33	18	675	0	125	0	hypothetical protein, conserved
Tb927.11.12760-uORF_6	Tb927.11.12760	bkg	24	65	12	34	52	114	hypothetical protein, conserved
Tb927.11.13080-uORF_1	Tb927.11.13080	bkg	12	16	0	0	91	0	hypothetical protein, conserved
Tb927.11.13080-uORF_2	Tb927.11.13080	bkg	63	79	30	0	1102	594	hypothetical protein, conserved
Tb927.11.13080-uORF_3	Tb927.11.13080	bkg	57	38	1	0	818	102	hypothetical protein, conserved
Tb927.11.13080-uORF_4	Tb927.11.13080	bkg	72	95	0	186	35	354	hypothetical protein, conserved
Tb927.11.1310-uORF_1	Tb927.11.1310	21.5994	57	249	556	209	151	1226	NADH-cytochrome b5 reductase, putative (B5R)
Tb927.11.13170-uORF_1	Tb927.11.13170	bkg	36	4	0	0	179	0	hypothetical protein, conserved
Tb927.11.13170-uORF_2	Tb927.11.13170	bkg	75	29	2	0	478	22	hypothetical protein, conserved
Tb927.11.13170-uORF_3	Tb927.11.13170	bkg	60	15	1	0	381	0	hypothetical protein, conserved
Tb927.11.13240-uORF_1	Tb927.11.13240	56.3902	63	39	170	0	410	136	RNA polymerase subunit, putative (RPC25)
Tb927.11.13240-uORF_2	Tb927.11.13240	bkg	36	77	3	3	151	107	RNA polymerase subunit, putative (RPC25)
Tb927.11.13240-uORF_3	Tb927.11.13240	bkg	96	27	6	0	359	11	RNA polymerase subunit, putative (RPC25)
Tb927.11.13240-uORF_4	Tb927.11.13240	bkg	57	93	1	140	102	801	RNA polymerase subunit, putative (RPC25)
Tb927.11.13350-uORF_1	Tb927.11.13350	bkg	9	42	3	2	12	50	hypothetical protein, conserved
Tb927.11.13350-uORF_10	Tb927.11.13350	250.835	69	53	404	1	182	113	hypothetical protein, conserved
Tb927.11.13350-uORF_2	Tb927.11.13350	bkg	24	111	0	8	57	358	hypothetical protein, conserved
Tb927.11.13350-uORF_3	Tb927.11.13350	bkg	165	34	44	0	697	28	hypothetical protein, conserved
Tb927.11.13350-uORF_4	Tb927.11.13350	bkg	111	4	7	0	778	0	hypothetical protein, conserved
Tb927.11.13350-uORF_5	Tb927.11.13350	bkg	78	145	1	2	519	835	hypothetical protein, conserved
Tb927.11.13350-uORF_6	Tb927.11.13350	bkg	255	19	3	0	1654	0	hypothetical protein, conserved
Tb927.11.13350-uORF_7	Tb927.11.13350	bkg	48	75	0	0	260	272	hypothetical protein, conserved
Tb927.11.13350-uORF_8	Tb927.11.13350	bkg	39	106	2	4	221	503	hypothetical protein, conserved
Tb927.11.13350-uORF_9	Tb927.11.13350	0.795812	57	37	48	12	191	38	hypothetical protein, conserved
Tb927.11.14010-uORF_1	Tb927.11.14010	201.389	27	36	250	0	180	145	hypothetical protein, conserved
Tb927.11.14280-uORF_1	Tb927.11.14280	NA	18	17	167	0	6	0	septum formation protein MAF homologue, putative
Tb927.11.14360-uORF_1	Tb927.11.14360	NA	99	13	211	0	405	0	mitochondrial carrier protein (MCP2)
Tb927.11.14360-uORF_2	Tb927.11.14360	bkg	30	5	4	0	65	0	mitochondrial carrier protein (MCP2)
Tb927.11.14360-uORF_3	Tb927.11.14360	bkg	9	55	0	2	7	129	mitochondrial carrier protein (MCP2)
Tb927.11.14360-uORF_4	Tb927.11.14360	bkg	9	50	0	2	16	108	mitochondrial carrier protein (MCP2)
Tb927.11.14360-uORF_5	Tb927.11.14360	bkg	33	104	2	1	98	268	mitochondrial carrier protein (MCP2)
Tb927.11.14360-uORF_6	Tb927.11.14360	bkg	30	76	0	46	32	555	mitochondrial carrier protein (MCP2)
Tb927.11.14420-uORF_1	Tb927.11.14420	30.9818	84	33	426	0	605	44	hypothetical protein, conserved
Tb927.11.14420-uORF_10	Tb927.11.14420	bkg	81	223	2	102	141	480	hypothetical protein, conserved
Tb927.11.14420-uORF_11	Tb927.11.14420	bkg	234	176	4	100	905	396	hypothetical protein, conserved
Tb927.11.14420-uORF_2	Tb927.11.14420	11.4081	42	28	107	0	272	29	hypothetical protein, conserved
Tb927.11.14420-uORF_3	Tb927.11.14420	bkg	24	39	2	0	147	114	hypothetical protein, conserved
Tb927.11.14420-uORF_4	Tb927.11.14420	bkg	36	19	0	0	203	0	hypothetical protein, conserved
Tb927.11.14420-uORF_5	Tb927.11.14420	bkg	21	133	0	2	182	966	hypothetical protein, conserved
Tb927.11.14420-uORF_6	Tb927.11.14420	bkg	42	35	0	0	220	52	hypothetical protein, conserved
Tb927.11.14420-uORF_7	Tb927.11.14420	bkg	24	3	4	0	105	0	hypothetical protein, conserved
Tb927.11.14420-uORF_8	Tb927.11.14420	bkg	87	66	4	0	527	279	hypothetical protein, conserved
Tb927.11.14420-uORF_9	Tb927.11.14420	bkg	33	2	0	0	137	0	hypothetical protein, conserved
Tb927.11.1460-uORF_1	Tb927.11.1460	50.3008	12	163	90	57	7	223	phosphatidylinositol (3,5) kinase, putative
Tb927.11.14730-uORF_1	Tb927.11.14730	0.737705	60	22	45	0	122	2	metalloprotease, putative,cell division protein FtsH homologue, putative
Tb927.11.14730-uORF_2	Tb927.11.14730	bkg	57	89	19	0	124	183	metalloprotease, putative,cell division protein FtsH homologue, putative
Tb927.11.14730-uORF_3	Tb927.11.14730	bkg	81	18	0	0	217	0	metalloprotease, putative,cell division protein FtsH homologue, putative
Tb927.11.14730-uORF_4	Tb927.11.14730	bkg	69	52	1	0	147	55	metalloprotease, putative,cell division protein FtsH homologue, putative
Tb927.11.14820-uORF_1	Tb927.11.14820	11.5633	45	88	233	31	130	200	hypothetical protein, conserved
Tb927.11.14920-uORF_1	Tb927.11.14920	56.3501	15	306	107	73	9	346	hypothetical protein, conserved
Tb927.11.14940-uORF_1	Tb927.11.14940	81.0577	42	36	281	0	104	30	hypothetical protein, conserved
Tb927.11.15150-uORF_1	Tb927.11.15150	2.60489	42	357	268	1290	156	1956	1-acyl-sn-glycerol-3-phosphate acyltransferase, putative
Tb927.11.15360-uORF_1	Tb927.11.15360	13.7515	33	265	410	246	271	2236	hypothetical protein, conserved
Tb927.11.15390-uORF_1	Tb927.11.15390	bkg	48	8	6	0	104	0	hypothetical protein
Tb927.11.15390-uORF_10	Tb927.11.15390	65.9665	186	93	203	1	597	194	hypothetical protein
Tb927.11.15390-uORF_2	Tb927.11.15390	bkg	12	30	0	0	14	5	hypothetical protein
Tb927.11.15390-uORF_3	Tb927.11.15390	bkg	27	24	0	0	12	4	hypothetical protein
Tb927.11.15390-uORF_4	Tb927.11.15390	bkg	66	2	0	0	88	0	hypothetical protein
Tb927.11.15390-uORF_5	Tb927.11.15390	bkg	48	77	1	17	67	134	hypothetical protein
Tb927.11.15390-uORF_6	Tb927.11.15390	52.243	75	59	141	0	251	93	hypothetical protein
Tb927.11.15390-uORF_7	Tb927.11.15390	0.531674	144	175	47	65	476	350	hypothetical protein
Tb927.11.15390-uORF_8	Tb927.11.15390	NA	78	5	87	0	176	0	hypothetical protein
Tb927.11.15390-uORF_9	Tb927.11.15390	51.7277	108	97	95	1	382	208	hypothetical protein
Tb927.11.15470-uORF_1	Tb927.11.15470	5.56395	45	60	87	14	86	77	methionyl-tRNA formyltransferase
Tb927.11.15540-uORF_1	Tb927.11.15540	4.48352	42	33	306	0	273	4	hypothetical protein, conserved
Tb927.11.15540-uORF_10	Tb927.11.15540	bkg	12	6	0	0	27	0	hypothetical protein, conserved
Tb927.11.15540-uORF_11	Tb927.11.15540	bkg	15	133	0	1	20	265	hypothetical protein, conserved
Tb927.11.15540-uORF_12	Tb927.11.15540	bkg	174	2	1	0	530	0	hypothetical protein, conserved
Tb927.11.15540-uORF_13	Tb927.11.15540	bkg	30	2	8	0	44	0	hypothetical protein, conserved
Tb927.11.15540-uORF_14	Tb927.11.15540	bkg	108	26	42	0	358	10	hypothetical protein, conserved
Tb927.11.15540-uORF_15	Tb927.11.15540	bkg	102	13	29	0	333	0	hypothetical protein, conserved
Tb927.11.15540-uORF_16	Tb927.11.15540	bkg	45	14	6	0	34	0	hypothetical protein, conserved
Tb927.11.15540-uORF_17	Tb927.11.15540	bkg	81	87	1	2	286	247	hypothetical protein, conserved
Tb927.11.15540-uORF_18	Tb927.11.15540	bkg	30	76	0	2	103	194	hypothetical protein, conserved
Tb927.11.15540-uORF_19	Tb927.11.15540	bkg	15	53	7	0	36	111	hypothetical protein, conserved
Tb927.11.15540-uORF_2	Tb927.11.15540	bkg	60	23	14	0	172	1	hypothetical protein, conserved
Tb927.11.15540-uORF_20	Tb927.11.15540	bkg	21	43	1	0	87	79	hypothetical protein, conserved
Tb927.11.15540-uORF_21	Tb927.11.15540	bkg	36	3	1	0	102	0	hypothetical protein, conserved
Tb927.11.15540-uORF_22	Tb927.11.15540	bkg	24	35	0	0	41	25	hypothetical protein, conserved
Tb927.11.15540-uORF_23	Tb927.11.15540	bkg	57	48	3	0	73	30	hypothetical protein, conserved
Tb927.11.15540-uORF_3	Tb927.11.15540	bkg	108	10	13	0	408	0	hypothetical protein, conserved
Tb927.11.15540-uORF_4	Tb927.11.15540	bkg	45	3	1	0	161	0	hypothetical protein, conserved
Tb927.11.15540-uORF_5	Tb927.11.15540	bkg	12	185	0	112	13	535	hypothetical protein, conserved
Tb927.11.15540-uORF_6	Tb927.11.15540	bkg	66	142	0	112	212	395	hypothetical protein, conserved
Tb927.11.15540-uORF_7	Tb927.11.15540	bkg	30	28	9	0	43	12	hypothetical protein, conserved
Tb927.11.15540-uORF_8	Tb927.11.15540	bkg	72	49	2	0	202	100	hypothetical protein, conserved
Tb927.11.15540-uORF_9	Tb927.11.15540	bkg	60	11	0	0	208	0	hypothetical protein, conserved
Tb927.11.15600-uORF_1	Tb927.11.15600	13.2119	54	34	133	1	151	15	histone deacetylase 2 (HDAC2)
Tb927.11.15620-uORF_1	Tb927.11.15620	55.44	18	68	231	11	50	132	hypothetical protein, conserved
Tb927.11.16180-uORF_1	Tb927.11.16180	bkg	9	34	5	0	2	9	hypothetical protein
Tb927.11.16270-uORF_1	Tb927.11.16270	106.119	24	156	155	18	34	419	DNA repair helicase and transcription factor protein, putative,DNA repair helicase, putative,transcription factor II H complex, XPB subunit, putative
Tb927.11.16320-uORF_1	Tb927.11.16320	3.04057	72	156	354	304	360	940	hypothetical protein, conserved
Tb927.11.1650-uORF_1	Tb927.11.1650	bkg	12	169	11	161	12	906	hypothetical protein, conserved
Tb927.11.1650-uORF_2	Tb927.11.1650	1.59369	144	41	152	13	741	101	hypothetical protein, conserved
Tb927.11.16950-uORF_1	Tb927.11.16950	2.64613	72	52	206	20	362	93	hypothetical protein, conserved
Tb927.11.16990-uORF_1	Tb927.11.16990	13.3801	102	31	859	0	642	10	hypothetical protein, conserved
Tb927.11.1720-uORF_1	Tb927.11.1720	bkg	9	59	33	2	32	119	hypothetical protein, conserved
Tb927.11.1720-uORF_10	Tb927.11.1720	bkg	129	10	8	0	526	0	hypothetical protein, conserved
Tb927.11.1720-uORF_11	Tb927.11.1720	bkg	132	79	6	0	560	380	hypothetical protein, conserved
Tb927.11.1720-uORF_12	Tb927.11.1720	bkg	48	35	0	0	303	68	hypothetical protein, conserved
Tb927.11.1720-uORF_13	Tb927.11.1720	bkg	18	234	1	100	35	702	hypothetical protein, conserved
Tb927.11.1720-uORF_2	Tb927.11.1720	bkg	18	62	11	10	50	199	hypothetical protein, conserved
Tb927.11.1720-uORF_3	Tb927.11.1720	2.08798	93	58	89	10	682	160	hypothetical protein, conserved
Tb927.11.1720-uORF_4	Tb927.11.1720	bkg	57	9	19	0	271	0	hypothetical protein, conserved
Tb927.11.1720-uORF_5	Tb927.11.1720	bkg	24	42	0	0	66	91	hypothetical protein, conserved
Tb927.11.1720-uORF_6	Tb927.11.1720	bkg	24	56	0	0	82	242	hypothetical protein, conserved
Tb927.11.1720-uORF_7	Tb927.11.1720	bkg	12	2	0	0	59	0	hypothetical protein, conserved
Tb927.11.1720-uORF_8	Tb927.11.1720	bkg	156	55	3	0	1209	292	hypothetical protein, conserved
Tb927.11.1720-uORF_9	Tb927.11.1720	bkg	279	24	9	0	1672	5	hypothetical protein, conserved
Tb927.11.1850-uORF_1	Tb927.11.1850	95.129	24	270	96	16	62	983	hypothetical protein, conserved
Tb927.11.1850-uORF_10	Tb927.11.1850	bkg	24	39	3	0	77	41	hypothetical protein, conserved
Tb927.11.1850-uORF_11	Tb927.11.1850	bkg	9	36	0	0	2	17	hypothetical protein, conserved
Tb927.11.1850-uORF_12	Tb927.11.1850	bkg	84	13	0	0	220	0	hypothetical protein, conserved
Tb927.11.1850-uORF_13	Tb927.11.1850	bkg	30	14	0	0	54	0	hypothetical protein, conserved
Tb927.11.1850-uORF_14	Tb927.11.1850	bkg	33	68	0	1	99	158	hypothetical protein, conserved
Tb927.11.1850-uORF_15	Tb927.11.1850	bkg	36	136	0	59	34	177	hypothetical protein, conserved
Tb927.11.1850-uORF_2	Tb927.11.1850	71.4238	48	230	52	3	199	820	hypothetical protein, conserved
Tb927.11.1850-uORF_3	Tb927.11.1850	bkg	18	30	1	0	93	36	hypothetical protein, conserved
Tb927.11.1850-uORF_4	Tb927.11.1850	bkg	45	18	1	0	201	0	hypothetical protein, conserved
Tb927.11.1850-uORF_5	Tb927.11.1850	bkg	9	13	0	0	12	0	hypothetical protein, conserved
Tb927.11.1850-uORF_6	Tb927.11.1850	bkg	153	19	2	0	431	0	hypothetical protein, conserved
Tb927.11.1850-uORF_7	Tb927.11.1850	bkg	60	9	1	0	131	0	hypothetical protein, conserved
Tb927.11.1850-uORF_8	Tb927.11.1850	bkg	93	2	2	0	269	0	hypothetical protein, conserved
Tb927.11.1850-uORF_9	Tb927.11.1850	NA	114	2	65	0	402	0	hypothetical protein, conserved
Tb927.11.18640-uORF_1	Tb927.11.18640	bkg	45	23	0	0	47	0	variant surface glycoprotein (VSG), putative
Tb927.11.18640-uORF_2	Tb927.11.18640	bkg	105	17	3	0	109	0	variant surface glycoprotein (VSG), putative
Tb927.11.18640-uORF_3	Tb927.11.18640	bkg	33	33	0	0	0	0	variant surface glycoprotein (VSG), putative
Tb927.11.18640-uORF_4	Tb927.11.18640	bkg	174	4	3	0	97	0	variant surface glycoprotein (VSG), putative
Tb927.11.2070-uORF_1	Tb927.11.2070	10.7556	33	49	176	30	144	264	hypothetical protein, conserved
Tb927.11.2170-uORF_1	Tb927.11.2170	101.347	18	101	339	16	60	287	hypothetical protein, conserved
Tb927.11.2240-uORF_1	Tb927.11.2240	11.9853	24	263	165	159	182	2102	hypothetical protein, conserved
Tb927.11.2290-uORF_1	Tb927.11.2290	16.9706	33	90	171	41	29	118	hypothetical protein, conserved
Tb927.11.2350-uORF_1	Tb927.11.2350	bkg	15	64	0	0	0	5	hypothetical protein, conserved
Tb927.11.2350-uORF_2	Tb927.11.2350	0.701009	102	75	53	52	221	152	hypothetical protein, conserved
Tb927.11.2480-uORF_1	Tb927.11.2480	bkg	57	59	30	2	196	32	hypothetical protein
Tb927.11.2480-uORF_2	Tb927.11.2480	NA	150	16	55	0	429	0	hypothetical protein
Tb927.11.2720-uORF_1	Tb927.11.2720	155.1	12	89	141	20	11	242	hypothetical protein, conserved
Tb927.11.2920-uORF_1	Tb927.11.2920	NA	36	15	354	0	290	0	glycerolphosphate mutase, putative
Tb927.11.2920-uORF_2	Tb927.11.2920	bkg	9	113	0	8	20	709	glycerolphosphate mutase, putative
Tb927.11.2920-uORF_3	Tb927.11.2920	26.2221	63	81	131	4	592	474	glycerolphosphate mutase, putative
Tb927.11.2920-uORF_4	Tb927.11.2920	bkg	27	21	2	0	140	27	glycerolphosphate mutase, putative
Tb927.11.2920-uORF_5	Tb927.11.2920	bkg	12	22	0	0	40	5	glycerolphosphate mutase, putative
Tb927.11.2920-uORF_6	Tb927.11.2920	bkg	78	3	4	0	649	0	glycerolphosphate mutase, putative
Tb927.11.2920-uORF_7	Tb927.11.2920	bkg	33	181	0	103	136	770	glycerolphosphate mutase, putative
Tb927.11.2920-uORF_8	Tb927.11.2920	bkg	93	96	0	102	124	627	glycerolphosphate mutase, putative
Tb927.11.3020-uORF_1	Tb927.11.3020	31.5698	30	166	362	43	96	360	hypothetical protein, conserved
Tb927.11.3110-uORF_1	Tb927.11.3110	bkg	39	5	4	0	78	0	hypothetical protein, conserved
Tb927.11.3110-uORF_2	Tb927.11.3110	bkg	105	34	37	10	263	42	hypothetical protein, conserved
Tb927.11.3110-uORF_3	Tb927.11.3110	bkg	72	5	14	0	231	0	hypothetical protein, conserved
Tb927.11.3110-uORF_4	Tb927.11.3110	bkg	9	51	0	2	8	162	hypothetical protein, conserved
Tb927.11.3110-uORF_5	Tb927.11.3110	bkg	9	39	0	0	2	66	hypothetical protein, conserved
Tb927.11.3110-uORF_6	Tb927.11.3110	bkg	21	200	0	200	54	643	hypothetical protein, conserved
Tb927.11.3110-uORF_7	Tb927.11.3110	bkg	144	60	1	193	242	328	hypothetical protein, conserved
Tb927.11.3200-uORF_1	Tb927.11.3200	3805.66	12	46	611	0	35	218	hypothetical protein, conserved
Tb927.11.3200-uORF_2	Tb927.11.3200	NA	186	5	165	0	1516	0	hypothetical protein, conserved
Tb927.11.3200-uORF_3	Tb927.11.3200	NA	111	2	73	0	683	0	hypothetical protein, conserved
Tb927.11.3200-uORF_4	Tb927.11.3200	8.53859	120	46	47	0	622	113	hypothetical protein, conserved
Tb927.11.3200-uORF_5	Tb927.11.3200	bkg	36	42	2	0	111	96	hypothetical protein, conserved
Tb927.11.3200-uORF_6	Tb927.11.3200	bkg	39	2	0	0	231	0	hypothetical protein, conserved
Tb927.11.3200-uORF_7	Tb927.11.3200	bkg	21	84	20	27	61	285	hypothetical protein, conserved
Tb927.11.3510-uORF_1	Tb927.11.3510	bkg	45	29	38	0	81	4	hypothetical protein, conserved
Tb927.11.3510-uORF_2	Tb927.11.3510	bkg	54	40	2	1	57	4	hypothetical protein, conserved
Tb927.11.3510-uORF_3	Tb927.11.3510	bkg	45	87	2	0	20	24	hypothetical protein, conserved
Tb927.11.3510-uORF_4	Tb927.11.3510	bkg	171	37	4	0	173	2	hypothetical protein, conserved
Tb927.11.3510-uORF_5	Tb927.11.3510	bkg	33	103	0	262	6	175	hypothetical protein, conserved
Tb927.11.3510-uORF_6	Tb927.11.3510	1.89471	57	60	190	44	98	43	hypothetical protein, conserved
Tb927.11.3530-uORF_1	Tb927.11.3530	2.48555	102	23	430	0	346	2	hypothetical protein, conserved
Tb927.11.3530-uORF_2	Tb927.11.3530	bkg	12	20	2	0	9	5	hypothetical protein, conserved
Tb927.11.3530-uORF_3	Tb927.11.3530	40.1453	75	60	77	1	234	122	hypothetical protein, conserved
Tb927.11.3530-uORF_4	Tb927.11.3530	bkg	81	93	4	4	252	233	hypothetical protein, conserved
Tb927.11.3530-uORF_5	Tb927.11.3530	bkg	84	25	4	0	251	1	hypothetical protein, conserved
Tb927.11.3530-uORF_6	Tb927.11.3530	bkg	54	4	1	0	111	0	hypothetical protein, conserved
Tb927.11.410-uORF_1	Tb927.11.410	bkg	9	90	4	226	9	540	hypothetical protein, conserved
Tb927.11.4270-uORF_1	Tb927.11.4270	16.7939	18	177	68	60	55	815	hypothetical protein, conserved
Tb927.11.4390-uORF_1	Tb927.11.4390	115.786	45	40	536	2	206	89	hypothetical protein, conserved
Tb927.11.4630-uORF_1	Tb927.11.4630	bkg	24	157	7	70	33	573	hypothetical protein, conserved
Tb927.11.4790-uORF_1	Tb927.11.4790	NA	114	3	451	0	660	0	hypothetical protein
Tb927.11.4790-uORF_2	Tb927.11.4790	113.008	30	220	142	21	80	1337	hypothetical protein
Tb927.11.490-uORF_1	Tb927.11.490	bkg	30	49	15	10	53	90	hypothetical protein, conserved
[truncated: 1,624 more rows]

## Sheet: not included in RRS analysis
All pseudogene uORFs were additionally excluded
[truncated: 688 more rows]
