# Supplementary material for: Extensive stage-regulation of translation revealed by ribosome profiling of Trypanosoma brucei
Source: BMC Genomics. 2014 Oct 20;15(1):911. doi: 10.1186/1471-2164-15-911 (PMC4210626; doi:10.1186/1471-2164-15-911)
Supplement: Supplementary file 6 — Additional file 6: CDS 5′ UTR mapping. (XLSX 757 KB) [file 12864_2014_6600_MOESM6_ESM.xlsx]

## Sheet: data
GeneID	Chromosomes	Strand	Coordinates of 5'UTR this study	5' UTR Length this study	SL read counts at 5' end	% of SL at 5' end	Coordinates of 5'UTR TriTrypDB V5.0	Difference between this study and TriTryp 5' UTR (in nt)	Product description
NCDS.Tb927.10.10451	10	-	2571705	55	16142	97.1239	NA	ND	histone H2B, putative
NCDS.Tb927.10.13341	10	-	3257725	186	1080	98.7203	NA	ND	hypothetical protein, conserved
NCDS.Tb927.10.16121	10	+	3967616	24	141	87.037	NA	ND	hypothetical protein
NCDS.Tb927.10.8271	10	-	2051480	6	192	98.4615	NA	ND	hypothetical protein
NCDS.Tb927.10.8291	10	-	2055125	6	196	98	NA	ND	hypothetical protein
NCDS.Tb927.11.101	11	-	12246	29	48	78.6885	NA	ND	hypothetical protein
NCDS.Tb927.11.10801	11	+	2889580	20	94	96.9072	NA	ND	pumillio/PUF RNA binding protein 11 (PUF11)
NCDS.Tb927.11.10951	11	+	2924998	205	583	92.5397	NA	ND	hypothetical protein, conserved
NCDS.Tb927.11.11965	11	-	3206509	265	874	53.1307	NA	ND	microtubule-associated protein,corset-associated protein 15 (CAP15)
NCDS.Tb927.11.14611	11	+	3881030	5	63246	98.537	NA	ND	expression site-associated gene 2 (ESAG2) protein, putative"
NCDS.Tb927.11.14612	11	+	3882531	15	5052	99.763	NA	ND	expression site-associated gene (ESAG) protein, putative,expression site-associated gene 2 (ESAG2) protein, putative
NCDS.Tb927.11.14613	11	+	3884079	37	226	51.8349	NA	ND	expression site-associated gene (ESAG) protein, putative,expression site-associated gene 11 (ESAG11) protein, putative
NCDS.Tb927.11.15665	11	-	4153478	77	432	96.861	NA	ND	hypothetical protein
NCDS.Tb927.11.161	11	-	38163	105	193	94.6078	NA	ND	hypothetical protein
NCDS.Tb927.11.2461	11	-	724802	11	531	93.1579	NA	ND	hypothetical protein, conserved
NCDS.Tb927.11.6740	11	-	1905769	11	246	98.7952	NA	ND	pumilio/PUF RNA binding protein 10, putative (PUF10)
NCDS.Tb927.11.711	11	-	173659	50	15232	91.2096	NA	ND	dynein light chain LC8, putative (DYNLL2)
NCDS.Tb927.11.7451	11	+	2096313	3143	453	55.5828	NA	ND	exosome complex exonuclease RRP44p homologue (RRP44)
NCDS.Tb927.11.7452	11	+	ND	ND	NA	NA	NA	ND	mRNA processing protein, putative
NCDS.Tb927.11.7454	11	+	ND	ND	NA	NA	NA	ND	ubiquitin activating enzyme, putative
NCDS.Tb927.11.7455	11	-	2112772	96	37	90.2439	NA	ND	NADPH--cytochrome p450 reductase, putative (CPR)
NCDS.Tb927.11.7456	11	-	2115495	114	453	39.7368	NA	ND	hypothetical protein, conserved
NCDS.Tb927.11.7457	11	-	ND	ND	NA	NA	NA	ND	hypothetical protein, conserved
NCDS.Tb927.11.7675	11	-	2174456	14	22377	99.4931	NA	ND	hypothetical protein, unlikely
NCDS.Tb927.11.7695	11	-	2182170	20	143	94.0789	NA	ND	hypothetical protein,chrXI additional, unordered contigs
NCDS.Tb927.11.7702	11	-	2185105	231	373	96.8831	NA	ND	hypothetical protein, conserved
NCDS.Tb927.11.7705	11	-	2185927	0	2730	87.1926	NA	ND	40S ribosomal protein S14, putative,chrXI additional, unordered contigs (RPS14)
NCDS.Tb927.11.7707	11	-	2187007	154	1060	88.7772	NA	ND	hypothetical protein, conserved
NCDS.Tb927.6.811	6	-	343904	45	870	67.8627	NA	ND	hypothetical protein, unlikely
NCDS.Tb927.7.4641	7	-	1230880	22	100	62.1118	NA	ND	hypothetical protein
NCDS.Tb927.8.2391	8	+	722512	40	301	84.3137	NA	ND	hypothetical protein
NCDS.Tb927.9.13655	9	-	2172692	35	163	97.0238	NA	ND	ADP-ribosylation factor, putative
NCDS.Tb927.9.13715	9	-	2175549	548	511	80.8544	NA	ND	ADP-ribosylation factor, putative
NCDS.Tb927.9.13745	9	-	2176885	98	590	98.1697	NA	ND	hypothetical protein, conserved
NCDS.Tb927.9.13775	9	-	2178842	49	450939	99.16	NA	ND	kinetoplastid membrane protein KMP-11
NCDS.Tb927.9.13785	9	-	2179435	49	184975	98.2332	NA	ND	kinetoplastid membrane protein KMP-11
NCDS.Tb927.9.14555	9	+	2276553	41	1028	61.0814	NA	ND	leucine-rich repeat protein (LRRP), putative
NCDS.Tb927.9.15035	9	+	2346248	10	279	97.8947	NA	ND	DNA polymerase epsilon subunit b, putative
NCDS.Tb927.9.15215	9	+	2362505	15	11309	99.6915	NA	ND	ribosomal protein L36, putative
NCDS.Tb927.9.15245	9	+	2365561	37	95	92.233	NA	ND	hypothetical protein, conserved
NCDS.Tb927.9.15335	9	+	2381756	96	123	91.1111	NA	ND	hypothetical protein, conserved
NCDS.Tb927.9.15705	9	+	2461223	16	721	81.9318	NA	ND	variant surface glycoprotein (VSG)-related, putative
NCDS.Tb927.9.15715	9	+	2469682	16	689	61.2444	NA	ND	variant surface glycoprotein (VSG)-related, putative
NCDS.Tb927.9.15735	9	+	2478135	16	721	62.2625	NA	ND	variant surface glycoprotein (VSG)-related, putative
NCDS.Tb927.9.15795	9	+	2493402	1698	174	48.0663	NA	ND	variant surface glycoprotein (VSG)-related, putative
NCDS.Tb927.9.2801	9	-	611541	783	44	35.2	NA	ND	hypothetical protein, conserved
NCDS.Tb927.9.2802	9	-	614548	783	44	34.9206	NA	ND	hypothetical protein,chrIX additional, unordered contigs
NCDS.Tb927.9.2803	9	-	616888	30	53	34.6405	NA	ND	hypothetical protein,chrIX additional, unordered contigs
NCDS.Tb927.9.2811	9	-	629852	783	57	48.3051	NA	ND	hypothetical protein,chrIX additional, unordered contigs
NCDS.Tb927.9.2812	9	-	632775	783	45	40.9091	NA	ND	hypothetical protein,chrIX additional, unordered contigs
NCDS.Tb927.9.2813	9	-	635816	782	60	41.3793	NA	ND	hypothetical protein,chrIX additional, unordered contigs
NCDS.Tb927.9.2814	9	-	638855	782	53	40.458	NA	ND	hypothetical protein,chrIX additional, unordered contigs
NCDS.Tb927.9.2815	9	-	641985	783	67	46.5278	NA	ND	hypothetical protein,chrIX additional, unordered contigs
NCDS.Tb927.9.2816	9	-	644988	782	57	39.8601	NA	ND	hypothetical protein,chrIX additional, unordered contigs
NCDS.Tb927.9.2817	9	-	649206	782	48	39.3443	NA	ND	hypothetical protein,chrIX additional, unordered contigs
NCDS.Tb927.9.2821	9	-	653150	1251	758	88.8628	NA	ND	hypothetical protein, conserved
NCDS.Tb927.9.2841	9	-	623670	782	48	36.9231	NA	ND	hypothetical protein,chrIX additional, unordered contigs
NCDS.Tb927.9.2842	9	-	626756	783	39	30.4688	NA	ND	hypothetical protein,chrIX additional, unordered contigs
NCDS.Tb927.9.4755	9	+	867881	26	929	99.1462	NA	ND	hypothetical protein
NCDS.Tb927.9.5885	9	+	991050	570	67	8.81579	NA	ND	hypothetical protein, conserved
NCDS.Tb927.9.715	9	-	172914	77	278	88.535	NA	ND	hypothetical protein
NCDS.Tb927.9.9115	9	-	1453887	15	407	97.8365	NA	ND	hypothetical protein
NTCDS.Tb1.NT.21	1	+	296302	92	541	91.231	NA	ND	hypothetical protein
NTCDS.Tb1.NT.22	1	+	322204	16	568	76.6532	NA	ND	hypothetical protein, conserved
NTCDS.Tb10.NT.100	10	+	2237783	149	7930	97.0031	NA	ND	hypothetical protein
NTCDS.Tb10.NT.105	10	+	2334880	2227	576	54.1353	NA	ND	hypothetical protein
NTCDS.Tb10.NT.107	10	+	2338767	1753	233	68.3284	NA	ND	hypothetical protein
NTCDS.Tb10.NT.110	10	+	2388403	9	63	34.2391	NA	ND	hypothetical protein
NTCDS.Tb10.NT.13	10	-	438597	48	339	95.493	NA	ND	hypothetical protein, conserved
NTCDS.Tb10.NT.144	10	-	3299447	106	7495	94.9816	NA	ND	hypothetical protein, unlikely
NTCDS.Tb10.NT.145	10	-	3300102	151	2865	99.6522	NA	ND	40S ribosomal protein S27, putative
NTCDS.Tb10.NT.79	10	-	1864089	20	131	86.755	NA	ND	unspecified product
NTCDS.Tb10.NT.86	10	-	1980324	93	1192	90.303	NA	ND	hypothetical protein, conserved
NTCDS.Tb10.NT.87	10	-	1989489	118	210	90.5172	NA	ND	hypothetical protein, unlikely
NTCDS.Tb10.NT.90	10	-	2020247	21	42	85.7143	NA	ND	hypothetical protein
NTCDS.Tb10.NT.94	10	+	2067641	100	1447	99.1775	NA	ND	hypothetical protein
NTCDS.Tb10.NT.96	10	+	2124784	8	78	98.7342	NA	ND	hypothetical protein
NTCDS.Tb11.NT.10	11	-	163402	52	1087	96.2799	NA	ND	hypothetical protein, conserved
NTCDS.Tb11.NT.100	11	+	2296487	76	4066	81.1253	NA	ND	hypothetical protein
NTCDS.Tb11.NT.101	11	+	2302573	101	221	94.8498	NA	ND	hypothetical protein
NTCDS.Tb11.NT.103	11	+	2412292	31	1097	94.4875	NA	ND	hypothetical protein
NTCDS.Tb11.NT.108	11	+	2555051	91	1686	95.0931	NA	ND	hypothetical protein
NTCDS.Tb11.NT.109	11	-	2580524	1	225	91.0931	NA	ND	hypothetical protein
NTCDS.Tb11.NT.110	11	-	2582765	60	124	57.4074	NA	ND	hypothetical protein, unlikely
NTCDS.Tb11.NT.112	11	-	2626828	39	834	97.6581	NA	ND	hypothetical protein, unlikely
NTCDS.Tb11.NT.118	11	+	2697733	10	21858	99.4766	NA	ND	60S ribosomal protein L29, putative
NTCDS.Tb11.NT.119	11	+	2703551	135	145	78.3784	NA	ND	hypothetical protein
NTCDS.Tb11.NT.125	11	+	2963367	2789	443	24.3273	NA	ND	hypothetical protein
NTCDS.Tb11.NT.126	11	+	2980153	19	453	92.638	NA	ND	hypothetical protein, unlikely
NTCDS.Tb11.NT.128	11	+	3040696	171	796	79.0467	NA	ND	hypothetical protein, conserved
NTCDS.Tb11.NT.131	11	+	3055313	2396	209	44.4681	NA	ND	hypothetical protein
NTCDS.Tb11.NT.133	11	+	3063945	139	1228	99.2724	NA	ND	Dynein light chain LC6, flagellar outer arm, putative
NTCDS.Tb11.NT.135	11	+	3073596	52	3358	95.7787	NA	ND	ribosomal protein S29, putative
NTCDS.Tb11.NT.138	11	+	3145192	71	2857	89.0586	NA	ND	ribosomal protein S29, putative
NTCDS.Tb11.NT.142	11	-	3211711	265	822	60.5748	NA	ND	microtubule-associated protein,corset-associated protein 15 (CAP15)
NTCDS.Tb11.NT.145	11	+	3225684	59	427	88.0412	NA	ND	hypothetical protein
NTCDS.Tb11.NT.147	11	+	3303083	84	197	98.995	NA	ND	hypothetical protein
NTCDS.Tb11.NT.154	11	-	3482891	12	9128	92.4542	NA	ND	polyubiquitin, putative
NTCDS.Tb11.NT.155	11	-	3483582	12	9072	91.8963	NA	ND	polyubiquitin, putative
NTCDS.Tb11.NT.159	11	-	3515797	35	1319	62.4231	NA	ND	cytochrome c oxidase subunit 10, putative
NTCDS.Tb11.NT.170	11	+	3673697	19	87	97.7528	NA	ND	hypothetical protein
NTCDS.Tb11.NT.177	11	+	3751382	310	2631	95.2916	NA	ND	hypothetical protein
NTCDS.Tb11.NT.181	11	+	3850986	22	9109	98.0517	NA	ND	hypothetical protein
NTCDS.Tb11.NT.183	11	-	3911851	92	124	86.1111	NA	ND	hypothetical protein
NTCDS.Tb11.NT.186	11	-	3990734	15	210	38.8889	NA	ND	hypothetical protein, conserved
NTCDS.Tb11.NT.189	11	-	4050446	88	1845	96.2441	NA	ND	hypothetical protein, unknown function
NTCDS.Tb11.NT.191	11	-	4079014	21	735	82.2148	NA	ND	hypothetical protein
NTCDS.Tb11.NT.196	11	-	4199847	24	616	86.8829	NA	ND	hypothetical protein
NTCDS.Tb11.NT.2	11	-	36860	29	172	96.0894	NA	ND	hypothetical protein
NTCDS.Tb11.NT.211	11	-	4403343	195	2104	65.0386	NA	ND	hypothetical protein
NTCDS.Tb11.NT.212	11	-	4412594	176	1107	93.9728	NA	ND	hypothetical protein
NTCDS.Tb11.NT.217	11	-	4510433	32	1779	68.9001	NA	ND	hypothetical protein
NTCDS.Tb11.NT.220	11	-	4537875	111	3070	89.3481	NA	ND	hypothetical protein
NTCDS.Tb11.NT.28	11	+	634131	104	1948	94.0608	NA	ND	hypothetical protein
NTCDS.Tb11.NT.29	11	+	636919	144	3612	67.2375	NA	ND	hypothetical protein
NTCDS.Tb11.NT.3	11	-	39263	83	2428	69.73	NA	ND	hypothetical protein, conserved
NTCDS.Tb11.NT.32	11	-	828688	219	1740	94.1049	NA	ND	hypothetical protein, unlikely
NTCDS.Tb11.NT.47	11	+	1089380	229	409	90.8889	NA	ND	DNA-directed RNA polymerase subunit, putative
NTCDS.Tb11.NT.5	11	-	84873	11	233	99.5726	NA	ND	hypothetical protein, unlikely
NTCDS.Tb11.NT.6	11	-	97656	161	11	47.8261	NA	ND	hypothetical protein
NTCDS.Tb11.NT.66	11	+	1529940	82	27	50	NA	ND	hypothetical protein
NTCDS.Tb11.NT.69	11	+	1659636	9	253	63.728	NA	ND	hypothetical protein
NTCDS.Tb11.NT.7	11	-	111082	121	370	66.3082	NA	ND	hypothetical protein
NTCDS.Tb11.NT.83	11	-	1846672	335	59	25.7642	NA	ND	hypothetical protein
NTCDS.Tb11.NT.88	11	-	1981459	184	1869	86.0497	NA	ND	hypothetical protein
NTCDS.Tb11.NT.95	11	-	2121515	56	356	90.1266	NA	ND	hypothetical protein, conserved
NTCDS.Tb2.NT.10	2	-	387059	105	144	82.2857	NA	ND	hypothetical protein
NTCDS.Tb2.NT.23	2	+	578242	9	597	99.6661	NA	ND	hypothetical protein
NTCDS.Tb2.NT.46	2	-	850858	176	395	97.0516	NA	ND	hypothetical protein
NTCDS.Tb2.NT.48	2	-	870162	57	773	96.9887	NA	ND	hypothetical protein
NTCDS.Tb3.NT.15	3	+	232991	69	282	94	NA	ND	hypothetical protein, unlikely
NTCDS.Tb3.NT.18	3	+	266523	109	344	95.0276	NA	ND	hypothetical protein
NTCDS.Tb3.NT.2	3	-	136660	3560	605	21.3253	NA	ND	hypothetical protein
NTCDS.Tb3.NT.20	3	-	399027	22	85	58.6207	NA	ND	hypothetical protein
NTCDS.Tb3.NT.22	3	-	514116	240	14	25.4545	NA	ND	hypothetical protein, unlikely
NTCDS.Tb3.NT.27	3	+	622107	328	2897	84.6828	NA	ND	hypothetical protein, unlikely
NTCDS.Tb3.NT.28	3	+	623714	143	955	81.9039	NA	ND	hypothetical protein, conserved
NTCDS.Tb3.NT.49	3	+	1123631	25	268	39.4698	NA	ND	hypothetical protein
NTCDS.Tb4.NT.20	4	+	586501	998	1704	51.5115	NA	ND	hypothetical protein, conserved
NTCDS.Tb4.NT.23	4	+	779760	389	286	91.0828	NA	ND	hypothetical protein
NTCDS.Tb4.NT.52	4	-	1317603	164	203	75.7463	NA	ND	T. brucei spp.-specific protein
NTCDS.Tb4.NT.64	4	-	1452615	35	356	92.9504	NA	ND	hypothetical protein, conserved
NTCDS.Tb5.NT.34	5	+	449004	72	136	51.5152	NA	ND	hypothetical protein
NTCDS.Tb5.NT.58	5	+	785169	269	68	43.5897	NA	ND	hypothetical protein
NTCDS.Tb5.NT.82	5	+	1224221	242	21	84	NA	ND	hypothetical protein, conserved
NTCDS.Tb5.NT.83	5	+	1268651	85	618	97.0173	NA	ND	hypothetical protein
NTCDS.Tb5.NT.87	5	-	1389431	129	41	41	NA	ND	hypothetical protein
NTCDS.Tb5.NT.92	5	+	1417275	7	810	93.6416	NA	ND	hypothetical protein
NTCDS.Tb6.NT.67	6	-	1118371	2	625	99.2063	NA	ND	hypothetical protein
NTCDS.Tb6.NT.77	6	+	1393434	39	3769	85.0982	NA	ND	hypothetical protein
NTCDS.Tb7.NT.100	7	+	1927478	64	11	47.8261	NA	ND	hypothetical protein
NTCDS.Tb7.NT.113	7	+	2167064	10	63	75	NA	ND	hypothetical protein
NTCDS.Tb7.NT.25	7	+	749923	30	272	79.7654	NA	ND	hypothetical protein
NTCDS.Tb7.NT.26	7	+	762592	30	258	79.3846	NA	ND	hypothetical protein
NTCDS.Tb7.NT.37	7	-	949888	10	455	93.2377	NA	ND	hypothetical protein
NTCDS.Tb7.NT.4	7	+	264480	82	141	97.2414	NA	ND	hypothetical protein
NTCDS.Tb7.NT.55	7	-	1300124	100	1385	98.858	NA	ND	hypothetical protein
NTCDS.Tb7.NT.6	7	+	299944	107	191	61.6129	NA	ND	hypothetical protein
NTCDS.Tb7.NT.63	7	+	1520445	94	33	12.8405	NA	ND	hypothetical protein, unlikely
NTCDS.Tb7.NT.66	7	+	1564490	313	3579	85.7862	NA	ND	T. brucei spp.-specific protein
NTCDS.Tb7.NT.82	7	+	1756008	58	387	62.3188	NA	ND	unspecified product
NTCDS.Tb8.NT.19	8	-	423747	15	1349	96.0826	NA	ND	hypothetical protein
NTCDS.Tb8.NT.32	8	-	557581	2222	112	24.7788	NA	ND	hypothetical protein
NTCDS.Tb8.NT.37	8	+	626529	22	177	89.3939	NA	ND	T. brucei spp.-specific protein
NTCDS.Tb8.NT.39	8	+	675099	55	38	47.5	NA	ND	hypothetical protein
NTCDS.Tb8.NT.60	8	+	1049850	5	338	86.0051	NA	ND	hypothetical protein
NTCDS.Tb8.NT.7	8	-	169788	54	349	71.2245	NA	ND	hypothetical protein
NTCDS.Tb8.NT.71	8	-	1231148	87	127	52.0492	NA	ND	hypothetical protein
NTCDS.Tb8.NT.74	8	-	1377497	51	322	50.7087	NA	ND	hypothetical protein
NTCDS.Tb8.NT.79	8	+	1450508	12	157	92.8994	NA	ND	hypothetical protein, unlikely
NTCDS.Tb8.NT.93	8	+	1762422	8	4005	99.975	NA	ND	hypothetical protein
NTCDS.Tb8.NT.94	8	+	1762969	8	4010	99.8009	NA	ND	hypothetical protein
NTCDS.Tb8.NT.95	8	+	1763479	14	3079	96.2188	NA	ND	hypothetical protein
NTCDS.Tb9.NT.3	9	-	343439	638	291	45.8268	NA	ND	hypothetical protein
NTCDS.Tb9.NT.40	9	+	1125039	16	226	88.2812	NA	ND	hypothetical protein
NTCDS.Tb9.NT.44	9	+	1181658	30	232	95.082	NA	ND	hypothetical protein
NTCDS.Tb9.NT.51	9	-	1398415	54	241	55.1487	NA	ND	hypothetical protein
NTCDS.Tb9.NT.52	9	-	1421523	108	634	95.6259	NA	ND	hypothetical protein
NTCDS.Tb9.NT.56	9	-	1431807	12	51	92.7273	NA	ND	hypothetical protein
NTCDS.Tb9.NT.7	9	-	461561	37	10949	96.0607	NA	ND	hypothetical protein
NTCDS.Tb9.NT.72	9	-	2089040	123	425	96.8109	NA	ND	hypothetical protein, conserved
NTCDS.Tb9.NT.98	9	-	477408	358	6983	66.7782	NA	ND	hypothetical protein
Tb04.24M18.150	4	-	ND	ND	NA	NA	ND	ND	hypothetical protein, conserved
Tb04.3I12.100	4	-	ND	ND	NA	NA	ND	ND	hypothetical protein
Tb05.30F7.410	5	-	294024	937	1	50	ND	ND	hypothetical protein
Tb06.3A7.270	6	-	ND	ND	NA	NA	ND	ND	hypothetical protein, conserved
Tb06.3A7.960	6	+	484267	53	137	53.3074	ND	ND	hypothetical protein
Tb07.26A24.210	7	-	ND	ND	NA	NA	ND	ND	hypothetical protein
Tb927.1.05	1	-	1983	22	6	85.7143	ND	ND	variant surface glycoprotein (VSG), putative
Tb927.1.10	1	+	ND	ND	NA	NA	ND	ND	hypothetical protein
Tb927.1.1000	1	+	289878	15	630	93.75	289878	0	developmentally regulated phosphoprotein
Tb927.1.1010	1	+	291565	20	167	70.7627	291565	0	hypothetical protein, conserved
Tb927.1.1020	1	+	294104	124	72	98.6301	294104	0	hypothetical protein, conserved
Tb927.1.1030	1	+	296918	50	273	84.5201	296302	616	leucine-rich repeat protein (LRRP), putative
Tb927.1.1040	1	+	298769	2	900	99.1189	298769	0	hypothetical protein, conserved
Tb927.1.1050	1	+	300077	20	242	88.3212	300077	0	hypothetical protein, conserved
Tb927.1.1060	1	+	303867	67	234	97.0954	303867	0	hypothetical protein, conserved
Tb927.1.1080	1	+	305834	9	97	88.1818	305834	0	TFIIH basal transcription factor subunit (TSP1)
Tb927.1.1090	1	+	307531	117	893	96.4363	307531	0	hypothetical protein, unlikely
Tb927.1.110	1	+	ND	ND	NA	NA	ND	ND	hypothetical protein, conserved
Tb927.1.1100	1	+	308515	189	4	80	307531	984	hypothetical protein, conserved
Tb927.1.1120	1	+	312383	74	598	94.0252	312383	0	hypothetical protein, conserved
Tb927.1.1130	1	+	313928	52	82	89.1304	313928	0	glycerol-3-phosphate dehydrogenase (FAD-dependent), putative
Tb927.1.1140	1	+	316136	54	153	95.0311	ND	ND	hypothetical protein, conserved
Tb927.1.1150	1	+	317686	143	374	94.9239	ND	ND	zeta tubulin
Tb927.1.1160	1	+	319645	8	145	95.3947	319645	0	hypothetical protein, conserved
Tb927.1.1170	1	+	321591	34	203	92.6941	321591	0	DNA-directed RNA polymerase 2, RPB12 subunit (RBP12)
Tb927.1.120	1	-	69509	6673	1557	49.4914	ND	ND	retrotransposon hot spot protein 4 (RHS4), putative
Tb927.1.1200	1	+	322959	238	166	68.0328	322204	755	hypothetical protein, conserved
Tb927.1.1210	1	+	325360	194	266	86.0841	325360	0	hypothetical protein, conserved
Tb927.1.1220	1	+	326506	206	61	69.3182	326506	0	hypothetical protein, conserved
Tb927.1.1230	1	+	327626	37	226	99.5595	327626	0	chaperone protein DNAj, putative
Tb927.1.1240	1	+	330131	158	156	13.5065	330231	100	cytidine triphosphate synthase, putative
Tb927.1.1270	1	+	334682	5	224	94.9153	334682	0	homocysteine S-methyltransferase, putative
Tb927.1.1300	1	+	337482	616	379	73.166	338061	579	hypothetical protein, conserved
Tb927.1.1310	1	+	339514	43	98	89.9083	339514	0	hypothetical protein, conserved
Tb927.1.1330	1	+	341280	19	79	74.5283	341283	3	Mitochondrial Editosome-like Complex TUTase (MEAT1)
Tb927.1.1340	1	+	342870	108	132	71.3514	ND	ND	FG-GAP repeat protein, putative,intergrin alpha chain protein, putative
Tb927.1.1350	1	+	345440	345	82	91.1111	ND	ND	kinesin heavy chain, putative
Tb927.1.1370	1	+	350008	87	186	93	350008	0	rRNA biogenesis protein, putative
Tb927.1.1380	1	+	352622	619	356	96.477	352622	0	serine/threonine protein phosphatase 2A regulatory subunit, putative
Tb927.1.1390	1	+	356851	86	47	37.0079	356851	0	hypothetical protein, conserved
Tb927.1.1400	1	+	358155	200	424	88.7029	358173	18	hypothetical protein, conserved
Tb927.1.1420	1	+	359493	768	2599	88.9155	359496	3	hypothetical protein, conserved
Tb927.1.1460	1	+	ND	ND	NA	NA	ND	ND	hypothetical protein, unlikely
Tb927.1.1470	1	+	367454	411	1	20	ND	ND	hypothetical protein, conserved
Tb927.1.1480	1	+	369655	145	13	86.6667	ND	ND	hypothetical protein, unlikely
Tb927.1.1500	1	+	374289	589	1318	98.9489	374289	0	hypothetical protein, conserved
Tb927.1.1520	1	+	377873	1724	1	14.2857	ND	ND	hypothetical protein, unlikely
Tb927.1.1530	1	+	385687	23	1568	84.5283	385002	685	protein kinase, putative
Tb927.1.1540	1	+	393782	1024	626	58.1784	394781	999	hypothetical protein, conserved
Tb927.1.1550	1	+	397182	8	220	86.9565	397182	0	tubulin-tyrosine ligase, putative
Tb927.1.1560	1	+	399582	94	835	93.6099	399582	0	vesicular-fusion protein nsf, putative,N-ethylmaleimide sensitive factor (NsF)
Tb927.1.1570	1	+	403036	214	770	89.7436	ND	ND	hypothetical protein, unlikely
Tb927.1.1580	1	+	403754	21	79	84.0426	403754	0	cytochrome c oxidase assembly factor, putative,electron transport protein SCO1/2, putative
Tb927.1.1600	1	+	405363	315	273	78.4483	405363	0	hypothetical protein, conserved
Tb927.1.1610	1	+	410894	517	93	22.8501	410894	0	hypothetical protein, conserved
Tb927.1.1620	1	+	412695	265	2555	86.2302	412656	39	ATP-dependent DEAD/H RNA helicase, putative
Tb927.1.1630	1	+	415584	101	91	79.1304	415584	0	hypothetical protein, conserved
Tb927.1.1640	1	+	ND	ND	NA	NA	416749	ND	hypothetical protein, conserved
Tb927.1.1650	1	+	417999	2	834	98.9324	417999	0	hypothetical protein, conserved
Tb927.1.1660	1	+	418784	45	154	87.5	418784	0	hypothetical protein, conserved
Tb927.1.1670	1	+	419908	127	129	96.9925	419910	2	hypothetical protein, conserved
Tb927.1.1680	1	+	424538	128	259	68.1579	424538	0	hypothetical protein, conserved
Tb927.1.1690	1	+	425774	13	72	80	425774	0	RNA editing endoribonuclease (KREN1)
Tb927.1.1700	1	+	428804	72	391	36.4739	428807	3	hypothetical protein, conserved
Tb927.1.1710	1	+	430810	133	1022	65.137	430810	0	hypothetical protein, conserved
Tb927.1.1720	1	+	436931	9	48	26.5193	436931	0	hypothetical protein, conserved
Tb927.1.1730	1	+	438523	186	562	64.3757	ND	ND	hypothetical protein, conserved
Tb927.1.1740	1	+	441101	288	172	55.4839	441101	0	hypothetical protein
Tb927.1.1750	1	+	463430	44	499	97.6517	463430	0	hypothetical protein, conserved
Tb927.1.1760	1	+	ND	ND	NA	NA	ND	ND	hypothetical protein, conserved
Tb927.1.1770	1	+	466504	409	680	42.7942	ND	ND	glutaredoxin, putative
Tb927.1.1790	1	+	468057	139	348	86.3524	468057	0	hypothetical protein
Tb927.1.180	1	-	72469	64	2272	71.0889	ND	ND	retrotransposon hot spot protein 1 (RHS1), putative
Tb927.1.1820	1	+	470120	152	376	62.3549	470120	0	hypothetical protein, conserved
Tb927.1.1840	1	+	473180	995	57	33.7278	473180	0	hypothetical protein, conserved
Tb927.1.1850	1	+	479530	264	2675	91.641	479530	0	hypothetical protein, conserved
Tb927.1.1880	1	+	482049	2141	375	61.6776	ND	ND	hypothetical protein, conserved
Tb927.1.1890	1	+	488672	347	22	44.898	ND	ND	hypothetical protein, conserved
Tb927.1.1910	1	+	493470	331	414	73.6655	ND	ND	hypothetical protein, conserved
Tb927.1.1920	1	+	498098	96	716	90.8629	498098	0	hypothetical protein, conserved
Tb927.1.1930	1	+	500880	673	164	72.2467	500880	0	phosphatidylinositol 3-kinase, putative
Tb927.1.1940	1	+	511362	258	223	46.3617	ND	ND	hypothetical protein, unlikely
Tb927.1.1960	1	+	513878	161	891	83.9774	513878	0	chaperone protein DNAj, putative
Tb927.1.1980	1	+	516410	160	38	55.8824	516410	0	hypothetical protein, conserved
Tb927.1.1990	1	+	517767	68	169	78.2407	517767	0	hypothetical protein, conserved
Tb927.1.200	1	+	ND	ND	NA	NA	ND	ND	hypothetical protein, unlikely
Tb927.1.2000	1	+	518621	330	3937	96.9943	518621	0	hypothetical protein, unlikely
Tb927.1.2040	1	-	523672	1210	6	22.2222	522475	1197	expression site-associated gene 2 (ESAG2) protein, putative
Tb927.1.2100	1	+	527594	3989	371	14.5948	531522	3928	calpain-like cysteine peptidase, putative,cysteine peptidase, Clan CA, family C2, putative
Tb927.1.2110	1	+	535994	283	897	95.9358	535994	0	calpain-like cysteine peptidase, putative,cysteine peptidase, Clan CA, family C2, putative
Tb927.1.2120	1	+	540417	301	632	87.2928	540417	0	calpain, putative,cysteine peptidase, Clan CA, family C2, putative
Tb927.1.2150	1	+	546122	113	238	77.0227	546122	0	calpain-like protein fragment, putative,calpain-like cysteine peptidase, Clan CA, family C2
Tb927.1.2160	1	+	548660	205	3779	99.2124	548660	0	calpain-like protein fragment, putative
Tb927.1.2190	1	+	551782	1448	1231	95.7977	ND	ND	hypothetical protein, conserved
Tb927.1.220	1	-	88419	64	2260	71.6778	ND	ND	retrotransposon hot spot protein 1 (RHS1), putative
Tb927.1.2200	1	+	559026	589	44	70.9677	ND	ND	hypothetical protein,zinc finger protein family member, putative (ZC3H4)
Tb927.1.2210	1	+	559984	180	4657	52.8304	559984	0	hypothetical protein, conserved
Tb927.1.2230	1	+	562111	133	12730	98.0891	562111	0	calpain-like protein fragment, putative
Tb927.1.2260	1	+	564601	376	13478	95.0695	564601	0	calpain-like protein fragment, putative
Tb927.1.2290	1	+	566291	487	17	26.5625	ND	ND	hypothetical protein, unlikely
Tb927.1.230	1	+	ND	ND	NA	NA	ND	ND	hypothetical protein, unlikely
Tb927.1.2300	1	+	567208	0	2	25	ND	ND	hypothetical protein, unlikely
Tb927.1.2310	1	+	ND	ND	NA	NA	ND	ND	hypothetical protein
Tb927.1.2320	1	+	568526	124	294	90.7407	ND	ND	hypothetical protein, conserved
Tb927.1.2330	1	+	570423	59	15457	93.6277	570423	0	beta tubulin
Tb927.1.2340	1	+	572336	106	14690	84.5224	572336	0	alpha tubulin
Tb927.1.2350	1	+	574065	59	39565	97.4507	574065	0	beta tubulin
Tb927.1.2360	1	+	575978	106	15116	85.1894	575978	0	alpha tubulin
Tb927.1.2370	1	+	577707	59	40183	97.4748	577707	0	beta tubulin
Tb927.1.2380	1	+	579620	106	15046	85.1114	579620	0	alpha tubulin
Tb927.1.2390	1	+	581349	59	40440	97.5327	581349	0	beta tubulin
Tb927.1.2400	1	+	583262	106	15012	84.8088	583262	0	alpha tubulin
Tb927.1.2420	1	+	586931	4343	1	14.2857	ND	ND	hypothetical protein
Tb927.1.2430	1	+	592441	55	157114	85.8856	592441	0	histone H3, putative
Tb927.1.2450	1	+	594024	55	158175	85.7903	594024	0	histone H3, putative
Tb927.1.2470	1	+	595608	55	156686	85.8558	595608	0	histone H3, putative
Tb927.1.2490	1	+	597200	55	158485	85.9212	597200	0	histone H3, putative
Tb927.1.250	1	-	106222	2633	1	50	ND	ND	hypothetical protein, unlikely
Tb927.1.2510	1	+	598786	55	156979	85.8137	598786	0	histone H3, putative
Tb927.1.2530	1	+	600372	55	157877	85.8886	600372	0	histone H3, putative
Tb927.1.2550	1	+	601956	55	158810	86.0334	601956	0	histone H3, putative
Tb927.1.2570	1	+	603459	23	1048	92.9902	603459	0	coatomer beta subunit (beta-coP)
Tb927.1.2580	1	+	607396	6	96	73.8462	607396	0	RNasePH-like protein,exosome-associated protein 1,Rrp42 homologue (TbEAP1)
Tb927.1.260	1	-	ND	ND	NA	NA	ND	ND	hypothetical protein, unlikely
Tb927.1.2600	1	+	609479	551	1089	68.5768	608988	491	pumilio/PUF RNA binding protein 9 (PUF9)
Tb927.1.2610	1	+	613912	297	20	35.0877	ND	ND	hypothetical protein, unlikely
Tb927.1.2640	1	+	616213	383	1202	82.5549	616213	0	hypothetical protein, conserved
Tb927.1.2660	1	+	ND	ND	NA	NA	ND	ND	hypothetical protein, unlikely
Tb927.1.2670	1	+	618377	552	214	91.453	618517	140	flagellar protein PF16
Tb927.1.270	1	+	ND	ND	NA	NA	ND	ND	hypothetical protein
Tb927.1.2700	1	+	622175	369	1067	94.3413	ND	ND	hypothetical protein, conserved
Tb927.1.2710	1	+	624161	539	532	88.2255	624161	0	hypothetical protein, conserved
Tb927.1.2730	1	+	628532	342	543	80.3254	ND	ND	hypothetical protein, conserved
Tb927.1.2740	1	+	631055	214	316	72.9792	631055	0	lipase-like protein, putative
Tb927.1.2750	1	+	633194	171	5093	84.8975	633194	0	hypothetical protein, conserved
Tb927.1.2760	1	+	634072	41	46	97.8723	ND	ND	hypothetical protein
Tb927.1.2770	1	+	634794	22	422	89.7872	634794	0	hypothetical protein, conserved
Tb927.1.2780	1	-	640556	3050	43	42.5743	ND	ND	hypothetical protein
Tb927.1.280	1	+	111595	786	2	25	111366	229	hypothetical protein, conserved
Tb927.1.2820	1	-	644551	1314	47	29.7468	643263	1288	pteridine transporter, putative
Tb927.1.2850	1	-	648549	1314	39	29.5455	647261	1288	pteridine transporter, putative
Tb927.1.2880	1	-	651264	26	99	86.087	651264	0	pteridine transporter, putative
Tb927.1.290	1	+	113066	71	2423	91.7108	113066	0	leucine-rich repeat protein (LRRP), putative
Tb927.1.2950	1	+	655572	48	1	50	ND	ND	hypothetical protein, unlikely
Tb927.1.2960	1	+	ND	ND	NA	NA	ND	ND	hypothetical protein, unlikely
Tb927.1.2970	1	+	656565	28	66	74.1573	656565	0	hypothetical protein, conserved
Tb927.1.2980	1	+	658568	370	147	63.6364	657749	819	hypothetical protein, conserved
Tb927.1.2985	1	+	662952	21	5466	99.1475	662952	0	hypothetical protein, conserved
Tb927.1.2990	1	+	663652	6	2113	99.9054	663652	0	hypothetical protein, conserved
Tb927.1.30	1	+	ND	ND	NA	NA	ND	ND	hypothetical protein
Tb927.1.3000	1	+	666978	29	301	83.6111	666978	0	aminoacylase, putative,N-acyl-L-amino acid amidohydrolase, putative
Tb927.1.3010	1	+	668729	63	34	43.5897	668729	0	mRNA processing protein, putative
Tb927.1.3030	1	+	670234	48	11	84.6154	ND	ND	KREL2 (KREL2)
Tb927.1.3040	1	+	671777	71	227	98.2684	ND	ND	hypothetical protein, conserved
Tb927.1.3050	1	+	673036	12	835	87.5262	673036	0	hypothetical protein, conserved
Tb927.1.3070	1	+	675110	103	608	97.28	675110	0	hypothetical protein, conserved
Tb927.1.310	1	-	ND	ND	NA	NA	ND	ND	hypothetical protein, unlikely
Tb927.1.3110	1	+	677616	150	213	58.6777	677616	0	soluble N-ethylmaleimide sensitive factor (NSF) attachment protein, putative
Tb927.1.3120	1	+	679144	9	226	83.3948	679144	0	separase, putative,cysteine peptidase, Clan CD, family C50, putative
Tb927.1.3130	1	+	683008	124	207	86.25	683008	0	protein kinase, putative
Tb927.1.3150	1	+	685426	116	276	93.5593	685426	0	hypothetical protein, conserved
Tb927.1.3170	1	+	687208	128	736	98.6595	687208	0	hypothetical protein, conserved
Tb927.1.3180	1	+	688934	29	27257	98.8324	688934	0	40S ribosomal protein S11, putative
Tb927.1.3200	1	+	689981	174	9556	94.8769	689875	106	SGT1-like protein, putative
Tb927.1.3220	1	+	691637	160	767	53.4495	691637	0	GTPase activating protein of Rab-like GTPase, putative
Tb927.1.3230	1	+	694140	178	2365	93.5522	694140	0	cell division cycle protein, putative
Tb927.1.3250	1	+	696806	219	179	93.2292	ND	ND	hypothetical protein, conserved
Tb927.1.3260	1	+	702966	160	864	69.9029	702989	23	hypothetical protein, conserved
Tb927.1.3270	1	+	709471	102	613	97.9233	709471	0	hypothetical protein, conserved
Tb927.1.3280	1	+	712890	90	88	89.7959	712890	0	septum formation protein MAF homologue, putative
Tb927.1.3290	1	+	714094	143	107	66.4596	714094	0	hypothetical protein, conserved
Tb927.1.3300	1	+	717851	133	27	75	717851	0	myotubularin, putative,zinc-binding phosphatase, putative
Tb927.1.3310	1	+	721777	445	554	54.367	721777	0	hypothetical protein, conserved
Tb927.1.3320	1	+	723733	723	1058	88.7584	723733	0	leucine-rich repeat protein (LRRP), putative
Tb927.1.3330	1	+	725806	31	26	38.806	ND	ND	hypothetical protein, unlikely
Tb927.1.3350	1	+	726840	879	2	28.5714	ND	ND	hypothetical protein
Tb927.1.3360	1	-	731390	2664	21	24.1379	ND	ND	hypothetical protein, unlikely
Tb927.1.3390	1	-	732497	286	742	25.0169	732497	0	hypothetical protein, conserved
Tb927.1.340	1	+	132039	270	1	50	ND	ND	hypothetical protein, unlikely
Tb927.1.3400	1	-	733840	20	27805	73.7338	734045	205	hypothetical protein, conserved
Tb927.1.3410	1	-	736337	567	369	72.6378	736337	0	hypothetical protein, conserved
Tb927.1.3450	1	-	740175	43	881	99.6606	740175	0	hypothetical protein, conserved
Tb927.1.3460	1	-	749840	9245	24	9.87654	ND	ND	hypothetical protein, unlikely
Tb927.1.3470	1	-	752058	379	188	77.686	ND	ND	hypothetical protein, unlikely
Tb927.1.3540	1	-	756656	185	6	46.1538	ND	ND	hypothetical protein, unlikely
Tb927.1.3550	1	-	757935	67	440	86.1057	ND	ND	hypothetical protein
Tb927.1.3560	1	-	761322	38	1788	76.0527	762086	764	hypothetical protein, conserved
Tb927.1.3580	1	-	ND	ND	NA	NA	ND	ND	hypothetical protein, unlikely
Tb927.1.3590	1	-	ND	ND	NA	NA	ND	ND	hypothetical protein, unlikely
Tb927.1.360	1	-	136578	181	57	30.1587	136584	6	hypothetical protein, unlikely
Tb927.1.3620	1	+	ND	ND	NA	NA	ND	ND	hypothetical protein, unlikely
Tb927.1.3640	1	+	767118	1358	5	22.7273	ND	ND	hypothetical protein, unlikely
Tb927.1.3670	1	+	769502	7123	82	30.4833	ND	ND	expression site-associated gene (ESAG) protein, putative,expression site-associated gene 8 (ESAG8) protein, putative
Tb927.1.370	1	-	144466	71	4336	97.3944	144568	102	leucine-rich repeat protein (LRRP), putative
Tb927.1.3700	1	+	779124	12327	5	25	ND	ND	hypothetical protein, unlikely
Tb927.1.3740	1	+	ND	ND	NA	NA	ND	ND	hypothetical protein, unlikely
Tb927.1.3750	1	-	811654	7590	2	5.55556	ND	ND	hypothetical protein, conserved
Tb927.1.3770	1	+	805371	7400	7	17.9487	ND	ND	hypothetical protein, unlikely
Tb927.1.380	1	-	146433	1282	7	38.8889	146629	196	hypothetical protein, conserved
Tb927.1.3800	1	+	814232	73	31	77.5	814232	0	hypothetical protein, conserved
Tb927.1.3810	1	+	815097	32	1546	97.2327	815097	0	hypothetical protein, conserved
Tb927.1.3820	1	+	815718	30	438	79.7814	815718	0	ATP synthase subunit, putative
Tb927.1.3830	1	+	816304	115	499	94.8669	816304	0	glucose-6-phosphate isomerase, glycosomal (PGI)
Tb927.1.3840	1	+	818726	11	558	97.5524	ND	ND	hypothetical protein, conserved
Tb927.1.3850	1	+	820968	161	596	94.7536	820968	0	hypothetical protein, conserved
Tb927.1.3860	1	+	822194	376	1288	97.5019	822194	0	hypothetical protein, conserved
Tb927.1.3880	1	+	826497	511	138	88.4615	826497	0	hypothetical protein, conserved
Tb927.1.3890	1	+	ND	ND	NA	NA	ND	ND	hypothetical protein
Tb927.1.3910	1	+	833572	225	295	58.1854	ND	ND	hypothetical protein, conserved
Tb927.1.3940	1	+	837317	366	574	78.5226	837323	6	hypothetical protein, conserved
Tb927.1.3950	1	+	840718	159	3480	99.0888	840718	0	D-alanine aminotransferase (ALAT)
Tb927.1.40	1	-	ND	ND	NA	NA	ND	ND	hypothetical protein
Tb927.1.400	1	+	147245	597	2	25	ND	ND	hypothetical protein, conserved
Tb927.1.4010	1	+	844375	483	256	95.8801	844375	0	primase 2
Tb927.1.4020	1	+	848864	79	1	33.3333	ND	ND	hypothetical protein
Tb927.1.4030	1	+	851035	390	11	19.2982	ND	ND	hypothetical protein, unlikely
Tb927.1.4040	1	+	852635	174	91	62.7586	ND	ND	hypothetical protein, conserved
Tb927.1.4050	1	+	856392	119	3869	87.9318	856392	0	protein phosphatase with EF-Hand domains (PPEF),ser/thr protein phosphatase, putative
Tb927.1.4060	1	+	ND	ND	NA	NA	ND	ND	hypothetical protein, unlikely
Tb927.1.4070	1	+	ND	ND	NA	NA	ND	ND	hypothetical protein, unlikely
Tb927.1.4080	1	+	ND	ND	NA	NA	ND	ND	hypothetical protein, unlikely
Tb927.1.4100	1	+	861572	235	4802	31.3815	861574	2	cytochrome oxidase subunit IV (COXIV)
Tb927.1.4140	1	+	864619	342	46	30.8725	ND	ND	hypothetical protein, conserved
Tb927.1.4160	1	+	866634	334	256	86.4865	866634	0	hypothetical protein, conserved
Tb927.1.4180	1	+	867783	335	515	95.7249	867783	0	leucine-rich repeat protein (LRRP), putative
Tb927.1.420	1	+	156334	50	1127	87.7043	ND	ND	retrotransposon hot spot protein 5 (RHS5), putative
Tb927.1.4210	1	+	871358	132	62	95.3846	871358	0	hypothetical protein, unlikely
Tb927.1.4220	1	+	871861	4	97	90.6542	871671	190	hypothetical protein, conserved
Tb927.1.4230	1	+	873922	10	672	82.5553	873922	0	hypothetical protein, conserved
Tb927.1.4250	1	+	876432	3	122	90.3704	876432	0	hypothetical protein, conserved
Tb927.1.4280	1	+	880176	910	110	78.0142	ND	ND	hypothetical protein, conserved
Tb927.1.4300	1	+	885965	334	171	79.9065	885965	0	chaperone protein DNAj, putative
Tb927.1.4310	1	+	890091	836	3996	94.5351	890091	0	hypothetical protein, conserved
Tb927.1.4340	1	+	899113	525	295	46.9745	ND	ND	hypothetical protein, conserved
Tb927.1.4370	1	+	902820	404	594	95.04	902820	0	hypothetical protein, conserved
Tb927.1.4380	1	+	905832	178	111	81.0219	905832	0	hypothetical protein, conserved
Tb927.1.4400	1	+	907880	220	3849	98.4399	ND	ND	hypothetical protein, conserved
Tb927.1.4410	1	+	909409	126	457	81.0284	ND	ND	hypothetical protein, conserved
Tb927.1.4420	1	+	912167	157	2072	98.3389	912167	0	ABC transporter, putative
Tb927.1.4450	1	+	916395	158	1540	96.25	ND	ND	hypothetical protein, conserved
Tb927.1.4470	1	+	921239	184	3480	99.0043	921239	0	hypothetical protein, conserved
Tb927.1.4480	1	+	923248	291	149	69.6262	923248	0	hypothetical protein, conserved
Tb927.1.4490	1	+	928818	40	592	98.5025	928833	15	acetyltransferase, putative
Tb927.1.4500	1	+	932224	483	5586	97.7428	932224	0	hypothetical protein, conserved
Tb927.1.4520	1	+	934408	535	2144	99.3513	934408	0	hypothetical protein, conserved
Tb927.1.4540	1	+	938411	983	163	36.8778	939262	851	cyclin-like F-box protein (CFB1A)
Tb927.1.4550	1	+	ND	ND	NA	NA	ND	ND	hypothetical protein, conserved
Tb927.1.4560	1	+	942390	132	225	94.1423	942390	0	cyclin-like F-box protein (CFB1B)
Tb927.1.4570	1	+	944271	508	1	33.3333	ND	ND	hypothetical protein, conserved
Tb927.1.4580	1	+	945453	132	213	95.5157	945453	0	cyclin-like F-box protein (CFB1C)
Tb927.1.4590	1	+	947536	306	1	50	ND	ND	hypothetical protein, conserved
Tb927.1.4600	1	+	948580	132	224	93.7238	948580	0	cyclin-like F-box protein (CFB1D)
Tb927.1.4620	1	+	950663	306	1	50	ND	ND	hypothetical protein, conserved
Tb927.1.4630	1	+	951709	132	221	91.7012	951709	0	cyclin-like F-box protein (CFB1E)
Tb927.1.4650	1	+	954772	132	1221	98.2301	954772	0	cyclin-like F-box protein (CFB2)
Tb927.1.4680	1	+	956577	6173	1057	57.665	962455	5878	hypothetical protein, conserved
Tb927.1.4690	1	+	964015	171	781	72.3148	964015	0	arginine N-methyltransferase (PRMT1)
Tb927.1.470	1	+	179614	1475	12	30	179614	0	hypothetical protein, conserved
Tb927.1.4700	1	+	965981	56	129	61.4286	965981	0	hypothetical protein, conserved
Tb927.1.4710	1	+	967637	151	229	80.6338	967640	3	hypothetical protein, conserved
Tb927.1.4720	1	+	968713	71	259	95.572	ND	ND	hypothetical protein, conserved
Tb927.1.4730	1	+	971007	9	530	83.5962	971007	0	hypothetical protein, conserved
Tb927.1.4740	1	+	971898	59	765	83.6066	971898	0	hypothetical protein, conserved
Tb927.1.4760	1	+	975777	67	1438	94.1099	975777	0	hypothetical protein, conserved
Tb927.1.4780	1	+	979505	38	1392	85.3464	979505	0	serine peptidase, putative,serine peptidase, Clan SC, Family S9D
Tb927.1.480	1	+	181774	71	2461	92	181774	0	leucine-rich repeat protein (LRRP), putative
Tb927.1.4800	1	+	982326	219	335	88.1579	982326	0	hypothetical protein, conserved
Tb927.1.4830	1	+	986557	161	87	68.5039	986557	0	phospholipase A1 (PLA1)
Tb927.1.4850	1	+	988441	478	61	80.2632	ND	ND	hypothetical protein, unlikely
Tb927.1.4870	1	+	989768	3	1374	85.7678	989768	0	expression site-associated gene (ESAG) protein, putative,expression site-associated gene 1 (ESAG1) protein, putative
Tb927.1.4890	1	+	991993	11	186	93.9394	ND	ND	expression site-associated gene 2 (ESAG2) protein, putative
Tb927.1.490	1	+	189656	181	130	35.5191	189656	0	hypothetical protein
Tb927.1.4900	1	+	993537	7	1041	90.208	993537	0	expression site-associated gene 11 (ESAG11) protein, putative
Tb927.1.4910	1	+	994790	3	1360	84.6297	994790	0	expression site-associated gene (ESAG) protein, putative,expression site-associated gene 1 (ESAG1) protein, putative
Tb927.1.4920	1	+	996104	568	25	48.0769	ND	ND	hypothetical protein
Tb927.1.4930	1	-	999212	977	62	30.0971	ND	ND	hypothetical protein, unlikely
Tb927.1.4970	1	+	1001645	66	65	72.2222	ND	ND	hypothetical protein
Tb927.1.50	1	-	41394	111	19	82.6087	ND	ND	hypothetical protein, unlikely
Tb927.1.5000	1	+	1004272	36	4890	92.0384	1004272	0	hypothetical protein, conserved
Tb927.1.5020	1	+	1005861	1399	150	42.2535	1007062	1201	hypothetical protein, unlikely
Tb927.1.5030	1	+	1007744	60	477	30.5182	1007761	17	leucine-rich repeat protein (LRRP), putative
Tb927.1.5050	1	+	1010716	1446	49	34.7518	ND	ND	hypothetical protein, unlikely
Tb927.1.5060	1	+	1013233	32	539	96.7684	ND	ND	variant surface glycoprotein (VSG)-related, putative
Tb927.1.5070	1	+	ND	ND	NA	NA	ND	ND	hypothetical protein, unlikely
Tb927.1.5080	1	+	1015353	42	38	23.4568	ND	ND	expression site-associated gene (ESAG) protein, putative,expression site-associated gene 9 (ESAG9) protein, putative
Tb927.1.5100	1	+	1018100	7	92	82.1429	1018100	0	expression site-associated gene 2 (ESAG2) protein, putative
Tb927.1.5110	1	+	1019638	7	1047	90.7279	1019638	0	expression site-associated gene 11 (ESAG11) protein, putative
Tb927.1.5120	1	+	1020869	3	1325	91.6321	1020869	0	expression site-associated gene (ESAG) protein, putative,expression site-associated gene 1 (ESAG1) protein, putative
Tb927.1.5150	1	+	1021997	3769	381	90.0709	ND	ND	hypothetical protein
Tb927.1.5160	1	+	ND	ND	NA	NA	ND	ND	hypothetical protein
Tb927.1.5170	1	+	1027233	13	332	45.2933	ND	ND	variant surface glycoprotein (VSG)-related, putative
Tb927.1.5180	1	+	1028691	47	3	42.8571	ND	ND	hypothetical protein
Tb927.1.5200	1	+	1032129	16	305	81.7694	ND	ND	expression site-associated gene (ESAG) protein, putative,expression site-associated gene 1 (ESAG1) protein, putative
Tb927.1.5220	1	+	1034001	1259	56	29.1667	ND	ND	expression site-associated gene 9 (ESAG9) protein, putative
Tb927.1.5240	1	+	1039795	13	639	86.7028	ND	ND	expression site-associated gene 1 (ESAG1) protein, putative
Tb927.1.5260	1	+	1041022	543	4	10	ND	ND	hypothetical protein
Tb927.1.5270	1	-	ND	ND	NA	NA	ND	ND	hypothetical protein, unlikely
Tb927.1.5290	1	-	ND	ND	NA	NA	ND	ND	hypothetical protein, unlikely
Tb927.1.530	1	-	204045	28	120	73.1707	204045	0	hypothetical protein, conserved
Tb927.1.5300	1	-	ND	ND	NA	NA	ND	ND	variant surface glycoprotein (VSG), putative
Tb927.1.5330	1	-	ND	ND	NA	NA	ND	ND	variant surface glycoprotein (VSG, atypical), putative
Tb927.1.540	1	-	207896	89	108	87.8049	ND	ND	DNA-directed RNA polymerase III, putative,RNA polymerase subunit, putative (RPC128)
Tb927.1.550	1	-	208483	4	14	60.8696	208483	0	hypothetical protein, unlikely
Tb927.1.560	1	-	210085	54	229	94.2387	210085	0	hypothetical protein, conserved
Tb927.1.570	1	-	211427	8	469	98.5294	211427	0	Histone-lysine N-methyltransferase, H3 lysine-76 specific (DOT1B)
Tb927.1.580	1	-	214108	103	429	74.6087	214108	0	phosphate-repressible phosphate permease, putative
Tb927.1.600	1	-	217809	98	490	97.2222	217809	0	phosphate-repressible phosphate permease, putative
Tb927.1.610	1	-	219052	63	14	82.3529	219052	0	hypothetical protein, conserved
Tb927.1.630	1	-	220397	314	358	94.709	220397	0	anti-silencing protein ASF 1 like protein, putative
Tb927.1.640	1	-	225689	16	1368	86.6371	225689	0	BRCA2
Tb927.1.650	1	-	226665	45	32	94.1176	226665	0	hypothetical protein, conserved
Tb927.1.670	1	-	230110	223	1743	97.1572	230110	0	hypothetical protein, conserved
Tb927.1.690	1	-	231528	103	21	61.7647	231528	0	hypothetical protein, conserved
Tb927.1.70	1	-	49201	2207	16	38.0952	ND	ND	retrotransposon hot spot protein 4 (RHS4), putative
Tb927.1.700	1	-	233904	78	2668	90.3488	233904	0	phosphoglycerate kinase (PGKC)
Tb927.1.710	1	-	235553	115	44556	87.8141	235553	0	phosphoglycerate kinase (PGKB)
Tb927.1.720	1	-	237504	205	5500	86.3965	237504	0	phosphoglycerate kinase (PGKA)
Tb927.1.730	1	-	239558	15	339	63.1285	239558	0	hypothetical protein, conserved
Tb927.1.740	1	-	241710	25	358	96.496	241710	0	hypothetical protein, conserved
Tb927.1.750	1	-	245989	64	410	90.708	245989	0	hypothetical protein, conserved
Tb927.1.760	1	-	ND	ND	NA	NA	ND	ND	hypothetical protein, conserved
Tb927.1.770	1	-	ND	ND	NA	NA	ND	ND	hypothetical protein, unlikely
Tb927.1.780	1	-	250618	23	98	84.4828	250618	0	hypothetical protein, conserved
Tb927.1.790	1	-	253518	131	299	93.1464	253518	0	hypothetical protein, conserved
Tb927.1.80	1	-	ND	ND	NA	NA	ND	ND	hypothetical protein, unlikely
Tb927.1.800	1	-	254102	9	10	90.9091	254102	0	hypothetical protein, unlikely
Tb927.1.810	1	-	ND	ND	NA	NA	ND	ND	hypothetical protein, unlikely
Tb927.1.820	1	-	256475	339	315	91.3043	256475	0	hypothetical protein, conserved
Tb927.1.830	1	-	259714	59	70	44.3038	ND	ND	hypothetical protein, conserved
Tb927.1.840	1	-	260630	43	79	37.799	ND	ND	hypothetical protein, conserved
Tb927.1.850	1	-	ND	ND	NA	NA	ND	ND	hypothetical protein, unlikely
Tb927.1.860	1	-	262198	131	1277	88.619	262198	0	hypothetical protein, conserved
Tb927.1.870	1	-	263802	222	48	43.2432	263802	0	deoxyhypusine synthase, putative
Tb927.1.880	1	-	278165	3	7263	98.6151	278165	0	hypothetical protein, conserved
Tb927.1.890	1	-	279226	25	133	69.2708	279226	0	hypothetical protein, conserved
Tb927.1.900	1	-	ND	ND	NA	NA	ND	ND	hypothetical protein, unlikely
Tb927.1.910	1	-	ND	ND	NA	NA	ND	ND	hypothetical protein, unlikely
Tb927.1.920	1	-	284699	154	2	66.6667	ND	ND	hypothetical protein, unlikely
Tb927.1.930	1	-	285898	427	3	75	ND	ND	hypothetical protein, unlikely
Tb927.1.990	1	+	288568	14	1582	91.9767	288568	0	hypothetical protein, conserved
Tb927.10.10	10	-	10329	7467	3	23.0769	ND	ND	variant surface glycoprotein (VSG),variant surface glycoprotein VSG 10.1
Tb927.10.1000	10	+	273058	190	285	89.0625	273058	0	hypothetical protein
Tb927.10.10000	10	+	2466189	179	10929	96.7768	2466189	0	hypothetical protein, conserved
Tb927.10.10010	10	+	2468670	38	147	50	2468670	0	60S acidic ribosomal protein, putative
Tb927.10.10020	10	+	2469725	281	464	83.0054	2469725	0	hypothetical protein, conserved
Tb927.10.10030	10	+	2472479	105	386	86.1607	2472479	0	hypothetical protein, conserved
Tb927.10.10040	10	+	2473344	160	56	91.8033	2473344	0	hypothetical protein
Tb927.10.10050	10	+	2474041	994	6309	98.7942	ND	ND	hypothetical protein, conserved
Tb927.10.10060	10	+	2479455	175	2	50	ND	ND	hypothetical protein, unlikely
Tb927.10.10070	10	+	2481959	235	98	64.4737	2481212	747	hypothetical protein, conserved
Tb927.10.10080	10	+	2484217	15	266	89.8649	2484217	0	hypothetical protein, conserved
Tb927.10.10090	10	+	2485280	185	349	89.2583	2485280	0	hypothetical protein, conserved
Tb927.10.1010	10	+	274029	1647	11	22.9167	ND	ND	hypothetical protein
Tb927.10.10100	10	+	2489064	130	999	99.8002	2489064	0	hypothetical protein, conserved
Tb927.10.10110	10	+	2492228	35	1022	97.6122	2492228	0	hypothetical protein, conserved
Tb927.10.10120	10	+	2492915	91	5	20.8333	2492915	0	hypothetical protein, conserved
Tb927.10.10130	10	+	2494981	53	182	95.7895	2494981	0	mitochondrial RNA binding complex 1 subunit (MRB10130)
Tb927.10.10140	10	+	2496968	98	1032	87.9795	2496968	0	paraflagellar rod component, putative (PFC19)
Tb927.10.10150	10	+	2498411	47	447	91.5984	2498411	0	hypothetical protein, conserved
Tb927.10.10160	10	+	2500986	160	437	54.2857	ND	ND	hypothetical protein, conserved
Tb927.10.10170	10	+	2502317	53	137	79.1908	2502317	0	predicted WD40 repeat protein
Tb927.10.10180	10	+	2503893	118	444	73.1466	2503893	0	hypothetical protein, conserved
Tb927.10.10190	10	+	2505108	134	374	99.2042	2505108	0	hypothetical protein, conserved
Tb927.10.1020	10	+	ND	ND	NA	NA	ND	ND	hypothetical protein
Tb927.10.10200	10	+	2508338	255	708	87.8412	2508338	0	hypothetical protein, conserved
Tb927.10.10210	10	-	2512823	10	3	75	ND	ND	procyclin-associated gene 4 (PAG4) protein (PAG4)
Tb927.10.10220	10	-	ND	ND	NA	NA	ND	ND	procyclin-associated gene 2 (PAG2) protein (PAG2)
Tb927.10.10230	10	-	2515438	66	2	22.2222	ND	ND	procyclin-associated gene 5 (PAG5) protein (PAG5)
Tb927.10.10240	10	-	2517926	1255	93	76.8595	2517926	0	procyclin-associated gene 1 (PAG1) protein (PAG1)
Tb927.10.10250	10	-	2518785	31	12623	96.8319	2518785	0	EP2 procyclin (EP2)
Tb927.10.10260	10	-	2520140	31	12623	98.9341	2520140	0	EP1 procyclin (EP1)
Tb927.10.10270	10	-	2523753	1952	15	23.4375	2522578	1175	hypothetical protein
Tb927.10.10280	10	-	2531866	80	7055	84.6837	2531866	0	microtubule-associated protein, putative
Tb927.10.10290	10	-	2532749	84	230	29.8314	2532729	20	hypothetical protein, conserved
Tb927.10.1030	10	-	280553	18	320	86.9565	280550	3	serine carboxypeptidase III precursor, putative,serine peptidase, Clan SC, Family S10 (CBP1)
Tb927.10.10300	10	-	2535125	22	1906	95.8753	2535125	0	hypothetical protein, conserved
Tb927.10.10310	10	-	2536967	47	353	94.8925	2536967	0	hypothetical protein, conserved
Tb927.10.10320	10	-	2537840	104	398	81.893	2537840	0	dynein light chain, putative,dynein Tctex1 family, putative
Tb927.10.10330	10	-	2539782	4	127	75.5952	2539782	0	hypothetical protein, conserved
Tb927.10.10340	10	-	2544047	7	657	94.2611	2544047	0	structural maintenance of chromosome 2, putative (SMC2)
Tb927.10.10350	10	-	2547986	238	19	30.1587	ND	ND	protein kinase, putative
Tb927.10.10360	10	-	2558648	146	218	59.4005	ND	ND	microtubule-associated protein, putative
Tb927.10.10370	10	-	2559493	84	222	29.8387	2559473	20	hypothetical protein, conserved
Tb927.10.10380	10	-	2561473	145	250	84.1751	ND	ND	ATP-dependent DEAD/H RNA helicase, putative
Tb927.10.10390	10	-	2563871	111	1173	90.023	2563871	0	trypanothione reductase
Tb927.10.1040	10	-	282269	18	320	85.1064	282266	3	serine carboxypeptidase III precursor, putative,serine carboxypeptidase (CBP1) precursor, putative,serine peptidase, Clan SC, Family S10 (CBP1)
Tb927.10.10400	10	-	2565148	30	126	77.3006	2565148	0	hypothetical protein, conserved
Tb927.10.10410	10	-	2567591	5	24	80	2567591	0	DNA replication licensing factor MCM8, putative
Tb927.10.10420	10	-	2568301	18	1207	96.7923	2568301	0	monothiol glutaredoxin, putative
Tb927.10.10430	10	-	2569588	49	82	95.3488	2569588	0	hypothetical protein, conserved
Tb927.10.10440	10	-	2571211	4	26	66.6667	2571211	0	mitochondrial carrier protein (MCP8)
Tb927.10.10460	10	-	2572608	55	6650	96.4048	ND	ND	histone H2B, putative
Tb927.10.10470	10	-	2573516	55	16156	96.8701	ND	ND	histone H2B, putative
Tb927.10.10480	10	-	2574424	55	6626	96.3502	ND	ND	histone H2B, putative
Tb927.10.10490	10	-	2575332	55	16160	97.1563	ND	ND	histone H2B, putative
Tb927.10.1050	10	-	284360	94	499	94.5076	ND	ND	serine carboxypeptidase III precursor, putative,serine peptidase, Clan SC, Family S10 (CBP1)
Tb927.10.10500	10	-	2576235	55	16180	97.0606	ND	ND	histone H2B, putative
Tb927.10.10510	10	-	2578051	963	16163	48.9462	ND	ND	histone H2B, putative
Tb927.10.10520	10	-	2578954	55	6642	96.5828	ND	ND	histone H2B, putative
Tb927.10.10530	10	-	2579857	55	16334	97.1106	ND	ND	histone H2B, putative
Tb927.10.10540	10	-	2580765	55	16066	97.2459	ND	ND	histone H2B, putative
Tb927.10.10550	10	-	2581673	55	16064	97.3399	ND	ND	histone H2B, putative
Tb927.10.10560	10	-	2582581	55	16359	96.8447	ND	ND	histone H2B, putative
Tb927.10.10570	10	-	2583489	55	16100	97.0172	ND	ND	histone H2B, putative
Tb927.10.10580	10	-	2584392	55	16324	96.9704	ND	ND	histone H2B, putative
Tb927.10.10590	10	-	2585300	55	16432	97.1675	ND	ND	histone H2B, putative
Tb927.10.1060	10	-	287520	114	83220	78.6564	287520	0	T-complex protein 1, delta subunit, putative (TCP-1-delta)
Tb927.10.10600	10	-	2586025	124	1586	87.1908	2586025	0	ARP2/3 complex 16kDa subunit, putative,ARP2/3 complex subunit, putative
Tb927.10.10610	10	-	2587759	65	342	82.2115	2587759	0	protein tyrosine phosphatase, putative
Tb927.10.10620	10	-	2588889	41	2224	98.4506	2588889	0	hypothetical protein, conserved
Tb927.10.10630	10	-	2590051	33	1039	95.6722	2590051	0	hypothetical protein, conserved
Tb927.10.10640	10	-	2590603	45	57	96.6102	2590603	0	hypothetical protein, conserved
Tb927.10.10650	10	-	2592407	25	319	98.1538	2592407	0	iron-containing hydrogenase, putative
Tb927.10.10670	10	-	2595173	851	269	48.8203	2595173	0	kinetoplastid-specific dual specificity phosphatase, putative
Tb927.10.10680	10	-	2598555	7	195	69.8925	2598555	0	hypothetical protein, conserved
Tb927.10.10690	10	-	2600583	32	74	97.3684	2600583	0	hypothetical protein, conserved
Tb927.10.1070	10	-	289698	438	50	72.4638	289698	0	cell division protein kinase 2 homolog 1,cdc2- like protein kinase (CRK1)
Tb927.10.10700	10	-	2602136	10	1724	88.5465	ND	ND	splicing factor Prp31
Tb927.10.10710	10	-	2603673	25	113	27.8325	2603669	4	hypothetical protein, conserved
Tb927.10.10720	10	-	2605463	135	1211	92.7259	2605463	0	hypothetical protein, conserved
Tb927.10.10730	10	-	2610316	23	79	54.4828	2610316	0	hypothetical protein
Tb927.10.10740	10	-	2612979	17	66	98.5075	ND	ND	hypothetical protein, conserved
Tb927.10.10750	10	-	2619143	1096	2496	75.6593	2618205	938	zinc carboxypeptidase, putative,metallo- peptidase, Clan MC, Family M14
Tb927.10.10770	10	-	2621742	89	1085	86.8695	2621735	7	hypothetical protein, conserved
Tb927.10.10780	10	-	2622965	29	122	24.7465	2622965	0	hypothetical protein, conserved
Tb927.10.10790	10	-	ND	ND	NA	NA	ND	ND	hypothetical protein
Tb927.10.1080	10	-	290469	15	4186	90.8223	290469	0	40S ribosomal protein S23, putative (RPS23)
Tb927.10.10800	10	-	2625065	127	5090	98.3765	ND	ND	palmitoyl acyltransferase 2, putative
Tb927.10.10810	10	-	2628853	54	414	88.2729	ND	ND	adenosine deaminase-like protein
Tb927.10.10820	10	-	2630143	78	7	14.5833	2630111	32	hypothetical protein, conserved
Tb927.10.10830	10	-	2631537	71	318	86.1789	2631537	0	RGG2 (RGG2)
Tb927.10.10840	10	-	2634775	23	191	88.4259	2634775	0	hypothetical protein, conserved
Tb927.10.10850	10	-	2639543	1303	686	56.9767	2638291	1252	argonaute-like protein (AGO1)
Tb927.10.10870	10	-	2652153	40	97	80.8333	ND	ND	protein kinase, putative
Tb927.10.10880	10	-	2654527	16	1318	84.4331	2654527	0	ATP-binding cassette protein, putative,ABC transporter, putative,ATPase, putative
Tb927.10.10890	10	-	2657259	75	24706	92.629	2657259	0	heat shock protein, putative
Tb927.10.1090	10	-	291297	31	9497	94.6576	291297	0	40S ribosomal protein S23, putative (RPS23)
Tb927.10.10900	10	-	2660034	75	24325	92.1576	2660034	0	heat shock protein, putative
Tb927.10.10910	10	-	2662808	75	24576	92.1485	2662808	0	heat shock protein, putative
Tb927.10.10920	10	-	2665557	75	24166	91.9349	2665557	0	heat shock protein, putative
Tb927.10.10930	10	-	2668337	75	24132	92.1843	2668337	0	heat shock protein, putative
Tb927.10.10940	10	-	2671122	75	24355	92.3728	2671122	0	heat shock protein, putative
Tb927.10.10950	10	-	2673893	75	24285	92.2262	2673893	0	heat shock protein, putative
Tb927.10.10960	10	-	2676668	75	24357	92.4926	2676668	0	heat shock protein, putative
Tb927.10.10970	10	-	2679443	75	24277	92.1783	2679443	0	heat shock protein, putative
Tb927.10.10980	10	-	2682206	75	24193	92.3714	2682206	0	heat shock protein 83,heat shock protein
Tb927.10.10990	10	-	2684828	50	932	90.0483	2684828	0	predicted WD40 repeat protein
Tb927.10.1100	10	-	292464	167	4673	98.8785	292464	0	60S ribosomal protein L9, putative
Tb927.10.11000	10	-	2686399	12	240	90.9091	ND	ND	hypothetical protein, conserved
Tb927.10.11010	10	-	2688023	125	280	63.2054	2688711	688	hypothetical protein, conserved
Tb927.10.11020	10	-	2692783	554	284	71	2692783	0	DNA mismatch repair protein, putative,MSH2 (MSH2)
Tb927.10.11030	10	-	2693651	37	729	99.4543	2693651	0	hypothetical protein, conserved
Tb927.10.11040	10	-	2696532	32	751	95.9132	2696532	0	hypothetical protein, conserved
Tb927.10.11050	10	-	2697721	18	164	95.3488	2697721	0	hypothetical protein, conserved
Tb927.10.11060	10	-	2698644	42	339	82.4818	2698644	0	hypothetical protein, conserved
Tb927.10.11070	10	-	2700472	103	133	80.6061	2700472	0	hypothetical protein, conserved
Tb927.10.11080	10	-	2708882	112	1818	99.0736	2708882	0	paraflagellar rod protein
Tb927.10.11090	10	-	2711295	124	151	96.1783	2711295	0	hypothetical protein, conserved
Tb927.10.1110	10	-	301072	1846	18	24.3243	300134	938	kinesin, putative
Tb927.10.11100	10	-	2713413	11	517	95.2118	2713413	0	deoxyribodipyrimidine photolyase, putative,DNA repair enzyme, putative
Tb927.10.11110	10	-	2716740	218	1303	68.6874	2716740	0	hypothetical protein, conserved
Tb927.10.11120	10	-	2717847	260	354	94.9062	2717847	0	hypothetical protein, conserved
Tb927.10.11130	10	-	2720950	22	641	73.7629	2720950	0	hypothetical protein, conserved
Tb927.10.11140	10	-	2727387	1008	269	44.6103	2727387	0	hypothetical protein, conserved
Tb927.10.11150	10	-	2729676	296	455	77.5128	2729676	0	hypothetical protein, conserved
Tb927.10.11160	10	-	2731030	24	42266	98.8771	2731030	0	HIRA-interacting protein 5, putative
Tb927.10.11170	10	-	2736881	88	39	92.8571	ND	ND	hypothetical protein, conserved
Tb927.10.11180	10	-	2739416	6	1598	93.0693	2739420	4	E1-like ubiquitin-activating enzyme, putative,ATG7/CVT2/APG7, putative (ATG7)
Tb927.10.11190	10	-	2741292	70	97	32.1192	ND	ND	hypothetical protein, conserved
Tb927.10.1120	10	-	303368	88	326	92.6136	303368	0	hypothetical protein, conserved
Tb927.10.11200	10	-	2742087	23	1841	88.3397	2742802	715	hypothetical protein, conserved
Tb927.10.11210	10	-	2744603	9	178	93.6842	2744603	0	hypothetical protein, conserved
Tb927.10.11220	10	-	2746348	28	350	99.4318	2746348	0	procyclic form surface phosphoprotein (PSSA-2)
Tb927.10.11230	10	-	2747566	40	222	79.8561	ND	ND	hypothetical protein, conserved
Tb927.10.11240	10	-	2749098	35	100	53.4759	2749098	0	hypothetical protein, conserved
Tb927.10.11250	10	-	2752013	19	2843	98.2377	2752013	0	hypothetical protein, conserved
Tb927.10.11260	10	-	2752767	12	2951	70.0784	2752767	0	hypothetical protein, conserved
Tb927.10.11270	10	-	2753830	92	126	92.6471	2753830	0	RNA-binding protein, putative (RBP23)
Tb927.10.11280	10	+	2757279	853	7	70	ND	ND	hypothetical protein
Tb927.10.11290	10	+	2758780	20	41	91.1111	2758780	0	hypothetical protein, conserved
Tb927.10.1130	10	-	304834	102	1232	96.4006	304834	0	dynein arm light chain, axonemal, putative
Tb927.10.11300	10	+	2760412	102	5371	78.9621	2760412	0	paraflagellar rod component, putative (PFC16)
Tb927.10.11310	10	+	2761296	39	3334	94.7428	2761296	0	intraflagellar transport protein IFT55/IFT57, putative (IFT57/55)
Tb927.10.11330	10	+	2762853	1964	132	26.087	2764807	1954	hypothetical protein, conserved
Tb927.10.11340	10	+	2765788	128	108	80.597	2765788	0	hypothetical protein, conserved
Tb927.10.11350	10	+	2771437	79	73	72.2772	2771437	0	hypothetical protein, conserved
Tb927.10.11360	10	+	2772350	570	161	72.5225	2772350	0	protein phosphatase 2A regulatory subunit, putative
Tb927.10.11370	10	+	2774861	181	510	85.5705	2774861	0	hypothetical protein, conserved
Tb927.10.11380	10	+	2775808	18	224	83.5821	2775808	0	hypothetical protein, conserved
Tb927.10.11390	10	+	2777377	27	15985	99.2795	2777377	0	60S ribosomal protein L6, putative
Tb927.10.1140	10	-	306742	94	1142	99.3908	306742	0	epsilon tubulin (TUBE1)
Tb927.10.11400	10	+	2778268	72	51	66.2338	2778268	0	hypothetical protein, conserved
Tb927.10.11410	10	+	2780051	100	197	93.8095	2780051	0	hypothetical protein, conserved
Tb927.10.11420	10	+	2781564	21	200	98.5222	2781564	0	hypothetical protein, conserved
Tb927.10.11430	10	+	2786169	40	143	94.0789	2786169	0	hypothetical protein, conserved
Tb927.10.11440	10	+	2787519	877	1160	96.0265	2787519	0	CYC2-like cyclin, putative,G1 cyclin CycE4, putative (CYC5)
Tb927.10.11450	10	+	2793889	297	1137	98.9556	2793889	0	TFIIF-stimulated CTD phosphatase, putative
Tb927.10.11460	10	+	ND	ND	NA	NA	ND	ND	hypothetical protein
Tb927.10.11470	10	+	2799000	18	109	87.2	2799000	0	hypothetical protein, conserved
Tb927.10.11480	10	+	2803408	41	141	88.6792	2803408	0	hypothetical protein, conserved
Tb927.10.1150	10	-	310268	281	79	45.1429	ND	ND	hypothetical protein, conserved
Tb927.10.11500	10	+	2805998	113	904	98.7978	ND	ND	hypothetical protein, conserved
Tb927.10.11510	10	+	2807584	484	1103	95.6635	2807584	0	hypothetical protein, conserved
Tb927.10.11520	10	+	2810556	254	635	94.0741	2810556	0	hypothetical protein, conserved
Tb927.10.11530	10	+	2811586	157	1077	97.7314	2811586	0	hypothetical protein, conserved
Tb927.10.11540	10	+	2812348	70	5345	97.4476	2812348	0	40S ribosomal protein S3, putative (RPS3)
Tb927.10.11550	10	+	2813398	94	3540	90.5602	2813398	0	hypothetical protein, conserved
Tb927.10.11560	10	+	2816690	33	588	97.5124	2816690	0	hypothetical protein, conserved
Tb927.10.11570	10	+	2818276	23	169	95.4802	2818276	0	hypothetical protein, conserved
Tb927.10.11580	10	+	2820722	210	220	63.7681	2820722	0	predicted WD40 repeat protein
Tb927.10.11590	10	+	2827000	191	7431	76.8221	2826208	792	nicotinate phosphoribosyltransferase, putative
Tb927.10.1160	10	-	311195	165	602	72.6176	311195	0	hypothetical protein, conserved
Tb927.10.11600	10	+	2830093	4	769	86.2108	2828929	1164	hypothetical protein, conserved
Tb927.10.11610	10	+	2832742	52	691	94.9176	2832742	0	hypothetical protein, conserved
Tb927.10.11620	10	+	2833851	22	28	38.3562	2833851	0	calcium-transporting ATPase, putative
Tb927.10.11630	10	+	2837698	847	786	73.3209	2837698	0	hypothetical protein, conserved
Tb927.10.11640	10	+	2844685	517	22	75.8621	ND	ND	hypothetical protein, conserved
Tb927.10.11650	10	+	2847194	1038	1338	80.8459	2847194	0	hypothetical protein, conserved
Tb927.10.11660	10	+	2849885	132	435	88.4146	2849885	0	hypothetical protein, conserved
Tb927.10.11670	10	+	2851624	16	315	70.6278	2851528	96	hypothetical protein, conserved
Tb927.10.11680	10	+	2853032	160	104	37.0107	2853032	0	chloride channel protein, putative
Tb927.10.11690	10	+	2856922	271	325	45.5182	2857016	94	hypothetical protein, conserved
Tb927.10.1170	10	-	317716	245	843	41.7533	317710	6	intraflagellar transport protein IFT172, putative (IFT172)
Tb927.10.11700	10	+	2858983	134	186	45.2555	2858993	10	guanylate kinase, putative
Tb927.10.11720	10	+	2861425	59	105	62.1302	2861425	0	hypothetical protein, conserved
Tb927.10.11730	10	+	2864476	116	163	96.4497	2864476	0	zinc finger protein family member, putative (ZC3H33)
Tb927.10.11750	10	+	2867826	90	1183	91.2105	ND	ND	hypothetical protein, conserved
Tb927.10.11760	10	+	2869017	408	5199	96.5101	2869017	0	pumilio/PUF RNA binding protein 6 (PUF6)
Tb927.10.11770	10	+	2877143	117	1923	84.2313	2877163	20	hypothetical protein, conserved
Tb927.10.11780	10	+	2878539	224	861	99.1935	2878539	0	hypothetical protein, conserved
Tb927.10.1180	10	-	319754	316	121	43.0605	319754	0	hypothetical protein, conserved
Tb927.10.11800	10	+	2883014	231	599	95.9936	2883014	0	33 kDa inner dynein arm light chain, axonemal, putative,dynein light chain, putative
Tb927.10.11810	10	+	2884983	91	185	77.0833	2884983	0	hypothetical protein, conserved
Tb927.10.11820	10	+	2887322	27	109	93.9655	2887322	0	hypothetical protein, conserved
Tb927.10.11830	10	+	2888776	547	1357	90.5874	2888776	0	hypothetical protein, conserved
Tb927.10.11840	10	+	2890804	127	436	93.9655	2890804	0	hypothetical protein
Tb927.10.11850	10	+	2892716	45	64	84.2105	ND	ND	hypothetical protein, conserved
Tb927.10.11860	10	+	2896268	66	649	81.125	2896268	0	hypothetical protein, conserved,proline rich protein
Tb927.10.11870	10	+	2898101	194	190	30.0158	2898144	43	mitochondrial RNA binding protein (MRB11870)
Tb927.10.11880	10	+	2899690	200	362	95.0131	2899690	0	hypothetical protein, conserved
Tb927.10.11890	10	+	2902733	16	333	91.4835	2902733	0	hypothetical protein, conserved
Tb927.10.1190	10	-	322610	3	307	89.5044	ND	ND	hypothetical protein, conserved
Tb927.10.11900	10	+	2904260	32	303	60.3586	2904260	0	hypothetical protein, conserved
Tb927.10.11910	10	+	2905113	30	116	59.7938	2905002	111	hypothetical protein, conserved
Tb927.10.11920	10	+	2906856	15	302	94.375	2906856	0	hypothetical protein, conserved
Tb927.10.11930	10	+	2907570	91	337	82.3961	2907570	0	beta-D-hydroxybutyrate dehydrogenase
Tb927.10.11940	10	+	2909458	122	212	66.877	ND	ND	ABC1 protein, putative
Tb927.10.11950	10	+	2911977	169	140	24.1379	2912061	84	hypothetical protein, conserved
Tb927.10.11960	10	+	2913378	23	110	94.8276	2913378	0	hypothetical protein, conserved
Tb927.10.11970	10	+	2914832	125	1075	95.5556	2914832	0	kynurenine aminotransferase, putative
Tb927.10.11980	10	+	2917528	6	169	88.4817	2917528	0	QA-SNARE protein putative
Tb927.10.11990	10	+	2918687	24	662	94.8424	2918687	0	RNA-binding protein
Tb927.10.120	10	-	ND	ND	NA	NA	ND	ND	hypothetical protein
Tb927.10.1200	10	-	324234	275	2	2.63158	324234	0	hypothetical protein, conserved
Tb927.10.12000	10	+	2919583	303	1171	89.6631	2919583	0	iron-sulfur cluster assembly protein, putative
Tb927.10.12010	10	+	2920909	178	3	25	2920909	0	hypothetical protein, conserved
Tb927.10.12020	10	+	2921807	220	1974	98.4048	2921807	0	hypothetical protein, conserved
Tb927.10.12030	10	+	2923375	137	205	76.2082	2923375	0	hypothetical protein, conserved
Tb927.10.12040	10	+	2928005	28	441	93.8298	2928005	0	protein kinase, putative,mitogen-activated protein kinase 11, putative
Tb927.10.12050	10	+	2931948	47	1051	96.6881	2931948	0	hypothetical protein, conserved
Tb927.10.12060	10	+	2936184	122	782	85.0925	2936184	0	hypothetical protein, conserved
Tb927.10.12070	10	+	ND	ND	NA	NA	ND	ND	hypothetical protein
Tb927.10.12080	10	+	2942756	192	562	84.1317	2942756	0	hypothetical protein, conserved
Tb927.10.12090	10	+	2944385	615	282	55.0781	2944944	559	RNA-binding protein, putative (RBP7A)
Tb927.10.1210	10	-	326693	122	244	60.396	326808	115	katanin, putative
Tb927.10.12100	10	+	2945981	56	187	97.3958	2945981	0	RNA-binding protein, putative (RBP7B)
Tb927.10.12110	10	+	2947070	120	1449	96.7936	2947070	0	hypothetical protein, conserved
Tb927.10.12120	10	+	2948616	22	1635	81.1414	2948616	0	hypothetical protein, conserved
Tb927.10.12130	10	+	2956345	22	189	87.5	2956345	0	hypothetical protein, conserved
Tb927.10.12140	10	+	2959213	204	126	88.7324	2958973	240	hypothetical protein, conserved
Tb927.10.12150	10	+	2962184	16	53	85.4839	ND	ND	hypothetical protein, conserved
Tb927.10.12160	10	+	2963744	109	64	98.4615	2963744	0	hypothetical protein, conserved
Tb927.10.12170	10	+	2965288	127	164	58.5714	2965288	0	RAB-interacting protein, putative
Tb927.10.12180	10	+	2966617	73	54	48.2143	2966650	33	hypothetical protein, conserved
Tb927.10.12190	10	+	2969399	90	239	47.7046	2969428	29	RAB-interacting protein, putative
Tb927.10.1220	10	-	332902	3642	245	98.7903	ND	ND	hypothetical protein
Tb927.10.12200	10	+	2970906	4	9	69.2308	2970906	0	hypothetical protein, conserved
Tb927.10.12210	10	+	2971933	43	5685	95.0192	2971933	0	ribulose-5-phosphate 3-epimerase, putative
Tb927.10.12220	10	+	2973076	36	312	93.6937	2973076	0	hypothetical protein, conserved
Tb927.10.12230	10	+	2974438	121	260	76.6962	2974438	0	hypothetical protein, conserved
Tb927.10.12240	10	+	2976178	37	1422	85.2007	2976178	0	short-chain dehydrogenase, putative
Tb927.10.12250	10	+	2977681	11	388	97.9798	2977681	0	hypothetical protein, conserved
Tb927.10.12260	10	+	2980232	82	769	93.895	2980232	0	cytosolic nonspecific dipeptidase, putative,peptidase (M20/M25/M40 family), putative
Tb927.10.12270	10	+	2982321	519	210	69.7674	2982321	0	hypothetical protein, conserved
Tb927.10.12290	10	-	2986204	18	254	88.5017	2986204	0	UDP-Gal or UDP-GlcNAc-dependent glycosyltransferase, putative
Tb927.10.1230	10	-	334508	182	411	87.2611	334508	0	hypothetical protein, conserved
Tb927.10.12300	10	-	2987537	43	139	59.9138	2987537	0	hypothetical protein, conserved
Tb927.10.12310	10	-	2990542	8	109	40.9774	2990537	5	helicase-like protein
Tb927.10.12320	10	-	2992084	12	102	60	2992084	0	hypothetical protein
Tb927.10.12330	10	-	2993063	34	1705	95.7327	2993063	0	zinc finger protein family member, putative (ZC3H34)
Tb927.10.12340	10	-	2996078	7	56	60.2151	2996244	166	hypothetical protein, conserved
Tb927.10.12350	10	-	2997250	75	212	28.229	2997220	30	hypothetical protein, conserved
Tb927.10.12360	10	-	2999357	13	1391	97.614	2999357	0	hypothetical protein, conserved
Tb927.10.12370	10	-	3002239	52	204	99.0291	3002239	0	gamma-glutamylcysteine synthetase (GCS)
Tb927.10.12380	10	-	3004825	662	305	41.7237	3004825	0	chaperone protein DNAj, putative
Tb927.10.12390	10	-	3005948	74	2178	94.0821	3005948	0	hypothetical protein, conserved
Tb927.10.1240	10	-	335712	79	146	95.4248	335712	0	hypothetical protein, conserved
Tb927.10.12400	10	-	3008755	58	468	91.2281	3008755	0	membrane transporter protein, putative
Tb927.10.12410	10	-	3009833	53	309	36.3958	3009826	7	hypothetical protein, conserved
Tb927.10.12420	10	-	3010619	116	138	78.8571	3010541	78	predicted S. cerevisiae Got1 homologue
Tb927.10.12430	10	-	3013033	190	1129	92.7691	3013033	0	hypothetical protein, conserved
Tb927.10.12440	10	-	3015986	27	424	83.6292	3015986	0	kinesin, putative
Tb927.10.12450	10	-	3017148	48	131	87.3333	3017148	0	SNARE domain-containing protein, putative
Tb927.10.12460	10	-	3018050	39	948	95.6609	3018050	0	hypothetical protein, conserved
Tb927.10.12470	10	-	3020874	293	146	29.6748	3020690	184	hypothetical protein, conserved
Tb927.10.12480	10	-	3023315	65	55	35.2564	3023305	10	hypothetical protein, conserved
Tb927.10.12490	10	-	3027694	319	3740	85.5639	3028625	931	kinesin, putative
Tb927.10.1250	10	-	337113	210	377	21.0262	336972	141	hypothetical protein, conserved
Tb927.10.12500	10	-	3033722	42	3609	95.8566	3033722	0	P-type H -ATPase, putative
Tb927.10.12510	10	-	3037434	42	1044	94.2238	3037434	0	P-type H -ATPase, putative
Tb927.10.12520	10	-	3040404	34	32	76.1905	ND	ND	hypothetical protein, conserved
Tb927.10.12530	10	-	3041176	110	1167	60.5919	3041176	0	chaperone protein DNAj, putative
Tb927.10.12540	10	-	3043045	39	468	85.4015	3043819	774	electron transfer protein, putative,ferredoxin, putative
Tb927.10.12550	10	-	3051134	5255	85	49.1329	3045895	5239	hypothetical protein, conserved
Tb927.10.12590	10	-	3054182	34	20669	94.3316	3054182	0	hypothetical protein, conserved
Tb927.10.1260	10	-	339148	163	9	2.69461	339131	17	aspartyl-tRNA synthetase, putative
Tb927.10.12600	10	-	3056254	95	21	30.8824	3056167	87	hypothetical protein
Tb927.10.12610	10	-	3057314	230	1	50	ND	ND	hypothetical protein
Tb927.10.12620	10	-	3061269	240	3594	92.4621	3061269	0	hypothetical protein, conserved
Tb927.10.12630	10	-	3062395	136	480	95.6175	ND	ND	hypothetical protein, conserved
Tb927.10.12640	10	-	3065671	329	493	78.3784	3065959	288	chaperone protein DNAj, putative
Tb927.10.12650	10	-	ND	ND	NA	NA	ND	ND	hypothetical protein, conserved
Tb927.10.12660	10	-	3076108	435	1005	94.8113	3076108	0	pumilio/PUF RNA binding protein 2 (PUF2)
Tb927.10.12670	10	-	3080109	22	1215	79.4637	3080109	0	hypothetical protein, conserved
Tb927.10.12680	10	-	3080906	41	94009	93.8495	3080906	0	60S ribosomal protein L34, putative
Tb927.10.12690	10	-	3082315	43	327	79.562	3082315	0	hypothetical protein, conserved
Tb927.10.1270	10	-	343082	109	337	95.7386	ND	ND	mismatch repair protein, putative
Tb927.10.12700	10	-	3084858	210	53176	90.3555	3084858	0	pyruvate dehydrogenase E1 alpha subunit, putative
Tb927.10.12710	10	-	3088116	82	771	83.8043	3088116	0	heat shock protein 110, putative
Tb927.10.12720	10	-	3091450	39	64	50	3091450	0	hypothetical protein, conserved
Tb927.10.12730	10	-	3093857	1170	6	42.8571	ND	ND	hypothetical protein
Tb927.10.12740	10	-	3095922	194	961	96.2926	3095922	0	zinc finger protein family memeber, putative (ZC3H35)
Tb927.10.12750	10	-	3097690	604	46	73.0159	ND	ND	hypothetical protein
Tb927.10.12760	10	-	3101266	155	876	91.0603	3101266	0	zinc finger protein family member, putative (ZC3H36)
Tb927.10.12770	10	-	ND	ND	NA	NA	ND	ND	hypothetical protein
Tb927.10.12780	10	-	3104940	90	3602	97.0366	3104940	0	zinc finger protein family member, putative (ZC3H37)
Tb927.10.12790	10	-	ND	ND	NA	NA	ND	ND	hypothetical protein
Tb927.10.1280	10	-	343995	13	623	73.9905	343995	0	hypothetical protein, conserved
Tb927.10.12800	10	-	3110483	626	110	49.3274	ND	ND	zinc finger protein family member, putative (ZC3H38)
Tb927.10.12810	10	-	3112445	11	1349	93.9415	3112445	0	cholinephosphate cytidylyltransferase A, putative
Tb927.10.12820	10	-	3117289	26	276	90.4918	3117289	0	hypothetical protein, conserved
Tb927.10.12830	10	-	3118973	200	107	53.7688	3118973	0	acetyltransferase, putative
Tb927.10.12840	10	-	3121245	93	3693	93.8739	3121245	0	mitochondrial carrier protein (MCP12)
Tb927.10.12850	10	-	3123224	294	9913	93.0798	3123224	0	ttaggg binding factor
Tb927.10.12860	10	-	3125480	26	665	98.2275	3125480	0	hypothetical protein, conserved
Tb927.10.12870	10	-	3129768	50	230	79.5848	3129768	0	hypothetical protein, conserved
Tb927.10.12880	10	-	3132134	723	135	43.4084	3131451	683	hypothetical protein, conserved
Tb927.10.12890	10	-	ND	ND	NA	NA	3134721	ND	bifunctional aminoacyl-tRNA synthetase, putative
Tb927.10.1290	10	-	344728	60	490	98.1964	344728	0	hypothetical protein, conserved
Tb927.10.12900	10	-	3135489	18	286	94.0789	3135489	0	hypothetical protein, conserved
Tb927.10.12910	10	-	3138786	265	521	89.8276	ND	ND	hypothetical protein, conserved
Tb927.10.12920	10	-	3142566	241	306	97.4522	ND	ND	hypothetical protein, conserved
Tb927.10.12930	10	-	3143968	234	1119	88.5285	3143968	0	hypothetical protein, conserved
Tb927.10.12940	10	-	3146772	392	3428	68.3549	3146772	0	predicted zinc finger protein
Tb927.10.12950	10	-	3149879	69	79	84.0426	3149879	0	hypothetical protein, conserved
Tb927.10.12960	10	-	3151107	183	1822	67.4066	3151107	0	ras-related protein rab-5,small GTPase, putative (RAB5A)
Tb927.10.12970	10	-	3152530	55	82	43.1579	3152530	0	hypothetical protein, conserved
Tb927.10.12980	10	-	3155265	157	25	29.0698	3155251	14	methyltransferase, putative,member of the NOL1/NOP2/sun family of proteins
Tb927.10.12990	10	-	3156392	25	235	87.3606	3156392	0	predicted ankyrin repeat family protein
Tb927.10.130	10	+	ND	ND	NA	NA	ND	ND	hypothetical protein
Tb927.10.1300	10	-	346629	21	2819	93.0978	346629	0	hypothetical protein, conserved
Tb927.10.13000	10	-	3158767	159	444	68.0982	3158767	0	cAMP phosphodiesterase A, putative (PDEA)
Tb927.10.13010	10	-	3161901	171	415	99.7596	3161901	0	protein kinase A catalytic subunit (PKAC3)
Tb927.10.13020	10	-	3164869	7	240	95.6175	3164869	0	vacuolar protein sorting complex subunit, putative,Vps16, putative
Tb927.10.13030	10	-	3167359	11	121	69.5402	ND	ND	calpain-like cysteine peptidase, putative,cysteine peptidase, Clan CA, family C2, putative
Tb927.10.13040	10	+	3170131	2123	139	38.292	ND	ND	receptor-type adenylate cyclase GRESAG 4, putative,ESAG 4 (expression site-associated gene 4) protein, putative
Tb927.10.13050	10	+	3176675	1655	93	72.6562	ND	ND	hypothetical protein, unlikely
Tb927.10.13070	10	-	3185212	297	454	58.8083	ND	ND	hypothetical protein, conserved
Tb927.10.13090	10	-	3189021	761	150	43.2277	3189019	2	hypothetical protein, conserved
Tb927.10.1310	10	-	349829	125	327	36.991	349829	0	hypothetical protein, conserved
Tb927.10.13100	10	-	3190795	104	1288	77.3109	ND	ND	hypothetical protein, conserved
Tb927.10.13110	10	-	3191948	161	1269	66.9657	3191948	0	dynein light chain, putative,dynein light chain 2B, cytoplasmic, putative,predicted dynein modulator,roadblock/LC7 family member
Tb927.10.13120	10	-	3193937	102	1	7.69231	3193919	18	mitochondrial carrier protein (MCP14)
Tb927.10.13130	10	-	3195933	76	361	96.0106	3195933	0	UTP-glucose-1-phosphate uridylyltransferase
Tb927.10.13140	10	-	3196982	18	703	96.5659	3196982	0	hypothetical protein, conserved
Tb927.10.13150	10	-	3200019	58	170	97.1429	3200019	0	hypothetical protein, conserved
Tb927.10.13160	10	-	3201948	52	59	89.3939	ND	ND	mannosyltransferase-II, putative (TbGPI18)
Tb927.10.13170	10	-	3204322	30	248	69.8592	3204322	0	hypothetical protein, conserved
Tb927.10.13180	10	-	3208384	28	18	48.6486	3208384	0	hypothetical protein, conserved
Tb927.10.13190	10	-	3210138	108	63	94.0299	3210138	0	actin related protein 2/3 complex, putative,ARP2/3 complex subunit, putative
Tb927.10.1320	10	-	352423	105	57	74.026	352414	9	hypothetical protein, conserved
Tb927.10.13200	10	-	3213116	18	1170	97.1761	ND	ND	hypothetical protein, conserved
Tb927.10.13210	10	-	3215335	34	360	90.9091	3215335	0	dolichyl-P-Man:GDP-ManGlcNAc2-PP-dolichyl beta-1,4-mannosyltransferase, putative
Tb927.10.13220	10	-	3218415	88	265	75.9312	3218609	194	cyclophilin type peptidyl-prolyl cis-trans isomerase, putative (PPIase)
Tb927.10.13230	10	-	3220901	17	220	97.3451	3220901	0	hypothetical protein, conserved
Tb927.10.13240	10	-	3223362	33	289	94.4444	3223362	0	hypothetical protein, conserved
Tb927.10.13250	10	-	3230364	130	315	78.5536	ND	ND	hypothetical protein, conserved
Tb927.10.13260	10	-	3234637	309	117	86.6667	ND	ND	hypothetical protein, conserved
Tb927.10.13270	10	-	3237852	108	66	97.0588	3237852	0	periodic tryptophan protein 2, putative,predicted WD40 repeat protein,predicted involvement in cytokinesis,predicted involvement in cell separation
Tb927.10.13280	10	-	3246138	118	1645	73.9991	3246138	0	hypothetical protein, conserved
Tb927.10.13290	10	-	3248011	111	383	80.2935	3248011	0	ethanolamine phosphotransferase (EPT)
Tb927.10.1330	10	-	354680	194	113	63.8418	354680	0	hypothetical protein, conserved
Tb927.10.13300	10	-	3249399	320	385	96.25	3249399	0	30S ribosomal protein S8, putative
Tb927.10.13310	10	-	3250727	123	5437	96.2131	3250727	0	DNA-directed RNA polymerase I subunit, putative,RNA polymerase subunit, putative (RPB5z)
Tb927.10.13320	10	-	3251689	31	1220	95.6863	3251689	0	DNA-directed RNA polymerase II/III subunit, putative (RPB5)
Tb927.10.13330	10	-	3257033	64	1242	99.2806	3257033	0	paraflagellar rod component, putative (PFC20)
Tb927.10.13350	10	-	3261821	127	150	64.3777	3261821	0	hypothetical protein, conserved
Tb927.10.13360	10	-	3264780	176	2556	86.556	3264780	0	elongation factor Tu, putative
Tb927.10.13370	10	-	3265790	34	5275	96.5763	3265790	0	dynein light chain, putative,dynein Tctex1 family, putative
Tb927.10.13380	10	-	3268199	26	116	91.3386	3268199	0	hypothetical protein, conserved
Tb927.10.13390	10	-	3272427	591	156	36.1111	3272427	0	hypothetical protein, conserved
Tb927.10.1340	10	-	356685	63	1806	95.3034	356685	0	hypothetical protein, conserved
Tb927.10.13400	10	-	3274045	43	49	62.8205	ND	ND	Phosphatidic acid phostphatase, putative
Tb927.10.13420	10	-	3277165	332	1	50	ND	ND	hypothetical protein
Tb927.10.13430	10	-	3279258	134	537	80.1493	3279258	0	citrate synthase, putative
Tb927.10.13440	10	-	3281654	116	272	81.9277	3281654	0	hypothetical protein, conserved,hypothetical protein
Tb927.10.13450	10	-	3287271	904	299	56.203	ND	ND	hypothetical protein, conserved,hypothetical protein
Tb927.10.13470	10	-	3290909	55	146	95.4248	3290909	0	hypothetical protein, conserved,hypothetical protein
Tb927.10.13480	10	-	3292719	84	193	93.2367	3292719	0	protein kinase, putative
Tb927.10.13490	10	-	3295044	245	920	80.9147	3295044	0	serine/threonine kinase, putative
Tb927.10.1350	10	-	359708	36	443	83.4275	359708	0	hypothetical protein, conserved
Tb927.10.13500	10	-	3296485	172	80608	95.9151	3296485	0	60S ribosomal protein L10a
Tb927.10.13510	10	-	3298688	48	88	94.6237	3300102	1414	zinc metallopeptidase, putative
Tb927.10.13520	10	-	3303305	752	609	83.0832	ND	ND	hypothetical protein, conserved,hypothetical protein
Tb927.10.13540	10	-	3305825	138	2204	75.1449	3307041	1216	RNA-binding protein, putative (RBP12)
Tb927.10.13550	10	-	3310895	10	1009	83.1822	3310895	0	hypothetical protein, conserved,hypothetical protein
Tb927.10.13560	10	-	3317597	49	79	38.5366	3317597	0	mevalonate-diphosphate decarboxylase
Tb927.10.13570	10	-	3318778	2	114	91.9355	3318778	0	RNA-binding protein, putative (RBP27)
Tb927.10.13580	10	-	3320718	6	864	90.2821	3320718	0	transporter, putative,major facilitator superfamily protein (MFS), putative
Tb927.10.13590	10	-	3323854	36	409	96.2353	3323854	0	hypothetical protein, conserved,hypothetical protein
Tb927.10.13600	10	-	3324766	48	250	92.9368	3324766	0	hypothetical protein, conserved,hypothetical protein
Tb927.10.13610	10	-	3327683	85	257	78.1155	3327683	0	hypothetical protein, conserved
Tb927.10.13620	10	-	3329825	101	719	92.1795	3329825	0	NADH-ubiquinone oxidoreductase complex I subunit,FT putative
Tb927.10.13630	10	-	3332890	47	798	64.6154	3332858	32	glucosidase, putative
Tb927.10.13640	10	-	3334669	10	378	89.3617	3334669	0	hypothetical protein, conserved
Tb927.10.13650	10	-	3335449	18	153	42.2652	3335449	0	ARF-like 2-binding protein, putative
Tb927.10.13660	10	-	3339411	794	41	22.7778	3338662	749	hypothetical protein, conserved,hypothetical protein
Tb927.10.13670	10	-	3341523	24	468	96.0986	3341523	0	serine/threonine protein phosphatase 5
Tb927.10.13680	10	-	3344408	1	104	94.5455	ND	ND	lipase domain protein, putative
Tb927.10.13690	10	-	3348667	591	157	35.9268	3348667	0	hypothetical protein, conserved
Tb927.10.1370	10	-	361531	282	170	43.1472	361531	0	hypothetical protein, conserved
Tb927.10.13700	10	-	3349732	261	6521	94.8095	3349732	0	phosphatidic acid phosphatase alpha, putative
Tb927.10.13710	10	-	3351259	253	452	97.6242	3351259	0	hypothetical protein, conserved
Tb927.10.13720	10	-	3353384	445	2624	89.2517	3352972	412	RNA-binding protein, putative (RBP29)
Tb927.10.13730	10	-	3355052	129	193	90.1869	3355052	0	60S ribosomal protein L7, putative
Tb927.10.13740	10	-	3358179	330	762	92.9268	3358179	0	calcium-dependent lipid binding protein, putative,synaptotagmin, putative (CaLB)
Tb927.10.13750	10	-	3359313	24	73	54.8872	3359344	31	hypothetical protein, conserved
Tb927.10.13760	10	-	3360363	140	869	96.1283	3360352	11	hypothetical protein, conserved
Tb927.10.13770	10	-	3362996	1949	409	35.7517	3361053	1943	hypothetical protein, conserved
Tb927.10.13780	10	-	3366257	553	13124	81.9533	3366257	0	glycogen synthase kinase 3 (GSK3)
Tb927.10.13790	10	-	3369991	60	4538	96.246	3369991	0	hypothetical protein, conserved
Tb927.10.1380	10	-	366112	783	200	57.8035	366112	0	serine/threonine-protein kinase, putative
Tb927.10.13800	10	-	3374065	40	124	41.196	3374065	0	hypothetical protein, conserved
Tb927.10.13810	10	-	3374787	62	205	93.6073	3374773	14	hypothetical protein, conserved
Tb927.10.13820	10	-	3376115	322	328	87.7005	3376115	0	hypothetical protein, conserved
Tb927.10.13830	10	-	3378179	434	813	88.1779	3378179	0	chaperone protein DNAj, putative
Tb927.10.13840	10	-	3380403	129	532	93.9929	3380403	0	hypothetical protein, conserved
Tb927.10.13850	10	-	3382087	111	77	91.6667	3382087	0	hypothetical protein, conserved
Tb927.10.13860	10	-	3383831	278	872	66.5649	3383855	24	GPI-anchor transamidase subunit 8 (GPI8)
Tb927.10.13870	10	-	3385694	176	153	40.4762	3385694	0	tubulin tyrosine ligase protein, putative
Tb927.10.13880	10	-	3389553	179	1077	73.7671	3389553	0	hypothetical protein, conserved
Tb927.10.13890	10	-	3392273	330	162	81.407	3392273	0	hypothetical protein, conserved
Tb927.10.1390	10	-	367762	238	1393	89.929	367762	0	hypoxanthine-guanine phosphoribosyltransferase, putative
Tb927.10.13900	10	-	3393980	234	81	60	3393980	0	UDP-galactose transporter
Tb927.10.13910	10	-	3395180	10	1544	99.9353	3395180	0	hypothetical protein, conserved
Tb927.10.13920	10	-	3396850	1002	999	89.1964	3395893	957	hypothetical protein, conserved
Tb927.10.13930	10	-	3398195	43	516	90.5263	3398195	0	phosphatidic acid phosphatase, putative
Tb927.10.13940	10	-	3400164	475	360	26.2009	ND	ND	hypothetical protein, unlikely
Tb927.10.13950	10	-	3401080	91	262	87.0432	3401080	0	tubulin-specific chaperone, putative
Tb927.10.13960	10	-	3403296	68	1302	91.3043	3403296	0	flagellar protein PF20
Tb927.10.13970	10	-	3404486	53	297	93.6909	3404486	0	uracil-DNA glycosylase, putative
Tb927.10.13980	10	-	3405668	110	221	85.6589	3405668	0	hypothetical protein, conserved
Tb927.10.13990	10	-	3408486	1500	620	72.4299	3408486	0	hypothetical protein, conserved
Tb927.10.140	10	+	63945	740	3	25	ND	ND	hypothetical protein
Tb927.10.1400	10	-	369419	59	478	93.3594	369419	0	hypoxanthine-guanine phosphoribosyltransferase (HGPRT)
Tb927.10.14000	10	-	3412427	99	639	84.748	3412427	0	aconitase (ACO)
Tb927.10.14010	10	-	3415774	74	303	65.3017	3415774	0	hypothetical protein, conserved
Tb927.10.14020	10	-	3417433	95	311	73.1765	3417433	0	hypothetical protein, conserved
Tb927.10.14030	10	-	3419014	76	172	92.973	3419014	0	hypothetical protein, conserved
Tb927.10.14040	10	-	3420423	27	7090	95.1678	3420423	0	vacuolar ATP synthase subunit c, putative
Tb927.10.14050	10	-	3425123	4027	169	92.3497	ND	ND	hypothetical protein
Tb927.10.14070	10	-	3426691	49	72	30.3797	3426691	0	mevalonate diphosphate decarboxylase
Tb927.10.14080	10	-	3427872	2	103	92.7928	3427872	0	RNA-binding protein, putative,RBP27
Tb927.10.14090	10	-	3429869	9	810	87.473	3429869	0	transporter, putative
Tb927.10.1410	10	-	371131	642	817	60.9701	370652	479	hypothetical protein, conserved
Tb927.10.14100	10	-	3431418	861	261	58.2589	3431418	0	hypothetical protein, conserved
Tb927.10.14110	10	-	3432024	14	138	85.7143	3432024	0	sjogren s syndrome nuclear autoantigen 1, putative
Tb927.10.14120	10	-	3432705	24	3	75	ND	ND	hypothetical protein
Tb927.10.14130	10	-	3433351	2	3436	95.9509	3433351	0	hypothetical protein, conserved
Tb927.10.14140	10	-	3436257	123	11247	97.9107	3436257	0	pyruvate kinase 1 (PYK1)
Tb927.10.14150	10	-	3439054	210	1046	89.7084	3439054	0	hypothetical protein, conserved
Tb927.10.14160	10	-	3441972	105	1053	95.6403	3441972	0	aquaporin 3, putative
Tb927.10.14170	10	-	3443768	105	1048	94.6703	3443768	0	Aquaporin 2
Tb927.10.14180	10	-	3445525	107	2921	92	3445525	0	protein transport protein Sec13, putative,cytosolic coat protein, putative
Tb927.10.14190	10	-	3447433	83	308	98.7179	3447433	0	hypothetical protein, conserved
Tb927.10.1420	10	-	373337	30	7455	90.2433	373337	0	methionine aminopeptidase 2, putative,metallo- peptidase, Clan MG, Family M24 (MetAP2)
Tb927.10.14200	10	-	3449160	80	314	69.7778	3449160	0	syntaxin 5
Tb927.10.14210	10	-	3449919	36	350	90.4393	3449919	0	TFIIH basal transcription factor subunit (TFB5)
Tb927.10.14220	10	-	3451284	109	132	81.9876	3451284	0	hypothetical protein, conserved
Tb927.10.14230	10	-	3456583	290	936	77.4194	3456796	213	hypothetical protein, conserved
Tb927.10.14240	10	-	3459218	174	1077	22.3537	3459191	27	N-myristoyltransferase (NMT)
Tb927.10.14250	10	-	3460641	183	4848	91.0765	3460641	0	hypothetical protein, conserved
Tb927.10.14260	10	-	3461790	72	1312	91.0479	3461790	0	adaptin complex 4 subunit, putative,clathrin assembly sigma-adaptin protein complex 4, putative
Tb927.10.14270	10	-	3469987	81	10853	98.583	3469987	0	TFIIF-stimulated CTD phosphatase, putative
Tb927.10.14280	10	-	3471602	30	58	80.5556	3471602	0	mitochondrial carrier protein (MCP20)
Tb927.10.1430	10	-	375172	88	839	69.5688	375172	0	hypothetical protein, conserved
Tb927.10.14300	10	-	3477035	349	64	38.3234	3477035	0	protein kinase, putative,serine/threonine protein kinase, putative
Tb927.10.14310	10	-	3478641	319	757	69.7696	3478641	0	hypothetical protein, conserved
Tb927.10.14320	10	-	3483189	181	394	73.2342	3483686	497	hypothetical protein, conserved
Tb927.10.14330	10	-	3487319	81	417	76.3736	3487319	0	hypothetical protein, conserved
Tb927.10.14340	10	-	3491583	91	122	84.1379	3491583	0	hypothetical protein, conserved
Tb927.10.14350	10	-	3492321	91	511	90.2827	3492321	0	hypothetical protein, conserved
Tb927.10.14360	10	-	3493837	53	2974	99.1333	3493837	0	U2 small nuclear ribonucleoprotein 40K (U2_40K)
Tb927.10.14370	10	-	3494873	181	34	27.4194	3494867	6	hypothetical protein, conserved
Tb927.10.14380	10	-	3498026	214	912	64.4523	3498715	689	hypothetical protein, conserved
Tb927.10.14390	10	-	3501519	278	3423	44.9331	3501515	4	hypothetical protein, conserved
Tb927.10.1440	10	-	376703	235	125	22.7273	376703	0	hypothetical protein, conserved
Tb927.10.14400	10	-	3505939	197	1853	96.0601	3505939	0	hypothetical protein, conserved
Tb927.10.14410	10	-	3510227	5	157	89.7143	3510227	0	leucine-rich repeat protein (LRRP), putative
Tb927.10.14420	10	-	3517835	1249	420	51.5337	3517826	9	protein kinase, putative,serine/threonine- protein kinase nek1, putative
Tb927.10.14430	10	-	3522699	356	5524	91.7303	3522699	0	hypothetical protein, conserved
Tb927.10.14440	10	-	3524095	3	622	92.0118	3524095	0	hypothetical protein, conserved
Tb927.10.14450	10	-	ND	ND	NA	NA	ND	ND	hypothetical protein, conserved
Tb927.10.14460	10	-	3529913	104	1387	63.5655	3529913	0	leucine-rich repeat protein (LRRP), putative
Tb927.10.14470	10	-	3536173	288	462	66.9565	3536933	760	intraflagellar transport protein IFT140, putative (IFT140)
Tb927.10.14480	10	-	3540902	175	262	89.1156	3540902	0	hypothetical protein, conserved
Tb927.10.14490	10	-	3544036	121	765	80.1047	3544036	0	hypothetical protein, conserved
Tb927.10.1450	10	-	386554	49	4438	95.5848	386554	0	hypothetical protein, conserved
Tb927.10.14500	10	-	3546635	100	2435	91.6447	3546635	0	hypothetical protein, conserved
Tb927.10.14510	10	-	3550264	435	1166	82.1127	3550264	0	hypothetical protein, conserved
Tb927.10.14520	10	-	3552548	408	371	89.1827	ND	ND	hypothetical protein, conserved
Tb927.10.14530	10	-	3554339	303	334	21.1795	3554261	78	proteasome regulatory non-ATPase subunit 8,26S proteasome regulatory subunit (Rpn8)
Tb927.10.14540	10	-	ND	ND	NA	NA	ND	ND	hypothetical protein
Tb927.10.14550	10	-	3566876	10	2679	85.2913	3567923	1047	ATP-dependent DEAD/H RNA helicase, putative
Tb927.10.14560	10	-	3570454	134	191	98.4536	3570454	0	hypothetical protein, conserved
Tb927.10.14570	10	-	3572893	51	2738	89.5649	3572893	0	hypothetical protein, conserved
Tb927.10.14580	10	-	3573692	18	24590	99.8214	3573692	0	60S ribosomal protein L17, putative
Tb927.10.14590	10	-	3574980	33	343	99.4203	3574980	0	hypothetical protein, conserved
Tb927.10.1460	10	-	390430	130	183	95.3125	390430	0	protein kinase, putative
Tb927.10.14600	10	-	3576005	20	526	97.4074	3576005	0	40S ribosomal protein S2, putative (RPS2)
Tb927.10.14610	10	-	3580244	465	186	19.9357	3580244	0	leucine-rich repeat protein (LRRP), putative
Tb927.10.14620	10	-	3581953	21	139	60.9649	3581948	5	hypothetical protein, conserved
Tb927.10.14630	10	-	3583290	161	1052	97.048	3583290	0	fibrillarin, putative
Tb927.10.14640	10	-	3584232	10	543	95.0963	3584232	0	hypothetical protein, conserved
Tb927.10.14650	10	-	3585064	78	218	45.6067	3585064	0	hypothetical protein, conserved
Tb927.10.14660	10	-	3587388	943	124	21.0526	3586493	895	hypothetical protein, conserved
Tb927.10.14680	10	-	3588976	42	151	97.4194	3588976	0	ribosome biogenesis protein, putative
Tb927.10.14690	10	-	3590291	32	433	95.3744	3590291	0	syntaxin, putative
Tb927.10.1470	10	-	391842	59	448	69.5652	391842	0	hypoxanthine-guanine phosphoribosyltransferase (HGPRT)
Tb927.10.14700	10	-	3591832	68	1366	67.5235	3591832	0	hypothetical protein, conserved
Tb927.10.14710	10	-	3592849	22	629	91.691	3592849	0	40S ribosomal protein S2, putative (RPS2)
Tb927.10.14720	10	-	3594449	99	287	65.977	3594449	0	peroxin 13 (PEX13)
Tb927.10.14730	10	-	3596293	23	142	44.6541	3596289	4	chaperone protein DNAj, putative
Tb927.10.14740	10	-	3597998	21	110	51.4019	3597993	5	hypothetical protein, conserved
Tb927.10.14750	10	-	3599425	24	609	92.1331	3599425	0	fibrillarin, putative
Tb927.10.14760	10	-	3600440	39	11122	88.4946	3600440	0	hypothetical protein, conserved
Tb927.10.14770	10	-	3603244	82	296	95.4839	3603244	0	protein kinase, putative
Tb927.10.14780	10	-	3605783	144	751	67.1135	3605783	0	protein kinase, putative,mitogen-activated protein kinase kinase kinase, putative
Tb927.10.14790	10	-	3607645	100	17527	85.6689	3607645	0	aminopeptidase, putative,metallo-peptidase, Clan MG, Family M24
Tb927.10.1480	10	-	396381	3009	13	26	ND	ND	hypothetical protein
Tb927.10.14800	10	-	3610840	251	640	97.2644	3610840	0	protein kinase, putative,mitogen-activated protein kinase 9, putative
Tb927.10.14810	10	-	3611791	53	2739	98.2777	3611791	0	hypothetical protein, conserved
Tb927.10.14820	10	-	3613348	31	2407	76.2191	3613348	0	mitochondrial carrier protein,ADP/ATP translocase 1, putative (MCP5c)
Tb927.10.14830	10	-	3614728	31	2419	75.1709	3614728	0	mitochondrial carrier protein (MCP5b)
Tb927.10.14840	10	-	3616108	31	2501	62.0288	3616108	0	mitochondrial carrier protein (MCP5a)
Tb927.10.14860	10	+	3624746	15	239	91.2214	ND	ND	hypothetical protein, conserved
Tb927.10.14870	10	+	3627305	59	948	60.3053	3627305	0	hypothetical protein, conserved
Tb927.10.14880	10	+	3629653	9	312	88.1356	3629653	0	hypothetical protein, conserved
Tb927.10.14890	10	+	3633026	120	1114	73.8237	3633026	0	C-terminal motor kinesin, putative (TBKIFC1)
Tb927.10.1490	10	-	401071	200	2403	88.5083	401071	0	hypothetical protein, conserved
Tb927.10.14900	10	+	3637230	346	94	83.9286	3637230	0	hypothetical protein, conserved
Tb927.10.14910	10	+	3641875	311	59	33.1461	3641875	0	sarcoplasmic reticulum glycoprotein, putative,sarcalumenin precursor, putative
Tb927.10.14920	10	+	3644343	17	125	96.8992	ND	ND	hypothetical protein, conserved
Tb927.10.14930	10	+	3648391	634	99	29.3769	ND	ND	zinc finger protein family member, putative (ZC3H39)
Tb927.10.14950	10	+	3654303	174	1488	88.4135	3654303	0	RNA binding protein, putative,zinc finger protein family member, putative (ZC3H40)
Tb927.10.14980	10	+	3658690	252	1764	78.6798	ND	ND	intraflagellar transport protein IFT52, putative (IFT52)
Tb927.10.14990	10	+	3662580	435	161	77.4038	ND	ND	intraflagellar transport protein IFT80/CHE2, putative (IFT80)
Tb927.10.150	10	+	68674	7	589	84.1429	68106	568	hypothetical protein, conserved
Tb927.10.1500	10	-	404725	465	3384	84.5789	404725	0	methionyl-tRNA synthetase, putative (MetRS)
Tb927.10.15000	10	+	3666104	158	2297	97.7031	3666104	0	hypothetical protein, conserved
Tb927.10.15010	10	+	3668176	149	232	95.082	3668176	0	lipoic acid synthetase, mitochondrial precursor, putative
Tb927.10.15020	10	+	3670004	625	793	50.9313	3670004	0	protein kinase, putative
Tb927.10.15040	10	+	3677008	226	220	72.1311	ND	ND	hypothetical protein, conserved
Tb927.10.15080	10	+	3682216	750	773	38.4195	3682216	0	hypothetical protein, conserved
Tb927.10.15090	10	+	3688244	57	97	42.9204	3688248	4	hypothetical protein, conserved
Tb927.10.1510	10	-	414558	934	2231	91.7352	414558	0	NOT1 (NOT1)
Tb927.10.15100	10	+	3689437	57	95	41.4847	3689441	4	hypothetical protein, conserved
Tb927.10.15110	10	+	3690645	57	78	33.0508	3690649	4	hypothetical protein, conserved
Tb927.10.15120	10	+	3691777	28	4066	58.0277	3691803	26	40S ribosomal protein S13, putative
Tb927.10.15130	10	+	3692482	309	784	60.2613	3692482	0	synaptobrevin-type vesicle transport protein, putative,protein SLY2 (SEC22)
Tb927.10.15140	10	+	3694161	147	2196	91.9983	3694279	118	hypothetical protein, conserved
Tb927.10.15150	10	+	3695115	63	207	77.8195	3695115	0	RNA polymerase III C11 subunit, putative,DNA-directed RNA polymerase III, putative,RNA polymerase subunit, putative (RPC11)
Tb927.10.15160	10	+	3696011	256	81	93.1034	3696011	0	hypothetical protein, conserved
Tb927.10.15170	10	+	3699356	49	1115	98.6726	3699356	0	hypothetical protein, conserved
Tb927.10.15180	10	+	3702123	217	14712	92.1285	3702123	0	nucleosome assembly protein, putative
Tb927.10.15190	10	+	3704248	181	322	80.7018	3704248	0	hypothetical protein, conserved
Tb927.10.1520	10	-	416016	186	8	36.3636	416016	0	small GTPase, putative,Ras-related protein, putative (RAB21)
Tb927.10.15200	10	+	3706765	378	667	89.5302	3706765	0	hypothetical protein, conserved
Tb927.10.15210	10	+	3708182	202	172	86.4322	3708182	0	nuclear cap binding complex subunit CBP30 (CBP30)
Tb927.10.15220	10	+	3709753	40	577	96.6499	3709753	0	hypothetical protein, conserved
Tb927.10.15230	10	+	3710922	198	4662	64.2503	3710922	0	hypothetical protein, conserved
Tb927.10.15240	10	+	3712529	65	968	99.1803	3712529	0	hypothetical protein, conserved
Tb927.10.15250	10	+	3716553	125	2403	83.7574	3716553	0	paraflagellar rod component, putative (PFC15)
Tb927.10.15260	10	+	3719566	457	621	59.9421	3719566	0	leucine-rich repeat protein (LRRP), putative
Tb927.10.15270	10	+	3724506	32	430	66.0522	3724150	356	methionine aminopeptidase, putative,metallo- peptidase, Clan MG, Family M24
Tb927.10.15280	10	+	3726410	338	1028	69.0396	3726410	0	hypothetical protein, conserved
Tb927.10.15290	10	+	3730781	505	667	95.5587	ND	ND	hypothetical protein, conserved
Tb927.10.1530	10	-	418832	32	87	48.8764	418832	0	hypothetical protein, conserved
Tb927.10.15300	10	+	3737590	724	861	60.9342	3737590	0	protein kinase, putative
Tb927.10.15310	10	+	3744070	1714	72	37.3057	ND	ND	hypothetical protein, conserved
Tb927.10.15320	10	+	3752175	472	1339	95.9857	3752175	0	hypothetical protein, conserved
Tb927.10.15330	10	+	3753411	70	95	47.7387	3753414	3	hypothetical protein, conserved
Tb927.10.15350	10	+	3757467	468	152	80.4233	3757467	0	histone H3 variant (h3vaR)
Tb927.10.15360	10	+	3762873	729	591	86.1516	ND	ND	hypothetical protein, conserved
Tb927.10.15370	10	+	3769592	626	1680	79.1333	3769934	342	RNA-binding protein RPC40, putative,DNA-directed RNA polymerase, alpha subunit, putative (RPC40)
Tb927.10.15380	10	+	3771819	131	417	94.7727	3771819	0	U3 snoRNA-associated protein UTP11, putative
Tb927.10.15390	10	+	3773589	284	729	98.5135	3773589	0	kinesin, putative
Tb927.10.1540	10	-	425082	429	34947	95.1949	425082	0	zinc finger protein family member, putative (ZC3H30)
Tb927.10.15400	10	+	3779524	121	1107	87.7875	3779524	0	kinesin, putative
Tb927.10.15410	10	+	3785915	122	35291	76.1287	3785915	0	glycosomal malate dehydrogenase (gMDH)
Tb927.10.15420	10	+	3788452	163	1079	88.2979	3788452	0	hypothetical protein, conserved
Tb927.10.15430	10	+	3790202	135	390	94.2029	3790202	0	hypothetical protein, conserved
Tb927.10.15440	10	+	3792606	20	639	98.3077	3792606	0	hypothetical protein, conserved
Tb927.10.15450	10	+	3794579	19	111	86.0465	ND	ND	hypothetical protein, conserved
Tb927.10.15460	10	+	3796987	290	1768	90.9465	3796993	6	hypothetical protein, conserved
Tb927.10.15470	10	+	3799026	85	283	93.0921	3799026	0	hypothetical protein, conserved
Tb927.10.15480	10	+	3800927	32	111	78.169	3800716	211	transporter, putative
Tb927.10.15490	10	+	3802811	200	237	41.2892	3802963	152	GDP-mannose 4,6 dehydratase, putative
Tb927.10.1550	10	-	427997	268	4989	75.2602	427997	0	proteasome regulatory non-ATP-ase subunit 5,19S proteasome regulatory subunit (RPN5)
Tb927.10.15500	10	+	3805035	38	176	63.5379	3805035	0	SNARE protein, putative
Tb927.10.15510	10	+	3806253	284	107	47.9821	3806253	0	hypothetical protein, conserved
Tb927.10.15520	10	+	3807636	155	162	89.011	3807636	0	signal recognition particle protein, putative
Tb927.10.15530	10	+	3810360	153	1651	99.0996	3810360	0	ABC transport system ATP-binding protein, putative
Tb927.10.15540	10	+	3813842	226	764	69.4545	3813156	686	predicted VPS53-like domain protein
Tb927.10.15550	10	+	3816987	198	385	82.0896	3816987	0	hypothetical protein, conserved
Tb927.10.15560	10	+	ND	ND	NA	NA	ND	ND	hypothetical protein, unlikely
Tb927.10.15570	10	+	3821364	199	1	20	ND	ND	transcription factor IIa, putative (TFIIA-1)
Tb927.10.15580	10	+	3823383	483	89	16.7293	3823767	384	dynein light chain, putative
Tb927.10.15590	10	+	3824495	59	61	93.8462	3824495	0	FKBP-type peptidyl-prolyl cis-trans isomerase, conserved,FKBP-type peptidylprolyl cis-trans isomerase, putative
Tb927.10.1560	10	-	431752	680	286	48.3108	431351	401	hypothetical protein, conserved
Tb927.10.15600	10	+	3825706	13	86	82.6923	3825706	0	FKBP-type peptidyl-prolyl cis-trans isomerase, conserved,FKBP-type peptidylprolyl cis-trans isomerase, putative
Tb927.10.15610	10	+	3827802	549	262	68.0519	3827802	0	zinc finger protein, putative
Tb927.10.15620	10	+	3830746	602	9	37.5	ND	ND	hypothetical protein
Tb927.10.15640	10	+	3833346	178	130	50.3876	3833346	0	hypothetical protein, conserved
Tb927.10.15650	10	+	3836484	58	414	63.4969	3836484	0	tRNA pseudouridine synthase A-like protein
Tb927.10.15660	10	+	3838718	538	507	92.5182	3838718	0	hypothetical protein, conserved
Tb927.10.15670	10	+	3842587	409	303	22.7307	3842895	308	hypothetical protein, conserved
Tb927.10.15680	10	+	3845679	270	995	95.1243	3845679	0	hypothetical protein, conserved
Tb927.10.15690	10	+	3853545	61	174	93.5484	3853545	0	anaphase promoting complex, subunit 10-like protein
Tb927.10.1570	10	-	433074	124	852	39.2446	433074	0	ATPase subunit 9, putative
Tb927.10.15700	10	+	3854890	109	1622	88.2001	3854890	0	hypothetical protein, conserved
Tb927.10.15710	10	+	3866339	355	185	50.8242	3866339	0	mitochondrial carrier protein (MCP7)
Tb927.10.15720	10	+	3868830	218	5886	96.7615	3868830	0	proteasome regulatory non-ATP-ase subunit 9,19S proteasome regulatory subunit (RPN9)
Tb927.10.15730	10	+	3870993	254	62	59.6154	3870993	0	hypothetical protein, conserved
Tb927.10.15740	10	+	3886777	18	109	85.8268	ND	ND	hypothetical protein, conserved
Tb927.10.15750	10	+	3888868	454	666	93.8028	3888868	0	hypothetical protein, conserved
Tb927.10.15760	10	+	3895383	190	23142	93.9128	3895383	0	hypothetical protein, conserved
Tb927.10.15770	10	+	3897867	83	414	74.4604	3897867	0	hypothetical protein, conserved
Tb927.10.15780	10	+	3899692	136	3879	76.9643	3899692	0	hypothetical protein, conserved
Tb927.10.15790	10	+	3902484	150	790	25.3043	3902544	60	hypothetical protein, conserved
Tb927.10.1580	10	-	433834	168	744	65.9574	434454	620	hypothetical protein, conserved
Tb927.10.15800	10	+	3903749	90	82	64.0625	3903749	0	actin related protein 2, putative
Tb927.10.15810	10	+	3905317	150	370	91.5842	ND	ND	hypothetical protein, conserved
Tb927.10.15820	10	+	3906428	18	144	75.7895	3906428	0	hypothetical protein, conserved
Tb927.10.15830	10	+	3907572	176	223	73.8411	3907572	0	hypothetical protein, conserved
Tb927.10.15840	10	+	3908748	27	89	71.7742	3908748	0	hypothetical protein, conserved
Tb927.10.15850	10	+	3912241	42	325	32.7952	3912241	0	peroxin 12 (PEX12)
Tb927.10.15860	10	+	3914018	87	2700	82.8729	3914018	0	hypothetical protein, conserved
Tb927.10.15870	10	+	3914920	63	846	92.967	3914920	0	RNA binding protein, putative
Tb927.10.15880	10	+	3916078	10	94	72.3077	3916078	0	protein kinase, putative
Tb927.10.15890	10	+	3919196	54	519	96.1111	3919196	0	hypothetical protein, conserved
Tb927.10.1590	10	-	435131	12	3563	93.8125	435131	0	ribosomal protein L36, putative
Tb927.10.15900	10	+	3920788	83	44	74.5763	3920788	0	hypothetical protein, conserved
Tb927.10.15910	10	+	3921867	184	1	25	3921867	0	glycerol uptake protein, putative
Tb927.10.15920	10	+	3925291	77	385	70	3924721	570	hypothetical protein, conserved
Tb927.10.15930	10	+	3927031	17	819	96.6942	3927031	0	hypothetical protein, conserved
Tb927.10.15940	10	+	3929139	13	589	95.3074	3929139	0	cation transporter, putative
Tb927.10.15950	10	+	3931020	114	3052	99.2198	3931020	0	TFIID-like protein, putative (TRF4)
Tb927.10.15960	10	+	3932330	168	700	63.0063	3932330	0	hypothetical protein, conserved
Tb927.10.15970	10	+	3933869	95	19	10.8571	ND	ND	class 3 lipase, putative,triacylglycerol lipase, putative
Tb927.10.160	10	+	69368	22	49	80.3279	69368	0	RNA polymerase II
Tb927.10.1600	10	-	436594	11	121	93.0769	436594	0	hypothetical protein, conserved
Tb927.10.16000	10	+	3938581	23	124	96.875	3938581	0	receptor-type adenylate cyclase GRESAG 4, putative,expression site-associated gene 4 (ESAG4) protein, putative
Tb927.10.16010	10	+	3943034	2828	6	33.3333	ND	ND	hypothetical protein
Tb927.10.16020	10	+	3947614	56	2039	89.4691	3947614	0	hypothetical protein, conserved
Tb927.10.16030	10	+	3948942	6	396	98.5075	3948942	0	mitogen activated protein kinase 4, putative (MAPK2)
Tb927.10.16040	10	+	3950281	17	22	91.6667	3950281	0	oxidoreductase-protein, putative
Tb927.10.16050	10	+	3952329	91	137	96.4789	3952329	0	hypothetical protein, conserved
Tb927.10.16060	10	+	3953300	78	631	98.5938	3953300	0	hypothetical protein, conserved
Tb927.10.16070	10	+	3954028	24	36	83.7209	3954028	0	eukaryotic translation initiation factor 4e, putative
Tb927.10.16080	10	+	3955341	86	2028	95.4353	3955341	0	hypothetical protein, conserved
Tb927.10.16090	10	+	3956439	117	1066	93.0192	ND	ND	hypothetical protein, conserved
Tb927.10.1610	10	-	438187	159	37	84.0909	438597	410	hypothetical protein, conserved
Tb927.10.16100	10	+	3959358	63	532	99.0689	3959358	0	FK506-binding protein (FKBP)-type peptidyl-prolyl isomerase, putative
Tb927.10.16110	10	+	3963027	133	4810	36.0327	3963044	17	hypothetical protein, conserved
Tb927.10.16120	10	+	3964899	254	4885	97.2333	3964899	0	inosine-5'-monophosphate dehydrogenase,IMP dehydrogenase
Tb927.10.16130	10	+	3967963	407	1	50	3967616	347	hypothetical protein, unlikely
Tb927.10.16140	10	+	3968769	95	4	21.0526	ND	ND	Adenylate/guanylate cyclase, putative
Tb927.10.16150	10	+	3970001	139	223	92.5311	3970001	0	ATP-dependent zinc metallopeptidase, putative
Tb927.10.16160	10	+	3972165	33	425	51.4528	3972165	0	protein kinase, putative
Tb927.10.16170	10	+	3973230	2	265	99.6241	3973230	0	potassium voltage-gated channel, putative
Tb927.10.16180	10	+	3975340	308	8	66.6667	3975308	32	hypothetical protein, conserved
Tb927.10.16190	10	+	3977543	65	182	57.7778	3977566	23	expression site-associated gene 4 (ESAG4) protein, putative,expression site-associated gene (ESAG) protein, putative,receptor-type adenylate cyclase
Tb927.10.1620	10	-	442170	316	1739	92.3526	442170	0	phosphoserine/threonine/tyrosine-binding protein, putative
Tb927.10.16200	10	+	ND	ND	NA	NA	ND	ND	hypothetical protein, conserved
Tb927.10.16210	10	+	ND	ND	NA	NA	ND	ND	hypothetical protein, conserved
Tb927.10.16220	10	-	4006336	53	27	87.0968	ND	ND	Variant Surface Glycoprotein, putative
Tb927.10.16230	10	-	ND	ND	NA	NA	ND	ND	Variant Surface Glycoprotein, putative
Tb927.10.16240	10	-	ND	ND	NA	NA	ND	ND	Variant Surface Glycoprotein, putative
Tb927.10.16270	10	+	ND	ND	NA	NA	ND	ND	variant surface glycoprotein, fragment
Tb927.10.1630	10	-	444589	23	146	86.9048	444589	0	unspecified product (RLI)
Tb927.10.16300	10	+	ND	ND	NA	NA	ND	ND	variant surface glycoprotein, fragment
Tb927.10.16370	10	+	4062713	479	1	50	ND	ND	Variant Surface Glycoprotein, putative
Tb927.10.1640	10	-	446330	118	8	88.8889	ND	ND	hypothetical protein
Tb927.10.16400	10	+	ND	ND	NA	NA	ND	ND	variant surface glycoprotein
Tb927.10.16420	10	+	ND	ND	NA	NA	ND	ND	variant surface glycoprotein, fragment
Tb927.10.16440	10	+	ND	ND	NA	NA	ND	ND	variant surface glycoprotein, fragment
Tb927.10.16490	10	+	ND	ND	NA	NA	ND	ND	variant surface glycoprotein (VSG), putative
Tb927.10.1650	10	-	446860	9	1	50	446860	0	hypothetical protein, conserved
Tb927.10.16500	10	+	ND	ND	NA	NA	ND	ND	variant surface glycoprotein (VSG), putative
Tb927.10.16560	10	+	4142452	63	1	16.6667	ND	ND	variant surface glycoprotein (VSG), putative
Tb927.10.1660	10	-	447937	5	4054	98.136	447937	0	hypothetical protein, conserved
Tb927.10.1670	10	-	ND	ND	NA	NA	ND	ND	hypothetical protein
Tb927.10.1680	10	+	452244	1041	33	37.0787	453241	997	histone deacetylase 1 (DAC1)
Tb927.10.1690	10	+	454680	5	422	97.9118	454680	0	nucleotide binding protein, putative (NBP 1)
Tb927.10.170	10	+	70802	41	726	94.5312	70802	0	pseudouridine synthase, Cbf5p
Tb927.10.1700	10	+	455818	26	108	91.5254	ND	ND	hypothetical protein, conserved
Tb927.10.1710	10	+	457788	19	107	67.2956	457788	0	DNA polymerase eta, putative
Tb927.10.1720	10	+	459557	17	1062	93.3216	459557	0	ATP-dependent DEAD/H RNA helicase, putative
Tb927.10.1730	10	+	461541	176	238	88.1481	461541	0	hypothetical protein, conserved
Tb927.10.1740	10	+	462978	49	246	94.9807	462978	0	hypothetical protein, conserved
Tb927.10.1750	10	+	464479	16	179	86.0577	464479	0	hypothetical protein, conserved
Tb927.10.1760	10	+	465875	62	9	28.125	ND	ND	hypothetical protein
Tb927.10.1770	10	-	467997	90	80	74.7664	467997	0	hypothetical protein
Tb927.10.1780	10	-	471428	2960	22	10.4265	469591	1837	hypothetical protein
Tb927.10.180	10	+	72359	16	11603	93.9514	72359	0	ATP synthase F1 subunit gamma protein, putative
Tb927.10.1800	10	+	475888	121	62	32.6316	475900	12	hypothetical protein, conserved
Tb927.10.1810	10	+	477189	101	122	63.5417	477189	0	hypothetical protein, conserved
Tb927.10.1820	10	+	477850	3	38	66.6667	477850	0	hypothetical protein, conserved
Tb927.10.1830	10	+	480102	33	90	39.1304	480102	0	syntaxin, putative
Tb927.10.1840	10	+	480980	25	57	95	ND	ND	hypothetical protein, conserved
Tb927.10.1850	10	+	482599	21	231	88.1679	ND	ND	hypothetical protein, conserved
Tb927.10.1860	10	+	484240	28	197	79.7571	484240	0	hypothetical protein, conserved
Tb927.10.1870	10	+	487077	11	72	24.1611	485602	1475	hypothetical protein, conserved
Tb927.10.1880	10	+	487676	245	29	18.5897	487850	174	hypothetical protein, conserved
Tb927.10.1890	10	+	488808	213	3186	88.084	488808	0	calpain, putative,cysteine peptidase, Clan CA, family C2, putative
Tb927.10.190	10	+	73544	14	3258	91.5169	73544	0	40S ribosomal protein S6, putative
Tb927.10.1900	10	+	494298	61	226	76.3514	494103	195	DNA topoisomerase IA, putative
Tb927.10.1910	10	+	497917	582	1278	53.029	497977	60	protein kinase, putative,serine/threonine protein kinase, putative
Tb927.10.1930	10	+	504372	73	331	95.1149	ND	ND	hypothetical protein, conserved
Tb927.10.1940	10	+	507130	172	130	58.296	ND	ND	serine/threonine-protein kinase, putative
Tb927.10.1950	10	+	508643	56	58	89.2308	ND	ND	leucine-rich repeat protein (LRRP), putative
Tb927.10.1960	10	+	511123	49	1452	99.5885	ND	ND	hypothetical protein, conserved
Tb927.10.1970	10	+	513698	96	943	91.8208	513698	0	hypothetical protein, conserved
Tb927.10.1980	10	+	518879	361	1092	81.6143	518879	0	hypothetical protein, conserved
Tb927.10.1990	10	+	521589	161	449	55.8458	521589	0	major vault protein, putative (MVP)
Tb927.10.20	10	-	19619	8086	97	49.4898	ND	ND	expression site-associated gene (ESAG) protein, putative,expression site-associated gene 1 (ESAG1) protein, putative
Tb927.10.200	10	+	74489	33	1372	84.2752	74489	0	vacuolar ATP synthase, putative
Tb927.10.2010	10	+	526631	141	38796	84.556	526631	0	hexokinase (HK1)
Tb927.10.2020	10	+	529677	141	39028	84.2373	529677	0	hexokinase (HK2)
Tb927.10.2030	10	+	531712	55	310	78.0856	ND	ND	hypothetical protein, conserved
Tb927.10.2040	10	+	534083	169	79	44.6328	534083	0	protein kinase, putative
Tb927.10.2050	10	+	537836	153	139	44.9838	537842	6	hypothetical protein, conserved
Tb927.10.2060	10	+	539411	247	39	20.5263	539539	128	hypothetical protein, conserved
Tb927.10.2070	10	+	542879	15	325	87.8378	542879	0	hypothetical protein, conserved
Tb927.10.2080	10	+	543884	260	262	55.7447	543884	0	hypothetical protein, conserved
Tb927.10.2090	10	+	545014	44	4373	91.1992	545014	0	elongation factor 1-alpha,EF-1-alpha (TEF1)
Tb927.10.210	10	+	75481	46	407	98.7864	75481	0	GPI transamidase component GAA1 (TbGAA1)
Tb927.10.2100	10	+	547174	60	283594	98.2028	547174	0	elongation factor 1-alpha,EF-1-alpha (TEF1)
Tb927.10.2110	10	+	549357	60	282879	98.1714	549357	0	elongation factor 1-alpha (TEF1)
Tb927.10.2120	10	+	551312	9	362	90.0498	551312	0	U1 small nuclear ribonucleoprotein C, putative
Tb927.10.2130	10	+	552153	117	352	91.4286	ND	ND	hypothetical protein, conserved
Tb927.10.2150	10	+	557177	73	142	96.5986	557177	0	hypothetical protein, conserved
Tb927.10.2160	10	+	558526	211	7567	92.7101	558526	0	hypothetical protein, conserved
Tb927.10.2170	10	+	ND	ND	NA	NA	ND	ND	hypothetical protein
Tb927.10.2180	10	+	560256	34	34	80.9524	560256	0	hypothetical protein, conserved
Tb927.10.2190	10	+	562066	233	1771	63.0025	562066	0	hypothetical protein, conserved
Tb927.10.220	10	+	77114	16	4230	98.4866	77114	0	60S ribosomal protein L37a, putative
Tb927.10.2200	10	+	565143	603	23	38.9831	ND	ND	hypothetical protein, conserved
Tb927.10.2210	10	+	567198	626	944	89.3094	567198	0	ubiquitin carboxyl-terminal hydrolase, putative,cysteine peptidase, Clan CA, family C19, putative
Tb927.10.2220	10	+	571387	59	100	83.3333	571387	0	piwi-like protein 1
Tb927.10.2230	10	+	575884	87	182	94.3005	ND	ND	adrenodoxin reductase, putative,ferredoxin NADP reductase-like protein
Tb927.10.2240	10	+	578080	254	4509	94.2517	578080	0	hypothetical protein, conserved
Tb927.10.2250	10	+	581184	897	18958	93.3018	581184	0	ubiquitin-conjugating enzyme variant Kua homologue, putative
Tb927.10.2260	10	+	584629	112	312	96.2963	584629	0	hypothetical protein, conserved
Tb927.10.2270	10	+	587526	337	1388	67.3133	587526	0	vacuolar protein sorting-associated protein 35, putative
Tb927.10.2280	10	+	591013	1235	451	70.14	591013	0	hypothetical protein, conserved
Tb927.10.2290	10	+	594485	64	344	90.5263	594485	0	chaperone protein DNAj, putative
Tb927.10.230	10	+	77644	14	1819	87.9169	77644	0	proteasome alpha 5 subunit, putative,20S proteasome subunit alpha 5
Tb927.10.2300	10	+	596795	228	66	48.1752	596795	0	hypothetical protein, conserved
Tb927.10.2310	10	+	597906	45	274	97.5089	597906	0	hypothetical protein, conserved
Tb927.10.2320	10	+	599673	150	538	91.4966	599673	0	hypothetical protein, conserved
Tb927.10.2330	10	+	601274	137	948	89.434	601274	0	hypothetical protein, conserved
Tb927.10.2340	10	+	603561	12	1121	99.4676	603561	0	hypothetical protein, conserved
Tb927.10.2350	10	+	604810	115	269	49.2674	604810	0	pyruvate dehydrogenase complex E3 binding protein, putative
Tb927.10.2360	10	+	606104	19	39	86.6667	ND	ND	hypothetical protein
Tb927.10.2370	10	+	607340	34	939	77.8607	607340	0	RNA-binding protein, putative (LA)
Tb927.10.2380	10	+	609407	11	597	79.494	609407	0	hypothetical protein, conserved
Tb927.10.2390	10	+	613510	198	611	84.044	613510	0	protein kinase, putative,casein kinase I, putative
Tb927.10.240	10	+	78587	40	420	98.1308	78587	0	peroxin 14, putative (PEX14)
Tb927.10.2410	10	-	623703	1093	104	4.75537	623699	4	MSP-C, putative (MSP-C)
Tb927.10.2420	10	-	ND	ND	NA	NA	ND	ND	hypothetical protein
Tb927.10.2430	10	-	630005	1284	133	68.5567	628763	1242	receptor-type adenylate cyclase GRESAG 4, putative
Tb927.10.2440	10	-	631963	40	273	84.2593	631963	0	metacaspase MCA4,cysteine peptidase, Clan CD, family C13, putative (MCA4)
Tb927.10.2460	10	+	638356	20	561	77.2727	637416	940	hypothetical protein, conserved
Tb927.10.2470	10	+	640827	113	89	10.5701	640833	6	hypothetical protein, conserved
Tb927.10.2480	10	+	643699	33	849	59.5789	642887	812	hypothetical protein, conserved
Tb927.10.2490	10	+	647196	1174	1267	39.4458	647196	0	glucose-6-phosphate 1-dehydrogenase (G6PD)
Tb927.10.250	10	+	79954	24	88	98.8764	79954	0	hypothetical protein, conserved
Tb927.10.2500	10	+	651597	22	142	53.7879	650878	719	hypothetical protein, conserved
Tb927.10.2510	10	+	653582	32	92	92.9293	653582	0	hypothetical protein, conserved
Tb927.10.2520	10	+	655358	65	1127	95.2663	655358	0	hypothetical protein, conserved
Tb927.10.2530	10	+	658058	56	360	59.5041	658058	0	adenylate kinase, putative
Tb927.10.2540	10	+	660545	258	190	45.6731	660545	0	adenylate kinase, putative
Tb927.10.2550	10	+	661714	53	105	96.3303	661714	0	malate dehydrogenase-related
Tb927.10.2560	10	+	663121	160	371	97.8892	663121	0	mitochondrial malate dehydrogenase (mMDH)
Tb927.10.2570	10	+	664861	48	30	27.027	664861	0	lysosomal alpha-mannosidase precursor, putative
Tb927.10.2580	10	+	668785	9	1137	96.766	668785	0	hypothetical protein, conserved
Tb927.10.2590	10	+	669911	51	157	85.3261	ND	ND	hypothetical protein, conserved
Tb927.10.260	10	+	82429	24	480	93.5673	82429	0	hypothetical protein, conserved
Tb927.10.2600	10	+	672768	12	114	95.7983	ND	ND	hypothetical protein, conserved
Tb927.10.2610	10	+	674994	110	12	57.1429	674994	0	hypothetical protein, conserved
Tb927.10.2620	10	+	677916	149	811	94.3023	677748	168	hypothetical protein, conserved
Tb927.10.2630	10	+	679796	62	611	70.6358	679005	791	hypothetical protein, conserved
Tb927.10.2640	10	+	681093	202	3530	96.3691	681093	0	intraflagellar transport protein IFT81, putative
Tb927.10.2650	10	+	684309	166	1071	97.8976	684309	0	hypothetical protein, conserved
Tb927.10.2660	10	+	689021	112	562	79.2666	689021	0	hypothetical protein, conserved
Tb927.10.2670	10	+	690565	77	1202	88.2526	690565	0	hypothetical protein, conserved
Tb927.10.2680	10	+	691398	61	60	76.9231	691398	0	hypothetical protein, conserved
Tb927.10.2690	10	+	693458	186	5457	88.8907	693458	0	hypothetical protein, conserved
Tb927.10.270	10	+	83369	16	106380	99.673	83369	0	60S ribosomal protein L32, putative
Tb927.10.2700	10	+	696014	10	503	77.6235	696014	0	predicted WD40 repeat protein
Tb927.10.2720	10	+	698958	52	177	97.7901	698958	0	hypothetical protein, conserved
Tb927.10.2730	10	+	701002	195	993	98.0257	701002	0	hypothetical protein, conserved
Tb927.10.2750	10	+	703580	624	2573	73.5143	703580	0	deoxyhypusine synthase, putative
Tb927.10.2760	10	+	706132	19	365	85.2804	706132	0	hypothetical protein, conserved
Tb927.10.2770	10	+	708506	185	1467	55.6103	708506	0	eukaryotic translation initiation factor 5, putative
Tb927.10.2780	10	+	710960	97	376	87.6457	710960	0	DNA-directed RNA polymerase iii largest subunit,RNA polymerase III largest subunit (RPC160)
Tb927.10.2790	10	+	716298	139	136	12.8544	716331	33	hypothetical protein, conserved
Tb927.10.280	10	+	83997	39	3639	86.1098	83997	0	cytochrome oxidase subunit VI (COXVI)
Tb927.10.2800	10	+	720099	204	2049	95.569	720099	0	hypothetical protein, conserved
Tb927.10.2810	10	+	721069	10	267	94.6809	721069	0	hypothetical protein, conserved
Tb927.10.2820	10	+	723035	41	61	80.2632	723035	0	hypothetical protein, conserved
Tb927.10.2830	10	+	725036	114	114	93.4426	725036	0	hypothetical protein, conserved
Tb927.10.2840	10	+	726048	29	14328	99.431	726048	0	ribosomal protein S25, putative
Tb927.10.2850	10	+	726850	133	141	99.2958	726850	0	hypothetical protein
Tb927.10.2860	10	+	729154	133	575	98.9673	729154	0	hypothetical protein, conserved
Tb927.10.2870	10	+	731963	811	459	66.4255	731963	0	hypothetical protein, conserved
Tb927.10.2880	10	+	736232	849	250	93.985	736232	0	calcium channel protein, putative
Tb927.10.2890	10	+	746231	78	13889	96.0379	746231	0	enolase
Tb927.10.290	10	+	84839	59	818	93.379	84839	0	proteasome alpha 2 subunit, putative
Tb927.10.2900	10	+	748279	404	713	64.9362	748279	0	importin beta-1 subunit, putative
Tb927.10.2910	10	+	753563	430	2157	50.2914	753563	0	splicing factor PTSR1 interacting protein (TSR1IP)
Tb927.10.2920	10	+	756350	169	741	39.3939	756363	13	hypothetical protein, conserved
Tb927.10.2930	10	+	760367	720	734	91.6355	760367	0	hypothetical protein, conserved
Tb927.10.2940	10	+	763874	1702	277	46.633	763874	0	hypothetical protein, conserved
Tb927.10.2950	10	+	766987	37	515	47.6411	ND	ND	hypothetical protein, conserved
Tb927.10.2960	10	+	772747	112	322	88.9503	772747	0	GTP-binding protein, putative,elongation factor, putative
Tb927.10.2970	10	+	775525	599	21964	96.6683	775525	0	hypothetical protein, conserved
Tb927.10.2980	10	+	778195	73	195	53.1335	778195	0	proteasome regulatory non-ATPase subunit 11,19S proteasome regulatory subunit, Metallo-peptidase, Clan MP, Family M67 (RPN11)
Tb927.10.2990	10	+	779526	118	405	74.0402	779526	0	hypothetical protein, conserved
Tb927.10.300	10	+	85982	63	129	87.1622	85982	0	hypothetical protein, conserved
Tb927.10.3000	10	+	782950	66	96	87.2727	782950	0	hypothetical protein, conserved
Tb927.10.3010	10	+	786273	62	4344	87.1764	786273	0	hypothetical protein, conserved
Tb927.10.3020	10	+	790326	43	258	90.8451	790326	0	hypothetical protein, conserved
Tb927.10.3030	10	+	794438	73	211	55.2356	794438	0	proteasome regulatory non-ATPase subunit 11,19S proteasome regulatory subunit, Metallo-peptidase, Clan MP, Family M67 (RPN11)
Tb927.10.3040	10	+	795784	53	482	86.3799	795784	0	hypothetical protein, conserved
Tb927.10.3050	10	-	ND	ND	NA	NA	ND	ND	hypothetical protein
Tb927.10.3070	10	+	802454	55	604	93.2099	802454	0	hypothetical protein, conserved
Tb927.10.3080	10	+	803920	2134	188	56.9697	ND	ND	methionine biosynthetic protein, putative
Tb927.10.3090	10	+	807370	52	115	26.3158	807402	32	hypothetical protein, conserved
Tb927.10.310	10	+	87456	21	956	95.1244	87456	0	pumillio/PUF RNA binding protein 3 (PUF3)
Tb927.10.3100	10	+	810224	121	52	21.4876	810236	12	glycerol-3-phosphate acyltransferase, putative
Tb927.10.3110	10	+	813119	50	158	95.1807	813119	0	DNA primase large subunit, putative
Tb927.10.3120	10	+	815425	80	87	33.2061	815459	34	cytochrome c oxidase assembly protein, putative
Tb927.10.3130	10	+	816591	233	196	86.7257	816591	0	hypothetical protein, conserved
Tb927.10.3140	10	+	819641	32	181	94.7644	819641	0	leucine-rich repeat protein (LRRP), putative
Tb927.10.3150	10	+	822185	19	494	65.1715	822185	0	N-acetyltransferase, putative
Tb927.10.3160	10	+	823126	105	1920	95.4274	823126	0	hypothetical protein, conserved
Tb927.10.3170	10	+	823943	146	262	79.878	823943	0	ABC transporter, putative
Tb927.10.3180	10	+	826510	63	78	30.83	ND	ND	hypothetical protein, conserved
Tb927.10.320	10	+	91913	14	73	97.3333	91913	0	hypothetical protein, conserved
Tb927.10.3200	10	+	829153	300	437	77.4823	829153	0	U2 splicing auxiliary factor, putative (U2AF35)
Tb927.10.3210	10	+	831424	81	933	76.9802	830553	871	delta-1-pyrroline-5-carboxylate dehydrogenase, putative
Tb927.10.3220	10	+	834315	250	1155	99.569	ND	ND	hypothetical protein, unlikely
Tb927.10.3230	10	+	837379	270	2952	98.7621	837379	0	protein kinase, putative
Tb927.10.3250	10	+	839149	828	146	27.0872	ND	ND	hypothetical protein, conserved
Tb927.10.3260	10	+	841311	172	1892	92.6543	ND	ND	Long-chain-fatty-acid--CoA ligase 5 (EC 6.2.1.3) (Long-chain acyl-CoA synthetase 5) (LACS 5), putative
Tb927.10.3270	10	+	846247	44	432	76.3251	846247	0	hypothetical protein, conserved
Tb927.10.3280	10	+	847418	26	28868	92.9397	847418	0	60S ribosomal proteins L38, putative
Tb927.10.3290	10	+	848087	41	86	92.4731	848087	0	hypothetical protein, conserved
Tb927.10.330	10	+	92486	163	7	3.11111	92623	137	hypothetical protein, conserved
Tb927.10.3300	10	+	849385	31	171	83.4146	849385	0	hypothetical protein, conserved
Tb927.10.3310	10	+	851936	160	317	70.7589	851936	0	hypothetical protein, conserved
Tb927.10.3320	10	+	855621	126	49	27.6836	855741	120	hypothetical protein, conserved
Tb927.10.3330	10	+	857754	14	277	93.5811	857754	0	hypothetical protein, conserved
Tb927.10.3340	10	+	859135	291	1276	93.2749	859135	0	protein kinase, putative
Tb927.10.3350	10	+	864658	149	338	80.285	863683	975	hypothetical protein, conserved
Tb927.10.3360	10	+	868769	36	323	75.2914	867805	964	PTP1-interacting protein, 39 kDa
Tb927.10.3370	10	+	872987	19	14333	96.825	872987	0	60S acidic ribosomal protein P2, putative
Tb927.10.3380	10	+	873612	17	7866	90.9995	873612	0	60S acidic ribosomal protein P2, putative
Tb927.10.3390	10	+	874243	136	224	81.1594	874243	0	predicted TLD domain protein
Tb927.10.340	10	+	94239	11	1025	89.9123	94239	0	mitochondrial structure specific endonuclease I (SSE-1), putative
Tb927.10.3400	10	+	878831	1402	794	99.4987	ND	ND	hypothetical protein, conserved
Tb927.10.3410	10	+	882489	214	6	85.7143	ND	ND	hypothetical protein
Tb927.10.3420	10	+	883092	1009	14	82.3529	ND	ND	NADH-ubiquinone oxidoreductase c, putative
Tb927.10.3430	10	+	886702	1524	101	37.4074	ND	ND	hypothetical protein, conserved
Tb927.10.3470	10	+	891103	132	651	81.071	891103	0	hypothetical protein, conserved
Tb927.10.3480	10	+	894152	96	265	74.4382	894152	0	hypothetical protein, conserved
Tb927.10.3490	10	+	896643	493	35	32.4074	896727	84	kinetoplastid-specific dual specificity phosphatase, putative
Tb927.10.350	10	+	96064	338	1418	80.9823	96064	0	protein kinase, putative
Tb927.10.3500	10	+	899676	28	192	96.9697	899676	0	RNA-binding protein, putative (RBSR4)
Tb927.10.3510	10	+	903268	27	198	72	ND	ND	hypothetical protein, conserved
Tb927.10.3520	10	+	909775	208	1488	81.7582	909107	668	protease regulatory ATPase subunit 4 (RPT4)
Tb927.10.3530	10	+	912723	121	376	66.4311	912015	708	hypothetical protein, conserved
Tb927.10.3540	10	+	915310	23	2964	94.5153	915310	0	hypothetical protein, conserved
Tb927.10.3550	10	+	917129	878	100	48.3092	917129	0	DNA repair helicase, putative
Tb927.10.3560	10	+	921880	92	1836	96.0251	921880	0	arginine N-methyltransferase, putative
Tb927.10.3570	10	+	924517	22	518	92.0071	924517	0	KREX2 (KREX2)
Tb927.10.3580	10	+	927575	79	940	94.4724	927575	0	hypothetical protein, conserved
Tb927.10.3590	10	+	928905	0	450	92.9752	ND	ND	hypothetical protein, conserved
Tb927.10.360	10	+	100026	240	1851	94.0071	100026	0	hypothetical protein, conserved
Tb927.10.3600	10	+	931370	89	307	97.1519	ND	ND	hypothetical protein, conserved
Tb927.10.3610	10	+	934994	89	91	65	ND	ND	hypothetical protein, conserved
Tb927.10.3620	10	+	937113	86	116	84.6715	937113	0	Laminin-like protein, putative
Tb927.10.3630	10	-	941893	495	551	75.4795	942631	738	hypothetical protein, conserved
Tb927.10.3640	10	-	944807	220	542	28.0103	944807	0	hypothetical protein, conserved
Tb927.10.3650	10	-	950218	161	1575	95.1662	951041	823	NADH-dependent fumarate reductase, putative
Tb927.10.3660	10	-	954227	160	525	82.5472	954227	0	aspartate aminotransferase
Tb927.10.3670	10	-	956672	244	1613	86.8605	956672	0	hypothetical protein, conserved
Tb927.10.3680	10	-	959813	439	231	80.4878	959813	0	hypothetical protein, conserved
Tb927.10.3690	10	-	961482	64	90	84.1121	961515	33	rRNA dimethyltransferase, putative
Tb927.10.370	10	+	101661	58	676	86.445	101661	0	calcineurin B subunit, putative
Tb927.10.3700	10	-	965178	326	2535	95.8775	965759	581	predicted CBS domain protein
Tb927.10.3710	10	-	966924	140	4736	99.0174	966924	0	proteasome activator protein PA26
Tb927.10.3720	10	-	969035	116	421	94.1834	ND	ND	hypothetical protein, conserved
Tb927.10.3730	10	-	971462	21	595	95.9677	ND	ND	hypothetical protein, conserved
Tb927.10.3740	10	-	973306	135	233	93.2	973306	0	hypothetical protein, conserved
Tb927.10.3750	10	-	976458	4	489	95.3216	ND	ND	hypothetical protein, conserved
Tb927.10.3760	10	-	977949	156	55872	97.113	977949	0	vacuolar ATP synthase subunit d, putative
Tb927.10.3770	10	-	980616	82	449	92.5773	980616	0	predicted TPR repeat protein
Tb927.10.3780	10	-	985397	291	32	23.0216	ND	ND	hypothetical protein, conserved
Tb927.10.3790	10	-	998017	182	217	96.0177	ND	ND	hypothetical protein, conserved
Tb927.10.380	10	+	102842	25	258	80.3738	102842	0	mitochondrial RNA binding complex 1 subunit (PPR5)
Tb927.10.3800	10	-	1001478	53	102	90.2655	1001478	0	predicted RING finger protein
Tb927.10.3810	10	-	1003858	167	821	96.0234	ND	ND	hypothetical protein, conserved
Tb927.10.3820	10	-	1011058	317	544	82.4242	1011058	0	hypothetical protein, conserved
Tb927.10.3840	10	-	1012257	34	4010	97.4957	1012257	0	60S ribosomal protein L18a, putative
Tb927.10.3850	10	-	1014782	74	172	83.0918	1014782	0	hypothetical protein, conserved
Tb927.10.3860	10	-	1016606	190	796	66.5552	1016606	0	SNF-7-like protein, putative
Tb927.10.3870	10	-	1024556	171	87	51.7857	ND	ND	hypothetical protein, conserved
Tb927.10.3880	10	-	1027231	55	75	71.4286	1027231	0	hypothetical protein, conserved
Tb927.10.3890	10	-	1030565	6	450	68.2853	1030565	0	phosphatidylinositol-4-phosphate 5-kinase, putative (PIP5KII-alpha)
Tb927.10.390	10	+	104231	201	3342	93.1698	104231	0	hypothetical protein, conserved
Tb927.10.3900	10	-	1035880	756	181	80.4444	1035880	0	protein kinase, putative
Tb927.10.3910	10	-	1038542	0	1843	88.8193	ND	ND	hypothetical protein, conserved
Tb927.10.3920	10	-	1042892	58	143	99.3056	ND	ND	hypothetical protein, conserved
Tb927.10.3930	10	-	1043894	32	26335	99.5765	1043894	0	40S ribosomal protein S3A, putative
Tb927.10.3940	10	-	1044959	16	16724	98.5504	1044959	0	40S ribosomal protein S3A, putative
Tb927.10.3950	10	-	1046873	59	65	69.8925	1046873	0	hypothetical protein, conserved
Tb927.10.3960	10	-	1049407	427	3422	87.7436	1049407	0	hypothetical protein, conserved
Tb927.10.3970	10	-	1052546	256	38	55.0725	1054076	1530	hypothetical protein, conserved
Tb927.10.3980	10	-	1055793	1079	39	60	ND	ND	hypothetical protein
Tb927.10.3990	10	-	1057781	279	124137	96.9639	1057781	0	DHH1 (DHH1)
Tb927.10.40	10	+	ND	ND	NA	NA	ND	ND	hypothetical protein
Tb927.10.400	10	+	106470	135	92	73.6	106470	0	hypothetical protein, conserved
Tb927.10.4000	10	-	1059164	219	797	98.5167	1059164	0	methylglutaconyl-CoA hydratase, mitochondrial precursor, putative
Tb927.10.4010	10	-	1061583	82	201	96.1722	1061583	0	hypothetical protein, conserved
Tb927.10.4020	10	-	1063393	26	335	91.2807	ND	ND	hypothetical protein, conserved
Tb927.10.4040	10	-	1065007	161	70	63.6364	1065007	0	3-keto-dihydrosphingosine reductase
Tb927.10.4050	10	-	1070941	145	1193	89.9698	1070941	0	serine palmitoyltransferase, putative
Tb927.10.4060	10	-	1072704	183	151	88.3041	1072704	0	hypothetical protein, conserved
Tb927.10.4070	10	-	1074268	272	2734	66.0546	1074179	89	hypothetical protein, conserved
Tb927.10.4080	10	-	1078351	211	1383	86.1146	1078351	0	hypothetical protein, conserved
Tb927.10.4090	10	-	1079217	206	546	94.6274	1079217	0	hypothetical protein, conserved
Tb927.10.410	10	+	108138	152	4	8.69565	108138	0	hypothetical protein, conserved
Tb927.10.4100	10	-	1081830	82	281	87.8125	1081830	0	hypothetical protein, conserved
Tb927.10.4110	10	-	1082513	17	15811	98.862	1082513	0	60S ribosomal protein L30 (RPL30)
Tb927.10.4120	10	-	1083144	20	11531	96.997	1083144	0	60S ribosomal protein L30 (RPL30)
Tb927.10.4130	10	-	1086394	289	1153	75.9052	1086394	0	NDUFA5/B13 subunit, putative
Tb927.10.4140	10	-	1087226	252	186	64.1379	1087226	0	hypothetical protein, conserved
Tb927.10.4150	10	-	1088195	486	3612	92.7343	1088195	0	hypothetical protein, unlikely
Tb927.10.4160	10	-	1090014	60	935	93.2203	1090014	0	predicted zinc finger protein
Tb927.10.4170	10	-	1098208	151	134	70.8995	1098826	618	hypothetical protein, conserved
Tb927.10.4180	10	-	1101019	119	438	79.4918	1101019	0	TFIIF-stimulated CTD phosphatase, putative
Tb927.10.4190	10	+	ND	ND	NA	NA	ND	ND	hypothetical protein
Tb927.10.420	10	+	110909	27	4175	78.7885	110909	0	hypothetical protein, conserved
Tb927.10.4200	10	+	1105373	2	477	94.6429	1105373	0	hypothetical protein, conserved
Tb927.10.4210	10	+	1108202	126	379	88.345	1108202	0	hypothetical protein, conserved
Tb927.10.4220	10	+	1109743	21	184	90.1961	1109743	0	hypothetical protein, conserved
Tb927.10.4230	10	+	1110942	28	38	64.4068	ND	ND	hypothetical protein, conserved
Tb927.10.4240	10	+	1112030	29	908	99.4524	1112030	0	hypothetical protein, conserved
Tb927.10.4250	10	+	1112671	17	2411	65.0216	1112671	0	ADP-ribosylation factor-like 2, arl2 (ARL2)
Tb927.10.4260	10	+	1113456	57	71	61.2069	1113456	0	hypothetical protein, conserved
Tb927.10.4270	10	+	1115345	80	243	98.3806	1115345	0	coatomer zeta subunit, putative,cytosolic coat protein, putative (zeta-CoP)
Tb927.10.4280	10	+	1116307	74	3664	94.2872	1116307	0	hypothetical protein, conserved
Tb927.10.4290	10	+	1117482	120	848	97.1363	1117482	0	hypothetical protein, conserved
Tb927.10.430	10	+	113918	124	295	97.6821	113918	0	hypothetical protein, conserved
Tb927.10.4300	10	+	1118822	43	11	31.4286	1118822	0	Trk system potassium uptake protein (HKT1)
Tb927.10.4310	10	+	1120993	160	2680	42.298	1121038	45	prohibitin 2, putative (PHB2)
Tb927.10.4320	10	+	1122445	42	142	91.0256	1122445	0	hypothetical protein, conserved
Tb927.10.4330	10	+	1124683	691	213	37.6991	1125350	667	2-oxoisovalerate dehydrogenase beta subunit, mitochondrial precursor, putative
Tb927.10.4340	10	+	1126767	1047	28	96.5517	ND	ND	hypothetical protein
Tb927.10.4350	10	-	1131191	1589	7	38.8889	ND	ND	hypothetical protein
Tb927.10.4360	10	+	ND	ND	NA	NA	ND	ND	hypothetical protein
Tb927.10.4370	10	-	1134405	12	106	62.7219	ND	ND	expression site-associated gene (ESAG) protein, putative,expression site-associated gene 3 (ESAG3) protein, putative
Tb927.10.4380	10	-	1135562	11	754	83.9644	ND	ND	hypothetical protein
Tb927.10.4390	10	-	1136683	11	1225	79.1855	ND	ND	hypothetical protein
Tb927.10.440	10	+	115465	10	1096	94.1581	115465	0	hypothetical protein, conserved
Tb927.10.4400	10	-	1138472	51	263	66.2469	ND	ND	hypothetical protein, conserved
Tb927.10.4410	10	-	1139740	58	10	16.129	ND	ND	hypothetical protein
Tb927.10.4420	10	-	ND	ND	NA	NA	ND	ND	hypothetical protein
Tb927.10.4430	10	-	1143288	227	2274	84.8824	1143288	0	pumillo RNA binding protein PUF1 (PUF1)
Tb927.10.4440	10	-	1144823	47	628	91.8129	1144823	0	predicted SAP domain protein
Tb927.10.4450	10	-	1146072	57	3975	81.925	1146072	0	stress-inducible protein STI1-like, putative
Tb927.10.4460	10	-	1147303	68	131	97.7612	1147303	0	leucine carboxyl methyltransferase, putative
Tb927.10.4470	10	-	1150869	9	244	92.7757	1150869	0	hypothetical protein, conserved
Tb927.10.4480	10	-	1153088	150	259	58.0717	1153088	0	DNA damage repair protein, putative
Tb927.10.4490	10	-	1156311	41	176	89.7959	1156311	0	hypothetical protein, conserved
Tb927.10.450	10	+	116386	301	7069	92.8421	116386	0	hypothetical protein, conserved
Tb927.10.4500	10	-	1157626	19	3323	98.5469	1157626	0	mRNA capping methyltransferase, putative
Tb927.10.4510	10	-	1159190	14	814	95.9906	1159190	0	hypothetical protein, conserved
Tb927.10.4520	10	-	1161066	28	926	88.6124	1161066	0	fructose- 2,6- bisphosphatase-like protein
Tb927.10.4530	10	-	1162264	28	7	36.8421	ND	ND	hypothetical protein, conserved
Tb927.10.4540	10	-	1162982	15	530	98.3302	1162982	0	ARP2/3 complex subunit, putative
Tb927.10.4550	10	-	1163724	44	207	92	1163724	0	hypothetical protein, conserved
Tb927.10.4560	10	-	1166575	28	8477	99.3787	1166575	0	elongation factor 2
Tb927.10.4570	10	-	1169735	28	8531	99.2669	1169735	0	elongation factor 2
Tb927.10.4580	10	-	1171223	44	60	30.9278	ND	ND	hypothetical protein, conserved
Tb927.10.4590	10	-	1172155	151	97	73.4848	1172155	0	mitochondrial inner membrane signal peptidase, putative,serine peptidase clan SF, family S26B, putative
Tb927.10.460	10	+	119107	448	336	74.1722	119107	0	NIMA-related protein kinase (NRKC)
Tb927.10.4600	10	-	1174630	155	47	47	1174465	165	predicted SET domain protein
Tb927.10.4610	10	-	1175732	115	3173	93.9313	1175732	0	dolicholphosphate-mannose synthase, putative (DPMS)
Tb927.10.4620	10	-	1176264	14	486	94.9219	1176264	0	peptidyl-prolyl cis-trans isomerase, putative (PPIase)
Tb927.10.4630	10	-	1177473	37	652	98.1928	1177473	0	hypothetical protein, conserved
Tb927.10.4640	10	-	1179283	15	383	96.962	1179283	0	eukaryotic translation initiation factor 3 subunit L, putative
Tb927.10.4650	10	-	1181786	41	1563	98.7366	1181786	0	hypothetical protein, conserved
Tb927.10.4660	10	-	1182639	3	774	84.6827	1182639	0	hypothetical protein, conserved
Tb927.10.4670	10	-	1183945	49	42	47.191	1183945	0	hypothetical protein, conserved
Tb927.10.4680	10	-	1185127	75	1626	94.6449	1185127	0	NUDIX hydrolase, conserved,predicted MutT/NUDIX family protein
Tb927.10.4690	10	-	1185974	25	1342	86.0808	1185974	0	dynein light chain, putative
Tb927.10.470	10	+	123119	202	938	62.1604	122846	273	choline dehydrogenase, putative
Tb927.10.4700	10	-	1187087	26	190	96.9388	1187087	0	dolicholphosphate-mannose synthase, putative
Tb927.10.4710	10	-	1188393	178	399	48.7775	1188393	0	proteasome beta 2 subunit, putative,20S proteasome subunit
Tb927.10.4720	10	-	1190519	139	85	84.1584	ND	ND	hypothetical protein, conserved
Tb927.10.4730	10	-	1192279	115	849	97.4742	1192279	0	ribonuclease HII, putative
Tb927.10.4740	10	-	1192847	12	22	26.1905	1192935	88	nucleolar RNA-binding protein, putative
Tb927.10.4750	10	-	1196370	153	13264	98.0775	1196370	0	hypothetical protein, conserved
Tb927.10.4760	10	-	1197537	45	92	40.8889	1197527	10	hypothetical protein, conserved
Tb927.10.4770	10	-	1199469	217	332	87.3684	1199469	0	phosphatidylinositol-4-phosphate 5-kinase, putative
Tb927.10.4780	10	-	1202387	103	548	72.679	1202359	28	GPI inositol deacylase precursor (GPIdeAc)
Tb927.10.4790	10	-	1202970	10	222	37.884	1202970	0	hypothetical protein, conserved
Tb927.10.480	10	+	125628	756	2084	91.2035	125628	0	hypothetical protein, conserved
Tb927.10.4800	10	-	1206750	19	290	99.6564	1206750	0	hypothetical protein, conserved
Tb927.10.4810	10	-	1207861	9	227	80.7829	1207861	0	hypothetical protein, conserved
Tb927.10.4820	10	-	1209255	28	290	92.9487	1209255	0	hypothetical protein, conserved
Tb927.10.4830	10	-	1210356	249	254	96.2121	1210356	0	hypothetical protein, conserved
Tb927.10.4840	10	-	1211528	49	511	97.5191	1211528	0	transcription factor IIa, putative (TFIIA-2)
Tb927.10.4850	10	-	1213303	49	230	95.8333	1213303	0	hypothetical protein, conserved
Tb927.10.4860	10	-	1214931	33	456	97.6445	1214931	0	hypothetical protein, conserved
Tb927.10.4870	10	-	1217393	91	99	97.0588	1217393	0	tRNA-dihydrouridine synthase 2, putative
Tb927.10.4880	10	-	1218580	46	1362	98.5528	1218580	0	hypothetical protein, conserved
Tb927.10.4890	10	-	1220567	128	154	63.1148	1220567	0	hypothetical protein, conserved
Tb927.10.490	10	+	ND	ND	NA	NA	ND	ND	hypothetical protein
Tb927.10.4900	10	-	1222792	148	544	90.0662	1222792	0	TPR-repeat-containing chaperone protein DNAJ, putative,TPR repeat protein
Tb927.10.4910	10	-	1225766	165	912	92.4012	1225766	0	mitochondrial carrier protein (MCP4)
Tb927.10.4920	10	-	1227439	41	2526	99.5664	1227439	0	hypothetical protein, conserved
Tb927.10.4930	10	-	1228532	51	1640	93.1289	1228532	0	protein phosphatase 2C, putative
Tb927.10.4940	10	-	1230216	37	4483	31.1168	1230209	7	Nuclear Dbf2-related kinase (PK50)
Tb927.10.4950	10	-	1230870	41	201	67.6768	1230870	0	U2 small nuclear ribonucleoprotein 16.5K
Tb927.10.4960	10	-	ND	ND	NA	NA	ND	ND	hypothetical protein
Tb927.10.4970	10	+	1236475	16	967	96.991	1236475	0	hypothetical protein, conserved
Tb927.10.4980	10	+	1237260	50	152	36.3636	1237290	30	ubiquitin-like protein DSK2, putative (DSK2)
Tb927.10.4990	10	+	1238500	33	352	98.5994	1238500	0	cell division related protein kinase 2, putative,CDC2-related protein kinase (CRK3)
Tb927.10.50	10	+	ND	ND	NA	NA	ND	ND	hypothetical protein, unlikely
Tb927.10.500	10	+	ND	ND	NA	NA	ND	ND	hypothetical protein
Tb927.10.5000	10	+	1239867	53	506	98.6355	1239867	0	hypothetical protein, conserved
Tb927.10.5010	10	+	1240915	6	1202	84.0559	1240915	0	Mitochondrial elongation factor G, putative
Tb927.10.5020	10	+	1245318	104	1903	79.1268	1245318	0	hypothetical protein, conserved
Tb927.10.5030	10	+	1246861	5	18077	98.7113	1246861	0	ubiquitin/ribosomal protein S27a, putative
Tb927.10.5040	10	+	1247561	57	790	98.6267	ND	ND	chaperone protein DNAj, putative
Tb927.10.5050	10	+	1249111	60	1581	94.6707	1249111	0	hypothetical protein, conserved
Tb927.10.5060	10	+	1249799	73	1902	98.908	1249799	0	hypothetical protein, conserved
Tb927.10.5070	10	+	1250693	205	180	71.4286	1250693	0	ribonuclease H, putative
Tb927.10.5080	10	+	1252422	129	8361	97.4248	1252422	0	GPI transamidase component Tta2 (TTA2)
Tb927.10.5090	10	+	1254385	55	913	95.0052	1254385	0	hypothetical protein, conserved
Tb927.10.510	10	+	132026	188	200	76.0456	132026	0	hypothetical protein, conserved
Tb927.10.5100	10	+	1257018	89	5	33.3333	ND	ND	hypothetical protein
Tb927.10.5110	10	+	1257606	72	524	98.1273	1257606	0	KREPA4 (KREPA4)
Tb927.10.5120	10	+	1258584	241	154	78.5714	1258584	0	KREPA6 (KREPA6)
Tb927.10.5130	10	+	1259719	65	315	97.2222	1259719	0	hypothetical protein, conserved
Tb927.10.5140	10	+	1261036	363	1558	93.6861	1261036	0	protein kinase, putative,mitogen-activated protein kinase 2, putative
Tb927.10.5150	10	+	1265472	811	189	26.9231	1265472	0	zinc finger protein family member, putative (ZC3H31)
Tb927.10.5160	10	+	1269292	290	330	90.9091	ND	ND	hypothetical protein
Tb927.10.5170	10	+	1274454	796	1969	89.5	1274454	0	hypothetical protein, conserved
Tb927.10.5180	10	+	1279349	79	83	31.8008	1279373	24	TPR-repeat-containing chaperone protein DNAJ, putative
Tb927.10.5190	10	+	1283759	326	820	96.9267	1283759	0	hypothetical protein
Tb927.10.520	10	+	133974	206	5341	80.039	133974	0	hypothetical protein, conserved
Tb927.10.5200	10	+	1287641	175	168	80	1287641	0	hypothetical protein, conserved
Tb927.10.5210	10	+	1290795	169	1192	75.0157	1289795	1000	TFIIH basal transcription factor subunit (p52)
Tb927.10.5220	10	+	1292871	81	1238	94.2161	1292871	0	hypothetical protein, conserved
Tb927.10.5230	10	+	1295035	152	199	97.549	1295035	0	ADP-ribosylation factor, putative
Tb927.10.5240	10	+	1296634	618	297	94.8882	1296634	0	predicted nucleotide-binding protein
Tb927.10.5250	10	+	1304706	761	11929	93.9513	1304706	0	zinc finger protein family member, putative (ZC3H32)
Tb927.10.5260	10	+	1313891	92	581	74.1071	1313891	0	hypothetical protein, conserved
Tb927.10.5270	10	+	1318379	195	125	96.1538	1318379	0	mitogen-activated protein kinase kinase 5, putative (MKK5)
Tb927.10.5280	10	+	1320436	32	734	88.5404	1320436	0	pre-mRNA splicing factor ATP-dependent RNA helicase, putative,DEAH-box RNA helicase, putative
Tb927.10.5290	10	+	1323392	167	27	87.0968	1323392	0	HIRA-interacting protein 5, putative
Tb927.10.530	10	+	136116	264	502	78.5603	136073	43	hypothetical protein, conserved
Tb927.10.5300	10	+	1324675	36	414	98.1043	1324675	0	eukaryotic translation initiation factor 6 (eIF-6), putative
Tb927.10.5310	10	+	1325764	350	579	88.1279	1325764	0	protein kinase, putative,SNF1-related protein kinases, putative
Tb927.10.5320	10	+	1330188	198	792	86.3686	1330038	150	RNA editing endoribonuclease (KREN3)
Tb927.10.5330	10	+	1333026	13	8640	99.5965	1333026	0	40S ribosomal protein S18, putative
Tb927.10.5340	10	+	1333746	12	5939	88.1942	1333746	0	40S ribosomal protein S18, putative (RPS18)
Tb927.10.5350	10	+	1334466	56	2799	92.4983	1334466	0	dynein heavy chain, putative
Tb927.10.5360	10	+	1348333	12	4735	94.6621	1348333	0	40S ribosomal protein S10, putative
Tb927.10.5370	10	+	1349773	7	6863	94.0652	1349773	0	40S ribosomal protein S10, putative
Tb927.10.5380	10	+	1350551	185	37	48.0519	1350551	0	intraflagellar transport protein IFT122, putative
Tb927.10.5390	10	+	1355260	82	76	73.0769	1355260	0	hypothetical protein, conserved
Tb927.10.540	10	+	140745	71	344	67.9842	140745	0	ATP-dependent DEAD/H RNA helicase, putative,DEAD box RNA helicase, putative
Tb927.10.5400	10	+	1359975	12	1233	97.3934	1359975	0	hypothetical protein, conserved
Tb927.10.5410	10	+	1362159	22	9	32.1429	ND	ND	hypothetical protein
Tb927.10.5420	10	+	ND	ND	NA	NA	ND	ND	hypothetical protein, conserved
Tb927.10.5430	10	+	1367258	204	2280	93.9819	1367258	0	hypothetical protein, conserved
Tb927.10.5440	10	+	1368700	32	563	84.1555	1368700	0	RNA editing endoribonuclease (KREN2)
Tb927.10.5450	10	+	1370638	213	2633	94.0693	1370638	0	nucleoplasmin-like protein (NLP)
Tb927.10.5460	10	+	1374608	10	30140	99.3539	1374608	0	60S ribosomal protein L24, putative
Tb927.10.5470	10	+	1375337	9	145	72.8643	1375337	0	hypothetical protein, conserved
Tb927.10.5480	10	+	1377497	9	56524	98.4893	1377497	0	60S ribosomal protein L24, putative
Tb927.10.5490	10	+	1378131	194	119	76.2821	1378147	16	predicted HORMA domain protein
Tb927.10.550	10	+	144970	69	287	59.7917	144366	604	hypothetical protein, conserved
Tb927.10.5500	10	+	1380064	17	445	70.1893	1380024	40	hypothetical protein, conserved
Tb927.10.5510	10	+	1382105	106	39	75	1382105	0	endonuclease/exonuclease/phosphatase, putative
Tb927.10.5520	10	+	1385422	326	440	93.4183	1385422	0	hypothetical protein, conserved
Tb927.10.5530	10	+	1387474	604	340	94.7075	1387474	0	hypothetical protein, conserved
Tb927.10.5540	10	+	1390216	164	24	5	1390266	50	hypothetical protein, conserved
Tb927.10.5550	10	+	1391946	95	1948	57.497	1391946	0	hypothetical protein, conserved
Tb927.10.5560	10	+	1392842	33	247	91.8216	1392842	0	GPI alpha-mannosyltransferase III (GPI10)
Tb927.10.5570	10	+	1395113	48	215	98.1735	1395113	0	hypothetical protein, conserved
Tb927.10.5580	10	+	1396146	43	267	95.3571	1396146	0	hypothetical protein, conserved
Tb927.10.5590	10	+	1398125	55	217	91.1765	1398125	0	protein phosphatase 2C, putative
Tb927.10.560	10	+	147101	12	34823	93.6505	147101	0	40S ribosomal proteins S11, putative
Tb927.10.5600	10	+	1400566	314	354	70.3777	ND	ND	hypothetical protein, conserved
Tb927.10.5610	10	+	1403367	8	5311	99.2896	1403367	0	40S ribosomal protein S9, putative
Tb927.10.5620	10	+	1404187	72	40159	96.1662	1404187	0	fructose-bisphosphate aldolase, glycosomal (ALD)
Tb927.10.5630	10	+	1406221	23	447	94.1053	ND	ND	hypothetical protein, conserved
Tb927.10.5640	10	+	1407164	31	75	50	1407164	0	hypothetical protein, conserved
Tb927.10.5650	10	+	1409822	136	342	84.6535	1409822	0	hypothetical protein, conserved
Tb927.10.5660	10	+	1411197	59	640	92.7536	1411197	0	heat shock protein, putative
Tb927.10.5670	10	+	1412854	558	402	98.5294	1412854	0	N-acetyltransferase subunit Nat1, putative (NAT1)
Tb927.10.5680	10	+	1416728	13	1163	89.2556	1416728	0	procyclin-associated gene 1 (PAG1) protein, putative
Tb927.10.5690	10	+	1418031	5	147	61.7647	1418031	0	procyclin-associated gene 2 (PAG2) protein, putative
Tb927.10.570	10	+	148139	102	480	93.3852	148139	0	hypothetical protein, conserved
Tb927.10.5700	10	+	1420805	19	4056	61.2319	ND	ND	hypothetical protein, conserved
Tb927.10.5710	10	+	1422079	19	3966	62.2802	1422079	0	hypothetical protein, conserved
Tb927.10.5720	10	-	ND	ND	NA	NA	ND	ND	hypothetical protein
Tb927.10.5730	10	-	ND	ND	NA	NA	ND	ND	hypothetical protein
Tb927.10.5740	10	-	1426027	139	20	6.77966	1426027	0	hypothetical protein, conserved
Tb927.10.5750	10	-	1427476	12	100	74.6269	1427476	0	hypothetical protein, conserved,protocatechuate 4,5-dioxygenase-like protein
Tb927.10.5760	10	-	1430174	183	925	82.5156	1430174	0	adenylate kinase, putative
Tb927.10.5770	10	-	1433490	351	3653	97.9357	1433490	0	valosin-containing protein homolog,Transitional endoplasmic reticulum ATPase, putative (VCP)
Tb927.10.5780	10	-	1436599	229	351	90.4639	1436599	0	amino acid tansporter, putative
Tb927.10.5790	10	-	1438718	100	1052	84.634	1438718	0	hypothetical protein, conserved
Tb927.10.580	10	+	153490	146	10	22.7273	153593	103	hypothetical protein, conserved
Tb927.10.5800	10	-	1439750	73	37	63.7931	ND	ND	hypothetical protein, conserved
Tb927.10.5810	10	-	1443044	189	780	90.9091	1443044	0	hypothetical protein, conserved
Tb927.10.5820	10	-	1446315	21	2657	99.1418	1446315	0	predicted RanGDP binding protein
Tb927.10.5830	10	-	1448562	139	876	88.664	1448562	0	hypothetical protein, conserved
Tb927.10.5840	10	-	1449992	51	2179	89.0114	1449992	0	translation elongation factor 1-beta, putative
Tb927.10.5850	10	-	1465465	301	37	50	1465465	0	hypothetical protein, conserved
Tb927.10.5860	10	-	1466647	214	3187	92.8613	1466647	0	hypothetical protein, conserved
Tb927.10.5870	10	-	1469919	5	120	76.4331	1469919	0	hypothetical protein, conserved
Tb927.10.5880	10	-	1474324	167	111	95.6897	1474324	0	Proteophosphoglycan, putative
Tb927.10.5890	10	-	1477357	67	472	93.6508	ND	ND	hypothetical protein, conserved
Tb927.10.590	10	+	154814	60	172	77.13	154814	0	hypothetical protein, conserved
Tb927.10.5900	10	-	1479075	59	218	93.9655	1479075	0	hypothetical protein, conserved
Tb927.10.5910	10	-	1482771	148	114	90.4762	1482771	0	hypothetical protein, conserved
Tb927.10.5920	10	-	1485517	143	14	35	1486032	515	hypothetical protein, conserved
Tb927.10.5930	10	-	1488456	54	1187	78.7658	1488457	1	protein kinase, putative
Tb927.10.5940	10	-	1490926	54	1211	78.9954	1490927	1	protein kinase, putative
Tb927.10.5950	10	-	1493065	23	1124	72.0975	1493065	0	protein kinase, putative
Tb927.10.5960	10	-	1497693	57	75	94.9367	1497693	0	engulfment and cell motility domain 2, putative
Tb927.10.5970	10	-	1501413	869	757	58.186	1500553	860	predicted zinc finger protein
Tb927.10.5980	10	-	1503057	97	122	78.2051	1503057	0	leucine-rich repeat protein (LRRP), putative
Tb927.10.5990	10	-	1505341	335	39	70.9091	1505341	0	hypothetical protein, conserved
Tb927.10.60	10	-	31831	3232	310	36.5998	ND	ND	expression site-associated gene (ESAG), putative
Tb927.10.600	10	+	157838	42	1024	76.7041	157838	0	hypothetical protein, conserved
Tb927.10.6000	10	-	1511693	102	171	95	1511693	0	hypothetical protein, conserved
Tb927.10.6010	10	-	1516269	206	2205	98.0436	1516269	0	hypothetical protein, conserved
Tb927.10.6020	10	-	1517253	37	4050	97.8497	1517253	0	hypothetical protein, conserved
Tb927.10.6030	10	-	1518984	280	8904	96.2075	1518984	0	proteasome alpha 1 subunit, putative,20S proteasome subunit alpha-6, (putative) (TbPSA6)
Tb927.10.6050	10	-	1527246	696	2305	53.5673	1527019	227	clathrin heavy chain (CHC)
Tb927.10.6060	10	-	1531952	485	229	26.6279	1531519	433	universal minicircle sequence binding protein (UMSBP), putative,DNA-binding protein HEXBP, putative,zinc finger protein
Tb927.10.6070	10	-	1533168	56	13411	97.9549	1533168	0	universal minicircle sequence binding protein (UMSBP), putative,predicted zinc finger protein
Tb927.10.6080	10	-	1534673	150	408	92.9385	1534673	0	proteasome beta 5 subunit, putative,proteasome beta 5 subunit (PRCE)
Tb927.10.6090	10	-	1537134	25	95	90.4762	1537134	0	tRNA pseudouridine synthase A, putative
Tb927.10.610	10	+	159936	479	620	98.5692	159936	0	hypothetical protein, conserved
Tb927.10.6100	10	-	1539032	96	171	50.1466	ND	ND	hypothetical protein, conserved
Tb927.10.6110	10	-	1541972	149	62	40.7895	ND	ND	hypothetical protein, conserved
Tb927.10.6120	10	-	1543112	94	65	21.5232	1543092	20	hypothetical protein, conserved
Tb927.10.6130	10	-	1546563	129	2502	96.1568	1546563	0	hypothetical protein, conserved
Tb927.10.6140	10	-	1548285	133	22	52.381	ND	ND	phosphatidylinositolN- acetylglucosaminyltransferase subunit c, putative
Tb927.10.6150	10	-	1559212	322	310	89.8551	ND	ND	neurobeachin/beige protein, putative
Tb927.10.6160	10	-	1561940	13	397	72.7106	1561940	0	hypothetical protein, conserved
Tb927.10.6170	10	-	1567653	945	1994	94.8169	1566815	838	hypothetical protein, conserved
Tb927.10.6180	10	-	1569632	139	337	72.4731	1569632	0	hypothetical protein, conserved
Tb927.10.6190	10	-	1571566	118	189	43.3486	1571566	0	aldehyde dehydrogenase, putative (ALDH)
Tb927.10.620	10	+	162199	2428	25	56.8182	ND	ND	hypothetical protein, conserved
Tb927.10.6200	10	-	1572980	113	19	82.6087	1572980	0	hypothetical protein, conserved
Tb927.10.6210	10	-	1575790	200	533	87.6645	1575790	0	hypothetical protein, conserved
Tb927.10.6220	10	-	1578839	39	1969	97.5235	1578839	0	5'-3' exoribonuclease 2, putative (XRND)
Tb927.10.6230	10	-	1582049	47	1718	97.5582	1582049	0	MORN repeat containing protein
Tb927.10.6240	10	-	1584802	8	254	71.5493	1584802	0	ras-like small GTPase, putative (TbRHP)
Tb927.10.6250	10	-	1587315	365	16	53.3333	1587315	0	hypothetical protein, conserved
Tb927.10.6260	10	-	1589813	84	1338	72.6779	1589813	0	ATP-dependent DEAD/H RNA helicase, putative
Tb927.10.6280	10	-	1591255	123	135	60.5381	1591255	0	hypothetical protein, conserved
Tb927.10.6290	10	-	1593099	46	469	84.657	1593099	0	ATP-dependent DEAD/H RNA helicase, putative
Tb927.10.630	10	+	167807	140	345	80.0464	167807	0	hypothetical protein, conserved
Tb927.10.6300	10	-	1594827	158	33	82.5	ND	ND	hypothetical protein, conserved
Tb927.10.6310	10	-	1597868	118	183	68.0297	1597868	0	major vault protein, putative (MVP)
Tb927.10.6320	10	-	1600213	70	426	98.3834	1600213	0	hypothetical protein, conserved
Tb927.10.6330	10	-	1606365	194	640	93.2945	1606365	0	hypothetical protein, conserved
Tb927.10.6340	10	-	1608208	170	843	78.6381	1608208	0	hypothetical protein, conserved
Tb927.10.6350	10	-	1610101	41	745	94.3038	1610101	0	trypanin (trypanin)
Tb927.10.6360	10	-	1612073	31	218	46.7811	1612073	0	hypothetical protein, conserved
Tb927.10.6370	10	-	1612715	27	3859	97.0573	1612715	0	60S ribosomal proteins L37, putative
Tb927.10.6380	10	-	1614400	33	2009	45.3806	1614397	3	ring finger containing protein
Tb927.10.6390	10	-	1617173	1492	146	46.4968	1615814	1359	hypothetical protein, conserved
Tb927.10.640	10	+	170401	19	62	27.3128	170411	10	arginine N-methyltransferase, type II (PRMT5)
Tb927.10.6400	10	-	1619224	24	230	98.7124	1619224	0	chaperonin HSP60, mitochondrial precursor (HSP60)
Tb927.10.6410	10	-	1625792	2577	238	17.0977	1624565	1227	mismatch repair protein MSH8, putative,mismatch repair protein
Tb927.10.6420	10	-	1631820	3457	1	20	ND	ND	hypothetical protein
Tb927.10.6430	10	+	1633087	137	1	50	ND	ND	hypothetical protein
Tb927.10.6440	10	+	1635859	61	99	31.5287	1635911	52	phosphomannomutase, putative
Tb927.10.6450	10	+	1636988	17	74	85.0575	1636988	0	hypothetical protein, conserved
Tb927.10.6460	10	+	1638112	59	70	95.8904	1638112	0	protein phosphatase 2B, putative
Tb927.10.6470	10	+	1639503	1923	4197	95.5166	ND	ND	hypothetical protein
Tb927.10.6480	10	+	1642783	24	345	88.9175	1642783	0	hypothetical protein, conserved
Tb927.10.6490	10	+	1644465	220	2130	84.4568	1644465	0	hypothetical protein, conserved
Tb927.10.650	10	+	173264	126	684	88.4864	173264	0	TAX-2
Tb927.10.6500	10	+	1645627	67	294	97.6744	1645627	0	amino acid transporter, putative,amino acid permease, putative
Tb927.10.6510	10	+	1647760	54	341	81.7746	1647760	0	chaperonin HSP60, mitochondrial precursor (HSP60)
Tb927.10.6520	10	+	1649840	38	6	54.5455	ND	ND	hypothetical protein, conserved
Tb927.10.6530	10	+	1652316	50	212	98.6047	1652316	0	dolichyl-P-Man:GDP-Man5GlcNAc2-PP-dolichyl alpha-1,3-mannosyltransferase, putative (ALG3)
Tb927.10.6540	10	+	1653967	240	372	95.3846	1653967	0	kinetoplastid-specific phospho-protein phosphatase, putative
Tb927.10.6550	10	+	1657792	238	106	42.7419	1657953	161	hypothetical protein, conserved
Tb927.10.6560	10	+	1659840	21	84	38.8889	1659087	753	hypothetical protein, conserved
Tb927.10.6570	10	+	1661740	123	299	80.1609	1661740	0	hypothetical protein, conserved
Tb927.10.6580	10	+	1664565	486	4077	87.7907	1664815	250	hypothetical protein
Tb927.10.6590	10	+	1668708	24	114	90.4762	1668708	0	hypothetical protein, conserved
Tb927.10.660	10	+	174581	157	538	86.4952	174581	0	2-oxoisovalerate dehydrogenase alpha subunit, putative
Tb927.10.6600	10	+	1672107	181	247	91.1439	1672107	0	hypothetical protein, conserved
Tb927.10.6610	10	+	1673747	407	940	80.4795	1673710	37	chaperone protein DNAj, putative
Tb927.10.6620	10	+	1675098	356	1	0.307692	1675359	261	hypothetical protein, conserved
Tb927.10.6630	10	+	1678421	255	169	49.4152	1678421	0	ATP-dependent DEAD/H RNA helicase HEL64, putative (HEL64)
Tb927.10.6640	10	+	1681000	23	470	36.7188	1681004	4	COP-coated vesicle membrane protein erv25 precursor, putative,ER--golgi transport protein erv25 precursor, putative
Tb927.10.6650	10	+	1683426	45	522	75.762	1682451	975	G10 protein homologue, putative
Tb927.10.6670	10	+	1685314	117	1595	81.7111	1685314	0	dynein light chain, putative
Tb927.10.6680	10	+	1686242	90	158	86.3388	1686242	0	member of the NOL1/NOP2/sun family of proteins
Tb927.10.6690	10	+	1689015	441	620	86.5922	1689015	0	protein tyrosine phosphatase, putative (TbPTP1)
Tb927.10.670	10	+	176295	151	14	46.6667	ND	ND	hypothetical protein, conserved
Tb927.10.6700	10	+	1690857	398	1854	81.4587	1690857	0	hypothetical protein, conserved
Tb927.10.6710	10	+	1693133	20	464	94.501	1693133	0	hypothetical protein, conserved
Tb927.10.6720	10	+	1694517	107	2090	97.119	1694517	0	hypothetical protein, conserved
Tb927.10.6730	10	+	1696678	96	2096	96.9921	1696678	0	hypothetical protein, conserved
Tb927.10.6740	10	+	1698850	96	2034	97.0883	1698850	0	hypothetical protein, conserved
Tb927.10.6750	10	+	1701003	89	2073	96.9144	1701003	0	hypothetical protein, conserved
Tb927.10.6760	10	+	1703194	89	2126	97.0776	1703194	0	hypothetical protein, conserved
Tb927.10.6770	10	+	1705437	37	26	83.871	1705437	0	hypothetical protein, conserved
Tb927.10.6780	10	+	1707008	267	367	62.2034	1707008	0	vacuolar protein sorting-associated protein 45, putative (VPS45)
Tb927.10.6790	10	+	1709411	46	33	78.5714	ND	ND	hypothetical protein, conserved
Tb927.10.680	10	+	177388	63	215	61.6046	177388	0	hypothetical protein, conserved
Tb927.10.6800	10	+	1715033	71	1693	57.9199	1715055	22	developmentally regulated GTP-binding protein, putative
Tb927.10.6810	10	+	1716816	345	1664	99.1657	1716816	0	guanylate kinase, putative
Tb927.10.6820	10	+	1718826	67	59	64.1304	1718826	0	hypothetical protein, conserved
Tb927.10.6830	10	+	1720304	2	331	93.2394	1720304	0	Bardet-Biedl syndrome 4 protein homolog (BBS4-like protein 4), putative
Tb927.10.6840	10	+	1722210	77	762	82.8261	1722210	0	hypothetical protein, conserved
Tb927.10.6850	10	+	1724585	116	2407	71.4243	1724585	0	mitochondrial RNA binding complex 1 subunit,mitochondrial edited mRNA stability factor 1 subunit,kinteoplast poly(A) polymerase complex 1 subunit
Tb927.10.6860	10	+	1726217	155	142	60.1695	1725878	339	endonuclease V, putative
Tb927.10.6870	10	+	1727764	51	71	80.6818	1727764	0	short-chain dehydrogenase, putative
Tb927.10.6880	10	+	1730060	60	219	94.8052	1730060	0	glyceraldehyde 3-phosphate dehydrogenase, cytosolic (GAP)
Tb927.10.690	10	+	178707	58	262	93.2384	178707	0	palmitoyl acyltransferase 3, putative
Tb927.10.6900	10	+	1732353	2291	6678	83.6213	ND	ND	hypothetical protein
Tb927.10.6910	10	+	1738269	149	1759	89.8825	1738269	0	Sterol methyltransferase, putative
Tb927.10.6920	10	+	1740823	137	247	99.1968	1740823	0	hypothetical protein
Tb927.10.6930	10	+	1743026	33	60	61.8557	ND	ND	hypothetical protein
Tb927.10.6940	10	+	1747087	65	469	88.6578	1747087	0	Dipeptidyl-peptidase 8-like, putative
Tb927.10.6950	10	+	1752479	149	1855	90.3996	1752479	0	sterol 24-c-methyltransferase, putative
Tb927.10.6960	10	+	1755033	137	254	99.6078	1755033	0	hypothetical protein, conserved
Tb927.10.6970	10	+	1756822	65	535	90.9864	1756822	0	dipeptidyl-peptidase 8-like serine peptidase,serine peptidase, Clan SC, Family S9B
Tb927.10.6980	10	+	1761396	9	1802	90.3258	1761396	0	caltractin, putative
Tb927.10.6990	10	+	1762385	172	140	64.2202	1762385	0	hypothetical protein, conserved
Tb927.10.70	10	-	45816	5798	892	71.6466	ND	ND	retrotransposon hot spot (RHS), putative, (fragment)
Tb927.10.700	10	+	179992	44	457	72.655	179992	0	hypothetical protein, conserved
Tb927.10.7000	10	+	1764245	134	275	81.6024	1764245	0	hypothetical protein, conserved
Tb927.10.7010	10	+	1766000	117	660	98.5075	ND	ND	hypothetical protein, conserved
Tb927.10.7020	10	+	1768283	7	1118	64.4752	ND	ND	acid phosphatase, putative
Tb927.10.7030	10	+	1770327	182	251	87.7622	1770327	0	hypothetical protein, conserved
Tb927.10.7040	10	+	1772060	5	87	90.625	1772060	0	hypothetical protein, conserved
Tb927.10.7050	10	+	1774669	19	195	86.2832	1774669	0	chromatin assembly factor 1 subunit B, putative
Tb927.10.7060	10	+	1776668	127	456	90.297	ND	ND	nucleoporin interacting component (NUP93), putative
Tb927.10.7070	10	+	1780019	49	325	97.5976	1780019	0	small nuclear RNA-activating protein (SNAP3)
Tb927.10.7080	10	+	1780972	120	972	86.8633	1780972	0	ATP-dependent DEAD/H RNA helicase, putative,RNA helicase, putative
Tb927.10.7090	10	+	1783387	119	2073	98.6204	1783387	0	alternative oxidase (AOX)
Tb927.10.710	10	+	181451	31	104	94.5455	181451	0	hypothetical protein, conserved
Tb927.10.7100	10	+	1787998	638	365	61.6554	1788515	517	delta-4 fatty acid desaturase
Tb927.10.7110	10	+	1790467	219	823	76.416	1790467	0	inositol-3-phosphate synthase, putative
Tb927.10.7120	10	+	1793612	263	378	97.6744	1793612	0	hypothetical protein, conserved
Tb927.10.7130	10	+	1795430	33	77	72.6415	1795430	0	hypothetical protein, conserved
Tb927.10.7140	10	+	1798254	33	176	94.1176	1798254	0	membrane-bound acid phosphatase 2 (MBAP2)
Tb927.10.7150	10	+	1800266	41	3	42.8571	ND	ND	hypothetical protein
Tb927.10.7160	10	-	ND	ND	NA	NA	ND	ND	procyclin-associated gene 1 (PAG1) protein, putative
Tb927.10.7170	10	-	1804869	780	46	86.7925	ND	ND	hypothetical protein
Tb927.10.7180	10	-	1808920	42	8085	96.4337	1808920	0	cysteine-rich, acidic integral membrane protein precursor (CRAM)
Tb927.10.7190	10	-	1809876	8	111	85.3846	1809876	0	D-tyrosyl-tRNA deacylase, putative
Tb927.10.720	10	+	182671	503	218	87.9032	182671	0	hypothetical protein, conserved
Tb927.10.7200	10	-	1813886	636	1735	92.0424	1813330	556	hypothetical protein, conserved
Tb927.10.7210	10	-	1815744	61	8778	97.6636	1815744	0	hypothetical protein, conserved
Tb927.10.7220	10	-	1817808	70	269	96.7626	1817808	0	hypothetical protein, conserved
Tb927.10.7230	10	-	1826432	54	3474	96.8227	1826432	0	hypothetical protein, conserved
Tb927.10.7240	10	-	1829122	115	813	91.5541	1829122	0	hypothetical protein, conserved
Tb927.10.7250	10	-	1830914	73	227	78.2759	ND	ND	hypothetical protein, conserved
Tb927.10.7270	10	-	1833154	215	63	81.8182	1833154	0	hypothetical protein, conserved
Tb927.10.7280	10	-	1836618	79	619	94.7933	1836618	0	pre-mRNA splicing factor ATP-dependent RNA helicase, putative,RNA helicase, putative
Tb927.10.7290	10	-	1841648	134	930	91.1765	1842113	465	hypothetical protein, conserved
Tb927.10.730	10	+	187319	95	1073	84.4217	187319	0	ATP synthase, putative
Tb927.10.7300	10	-	1844384	74	1940	88.9093	1845705	1321	hypothetical protein, conserved
Tb927.10.7310	10	-	1848718	86	689	63.5609	ND	ND	terminal uridylyltransferase 3, putative (TUT3)
Tb927.10.7320	10	-	1850326	158	732	94.3299	1850326	0	hypothetical protein, conserved
Tb927.10.7330	10	-	1851033	13	2181	91.4465	1851033	0	40S ribosomal protein S24E, putative
Tb927.10.7340	10	-	1851778	15	2144	97.2336	1851778	0	40S ribosomal protein S24E, putative
Tb927.10.7350	10	-	1857627	100	633	75.447	1857627	0	hypothetical protein, conserved
Tb927.10.7360	10	-	1860434	29	233	71.4724	ND	ND	ATP-binding cassette protein, putative
Tb927.10.7370	10	-	1863116	32	559	96.2134	1864089	973	hypothetical protein, conserved
Tb927.10.7380	10	-	1865802	7	184	98.9247	1865802	0	hypothetical protein, conserved
Tb927.10.7390	10	-	1866557	63	148	98.0132	1866557	0	hypothetical protein, conserved
Tb927.10.740	10	+	190452	31	306	80.315	190452	0	structural maintenance of chromosome 4, putative (SMC4)
Tb927.10.7400	10	-	1868709	158	104	85.2459	1868709	0	predicted zinc finger protein
Tb927.10.7410	10	-	1871292	110	3961	94.0408	1871292	0	succinyl-CoA ligase [GDP-forming] beta-chain, putative
Tb927.10.7420	10	-	1873526	189	55	93.2203	1873526	0	bromodomain factor 2 protein, putative
Tb927.10.7430	10	-	1875236	47	151	98.0519	1875236	0	GTP-binding protein, putative
Tb927.10.7440	10	-	1878378	27	851	91.8015	ND	ND	MTR4 (MTR4)
Tb927.10.7450	10	-	1879374	42	847	95.5982	1879374	0	exosome complex exonuclease RRP41A,Rrp41p homologue (RRP41A)
Tb927.10.7460	10	-	1880158	172	8	88.8889	1880158	0	hypothetical protein
Tb927.10.7470	10	-	1880768	26	664	96.793	1880768	0	RNA-binding protein, putative (RBP15)
Tb927.10.7480	10	-	1882120	50	5	50	1882120	0	hypothetical protein, conserved
Tb927.10.7490	10	-	1884434	23	77	89.5349	ND	ND	cullin, putative
Tb927.10.750	10	+	195659	245	1703	85.9667	195095	564	hypothetical protein, conserved
Tb927.10.7500	10	-	1885648	11	927	90.8824	1885648	0	fibrillarin (NOP1)
Tb927.10.7510	10	-	1892111	28	164	90.6077	ND	ND	chromatin binding protein, putative
Tb927.10.7520	10	-	1893934	95	128	94.1176	1893934	0	folylpolyglutamate synthase, putative (FPGS)
Tb927.10.7530	10	-	ND	ND	NA	NA	ND	ND	hypothetical protein
Tb927.10.7540	10	-	1898767	142	1628	82.8921	1899736	969	hypothetical protein, conserved
Tb927.10.7550	10	-	1901621	3	242	47.7318	1901621	0	hypothetical protein, conserved
Tb927.10.7560	10	-	1902676	28	26	34.2105	1902676	0	hypothetical protein, conserved
Tb927.10.7570	10	-	1904881	38	1350	95.8126	1904881	0	dihydrolipoamide acetyltransferase E2 subunit, putative
Tb927.10.7580	10	-	1908949	11	1461	93.2355	1908949	0	hypothetical protein, conserved
Tb927.10.7590	10	-	1910224	94	38	90.4762	1910224	0	hypothetical protein, conserved
Tb927.10.760	10	+	196715	569	615	88.3621	196715	0	hypothetical protein, conserved
Tb927.10.7600	10	-	1911938	18	549	95.3125	1911938	0	hypothetical protein, conserved
Tb927.10.7610	10	-	1917364	296	965	68.0536	ND	ND	hypothetical protein, conserved
Tb927.10.7620	10	-	1919922	106	479	97.7551	1919922	0	mitochondrial ATP-dependent zinc metallopeptidase, putative,metallo-peptidase, Clan MA(E) Family M41
Tb927.10.7630	10	-	1923169	17	69	26.1364	1923163	6	transportin2- like protein
Tb927.10.7660	10	-	1930020	529	29	72.5	ND	ND	hypothetical protein
Tb927.10.7670	10	-	1931501	88	898	66.0294	1932354	853	hypothetical protein, conserved
Tb927.10.7680	10	-	1934208	6	1678	95.5581	1934208	0	GTPase activating protein, putative
Tb927.10.7690	10	-	1936941	40	2587	68.8765	1936941	0	rib72 protein- like protein
Tb927.10.770	10	+	198947	251	2011	98.7236	198947	0	hypothetical protein, conserved
Tb927.10.7700	10	-	1940663	69	1187	79.0806	1940663	0	ABC transporter, putative
Tb927.10.7710	10	-	1942071	112	2645	86.8067	1942071	0	40S ribosomal protein S8, putative
Tb927.10.7720	10	-	1942954	87	589	93.6407	ND	ND	hypothetical protein, conserved
Tb927.10.7730	10	-	1944508	146	795	75.8588	1944508	0	hypothetical protein, conserved
Tb927.10.7740	10	-	1948054	37	1946	66.6438	1948054	0	protein transport protein Sec23 (SEC23.2)
Tb927.10.7750	10	-	1949101	47	44	58.6667	1949082	19	hypothetical protein, conserved
Tb927.10.7760	10	-	1950254	240	2	0.796813	1950080	174	hypothetical protein, conserved
Tb927.10.7770	10	-	1952024	62	122	22.9755	1951988	36	hypothetical protein
Tb927.10.7780	10	-	1953338	17	856	96.1798	1953338	0	mitogen-activated protein kinase 1, putative
Tb927.10.7790	10	-	1954696	193	270	92.4658	1954696	0	ubiquitin fusion degradation protein, putative
Tb927.10.780	10	+	201655	21	1333	97.7273	201655	0	hypothetical protein, conserved
Tb927.10.7800	10	-	1956544	34	141	38.5246	ND	ND	cop9 signalosome complex subunit, putative
Tb927.10.7810	10	-	1958999	34	1932	98.6721	ND	ND	hypothetical protein, conserved
Tb927.10.7820	10	-	1959812	50	821	91.8345	1959812	0	hypothetical protein, conserved
Tb927.10.7830	10	-	1961730	17	387	98.7245	1961730	0	hypothetical protein, conserved
Tb927.10.7840	10	-	1962948	116	642	90.0421	1962948	0	hypothetical protein, conserved
Tb927.10.7850	10	-	1965195	1084	170	40.7674	1965195	0	protein-L-isoaspartate, putative
Tb927.10.7860	10	-	1966520	55	244	96.063	1966520	0	hypothetical protein, conserved
Tb927.10.7870	10	-	1967897	123	365	94.5596	1967897	0	hypothetical protein, conserved
Tb927.10.7880	10	-	1970316	57	3057	62.5026	1970312	4	hypothetical protein, conserved
Tb927.10.7890	10	-	1975246	57	375	81.5217	1975246	0	hypothetical protein, conserved
Tb927.10.790	10	+	203724	204	177	68.6047	203690	34	vesicle-associated membrane protein, putative,synaptobrevin, putative (VAMP)
Tb927.10.7900	10	-	1977612	168	171	97.1591	ND	ND	hypothetical protein, conserved
Tb927.10.7910	10	-	1978370	0	575	98.9673	ND	ND	hypothetical protein, conserved
Tb927.10.7920	10	-	1979630	26	76	79.1667	1980324	694	hypothetical protein, conserved
Tb927.10.7930	10	-	1983020	81	1372	82.3529	1982951	69	2,3-bisphosphoglycerate-independent phosphoglycerate mutase (PGAM)
Tb927.10.7940	10	-	1984358	30	369	97.1053	1984358	0	methyltransferase, putative
Tb927.10.7960	10	-	1985704	134	768	69.4394	1985865	161	hypothetical protein, conserved
Tb927.10.7970	10	-	1987255	109	237	97.5309	1987255	0	hypothetical protein, conserved
Tb927.10.7980	10	-	1988970	92	132	80	1989489	519	hypothetical protein, conserved
Tb927.10.7990	10	-	1990850	5	1186	76.7141	1990850	0	replication factor C, subunit 5, putative,ATPase, putative
Tb927.10.800	10	+	206137	52	1438	94.7299	206137	0	hypothetical protein, conserved
Tb927.10.8000	10	-	1995950	36	939	99.0506	1995950	0	hypothetical protein, conserved
Tb927.10.8010	10	-	1996913	2	544	97.1429	1996913	0	hypothetical protein, conserved
Tb927.10.8020	10	-	1999556	151	2541	22.6572	1999483	73	prolyl oligopeptidase, putative,serine peptidase clan SC, family S9A, putative (POP)
Tb927.10.8030	10	-	2001679	18	761	70.7907	2001679	0	hypothetical protein, conserved
Tb927.10.8040	10	-	2004563	244	5158	99.4026	2004563	0	adaptin complex 1 subunit, putative,beta-adaptin, fragment (BAD1)
Tb927.10.8050	10	-	2008878	135	382	97.449	2008878	0	TFIIF-stimulated CTD phosphatase, putative
Tb927.10.8060	10	-	2010872	156	25	71.4286	2010872	0	hypothetical protein, conserved
Tb927.10.8070	10	-	2012773	13	708	99.1597	ND	ND	ATPase, putative
Tb927.10.8080	10	-	2015281	6	578	89.4737	2015281	0	hypothetical protein, conserved
Tb927.10.8090	10	-	2016144	140	2303	96.5618	2016144	0	hypothetical protein, conserved
Tb927.10.810	10	+	208835	38	274	77.6204	208835	0	hypothetical protein, conserved
Tb927.10.8100	10	-	2017614	72	333	95.6897	2017614	0	hypothetical protein, conserved
Tb927.10.8110	10	-	2019609	61	367	94.1026	2020247	638	hypothetical protein, conserved
Tb927.10.8120	10	-	2023072	3	445	80.1802	2023072	0	hypothetical protein, conserved
Tb927.10.8130	10	-	2024498	5	712	87.0416	2024498	0	hypothetical protein, conserved
Tb927.10.8140	10	-	2025300	28	275	95.8188	2025300	0	hypothetical protein, conserved
Tb927.10.8150	10	-	2026920	73	182	97.8495	2026920	0	predicted bromodomain protein
Tb927.10.8160	10	-	2027510	40	230	66.474	2027510	0	hypothetical protein, conserved
Tb927.10.8170	10	-	2031770	44	4238	66.1877	2031770	0	nuclear pore complex protein (NUP155), putative,nucleoporin, putative
Tb927.10.8180	10	-	2036151	612	107	25.3555	2035544	607	hypothetical protein, conserved
Tb927.10.8190	10	-	2038211	73	1442	99.9307	2038211	0	T-complex protein 1, theta subunit, putative,CCT-theta, putative (TCP-1-theta)
Tb927.10.820	10	+	212085	421	715	79.6214	211200	885	hypothetical protein, conserved
Tb927.10.8200	10	-	2039305	19	390	69.6429	2039295	10	hypothetical protein, conserved
Tb927.10.8210	10	-	2041282	3	390	99.4898	2041282	0	KREPA2 (KREPA2)
Tb927.10.8220	10	-	2042845	982	1881	65.8153	2042845	0	hypothetical protein, conserved
Tb927.10.8230	10	-	2044848	56	474	39.9663	2044848	0	protein disulfide isomerase,bloodstream- specific protein 2 precursor
Tb927.10.8240	10	-	2046659	78	545	90.5316	2046659	0	hypothetical protein, conserved
Tb927.10.8250	10	-	2047622	13	72	75	2047622	0	hypothetical protein, conserved
Tb927.10.8260	10	-	2048410	15	858	84.3658	2048410	0	hypothetical protein, conserved
Tb927.10.8270	10	-	2050863	31	5586	96.9455	2050863	0	eukaryotic translation initiation factor 3 subunit 8, putative
Tb927.10.8280	10	-	2052050	41	135	94.4056	2052050	0	U1A small nuclear ribonucleoprotein (RBP14B)
Tb927.10.8290	10	-	2054507	31	5535	96.5295	2054507	0	eukaryotic translation initiation factor 3 subunit 8, putative
Tb927.10.830	10	+	214832	404	545	27.863	214860	28	adenylate kinase, putative
Tb927.10.8300	10	-	2055695	41	125	91.9118	2055695	0	U1A small nuclear ribonucleoprotein (RBP14A)
Tb927.10.8310	10	-	2056767	5	262	94.2446	2056767	0	acetyltransferase, putative
Tb927.10.8320	10	-	2057660	76	3413	98.4993	2057660	0	cytochrome oxidase subunit IX (COXIX)
Tb927.10.8330	10	-	2058905	67	243	80.198	2058905	0	S. cerevisiae PSP1 homologue, putative
Tb927.10.8340	10	-	ND	ND	NA	NA	ND	ND	hypothetical protein
Tb927.10.8350	10	+	2061589	2487	2	66.6667	ND	ND	hypothetical protein
Tb927.10.8360	10	+	2064975	20	405	88.8158	2064975	0	Poly(A)-specific ribonuclease PARN-2
Tb927.10.8370	10	+	2066935	3	627	89.0625	2066935	0	hypothetical protein, conserved
Tb927.10.8380	10	+	2068360	26	1632	95.2159	2067641	719	hypothetical protein, conserved
Tb927.10.8390	10	+	2069139	0	70	67.9612	ND	ND	hypothetical protein, conserved
Tb927.10.840	10	+	217604	686	2024	88.6553	217582	22	hypothetical protein, conserved
Tb927.10.8400	10	+	2080709	8	857	76.3815	2080709	0	legume-like lectin, putative
Tb927.10.8410	10	+	2082057	25	334	86.3049	2082057	0	hypothetical protein, conserved
Tb927.10.8420	10	+	2083854	58	228	72.381	2082927	927	target of rapamycin (TOR) kinase 1 (TOR1)
Tb927.10.8430	10	+	2091993	23	4934	96.0483	2091993	0	40S ribosomal protein S12, putative
Tb927.10.8440	10	+	2092756	703	797	56.0873	2092756	0	glucose transporter 1B (THT1-)
Tb927.10.8450	10	+	2095805	47	603	96.7897	ND	ND	glucose transporter,glucose transporter 1E (THT1E)
Tb927.10.8460	10	+	2098194	47	579	97.8041	ND	ND	glucose transporter, putative
Tb927.10.8470	10	+	2100583	47	641	96.9743	ND	ND	glucose transporter, putative
Tb927.10.8480	10	+	2102972	47	563	98.0836	ND	ND	glucose transporter, putative
Tb927.10.8490	10	+	2105534	47	578	97.4705	ND	ND	glucose transporter, putative
Tb927.10.850	10	+	224963	183	74	86.0465	224963	0	hypothetical protein, conserved
Tb927.10.8500	10	+	2108100	47	602	98.8506	ND	ND	glucose transporter, putative
Tb927.10.8510	10	+	2110665	47	1571	98.8672	2110665	0	glucose transporter, putative
Tb927.10.8520	10	+	2113229	47	1633	98.9697	2113229	0	glucose transporter, putative
Tb927.10.8530	10	+	2115791	47	621	96.729	ND	ND	glucose transporter,glucose transporter 2A (THT2A)
Tb927.10.8540	10	+	2118238	15	1575	81.5217	2118238	0	chaperone protein DNAj, putative
Tb927.10.8550	10	+	ND	ND	NA	NA	ND	ND	hypothetical protein
Tb927.10.8560	10	+	2120008	105	1	50	ND	ND	small GTPase, putative (RAB23)
Tb927.10.8570	10	+	2121263	96	250	70.2247	2121263	0	hypothetical protein, conserved
Tb927.10.8580	10	+	2123739	119	360	89.5522	2123739	0	ADP-ribosylation factor 3, putative,ADP-ribosylation factor-like protein, putative (ARL3)
Tb927.10.8590	10	+	2125564	36	346	79.1762	2124784	780	flagellum transition zone component (FTZC)
Tb927.10.8600	10	+	2130322	634	226	59.7884	2130322	0	hypothetical protein, conserved
Tb927.10.8610	10	+	2134563	89	284	99.3007	2134563	0	hypothetical protein, conserved
Tb927.10.8620	10	+	2137647	41	499	95.4111	2137647	0	hypothetical protein, conserved
Tb927.10.8630	10	+	2138468	21	358	81.3636	2138468	0	hypothetical protein, conserved
Tb927.10.8640	10	+	2139619	21	898	97.928	2139619	0	hypothetical protein, conserved
Tb927.10.8650	10	+	2141139	44	932	79.2517	2141139	0	hypothetical protein, conserved
Tb927.10.8660	10	+	2142597	269	1356	96.8571	2142597	0	hypothetical protein, conserved
Tb927.10.8670	10	+	2144043	179	513	86.3636	2144186	143	hypothetical protein, conserved
Tb927.10.8680	10	+	2145326	69	301	73.5941	ND	ND	hypothetical protein, conserved
Tb927.10.8690	10	+	2148299	64	298	84.9003	2148299	0	hypothetical protein, conserved
Tb927.10.870	10	+	230626	59	1577	96.6891	230626	0	hypothetical protein, conserved
Tb927.10.8700	10	+	2150196	214	54	69.2308	2150196	0	selenoprotein, putative (SelK)
Tb927.10.8710	10	+	2151670	108	495	87.3016	2151670	0	centrin, putative
Tb927.10.8720	10	+	2152816	261	1066	45.6336	2152806	10	CCR4-NOT transcription complex subunit 10, putative
Tb927.10.8730	10	+	2156019	140	96	61.9355	2155974	45	hypothetical protein, conserved
Tb927.10.8750	10	+	2159773	32	703	98.3217	2159773	0	GTPase activating protein, putative
Tb927.10.8760	10	+	ND	ND	NA	NA	ND	ND	hypothetical protein, conserved
Tb927.10.8770	10	+	2162992	172	206	86.9198	2162992	0	disgorgin, putative
Tb927.10.8780	10	+	2165205	92	1398	83.7126	2165205	0	hypothetical protein, conserved
Tb927.10.8790	10	+	2172142	68	98	96.0784	2172142	0	hypothetical protein, conserved
Tb927.10.880	10	+	235725	147	5616	92.8571	235725	0	thymidine kinase, putative
Tb927.10.8800	10	+	2173633	171	32	51.6129	2173633	0	hypothetical protein, conserved
Tb927.10.8810	10	+	2176277	21	148	93.6709	ND	ND	hypothetical protein, conserved
Tb927.10.8820	10	+	2179476	419	1666	84.0989	2179476	0	hypothetical protein, conserved
Tb927.10.8830	10	+	2183349	620	20766	99.3018	2183349	0	hypothetical protein, conserved
Tb927.10.8840	10	+	2188631	5	562	96.7298	2188631	0	hypothetical protein, conserved
Tb927.10.8850	10	+	2190010	387	621	95.9815	2190010	0	hypothetical protein, conserved
Tb927.10.8860	10	+	2192760	23	155	88.0682	ND	ND	hypothetical protein, conserved
Tb927.10.8870	10	+	2195017	898	673	23.4087	2195868	851	hypothetical protein, conserved
Tb927.10.8880	10	+	2197279	10	665	92.233	ND	ND	hypothetical protein
Tb927.10.8890	10	+	2199070	292	7491	90.177	2199070	0	kinetoplast DNA-associated protein, putative
Tb927.10.890	10	+	238177	149	121	95.2756	238177	0	kinesin, putative
Tb927.10.8900	10	+	2203133	394	7528	94.053	2202617	516	choline/ethanolamine phosphotransferase (CEPT)
Tb927.10.8910	10	+	2208024	387	2890	97.9329	2208024	0	hypothetical protein, conserved
Tb927.10.8920	10	+	2213783	29	1583	37.2295	2213783	0	ras-like small GTPase, putative (TbGRP)
Tb927.10.8930	10	+	2215489	449	4145	89.7964	2215489	0	paraflagellar rod component, putative (PFC18)
Tb927.10.8940	10	+	2219335	155	71	4.21615	2219386	51	hypothetical protein, conserved
Tb927.10.8950	10	+	2223081	23	710	83.7264	2223081	0	kinetoplast DNA-associated protein, putative
Tb927.10.8960	10	+	2224233	630	2	33.3333	2224233	0	hypothetical protein, conserved
Tb927.10.8970	10	+	2226076	23	702	98.8732	2226076	0	kinetoplast DNA-associated protein, putative
Tb927.10.8980	10	+	2227030	127	325	89.779	2227030	0	hypothetical protein, conserved
Tb927.10.8990	10	+	2228357	34	109	95.614	ND	ND	hypothetical protein, conserved
Tb927.10.90	10	-	48086	834	19	82.6087	ND	ND	hypothetical protein
Tb927.10.900	10	+	248446	37	97	92.381	248446	0	hypothetical protein, conserved
Tb927.10.9000	10	+	2229869	76	323	80.9524	2229869	0	hypothetical protein, conserved
Tb927.10.9010	10	+	2235141	5	196	98.4925	2235141	0	leucine-rich repeat protein (LRRP), putative
Tb927.10.9020	10	+	2236060	12	254	97.318	2236060	0	hypothetical protein, conserved
Tb927.10.9030	10	+	2238543	89	13	44.8276	2237783	760	hypothetical protein, conserved
Tb927.10.9040	10	+	2239401	87	30	45.4545	2239401	0	hypothetical protein, conserved
Tb927.10.9050	10	+	2244421	36	778	91.1007	2244421	0	hypothetical protein, conserved
Tb927.10.9060	10	+	2246835	37	658	96.7647	2246835	0	hypothetical protein, conserved
Tb927.10.9070	10	+	2248565	60	102	62.963	2248548	17	hypothetical protein, conserved
Tb927.10.9080	10	+	2250675	70	16212	98.6071	2250675	0	pteridine transporter, putative
Tb927.10.9090	10	+	2253746	575	241	38.0126	2253746	0	hypothetical protein, conserved
Tb927.10.910	10	+	249187	170	139	21.1246	ND	ND	DNA repair and recombination helicase protein PIF6 (TbPIF6)
Tb927.10.9100	10	+	2256502	3	196	80.3279	2256502	0	hypothetical protein, conserved
Tb927.10.9110	10	+	2258965	26	897	94.0252	2258965	0	hypothetical protein, conserved
Tb927.10.9120	10	+	2260218	70	637	94.0916	2260218	0	hypothetical protein, conserved
Tb927.10.9130	10	+	2261972	79	251	83.1126	2261972	0	pre-mRNA splicing factor ATP-dependent RNA helicase, putative
Tb927.10.9140	10	+	2264513	109	1430	97.6776	2264513	0	hypothetical protein, conserved
Tb927.10.9150	10	+	2266763	159	730	37.3593	2266763	0	hypothetical protein, conserved
Tb927.10.9160	10	+	2268184	201	182	93.3333	2268184	0	hypothetical protein, conserved
[truncated: 6,399 more rows]

## Sheet: metadata
Content	The 5'UTR position predicted using pooled data from one PCF (16,766,464 reads) and one slBF spliced leader library (14,316,743 reads), as compared to TriTrypDB annotation
Column Headers:	Description
GeneID	from TriTrypDB T. brucei 927 version 5, except those commencing with NCDS, which were identified as described in this study, and NTCDS, where the mRNAs were identified in Kolev et al. (Plos.Path. 2010 6: e1001090)
Chromosome	chromosome and version
Strand	Strand on which gene is located
Coordinates of 5'UTR this study	Position of start of 5'UTR start as determined from this study. "ND" indicates 5' UTR could not be determined.
5' UTR Length this study	Length of the 5'UTR from this study. "ND" indicates no 5' end was determined.
SL read counts at 5' end	SL read counts at the 5'UTR start position, this study. "NA" indicates there is no 5'UTR assigned to this gene. "ND" indicates no 5' UTR identified in this study.
% of SL at 5'UTR	Percentage of SL reads at the 5'UTR start position compared to all the SL reads assigned to this gene in this study. "NA" indicates there is no 5'UTR assigned to this gene.
Coordinates of 5'UTR TriTrypDB V5.0	Position of start of 5'UTR start in TriTrypDB V5.0. "NA" indicates 5' UTR data not available from TriTrypDB V5.0, while "ND" indicates these are novel genes/CDSs identified in this study.
Difference between this study and TriTryp 5' UTR (in nt)	Difference in positions of 5'UTR between this study and TriTrypDB V5.0. "ND" indicates 5' UTR data not available from TriTrypDB V5.0
Product description	Product names from TriTrypDB or Seattle BioMed
GeneIDs shaded blue are considered high confidence assignments, having at least 50% of SL reads mapping to the 5' end and at lest 20 reads at that site.
