# Supplementary material for: Extensive stage-regulation of translation revealed by ribosome profiling of Trypanosoma brucei
Source: BMC Genomics. 2014 Oct 20;15(1):911. doi: 10.1186/1471-2164-15-911 (PMC4210626; doi:10.1186/1471-2164-15-911)
Supplement: Supplementary file 7 — Additional file 7: CDS start codons used in this study compared to TriTrypDB and other data. (XLSX 465 KB) [file 12864_2014_6600_MOESM7_ESM.xlsx]

## Sheet: start sites
Jensen et al. Additional file 7. Cross study: Nucl. Acids Res. (2010) 15: 496. Ochsenreiter comments taken from TriTrypDB. Pseudogenes are excluded.
Gene ID	strand	CDS start (TriTrypDB v5 )	CDS start (this study)	discrepancy (this study)	discrepancy (Cross)	this study = Cross?	Ochsenreiter comment
NCDS.Tb927.10.10451	-	NA	2571650
NCDS.Tb927.10.13341	-	NA	3257539
NCDS.Tb927.10.16121	+	NA	3967640
NCDS.Tb927.10.8271	-	NA	2051474
NCDS.Tb927.10.8291	-	NA	2055119
NCDS.Tb927.11.101	-	NA	12217
NCDS.Tb927.11.10801	+	NA	2889600
NCDS.Tb927.11.10951	+	NA	2925203
NCDS.Tb927.11.11965	-	NA	3206244
NCDS.Tb927.11.14611	+	NA	3881035
NCDS.Tb927.11.14612	+	NA	3882546
NCDS.Tb927.11.14613	+	NA	3884116
NCDS.Tb927.11.15665	-	NA	4153401
NCDS.Tb927.11.161	-	NA	38058
NCDS.Tb927.11.2461	-	NA	724791
NCDS.Tb927.11.6740	-	NA	1905758
NCDS.Tb927.11.711	-	NA	173609
NCDS.Tb927.11.7451	+	NA	2099456
NCDS.Tb927.11.7452	+	NA	2102610
NCDS.Tb927.11.7454	+	NA	2108687
NCDS.Tb927.11.7455	-	NA	2112676
NCDS.Tb927.11.7456	-	NA	2115381
NCDS.Tb927.11.7457	-	NA	2117528
NCDS.Tb927.11.7675	-	NA	2174442
NCDS.Tb927.11.7695	-	NA	2182150
NCDS.Tb927.11.7702	-	NA	2184874
NCDS.Tb927.11.7705	-	NA	2185927
NCDS.Tb927.11.7707	-	NA	2186853
NCDS.Tb927.6.811	-	NA	343859
NCDS.Tb927.7.4641	-	NA	1230858
NCDS.Tb927.8.2391	+	NA	722552
NCDS.Tb927.9.13655	-	NA	2172657
NCDS.Tb927.9.13715	-	NA	2175001
NCDS.Tb927.9.13745	-	NA	2176787
NCDS.Tb927.9.13775	-	NA	2178793
NCDS.Tb927.9.13785	-	NA	2179386
NCDS.Tb927.9.14555	+	NA	2276594
NCDS.Tb927.9.15035	+	NA	2346258
NCDS.Tb927.9.15215	+	NA	2362520
NCDS.Tb927.9.15245	+	NA	2365598
NCDS.Tb927.9.15335	+	NA	2381852
NCDS.Tb927.9.15705	+	NA	2461239
NCDS.Tb927.9.15715	+	NA	2469698
NCDS.Tb927.9.15735	+	NA	2478151
NCDS.Tb927.9.15795	+	NA	2495100
NCDS.Tb927.9.2801	-	NA	610758
NCDS.Tb927.9.2802	-	NA	613765
NCDS.Tb927.9.2803	-	NA	616858
NCDS.Tb927.9.2811	-	NA	629069
NCDS.Tb927.9.2812	-	NA	631992
NCDS.Tb927.9.2813	-	NA	635034
NCDS.Tb927.9.2814	-	NA	638073
NCDS.Tb927.9.2815	-	NA	641202
NCDS.Tb927.9.2816	-	NA	644206
NCDS.Tb927.9.2817	-	NA	648424
NCDS.Tb927.9.2821	-	NA	651899
NCDS.Tb927.9.2841	-	NA	622888
NCDS.Tb927.9.2842	-	NA	625973
NCDS.Tb927.9.4755	+	NA	867907
NCDS.Tb927.9.5885	+	NA	991620
NCDS.Tb927.9.715	-	NA	172837
NCDS.Tb927.9.9115	-	NA	1453872
NTCDS.Tb1.NT.21	+	NA	296394
NTCDS.Tb1.NT.22	+	NA	322220
NTCDS.Tb10.NT.100	+	NA	2237932
NTCDS.Tb10.NT.105	+	NA	2337107
NTCDS.Tb10.NT.107	+	NA	2340520
NTCDS.Tb10.NT.110	+	NA	2388412
NTCDS.Tb10.NT.13	-	NA	438549
NTCDS.Tb10.NT.144	-	NA	3299341
NTCDS.Tb10.NT.145	-	NA	3299951
NTCDS.Tb10.NT.79	-	NA	1864069
NTCDS.Tb10.NT.86	-	NA	1980231
NTCDS.Tb10.NT.87	-	NA	1989371
NTCDS.Tb10.NT.90	-	NA	2020226
NTCDS.Tb10.NT.94	+	NA	2067741
NTCDS.Tb10.NT.96	+	NA	2124792
NTCDS.Tb11.NT.10	-	NA	163350
NTCDS.Tb11.NT.100	+	NA	2296563
NTCDS.Tb11.NT.101	+	NA	2302674
NTCDS.Tb11.NT.103	+	NA	2412323
NTCDS.Tb11.NT.108	+	NA	2555142
NTCDS.Tb11.NT.109	-	NA	2580523
NTCDS.Tb11.NT.110	-	NA	2582705
NTCDS.Tb11.NT.112	-	NA	2626789
NTCDS.Tb11.NT.118	+	NA	2697743
NTCDS.Tb11.NT.119	+	NA	2703686
NTCDS.Tb11.NT.125	+	NA	2966156
NTCDS.Tb11.NT.126	+	NA	2980172
NTCDS.Tb11.NT.128	+	NA	3040867
NTCDS.Tb11.NT.131	+	NA	3057709
NTCDS.Tb11.NT.133	+	NA	3064084
NTCDS.Tb11.NT.135	+	NA	3073648
NTCDS.Tb11.NT.138	+	NA	3145263
NTCDS.Tb11.NT.142	-	NA	3211446
NTCDS.Tb11.NT.145	+	NA	3225743
NTCDS.Tb11.NT.147	+	NA	3303167
NTCDS.Tb11.NT.154	-	NA	3482879
NTCDS.Tb11.NT.155	-	NA	3483570
NTCDS.Tb11.NT.159	-	NA	3515762
NTCDS.Tb11.NT.170	+	NA	3673716
NTCDS.Tb11.NT.177	+	NA	3751692
NTCDS.Tb11.NT.181	+	NA	3851008
NTCDS.Tb11.NT.183	-	NA	3911759
NTCDS.Tb11.NT.186	-	NA	3990719
NTCDS.Tb11.NT.189	-	NA	4050358
NTCDS.Tb11.NT.191	-	NA	4078993
NTCDS.Tb11.NT.196	-	NA	4199823
NTCDS.Tb11.NT.2	-	NA	36831
NTCDS.Tb11.NT.211	-	NA	4403148
NTCDS.Tb11.NT.212	-	NA	4412418
NTCDS.Tb11.NT.217	-	NA	4510401
NTCDS.Tb11.NT.220	-	NA	4537764
NTCDS.Tb11.NT.28	+	NA	634235
NTCDS.Tb11.NT.29	+	NA	637063
NTCDS.Tb11.NT.3	-	NA	39180
NTCDS.Tb11.NT.32	-	NA	828469
NTCDS.Tb11.NT.47	+	NA	1089609
NTCDS.Tb11.NT.5	-	NA	84862
NTCDS.Tb11.NT.6	-	NA	97495
NTCDS.Tb11.NT.66	+	NA	1530022
NTCDS.Tb11.NT.69	+	NA	1659645
NTCDS.Tb11.NT.7	-	NA	110961
NTCDS.Tb11.NT.83	-	NA	1846337
NTCDS.Tb11.NT.88	-	NA	1981275
NTCDS.Tb11.NT.95	-	NA	2121459
NTCDS.Tb2.NT.10	-	NA	386954
NTCDS.Tb2.NT.23	+	NA	578251
NTCDS.Tb2.NT.46	-	NA	850682
NTCDS.Tb2.NT.48	-	NA	870105
NTCDS.Tb3.NT.15	+	NA	233060
NTCDS.Tb3.NT.18	+	NA	266632
NTCDS.Tb3.NT.2	-	NA	133100
NTCDS.Tb3.NT.20	-	NA	399005
NTCDS.Tb3.NT.22	-	NA	513876
NTCDS.Tb3.NT.27	+	NA	622435
NTCDS.Tb3.NT.28	+	NA	623857
NTCDS.Tb3.NT.49	+	NA	1123656
NTCDS.Tb4.NT.20	+	NA	587499
NTCDS.Tb4.NT.23	+	NA	780149
NTCDS.Tb4.NT.52	-	NA	1317439
NTCDS.Tb4.NT.64	-	NA	1452580
NTCDS.Tb5.NT.34	+	NA	449076
NTCDS.Tb5.NT.58	+	NA	785438
NTCDS.Tb5.NT.82	+	NA	1224463
NTCDS.Tb5.NT.83	+	NA	1268736
NTCDS.Tb5.NT.87	-	NA	1389302
NTCDS.Tb5.NT.92	+	NA	1417282
NTCDS.Tb6.NT.67	-	NA	1118369
NTCDS.Tb6.NT.77	+	NA	1393473
NTCDS.Tb7.NT.100	+	NA	1927542
NTCDS.Tb7.NT.113	+	NA	2167074
NTCDS.Tb7.NT.25	+	NA	749953
NTCDS.Tb7.NT.26	+	NA	762622
NTCDS.Tb7.NT.37	-	NA	949878
NTCDS.Tb7.NT.4	+	NA	264562
NTCDS.Tb7.NT.55	-	NA	1300024
NTCDS.Tb7.NT.6	+	NA	300051
NTCDS.Tb7.NT.63	+	NA	1520539
NTCDS.Tb7.NT.66	+	NA	1564803
NTCDS.Tb7.NT.82	+	NA	1756066
NTCDS.Tb8.NT.19	-	NA	423732
NTCDS.Tb8.NT.32	-	NA	555359
NTCDS.Tb8.NT.37	+	NA	626551
NTCDS.Tb8.NT.39	+	NA	675154
NTCDS.Tb8.NT.60	+	NA	1049855
NTCDS.Tb8.NT.7	-	NA	169734
NTCDS.Tb8.NT.71	-	NA	1231061
NTCDS.Tb8.NT.74	-	NA	1377446
NTCDS.Tb8.NT.79	+	NA	1450520
NTCDS.Tb8.NT.93	+	NA	1762430
NTCDS.Tb8.NT.94	+	NA	1762977
NTCDS.Tb8.NT.95	+	NA	1763493
NTCDS.Tb9.NT.3	-	NA	342801
NTCDS.Tb9.NT.40	+	NA	1125055
NTCDS.Tb9.NT.44	+	NA	1181688
NTCDS.Tb9.NT.51	-	NA	1398361
NTCDS.Tb9.NT.52	-	NA	1421415
NTCDS.Tb9.NT.56	-	NA	1431795
NTCDS.Tb9.NT.7	-	NA	461524
NTCDS.Tb9.NT.72	-	NA	2088917
NTCDS.Tb9.NT.98	-	NA	477050
Tb04.24M18.150	-	1459109	1459109	0	no data	NA	none
Tb04.3I12.100	-	1313406	1313406	0	no data	NA	none
Tb05.30F7.410	-	293087	293087	0	no data	NA	none
Tb06.3A7.270	-	393393	393393	0	no data	NA	Internal splice site only
Tb06.3A7.960	+	484320	484320	0	no data	NA	none
Tb07.26A24.210	-	1280617	1280617	0	no data	NA	Internal splice site only
Tb927.1.05	-	1961	1961	0	no data	NA	none
Tb927.1.10	+	6871	6871	0	no data	NA	none
Tb927.1.1000	+	289893	289893	0	0	YES	none
Tb927.1.1010	+	291585	291585	0	0	YES	none
Tb927.1.1020	+	294228	294228	0	0	YES	none
Tb927.1.1030	+	296968	296968	0	0	YES	none
Tb927.1.1040	+	298771	298771	0	0	YES	none
Tb927.1.1050	+	300097	300097	0	0	YES	none
Tb927.1.1060	+	303934	303934	0	0	YES	none
Tb927.1.1080	+	305843	305843	0	0	YES	none
Tb927.1.1090	+	307648	307648	0	no data	NA	none
Tb927.1.110	+	59858	59858	0	no data	NA	none
Tb927.1.1100	+	308704	308704	0	0	YES	none
Tb927.1.1120	+	312457	312457	0	0	YES	none
Tb927.1.1130	+	313980	313980	0	0	YES	none
Tb927.1.1140	+	316190	316190	0	no data	NA	none
Tb927.1.1150	+	317829	317829	0	no data	NA	none
Tb927.1.1160	+	319653	319653	0	0	YES	none
Tb927.1.1170	+	321625	321625	0	0	YES	none
Tb927.1.120	-	62836	62836	0	no data	NA	none
Tb927.1.1200	+	323197	323197	0	0	YES	Internal splice site only
Tb927.1.1210	+	325554	325554	0	0	YES	none
Tb927.1.1220	+	326712	326712	0	0	YES	none
Tb927.1.1230	+	327663	327663	0	0	YES	none
Tb927.1.1240	+	330289	330289	0	0	YES	none
Tb927.1.1270	+	334687	334687	0	0	YES	none
Tb927.1.1300	+	338098	338098	0	0	YES	none
Tb927.1.1310	+	339557	339557	0	0	YES	none
Tb927.1.1330	+	341299	341299	0	0	YES	none
Tb927.1.1340	+	342978	342978	0	no data	NA	none
Tb927.1.1350	+	345785	345785	0	no data	NA	none
Tb927.1.1370	+	350095	350095	0	0	YES	none
Tb927.1.1380	+	353241	353241	0	0	YES	none
Tb927.1.1390	+	356937	356937	0	0	YES	none
Tb927.1.1400	+	358355	358355	0	0	YES	none
Tb927.1.1420	+	360261	360261	0	0	YES	none
Tb927.1.1460	+	366324	366324	0	no data	NA	none
Tb927.1.1470	+	367865	367865	0	no data	NA	none
Tb927.1.1480	+	369800	369800	0	no data	NA	none
Tb927.1.1500	+	374878	374878	0	0	YES	none
Tb927.1.1520	+	379597	379597	0	no data	NA	none
Tb927.1.1530	+	385710	385710	0	0	YES	none
Tb927.1.1540	+	394806	394806	0	0	YES	none
Tb927.1.1550	+	397190	397190	0	0	YES	none
Tb927.1.1560	+	399676	399676	0	0	YES	none
Tb927.1.1570	+	403250	403250	0	no data	NA	none
Tb927.1.1580	+	403775	403775	0	0	YES	none
Tb927.1.1600	+	405678	405678	0	0	YES	none
Tb927.1.1610	+	411411	411411	0	0	YES	none
Tb927.1.1620	+	412960	412960	0	0	YES	none
Tb927.1.1630	+	415685	415685	0	0	YES	none
Tb927.1.1640	+	416752	416752	0	0	YES	none
Tb927.1.1650	+	418001	418001	0	0	YES	Internal splice site only
Tb927.1.1660	+	418829	418829	0	0	YES	none
Tb927.1.1670	+	420035	420035	0	0	YES	none
Tb927.1.1680	+	424666	424666	0	0	YES	none
Tb927.1.1690	+	425787	425787	0	0	YES	none
Tb927.1.1700	+	428876	428876	0	0	YES	none
Tb927.1.1710	+	430943	430943	0	0	YES	none
Tb927.1.1720	+	436940	436940	0	66	NO	none
Tb927.1.1730	+	438709	438709	0	no data	NA	none
Tb927.1.1740	+	441389	441389	0	0	YES	none
Tb927.1.1750	+	463474	463474	0	0	YES	none
Tb927.1.1760	+	465361	465361	0	no data	NA	none
Tb927.1.1770	+	466913	466913	0	no data	NA	none
Tb927.1.1790	+	468196	468196	0	0	YES	none
Tb927.1.180	-	72405	72405	0	no data	NA	none
Tb927.1.1820	+	470272	470272	0	0	YES	none
Tb927.1.1840	+	474175	474175	0	0	YES	none
Tb927.1.1850	+	479794	479794	0	0	YES	none
Tb927.1.1880	+	484190	484190	0	no data	NA	none
Tb927.1.1890	+	489019	489019	0	no data	NA	none
Tb927.1.1910	+	493801	493801	0	0	YES	none
Tb927.1.1920	+	498194	498194	0	0	YES	none
Tb927.1.1930	+	501553	501553	0	0	YES	none
Tb927.1.1940	+	511620	511620	0	no data	NA	none
Tb927.1.1960	+	514039	514039	0	0	YES	none
Tb927.1.1980	+	516570	516570	0	0	YES	none
Tb927.1.1990	+	517835	517835	0	81	NO	Internal splice site only
Tb927.1.200	+	80183	80183	0	no data	NA	none
Tb927.1.2000	+	518951	518951	0	no data	NA	none
Tb927.1.2040	-	522462	522462	0	0	YES	none
Tb927.1.2100	+	531583	531583	0	0	YES	none
Tb927.1.2110	+	536277	536277	0	0	YES	none
Tb927.1.2120	+	540718	540718	0	0	YES	none
Tb927.1.2150	+	546235	546235	0	0	YES	none
Tb927.1.2160	+	548865	548865	0	0	YES	none
Tb927.1.2190	+	553230	553230	0	0	YES	none
Tb927.1.220	-	88355	88355	0	no data	NA	none
Tb927.1.2200	+	559615	559615	0	no data	NA	none
Tb927.1.2210	+	560164	560164	0	0	YES	none
Tb927.1.2230	+	562244	562244	0	0	YES	none
Tb927.1.2260	+	564977	564977	0	0	YES	none
Tb927.1.2290	+	566778	566778	0	no data	NA	none
Tb927.1.230	+	90305	90305	0	no data	NA	none
Tb927.1.2300	+	567208	567208	0	no data	NA	none
Tb927.1.2310	+	567609	567609	0	no data	NA	none
Tb927.1.2320	+	568650	568650	0	no data	NA	none
Tb927.1.2330	+	570482	570482	0	0	YES	none
Tb927.1.2340	+	572442	572442	0	0	YES	none
Tb927.1.2350	+	574124	574124	0	0	YES	none
Tb927.1.2360	+	576084	576084	0	0	YES	none
Tb927.1.2370	+	577766	577766	0	0	YES	none
Tb927.1.2380	+	579726	579726	0	0	YES	none
Tb927.1.2390	+	581408	581408	0	0	YES	none
Tb927.1.2400	+	583368	583368	0	0	YES	none
Tb927.1.2420	+	591274	591274	0	no data	NA	none
Tb927.1.2430	+	592496	592496	0	0	YES	none
Tb927.1.2450	+	594079	594079	0	0	YES	none
Tb927.1.2470	+	595663	595663	0	0	YES	none
Tb927.1.2490	+	597255	597255	0	0	YES	none
Tb927.1.250	-	103589	103589	0	no data	NA	none
Tb927.1.2510	+	598841	598841	0	0	YES	none
Tb927.1.2530	+	600427	600427	0	0	YES	none
Tb927.1.2550	+	602011	602011	0	0	YES	none
Tb927.1.2570	+	603482	603482	0	0	YES	none
Tb927.1.2580	+	607402	607402	0	0	YES	none
Tb927.1.260	-	106573	106573	0	no data	NA	none
Tb927.1.2600	+	610030	610030	0	0	YES	none
Tb927.1.2610	+	614209	614209	0	no data	NA	none
Tb927.1.2640	+	616596	616596	0	0	YES	none
Tb927.1.2660	+	618162	618162	0	no data	NA	Internal splice site only
Tb927.1.2670	+	618929	618929	0	0	YES	none
Tb927.1.270	+	106654	106654	0	0	YES	none
Tb927.1.2700	+	622544	622544	0	no data	NA	none
Tb927.1.2710	+	624700	624700	0	0	YES	none
Tb927.1.2730	+	628874	628874	0	no data	NA	none
Tb927.1.2740	+	631269	631269	0	0	YES	none
Tb927.1.2750	+	633365	633365	0	0	YES	none
Tb927.1.2760	+	634113	634113	0	no data	NA	none
Tb927.1.2770	+	634816	634816	0	0	YES	none
Tb927.1.2780	-	637506	637506	0	no data	NA	none
Tb927.1.280	+	112381	112381	0	0	YES	none
Tb927.1.2820	-	643237	643237	0	0	YES	none
Tb927.1.2850	-	647235	647235	0	0	YES	none
Tb927.1.2880	-	651238	651238	0	0	YES	none
Tb927.1.290	+	113137	113137	0	165	NO	Internal splice site only
Tb927.1.2950	+	655620	655620	0	no data	NA	none
Tb927.1.2960	+	656007	656007	0	no data	NA	none
Tb927.1.2970	+	656593	656593	0	0	YES	none
Tb927.1.2980	+	658938	658938	0	0	YES	none
Tb927.1.2985	+	662973	662973	0	0	YES	none
Tb927.1.2990	+	663658	663658	0	0	YES	none
Tb927.1.30	+	11158	11158	0	no data	NA	none
Tb927.1.3000	+	667007	667007	0	0	YES	none
Tb927.1.3010	+	668792	668792	0	0	YES	none
Tb927.1.3030	+	670282	670282	0	no data	NA	none
Tb927.1.3040	+	671848	671848	0	no data	NA	none
Tb927.1.3050	+	673048	673048	0	0	YES	none
Tb927.1.3070	+	675213	675213	0	0	YES	none
Tb927.1.310	-	129884	129884	0	no data	NA	none
Tb927.1.3110	+	677766	677766	0	0	YES	none
Tb927.1.3120	+	679153	679153	0	0	YES	none
Tb927.1.3130	+	683132	683132	0	0	YES	none
Tb927.1.3150	+	685542	685542	0	0	YES	none
Tb927.1.3170	+	687336	687336	0	0	YES	none
Tb927.1.3180	+	688963	688963	0	0	YES	none
Tb927.1.3200	+	690155	690155	0	0	YES	none
Tb927.1.3220	+	691797	691797	0	0	YES	none
Tb927.1.3230	+	694318	694318	0	0	YES	none
Tb927.1.3250	+	697025	697025	0	no data	NA	none
Tb927.1.3260	+	703126	703126	0	0	YES	none
Tb927.1.3270	+	709573	709573	0	0	YES	none
Tb927.1.3280	+	712980	712980	0	102	NO	none
Tb927.1.3290	+	714237	714237	0	0	YES	none
Tb927.1.3300	+	717984	717984	0	0	YES	none
Tb927.1.3310	+	722222	722222	0	0	YES	none
Tb927.1.3320	+	724456	724456	0	0	YES	none
Tb927.1.3330	+	725837	725837	0	no data	NA	none
Tb927.1.3350	+	727719	727719	0	no data	NA	none
Tb927.1.3360	-	728726	728726	0	no data	NA	none
Tb927.1.3390	-	732211	732211	0	0	YES	none
Tb927.1.340	+	132309	132309	0	no data	NA	none
Tb927.1.3400	-	733820	733820	0	0	YES	none
Tb927.1.3410	-	735770	735770	0	0	YES	none
Tb927.1.3450	-	740132	740132	0	0	YES	none
Tb927.1.3460	-	740595	740595	0	no data	NA	none
Tb927.1.3470	-	751679	751679	0	no data	NA	none
Tb927.1.3540	-	756471	756471	0	no data	NA	none
Tb927.1.3550	-	757868	757868	0	no data	NA	none
Tb927.1.3560	-	761284	761284	0	0	YES	none
Tb927.1.3580	-	764542	764542	0	no data	NA	none
Tb927.1.3590	-	765398	765398	0	no data	NA	none
Tb927.1.360	-	136397	136397	0	no data	NA	none
Tb927.1.3620	+	766853	766853	0	no data	NA	none
Tb927.1.3640	+	768476	768476	0	no data	NA	none
Tb927.1.3670	+	776625	776625	0	no data	NA	none
Tb927.1.370	-	144560	144395	165	0	NO	Internal splice site only
Tb927.1.3700	+	791451	791451	0	no data	NA	none
Tb927.1.3740	+	801841	801841	0	no data	NA	none
Tb927.1.3750	-	804064	804064	0	no data	NA	none
Tb927.1.3770	+	812771	812771	0	no data	NA	none
Tb927.1.380	-	145151	145151	0	0	YES	none
Tb927.1.3800	+	814305	814305	0	0	YES	none
Tb927.1.3810	+	815129	815129	0	96	NO	Internal splice site only
Tb927.1.3820	+	815748	815748	0	0	YES	none
Tb927.1.3830	+	816419	816419	0	0	YES	none
Tb927.1.3840	+	818596	818737	141	141	YES	Internal splice site only
Tb927.1.3850	+	821129	821129	0	0	YES	none
Tb927.1.3860	+	822570	822570	0	0	YES	none
Tb927.1.3880	+	827008	827008	0	0	YES	none
Tb927.1.3890	+	832456	832456	0	no data	NA	Internal splice site only
Tb927.1.3910	+	833797	833797	0	no data	NA	Internal splice site only
Tb927.1.3940	+	837683	837683	0	0	YES	none
Tb927.1.3950	+	840877	840877	0	195	NO	Internal splice site only
Tb927.1.40	-	12733	12733	0	no data	NA	none
Tb927.1.400	+	147842	147842	0	no data	NA	none
Tb927.1.4010	+	844858	844858	0	0	YES	none
Tb927.1.4020	+	848943	848943	0	no data	NA	none
Tb927.1.4030	+	851425	851425	0	no data	NA	none
Tb927.1.4040	+	852809	852809	0	no data	NA	none
Tb927.1.4050	+	856511	856511	0	0	YES	none
Tb927.1.4060	+	859290	859290	0	no data	NA	none
Tb927.1.4070	+	859777	859777	0	no data	NA	none
Tb927.1.4080	+	860310	860310	0	no data	NA	none
Tb927.1.4100	+	861807	861807	0	0	YES	none
Tb927.1.4140	+	864961	864961	0	no data	NA	Internal splice site only
Tb927.1.4160	+	866968	866968	0	0	YES	none
Tb927.1.4180	+	868118	868118	0	0	YES	none
Tb927.1.420	+	156384	156384	0	no data	NA	none
Tb927.1.4210	+	871490	871490	0	no data	NA	none
Tb927.1.4220	+	871865	871865	0	0	YES	none
Tb927.1.4230	+	873932	873932	0	0	YES	none
Tb927.1.4250	+	876435	876435	0	0	YES	none
Tb927.1.4280	+	881086	881086	0	no data	NA	none
Tb927.1.4300	+	886299	886299	0	0	YES	none
Tb927.1.4310	+	890927	890927	0	0	YES	none
Tb927.1.4340	+	899638	899638	0	no data	NA	none
Tb927.1.4370	+	903224	903224	0	0	YES	none
Tb927.1.4380	+	906010	906010	0	0	YES	none
Tb927.1.4400	+	908100	908100	0	no data	NA	none
Tb927.1.4410	+	909535	909535	0	no data	NA	none
Tb927.1.4420	+	912324	912324	0	0	YES	none
Tb927.1.4450	+	916553	916553	0	no data	NA	none
Tb927.1.4470	+	921423	921423	0	0	YES	none
Tb927.1.4480	+	923539	923539	0	0	YES	none
Tb927.1.4490	+	928858	928858	0	0	YES	none
Tb927.1.4500	+	932707	932707	0	0	YES	none
Tb927.1.4520	+	934943	934943	0	0	YES	none
Tb927.1.4540	+	939394	939394	0	0	YES	none
Tb927.1.4550	+	941652	941652	0	no data	NA	none
Tb927.1.4560	+	942522	942522	0	0	YES	none
Tb927.1.4570	+	944779	944779	0	no data	NA	none
Tb927.1.4580	+	945585	945585	0	0	YES	none
Tb927.1.4590	+	947842	947842	0	no data	NA	none
Tb927.1.4600	+	948712	948712	0	0	YES	none
Tb927.1.4620	+	950969	950969	0	no data	NA	Internal splice site only
Tb927.1.4630	+	951841	951841	0	0	YES	none
Tb927.1.4650	+	954904	954904	0	0	YES	none
Tb927.1.4680	+	962750	962750	0	0	YES	none
Tb927.1.4690	+	964186	964186	0	0	YES	none
Tb927.1.470	+	181089	181089	0	0	YES	none
Tb927.1.4700	+	966037	966037	0	0	YES	none
Tb927.1.4710	+	967788	967788	0	0	YES	none
Tb927.1.4720	+	968784	968784	0	no data	NA	none
Tb927.1.4730	+	971016	971016	0	0	YES	none
Tb927.1.4740	+	971957	971957	0	0	YES	none
Tb927.1.4760	+	975844	975844	0	0	YES	none
Tb927.1.4780	+	979543	979543	0	0	YES	none
Tb927.1.480	+	181845	181845	0	165	NO	none
Tb927.1.4800	+	982545	982545	0	0	YES	none
Tb927.1.4830	+	986718	986718	0	0	YES	none
Tb927.1.4850	+	988919	988919	0	no data	NA	none
Tb927.1.4870	+	989771	989771	0	0	YES	none
Tb927.1.4890	+	992004	992004	0	no data	NA	none
Tb927.1.490	+	189837	189837	0	0	YES	none
Tb927.1.4900	+	993544	993544	0	0	YES	none
Tb927.1.4910	+	994793	994793	0	0	YES	none
Tb927.1.4920	+	996672	996672	0	no data	NA	none
Tb927.1.4930	-	998235	998235	0	no data	NA	none
Tb927.1.4970	+	1001582	1001711	129	no data	NA	Internal splice site only
Tb927.1.50	-	41283	41283	0	no data	NA	none
Tb927.1.5000	+	1004308	1004308	0	0	YES	none
Tb927.1.5020	+	1007260	1007260	0	no data	NA	none
Tb927.1.5030	+	1007804	1007804	0	0	YES	none
Tb927.1.5050	+	1012162	1012162	0	no data	NA	none
Tb927.1.5060	+	1013265	1013265	0	no data	NA	none
Tb927.1.5070	+	1014345	1014345	0	no data	NA	none
Tb927.1.5080	+	1015395	1015395	0	no data	NA	none
Tb927.1.5100	+	1018107	1018107	0	15	NO	Internal splice site only
Tb927.1.5110	+	1019645	1019645	0	0	YES	none
Tb927.1.5120	+	1020872	1020872	0	0	YES	none
Tb927.1.5150	+	1025766	1025766	0	no data	NA	none
Tb927.1.5160	+	1026017	1026017	0	no data	NA	none
Tb927.1.5170	+	1027246	1027246	0	no data	NA	none
Tb927.1.5180	+	1028738	1028738	0	no data	NA	none
Tb927.1.5200	+	1032145	1032145	0	no data	NA	none
Tb927.1.5220	+	1035260	1035260	0	no data	NA	none
Tb927.1.5240	+	1039808	1039808	0	no data	NA	none
Tb927.1.5260	+	1041565	1041565	0	no data	NA	none
Tb927.1.5270	-	1047761	1047761	0	no data	NA	none
Tb927.1.5290	-	1049677	1049677	0	no data	NA	none
Tb927.1.530	-	204017	204017	0	0	YES	none
Tb927.1.5300	-	1051560	1051560	0	no data	NA	none
Tb927.1.5330	-	1057855	1057855	0	no data	NA	none
Tb927.1.540	-	207807	207807	0	0	YES	none
Tb927.1.550	-	208479	208479	0	no data	NA	none
Tb927.1.560	-	210031	210031	0	0	YES	none
Tb927.1.570	-	211419	211419	0	0	YES	none
Tb927.1.580	-	214005	214005	0	0	YES	none
Tb927.1.600	-	217711	217711	0	0	YES	none
Tb927.1.610	-	218989	218989	0	0	YES	none
Tb927.1.630	-	220083	220083	0	0	YES	none
Tb927.1.640	-	225673	225673	0	0	YES	none
Tb927.1.650	-	226620	226620	0	0	YES	none
Tb927.1.670	-	229887	229887	0	0	YES	none
Tb927.1.690	-	231425	231425	0	0	YES	none
Tb927.1.70	-	46994	46994	0	no data	NA	none
Tb927.1.700	-	233826	233826	0	0	YES	none
Tb927.1.710	-	235438	235438	0	0	YES	none
Tb927.1.720	-	237299	237299	0	0	YES	none
Tb927.1.730	-	239543	239543	0	0	YES	none
Tb927.1.740	-	241685	241685	0	0	YES	none
Tb927.1.750	-	245925	245925	0	0	YES	none
Tb927.1.760	-	248931	248931	0	no data	NA	none
Tb927.1.770	-	249253	249253	0	no data	NA	Internal splice site only
Tb927.1.780	-	250595	250595	0	0	YES	none
Tb927.1.790	-	253387	253387	0	0	YES	none
Tb927.1.80	-	50099	50099	0	no data	NA	none
Tb927.1.800	-	254093	254093	0	no data	NA	none
Tb927.1.810	-	254655	254655	0	no data	NA	none
Tb927.1.820	-	256136	256136	0	0	YES	none
Tb927.1.830	-	259748	259655	93	no data	NA	Internal splice site only
Tb927.1.840	-	260743	260587	156	no data	NA	Internal splice site only
Tb927.1.850	-	261035	261035	0	no data	NA	none
Tb927.1.860	-	262067	262067	0	0	YES	none
Tb927.1.870	-	263580	263580	0	0	YES	none
Tb927.1.880	-	278162	278162	0	24	NO	Internal splice site only
Tb927.1.890	-	279201	279201	0	0	YES	none
Tb927.1.900	-	281577	281577	0	no data	NA	none
Tb927.1.910	-	283206	283206	0	no data	NA	none
Tb927.1.920	-	284545	284545	0	no data	NA	none
Tb927.1.930	-	285471	285471	0	no data	NA	none
Tb927.1.990	+	288582	288582	0	0	YES	none
Tb927.10.10	-	2862	2862	0	no data	NA	none
Tb927.10.1000	+	273248	273248	0	0	YES	none
Tb927.10.10000	+	2466368	2466368	0	0	YES	none
Tb927.10.10010	+	2468708	2468708	0	0	YES	none
Tb927.10.10020	+	2470006	2470006	0	0	YES	none
Tb927.10.10030	+	2472584	2472584	0	0	YES	none
Tb927.10.10040	+	2473504	2473504	0	no data	NA	none
Tb927.10.10050	+	2475035	2475035	0	0	YES	none
Tb927.10.10060	+	2479630	2479630	0	no data	NA	none
Tb927.10.10070	+	2482194	2482194	0	0	YES	none
Tb927.10.10080	+	2484232	2484232	0	0	YES	none
Tb927.10.10090	+	2485465	2485465	0	0	YES	none
Tb927.10.1010	+	275676	275676	0	no data	NA	none
Tb927.10.10100	+	2489194	2489194	0	0	YES	none
Tb927.10.10110	+	2492263	2492263	0	0	YES	none
Tb927.10.10120	+	2493006	2493006	0	0	YES	none
Tb927.10.10130	+	2495034	2495034	0	0	YES	none
Tb927.10.10140	+	2497066	2497066	0	0	YES	none
Tb927.10.10150	+	2498458	2498458	0	0	YES	none
Tb927.10.10160	+	2500846	2501146	300	510	NO	Internal splice site only
Tb927.10.10170	+	2502370	2502370	0	0	YES	none
Tb927.10.10180	+	2504011	2504011	0	0	YES	none
Tb927.10.10190	+	2505242	2505242	0	0	YES	none
Tb927.10.1020	+	276184	276184	0	no data	NA	none
Tb927.10.10200	+	2508593	2508593	0	0	YES	none
Tb927.10.10210	-	2512813	2512813	0	no data	NA	none
Tb927.10.10220	-	2514186	2514186	0	no data	NA	Internal splice site only
Tb927.10.10230	-	2515372	2515372	0	no data	NA	none
Tb927.10.10240	-	2516671	2516671	0	0	YES	none
Tb927.10.10250	-	2518754	2518754	0	0	YES	none
Tb927.10.10260	-	2520109	2520109	0	0	YES	none
Tb927.10.10270	-	2521801	2521801	0	0	YES	none
Tb927.10.10280	-	2531786	2531786	0	0	YES	none
Tb927.10.10290	-	2532665	2532665	0	0	YES	none
Tb927.10.1030	-	280535	280535	0	0	YES	none
Tb927.10.10300	-	2535103	2535103	0	0	YES	none
Tb927.10.10310	-	2536920	2536920	0	0	YES	none
Tb927.10.10320	-	2537736	2537736	0	0	YES	none
Tb927.10.10330	-	2539778	2539778	0	0	YES	none
Tb927.10.10340	-	2544040	2544040	0	0	YES	none
Tb927.10.10350	-	2547748	2547748	0	no data	NA	none
Tb927.10.10360	-	2558502	2558502	0	0	YES	none
Tb927.10.10370	-	2559409	2559409	0	0	YES	none
Tb927.10.10380	-	2561328	2561328	0	0	YES	none
Tb927.10.10390	-	2563760	2563760	0	0	YES	none
Tb927.10.1040	-	282251	282251	0	0	YES	none
Tb927.10.10400	-	2565118	2565118	0	0	YES	none
Tb927.10.10410	-	2567586	2567586	0	0	YES	none
Tb927.10.10420	-	2568283	2568283	0	0	YES	none
Tb927.10.10430	-	2569539	2569539	0	0	YES	none
Tb927.10.10440	-	2571207	2571207	0	0	YES	none
Tb927.10.10460	-	2572553	2572553	0	0	YES	none
Tb927.10.10470	-	2573461	2573461	0	0	YES	none
Tb927.10.10480	-	2574369	2574369	0	0	YES	none
Tb927.10.10490	-	2575277	2575277	0	0	YES	none
Tb927.10.1050	-	284266	284266	0	no data	NA	none
Tb927.10.10500	-	2576180	2576180	0	0	YES	none
Tb927.10.10510	-	2577088	2577088	0	0	YES	none
Tb927.10.10520	-	2578899	2578899	0	0	YES	none
Tb927.10.10530	-	2579802	2579802	0	0	YES	none
Tb927.10.10540	-	2580710	2580710	0	0	YES	none
Tb927.10.10550	-	2581618	2581618	0	0	YES	none
Tb927.10.10560	-	2582526	2582526	0	0	YES	none
Tb927.10.10570	-	2583434	2583434	0	0	YES	none
Tb927.10.10580	-	2584337	2584337	0	0	YES	none
Tb927.10.10590	-	2585245	2585245	0	0	YES	none
Tb927.10.1060	-	287406	287406	0	0	YES	none
Tb927.10.10600	-	2585901	2585901	0	0	YES	none
Tb927.10.10610	-	2587694	2587694	0	111	NO	Internal splice site only
Tb927.10.10620	-	2588848	2588848	0	0	YES	none
Tb927.10.10630	-	2590018	2590018	0	0	YES	none
Tb927.10.10640	-	2590558	2590558	0	0	YES	none
Tb927.10.10650	-	2592382	2592382	0	0	YES	none
Tb927.10.10670	-	2594322	2594322	0	0	YES	none
Tb927.10.10680	-	2598548	2598548	0	0	YES	none
Tb927.10.10690	-	2600551	2600551	0	0	YES	none
Tb927.10.1070	-	289260	289260	0	0	YES	none
Tb927.10.10700	-	2602126	2602126	0	0	YES	none
Tb927.10.10710	-	2603594	2603648	-54	-54	YES	none
Tb927.10.10720	-	2605328	2605328	0	0	YES	none
Tb927.10.10730	-	2610293	2610293	0	0	YES	none
Tb927.10.10740	-	2613193	2612962	231	231	YES	Internal splice site only
Tb927.10.10750	-	2618047	2618047	0	0	YES	none
Tb927.10.10770	-	2621653	2621653	0	0	YES	none
Tb927.10.10780	-	2622936	2622936	0	0	YES	none
Tb927.10.10790	-	2623451	2623451	0	no data	NA	none
Tb927.10.1080	-	290454	290454	0	0	YES	none
Tb927.10.10800	-	2624938	2624938	0	0	YES	none
Tb927.10.10810	-	2628799	2628799	0	no data	NA	none
Tb927.10.10820	-	2630065	2630065	0	0	YES	none
Tb927.10.10830	-	2631466	2631466	0	0	YES	none
Tb927.10.10840	-	2634752	2634752	0	0	YES	none
Tb927.10.10850	-	2638240	2638240	0	0	YES	none
Tb927.10.10870	-	2652113	2652113	0	no data	NA	none
Tb927.10.10880	-	2654511	2654511	0	0	YES	none
Tb927.10.10890	-	2657184	2657184	0	no data	NA	none
Tb927.10.1090	-	291266	291266	0	0	YES	none
Tb927.10.10900	-	2659959	2659959	0	no data	NA	none
Tb927.10.10910	-	2662733	2662733	0	no data	NA	none
Tb927.10.10920	-	2665482	2665482	0	no data	NA	none
Tb927.10.10930	-	2668262	2668262	0	no data	NA	none
Tb927.10.10940	-	2671047	2671047	0	no data	NA	none
Tb927.10.10950	-	2673818	2673818	0	no data	NA	none
Tb927.10.10960	-	2676593	2676593	0	no data	NA	none
Tb927.10.10970	-	2679368	2679368	0	no data	NA	none
Tb927.10.10980	-	2682131	2682131	0	0	YES	none
Tb927.10.10990	-	2684778	2684778	0	0	YES	none
Tb927.10.1100	-	292297	292297	0	0	YES	none
Tb927.10.11000	-	2686387	2686387	0	no data	NA	none
Tb927.10.11010	-	2687898	2687898	0	0	YES	none
Tb927.10.11020	-	2692229	2692229	0	0	YES	none
Tb927.10.11030	-	2693614	2693614	0	0	YES	none
Tb927.10.11040	-	2696500	2696500	0	0	YES	none
Tb927.10.11050	-	2697703	2697703	0	-6	NO	none
Tb927.10.11060	-	2698233	2698602	-369	-369	YES	none
Tb927.10.11070	-	2700171	2700369	-198	-198	YES	none
Tb927.10.11080	-	2708770	2708770	0	0	YES	none
Tb927.10.11090	-	2711171	2711171	0	0	YES	none
Tb927.10.1110	-	299226	299226	0	0	YES	none
Tb927.10.11100	-	2713402	2713402	0	0	YES	none
Tb927.10.11110	-	2716306	2716522	-216	-216	YES	none
Tb927.10.11120	-	2717587	2717587	0	-93	NO	none
Tb927.10.11130	-	2720928	2720928	0	66	NO	none
Tb927.10.11140	-	2726334	2726379	-45	-45	YES	none
Tb927.10.11150	-	2729380	2729380	0	0	YES	none
Tb927.10.11160	-	2730724	2731006	-282	-282	YES	none
Tb927.10.11170	-	2736793	2736793	0	no data	NA	none
Tb927.10.11180	-	2739410	2739410	0	0	YES	none
Tb927.10.11190	-	2741222	2741222	0	no data	NA	none
Tb927.10.1120	-	303280	303280	0	0	YES	none
Tb927.10.11200	-	2742064	2742064	0	0	YES	none
Tb927.10.11210	-	2744594	2744594	0	0	YES	none
Tb927.10.11220	-	2746320	2746320	0	0	YES	none
Tb927.10.11230	-	2747493	2747526	-33	no data	NA	none
Tb927.10.11240	-	2748970	2749063	-93	-93	YES	none
Tb927.10.11250	-	2751994	2751994	0	0	YES	none
Tb927.10.11260	-	2752755	2752755	0	0	YES	none
Tb927.10.11270	-	2753738	2753738	0	0	YES	none
Tb927.10.11280	+	2758132	2758132	0	no data	NA	none
Tb927.10.11290	+	2759058	2758800	-258	-258	YES	none
Tb927.10.1130	-	304732	304732	0	0	YES	none
Tb927.10.11300	+	2760514	2760514	0	0	YES	none
Tb927.10.11310	+	2761335	2761335	0	0	YES	none
Tb927.10.11330	+	2764817	2764817	0	0	YES	none
Tb927.10.11340	+	2765916	2765916	0	0	YES	none
Tb927.10.11350	+	2771516	2771516	0	-60	NO	none
Tb927.10.11360	+	2772920	2772920	0	-336	NO	none
Tb927.10.11370	+	2775042	2775042	0	0	YES	none
Tb927.10.11380	+	2775826	2775826	0	123	NO	Internal splice site only
Tb927.10.11390	+	2777404	2777404	0	0	YES	none
Tb927.10.1140	-	306648	306648	0	0	YES	none
Tb927.10.11400	+	2778619	2778340	-279	-279	YES	none
Tb927.10.11410	+	2780151	2780151	0	0	YES	none
Tb927.10.11420	+	2781585	2781585	0	0	YES	none
Tb927.10.11430	+	2786290	2786209	-81	-81	YES	none
Tb927.10.11440	+	2788396	2788396	0	0	YES	none
Tb927.10.11450	+	2794186	2794186	0	0	YES	none
Tb927.10.11460	+	2797765	2797765	0	no data	NA	none
Tb927.10.11470	+	2799018	2799018	0	0	YES	none
Tb927.10.11480	+	2803539	2803449	-90	-90	YES	none
Tb927.10.1150	-	309987	309987	0	no data	NA	none
Tb927.10.11500	+	2806477	2806111	-366	-366	YES	none
Tb927.10.11510	+	2808278	2808068	-210	-210	YES	none
Tb927.10.11520	+	2810810	2810810	0	0	YES	none
Tb927.10.11530	+	2811743	2811743	0	0	YES	none
Tb927.10.11540	+	2812418	2812418	0	0	YES	none
Tb927.10.11550	+	2813492	2813492	0	0	YES	none
Tb927.10.11560	+	2816723	2816723	0	-33	NO	none
Tb927.10.11570	+	2818339	2818297	-42	-42	YES	none
Tb927.10.11580	+	2821034	2820932	-102	-102	YES	none
Tb927.10.11590	+	2827191	2827191	0	0	YES	none
Tb927.10.1160	-	311030	311030	0	0	YES	none
Tb927.10.11600	+	2830097	2830097	0	0	YES	none
Tb927.10.11610	+	2833067	2832794	-273	-273	YES	none
Tb927.10.11620	+	2833873	2833873	0	0	YES	none
Tb927.10.11630	+	2838545	2838545	0	0	YES	none
Tb927.10.11640	+	2845391	2845202	-189	no data	NA	none
Tb927.10.11650	+	2848232	2848232	0	0	YES	none
Tb927.10.11660	+	2850176	2850017	-159	-159	YES	none
Tb927.10.11670	+	2851964	2851640	-324	-324	YES	none
Tb927.10.11680	+	2853324	2853192	-132	-132	YES	none
Tb927.10.11690	+	2857193	2857193	0	0	YES	none
Tb927.10.1170	-	317471	317471	0	0	YES	none
Tb927.10.11700	+	2859201	2859117	-84	-84	YES	none
Tb927.10.11720	+	2861484	2861484	0	0	YES	none
Tb927.10.11730	+	2864592	2864592	0	0	YES	none
Tb927.10.11750	+	2867916	2867916	0	no data	NA	none
Tb927.10.11760	+	2869425	2869425	0	0	YES	none
Tb927.10.11770	+	2877260	2877260	0	0	YES	none
Tb927.10.11780	+	2878763	2878763	0	0	YES	none
Tb927.10.1180	-	319438	319438	0	0	YES	none
Tb927.10.11800	+	2883245	2883245	0	0	YES	none
Tb927.10.11810	+	2885074	2885074	0	0	YES	none
Tb927.10.11820	+	2887349	2887349	0	0	YES	none
Tb927.10.11830	+	2889509	2889323	-186	-186	YES	none
Tb927.10.11840	+	2890931	2890931	0	no data	NA	none
Tb927.10.11850	+	2892761	2892761	0	0	YES	none
Tb927.10.11860	+	2896718	2896334	-384	0	NO	none
Tb927.10.11870	+	2898295	2898295	0	0	YES	none
Tb927.10.11880	+	2899890	2899890	0	0	YES	none
Tb927.10.11890	+	2902749	2902749	0	0	YES	none
Tb927.10.1190	-	322607	322607	0	no data	NA	none
Tb927.10.11900	+	2904292	2904292	0	0	YES	none
Tb927.10.11910	+	2905296	2905143	-153	-153	YES	none
Tb927.10.11920	+	2906871	2906871	0	0	YES	none
Tb927.10.11930	+	2907661	2907661	0	0	YES	none
Tb927.10.11940	+	2909580	2909580	0	no data	NA	none
Tb927.10.11950	+	2912146	2912146	0	0	YES	none
Tb927.10.11960	+	2913401	2913401	0	0	YES	none
Tb927.10.11970	+	2914957	2914957	0	0	YES	none
Tb927.10.11980	+	2917534	2917534	0	0	YES	none
Tb927.10.11990	+	2918711	2918711	0	0	YES	none
Tb927.10.120	-	56675	56675	0	no data	NA	none
Tb927.10.1200	-	323959	323959	0	0	YES	none
Tb927.10.12000	+	2919886	2919886	0	0	YES	none
Tb927.10.12010	+	2921123	2921087	-36	-36	YES	none
Tb927.10.12020	+	2922057	2922027	-30	-30	YES	none
Tb927.10.12030	+	2923512	2923512	0	0	YES	none
Tb927.10.12040	+	2928033	2928033	0	0	YES	none
Tb927.10.12050	+	2931995	2931995	0	0	YES	none
Tb927.10.12060	+	2936306	2936306	0	0	YES	none
Tb927.10.12070	+	2941443	2941443	0	no data	NA	none
Tb927.10.12080	+	2942948	2942948	0	0	YES	none
Tb927.10.12090	+	2945000	2945000	0	0	YES	none
Tb927.10.1210	-	326571	326571	0	0	YES	none
Tb927.10.12100	+	2946037	2946037	0	0	YES	none
Tb927.10.12110	+	2947190	2947190	0	0	YES	none
Tb927.10.12120	+	2948638	2948638	0	0	YES	none
Tb927.10.12130	+	2956367	2956367	0	0	YES	none
Tb927.10.12140	+	2959417	2959417	0	0	YES	none
Tb927.10.12150	+	2962200	2962200	0	no data	NA	none
Tb927.10.12160	+	2963853	2963853	0	0	YES	none
Tb927.10.12170	+	2965415	2965415	0	0	YES	none
Tb927.10.12180	+	2966690	2966690	0	0	YES	none
Tb927.10.12190	+	2969489	2969489	0	0	YES	none
Tb927.10.1220	-	329260	329260	0	no data	NA	none
Tb927.10.12200	+	2970910	2970910	0	0	YES	none
Tb927.10.12210	+	2971976	2971976	0	0	YES	none
Tb927.10.12220	+	2973112	2973112	0	0	YES	none
Tb927.10.12230	+	2974559	2974559	0	0	YES	none
Tb927.10.12240	+	2976215	2976215	0	0	YES	none
Tb927.10.12250	+	2977692	2977692	0	0	YES	none
Tb927.10.12260	+	2980314	2980314	0	0	YES	none
Tb927.10.12270	+	2982840	2982840	0	0	YES	none
Tb927.10.12290	-	2986186	2986186	0	0	YES	none
Tb927.10.1230	-	334326	334326	0	0	YES	none
Tb927.10.12300	-	2987494	2987494	0	0	YES	none
Tb927.10.12310	-	2990534	2990534	0	0	YES	none
Tb927.10.12320	-	2992072	2992072	0	0	YES	none
Tb927.10.12330	-	2993029	2993029	0	0	YES	none
Tb927.10.12340	-	2996038	2996071	-33	-33	YES	none
Tb927.10.12350	-	2996749	2997175	-426	-426	YES	none
Tb927.10.12360	-	2999344	2999344	0	0	YES	none
Tb927.10.12370	-	3002187	3002187	0	0	YES	none
Tb927.10.12380	-	3004163	3004163	0	0	YES	none
Tb927.10.12390	-	3005874	3005874	0	321	NO	Internal splice site only
Tb927.10.1240	-	335633	335633	0	0	YES	none
Tb927.10.12400	-	3008697	3008697	0	156	NO	Internal splice site only
Tb927.10.12410	-	3009780	3009780	0	0	YES	none
Tb927.10.12420	-	3010503	3010503	0	0	YES	none
Tb927.10.12430	-	3012843	3012843	0	0	YES	none
Tb927.10.12440	-	3015854	3015959	-105	-105	YES	none
Tb927.10.12450	-	3017100	3017100	0	0	YES	none
Tb927.10.12460	-	3018011	3018011	0	0	YES	none
Tb927.10.12470	-	3020581	3020581	0	0	YES	none
Tb927.10.12480	-	3023250	3023250	0	0	YES	none
Tb927.10.12490	-	3027375	3027375	0	0	YES	none
Tb927.10.1250	-	336903	336903	0	0	YES	none
Tb927.10.12500	-	3033680	3033680	0	0	YES	none
Tb927.10.12510	-	3037392	3037392	0	0	YES	none
Tb927.10.12520	-	3040370	3040370	0	no data	NA	Internal splice site only
Tb927.10.12530	-	3041066	3041066	0	0	YES	none
Tb927.10.12540	-	3043006	3043006	0	0	YES	none
Tb927.10.12550	-	3045879	3045879	0	0	YES	none
Tb927.10.12590	-	3054148	3054148	0	0	YES	none
Tb927.10.1260	-	338985	338985	0	0	YES	none
Tb927.10.12600	-	3056159	3056159	0	0	YES	none
Tb927.10.12610	-	3057084	3057084	0	no data	NA	none
Tb927.10.12620	-	3061029	3061029	0	0	YES	none
Tb927.10.12630	-	3062259	3062259	0	0	YES	none
Tb927.10.12640	-	3065342	3065342	0	0	YES	none
Tb927.10.12650	-	3072854	3072854	0	no data	NA	none
Tb927.10.12660	-	3075673	3075673	0	0	YES	none
Tb927.10.12670	-	3080087	3080087	0	0	YES	none
Tb927.10.12680	-	3080865	3080865	0	0	YES	none
Tb927.10.12690	-	3082272	3082272	0	0	YES	none
Tb927.10.1270	-	342973	342973	0	no data	NA	none
Tb927.10.12700	-	3084648	3084648	0	0	YES	none
Tb927.10.12710	-	3088034	3088034	0	0	YES	none
Tb927.10.12720	-	3091411	3091411	0	0	YES	none
Tb927.10.12730	-	3092687	3092687	0	no data	NA	none
Tb927.10.12740	-	3095728	3095728	0	0	YES	none
Tb927.10.12750	-	3097086	3097086	0	no data	NA	none
Tb927.10.12760	-	3101111	3101111	0	0	YES	none
Tb927.10.12770	-	3103432	3103432	0	no data	NA	none
Tb927.10.12780	-	3104850	3104850	0	0	YES	none
Tb927.10.12790	-	3107489	3107342	147	no data	NA	none
Tb927.10.1280	-	343982	343982	0	0	YES	none
Tb927.10.12800	-	3109857	3109857	0	no data	NA	none
Tb927.10.12810	-	3112434	3112434	0	0	YES	none
Tb927.10.12820	-	3117263	3117263	0	0	YES	none
Tb927.10.12830	-	3118683	3118773	-90	-90	YES	none
Tb927.10.12840	-	3121152	3121152	0	0	YES	none
Tb927.10.12850	-	3122930	3122930	0	0	YES	none
Tb927.10.12860	-	3125454	3125454	0	0	YES	none
Tb927.10.12870	-	3129718	3129718	0	0	YES	none
Tb927.10.12880	-	3131411	3131411	0	0	YES	none
Tb927.10.12890	-	3134716	3134716	0	279	NO	none
Tb927.10.1290	-	344668	344668	0	198	NO	Internal splice site only
Tb927.10.12900	-	3135471	3135471	0	0	YES	none
Tb927.10.12910	-	3138521	3138521	0	24	NO	none
Tb927.10.12920	-	3142133	3142325	-192	no data	NA	none
Tb927.10.12930	-	3143734	3143734	0	0	YES	none
Tb927.10.12940	-	3146380	3146380	0	0	YES	none
Tb927.10.12950	-	3149810	3149810	0	0	YES	none
Tb927.10.12960	-	3150924	3150924	0	0	YES	none
Tb927.10.12970	-	3152475	3152475	0	0	YES	none
Tb927.10.12980	-	3155108	3155108	0	0	YES	none
Tb927.10.12990	-	3156367	3156367	0	0	YES	none
Tb927.10.130	+	58920	58920	0	no data	NA	none
Tb927.10.1300	-	346608	346608	0	0	YES	none
Tb927.10.13000	-	3158608	3158608	0	0	YES	none
Tb927.10.13010	-	3161730	3161730	0	0	YES	none
Tb927.10.13020	-	3164862	3164862	0	0	YES	none
Tb927.10.13030	-	3167144	3167348	-204	no data	NA	none
Tb927.10.13040	+	3172254	3172254	0	no data	NA	none
Tb927.10.13050	+	3178330	3178330	0	no data	NA	none
Tb927.10.13070	-	3184915	3184915	0	no data	NA	none
Tb927.10.13090	-	3188260	3188260	0	0	YES	none
Tb927.10.1310	-	349704	349704	0	0	YES	none
Tb927.10.13100	-	3190691	3190691	0	no data	NA	none
Tb927.10.13110	-	3191787	3191787	0	0	YES	none
Tb927.10.13120	-	3193664	3193835	-171	-171	YES	none
Tb927.10.13130	-	3195857	3195857	0	0	YES	none
Tb927.10.13140	-	3196964	3196964	0	0	YES	none
Tb927.10.13150	-	3199961	3199961	0	0	YES	none
Tb927.10.13160	-	3201896	3201896	0	0	YES	none
Tb927.10.13170	-	3204292	3204292	0	0	YES	none
Tb927.10.13180	-	3208356	3208356	0	0	YES	none
Tb927.10.13190	-	3210030	3210030	0	252	NO	Internal splice site only
Tb927.10.1320	-	352318	352318	0	0	YES	none
Tb927.10.13200	-	3213098	3213098	0	no data	NA	none
Tb927.10.13210	-	3215301	3215301	0	0	YES	none
Tb927.10.13220	-	3218327	3218327	0	0	YES	none
Tb927.10.13230	-	3220884	3220884	0	0	YES	none
Tb927.10.13240	-	3223257	3223329	-72	-72	YES	none
Tb927.10.13250	-	3230234	3230234	0	no data	NA	none
Tb927.10.13260	-	3234328	3234328	0	no data	NA	none
Tb927.10.13270	-	3237744	3237744	0	0	YES	none
Tb927.10.13280	-	3246020	3246020	0	135	NO	Internal splice site only
Tb927.10.13290	-	3247900	3247900	0	0	YES	none
Tb927.10.1330	-	354486	354486	0	0	YES	none
Tb927.10.13300	-	3249079	3249079	0	0	YES	none
Tb927.10.13310	-	3250604	3250604	0	0	YES	none
Tb927.10.13320	-	3251658	3251658	0	0	YES	none
Tb927.10.13330	-	3256969	3256969	0	0	YES	none
Tb927.10.13350	-	3261694	3261694	0	0	YES	none
Tb927.10.13360	-	3264604	3264604	0	0	YES	none
Tb927.10.13370	-	3265756	3265756	0	0	YES	none
Tb927.10.13380	-	3268173	3268173	0	0	YES	none
Tb927.10.13390	-	3271938	3271836	102	0	NO	none
Tb927.10.1340	-	356622	356622	0	0	YES	none
Tb927.10.13400	-	3274002	3274002	0	no data	NA	none
Tb927.10.13420	-	3276833	3276833	0	no data	NA	none
Tb927.10.13430	-	3279124	3279124	0	0	YES	none
Tb927.10.13440	-	3281538	3281538	0	0	YES	none
Tb927.10.13450	-	3286367	3286367	0	0	YES	none
Tb927.10.13470	-	3290854	3290854	0	0	YES	none
Tb927.10.13480	-	3292635	3292635	0	0	YES	none
Tb927.10.13490	-	3294799	3294799	0	0	YES	none
Tb927.10.1350	-	359672	359672	0	0	YES	none
Tb927.10.13500	-	3296313	3296313	0	0	YES	none
Tb927.10.13510	-	3298640	3298640	0	0	YES	none
Tb927.10.13520	-	3302553	3302553	0	no data	NA	none
Tb927.10.13540	-	3305687	3305687	0	0	YES	none
Tb927.10.13550	-	3310885	3310885	0	0	YES	none
Tb927.10.13560	-	3317548	3317548	0	0	YES	none
Tb927.10.13570	-	3318776	3318776	0	0	YES	none
Tb927.10.13580	-	3319893	3320712	-819	0	NO	none
Tb927.10.13590	-	3323818	3323818	0	219	NO	Internal splice site only
Tb927.10.13600	-	3324718	3324718	0	0	YES	none
Tb927.10.13610	-	3327598	3327598	0	0	YES	none
Tb927.10.13620	-	3329724	3329724	0	0	YES	none
Tb927.10.13630	-	3332843	3332843	0	0	YES	none
Tb927.10.13640	-	3334659	3334659	0	210	NO	Internal splice site only
Tb927.10.13650	-	3335431	3335431	0	0	YES	none
Tb927.10.13660	-	3338617	3338617	0	0	YES	none
Tb927.10.13670	-	3341499	3341499	0	0	YES	none
Tb927.10.13680	-	3344407	3344407	0	no data	NA	none
Tb927.10.13690	-	3348178	3348076	102	0	NO	none
Tb927.10.1370	-	361249	361249	0	0	YES	none
Tb927.10.13700	-	3349471	3349471	0	0	YES	none
Tb927.10.13710	-	3351006	3351006	0	0	YES	none
Tb927.10.13720	-	3352939	3352939	0	0	YES	none
Tb927.10.13730	-	3354923	3354923	0	0	YES	none
Tb927.10.13740	-	3357849	3357849	0	0	YES	none
Tb927.10.13750	-	3359289	3359289	0	0	YES	none
Tb927.10.13760	-	3360082	3360223	-141	-141	YES	none
Tb927.10.13770	-	3361047	3361047	0	0	YES	none
Tb927.10.13780	-	3365704	3365704	0	0	YES	none
Tb927.10.13790	-	3369931	3369931	0	0	YES	none
Tb927.10.1380	-	365329	365329	0	0	YES	none
Tb927.10.13800	-	3373701	3374025	-324	-324	YES	none
Tb927.10.13810	-	3374725	3374725	0	0	YES	none
Tb927.10.13820	-	3375793	3375793	0	0	YES	none
Tb927.10.13830	-	3377745	3377745	0	0	YES	none
Tb927.10.13840	-	3380274	3380274	0	0	YES	none
Tb927.10.13850	-	3381976	3381976	0	0	YES	none
Tb927.10.13860	-	3383553	3383553	0	0	YES	none
Tb927.10.13870	-	3385518	3385518	0	0	YES	none
Tb927.10.13880	-	3389374	3389374	0	0	YES	none
Tb927.10.13890	-	3391943	3391943	0	-12	NO	none
Tb927.10.1390	-	367524	367524	0	0	YES	none
Tb927.10.13900	-	3393746	3393746	0	0	YES	none
Tb927.10.13910	-	3395170	3395170	0	0	YES	none
Tb927.10.13920	-	3395848	3395848	0	0	YES	none
Tb927.10.13930	-	3398152	3398152	0	0	YES	none
Tb927.10.13940	-	3399689	3399689	0	no data	NA	none
Tb927.10.13950	-	3400989	3400989	0	0	YES	none
Tb927.10.13960	-	3403228	3403228	0	0	YES	none
Tb927.10.13970	-	3404433	3404433	0	0	YES	none
Tb927.10.13980	-	3405558	3405558	0	-6	NO	none
Tb927.10.13990	-	3406986	3406986	0	0	YES	none
Tb927.10.140	+	64685	64685	0	no data	NA	none
Tb927.10.1400	-	369360	369360	0	0	YES	none
Tb927.10.14000	-	3412328	3412328	0	0	YES	none
Tb927.10.14010	-	3415700	3415700	0	0	YES	none
Tb927.10.14020	-	3417338	3417338	0	0	YES	none
Tb927.10.14030	-	3418938	3418938	0	0	YES	none
Tb927.10.14040	-	3420396	3420396	0	0	YES	none
Tb927.10.14050	-	3421096	3421096	0	no data	NA	none
Tb927.10.14070	-	3426642	3426642	0	0	YES	none
Tb927.10.14080	-	3427870	3427870	0	no data	NA	none
Tb927.10.14090	-	3429860	3429860	0	no data	NA	none
Tb927.10.1410	-	370489	370489	0	0	YES	none
Tb927.10.14100	-	3430557	3430557	0	0	YES	none
Tb927.10.14110	-	3432010	3432010	0	228	NO	Internal splice site only
Tb927.10.14120	-	3432681	3432681	0	no data	NA	none
Tb927.10.14130	-	3433349	3433349	0	0	YES	none
Tb927.10.14140	-	3436134	3436134	0	0	YES	none
Tb927.10.14150	-	3438844	3438844	0	0	YES	none
Tb927.10.14160	-	3441867	3441867	0	0	YES	none
Tb927.10.14170	-	3443663	3443663	0	0	YES	none
Tb927.10.14180	-	3445418	3445418	0	0	YES	none
Tb927.10.14190	-	3447350	3447350	0	0	YES	none
Tb927.10.1420	-	373307	373307	0	0	YES	none
Tb927.10.14200	-	3449080	3449080	0	0	YES	none
Tb927.10.14210	-	3449883	3449883	0	0	YES	none
Tb927.10.14220	-	3451175	3451175	0	0	YES	none
Tb927.10.14230	-	3456293	3456293	0	0	YES	none
Tb927.10.14240	-	3459044	3459044	0	0	YES	none
Tb927.10.14250	-	3460458	3460458	0	0	YES	none
Tb927.10.14260	-	3461718	3461718	0	0	YES	none
Tb927.10.14270	-	3469906	3469906	0	0	YES	none
Tb927.10.14280	-	3471230	3471572	-342	-342	YES	none
Tb927.10.1430	-	375084	375084	0	0	YES	none
Tb927.10.14300	-	3476686	3476686	0	0	YES	none
Tb927.10.14310	-	3478322	3478322	0	0	YES	none
Tb927.10.14320	-	3483008	3483008	0	0	YES	none
Tb927.10.14330	-	3487238	3487238	0	0	YES	none
Tb927.10.14340	-	3491492	3491492	0	0	YES	none
Tb927.10.14350	-	3492230	3492230	0	0	YES	none
Tb927.10.14360	-	3493784	3493784	0	0	YES	none
Tb927.10.14370	-	3494692	3494692	0	0	YES	none
Tb927.10.14380	-	3497812	3497812	0	0	YES	none
Tb927.10.14390	-	3501241	3501241	0	0	YES	none
Tb927.10.1440	-	376468	376468	0	0	YES	none
Tb927.10.14400	-	3505742	3505742	0	0	YES	none
Tb927.10.14410	-	3510222	3510222	0	0	YES	none
Tb927.10.14420	-	3516586	3516586	0	0	YES	none
Tb927.10.14430	-	3522343	3522343	0	0	YES	none
Tb927.10.14440	-	3524092	3524092	0	0	YES	none
Tb927.10.14450	-	3526221	3526221	0	no data	NA	none
Tb927.10.14460	-	3529809	3529809	0	0	YES	none
Tb927.10.14470	-	3535885	3535885	0	0	YES	none
Tb927.10.14480	-	3540727	3540727	0	0	YES	none
Tb927.10.14490	-	3543915	3543915	0	0	YES	none
Tb927.10.1450	-	386505	386505	0	0	YES	none
Tb927.10.14500	-	3546535	3546535	0	0	YES	none
Tb927.10.14510	-	3549829	3549829	0	0	YES	none
Tb927.10.14520	-	3552140	3552140	0	0	YES	none
Tb927.10.14530	-	3554036	3554036	0	0	YES	none
Tb927.10.14540	-	3564572	3564572	0	no data	NA	none
Tb927.10.14550	-	3566992	3566866	126	126	YES	none
Tb927.10.14560	-	3570320	3570320	0	0	YES	none
Tb927.10.14570	-	3572842	3572842	0	0	YES	none
Tb927.10.14580	-	3573674	3573674	0	0	YES	none
Tb927.10.14590	-	3574947	3574947	0	0	YES	none
Tb927.10.1460	-	390300	390300	0	0	YES	none
Tb927.10.14600	-	3575985	3575985	0	0	YES	none
Tb927.10.14610	-	3579779	3579779	0	0	YES	none
Tb927.10.14620	-	3581932	3581932	0	0	YES	none
Tb927.10.14630	-	3583129	3583129	0	0	YES	none
Tb927.10.14640	-	3584222	3584222	0	0	YES	none
Tb927.10.14650	-	3584986	3584986	0	0	YES	none
Tb927.10.14660	-	3586445	3586445	0	0	YES	none
Tb927.10.14680	-	3588934	3588934	0	0	YES	none
Tb927.10.14690	-	3590259	3590259	0	0	YES	none
Tb927.10.1470	-	391783	391783	0	0	YES	none
Tb927.10.14700	-	3591764	3591764	0	0	YES	none
Tb927.10.14710	-	3592827	3592827	0	0	YES	none
Tb927.10.14720	-	3594350	3594350	0	0	YES	none
Tb927.10.14730	-	3596270	3596270	0	0	YES	none
Tb927.10.14740	-	3597977	3597977	0	0	YES	none
Tb927.10.14750	-	3599401	3599401	0	0	YES	none
Tb927.10.14760	-	3600401	3600401	0	0	YES	none
Tb927.10.14770	-	3603162	3603162	0	0	YES	none
Tb927.10.14780	-	3605639	3605639	0	0	YES	none
Tb927.10.14790	-	3607545	3607545	0	0	YES	none
Tb927.10.1480	-	393372	393372	0	no data	NA	none
Tb927.10.14800	-	3610589	3610589	0	0	YES	none
Tb927.10.14810	-	3611738	3611738	0	0	YES	none
Tb927.10.14820	-	3613317	3613317	0	0	YES	none
Tb927.10.14830	-	3614697	3614697	0	0	YES	none
Tb927.10.14840	-	3616077	3616077	0	0	YES	none
Tb927.10.14860	+	3624761	3624761	0	no data	NA	none
Tb927.10.14870	+	3627364	3627364	0	0	YES	none
Tb927.10.14880	+	3629662	3629662	0	0	YES	none
Tb927.10.14890	+	3633146	3633146	0	0	YES	none
Tb927.10.1490	-	400871	400871	0	0	YES	none
Tb927.10.14900	+	3637576	3637576	0	0	YES	none
Tb927.10.14910	+	3642186	3642186	0	0	YES	none
Tb927.10.14920	+	3644180	3644360	180	no data	NA	Internal splice site only
Tb927.10.14930	+	3649025	3649025	0	no data	NA	none
Tb927.10.14950	+	3654477	3654477	0	0	YES	none
Tb927.10.14980	+	3658942	3658942	0	0	YES	none
Tb927.10.14990	+	3663015	3663015	0	no data	NA	none
Tb927.10.150	+	68603	68681	78	78	YES	none
Tb927.10.1500	-	404260	404260	0	0	YES	none
Tb927.10.15000	+	3666262	3666262	0	0	YES	none
Tb927.10.15010	+	3668325	3668325	0	0	YES	none
Tb927.10.15020	+	3670629	3670629	0	0	YES	none
Tb927.10.15040	+	3677234	3677234	0	0	YES	none
Tb927.10.15080	+	3682966	3682966	0	0	YES	none
Tb927.10.15090	+	3688301	3688301	0	0	YES	none
Tb927.10.1510	-	413624	413624	0	0	YES	none
Tb927.10.15100	+	3689494	3689494	0	0	YES	none
Tb927.10.15110	+	3690702	3690702	0	0	YES	none
Tb927.10.15120	+	3691805	3691805	0	0	YES	none
Tb927.10.15130	+	3692791	3692791	0	0	YES	none
Tb927.10.15140	+	3694308	3694308	0	0	YES	none
Tb927.10.15150	+	3695178	3695178	0	0	YES	none
Tb927.10.15160	+	3696267	3696267	0	0	YES	none
Tb927.10.15170	+	3699405	3699405	0	0	YES	none
Tb927.10.15180	+	3702340	3702340	0	0	YES	none
Tb927.10.15190	+	3704429	3704429	0	0	YES	none
Tb927.10.1520	-	415830	415830	0	0	YES	none
Tb927.10.15200	+	3707143	3707143	0	0	YES	none
Tb927.10.15210	+	3708384	3708384	0	0	YES	none
Tb927.10.15220	+	3709793	3709793	0	0	YES	none
Tb927.10.15230	+	3711120	3711120	0	0	YES	none
Tb927.10.15240	+	3712594	3712594	0	0	YES	none
Tb927.10.15250	+	3716678	3716678	0	0	YES	none
Tb927.10.15260	+	3720023	3720023	0	0	YES	none
Tb927.10.15270	+	3724538	3724538	0	0	YES	none
Tb927.10.15280	+	3726748	3726748	0	0	YES	none
Tb927.10.15290	+	3731385	3731286	-99	no data	NA	none
Tb927.10.1530	-	418800	418800	0	0	YES	none
Tb927.10.15300	+	3738314	3738314	0	0	YES	none
Tb927.10.15310	+	3745784	3745784	0	no data	NA	none
Tb927.10.15320	+	3752647	3752647	0	0	YES	none
Tb927.10.15330	+	3753481	3753481	0	0	YES	none
Tb927.10.15350	+	3757935	3757935	0	0	YES	none
Tb927.10.15360	+	3763602	3763602	0	no data	NA	none
Tb927.10.15370	+	3770218	3770218	0	0	YES	none
Tb927.10.15380	+	3771950	3771950	0	0	YES	none
Tb927.10.15390	+	3773873	3773873	0	0	YES	none
Tb927.10.1540	-	424653	424653	0	0	YES	none
Tb927.10.15400	+	3779645	3779645	0	0	YES	none
Tb927.10.15410	+	3786037	3786037	0	0	YES	none
Tb927.10.15420	+	3788615	3788615	0	0	YES	none
Tb927.10.15430	+	3790337	3790337	0	0	YES	none
Tb927.10.15440	+	3792626	3792626	0	0	YES	none
Tb927.10.15450	+	3794598	3794598	0	no data	NA	none
Tb927.10.15460	+	3797277	3797277	0	0	YES	none
Tb927.10.15470	+	3799111	3799111	0	0	YES	none
Tb927.10.15480	+	3800959	3800959	0	0	YES	none
Tb927.10.15490	+	3803011	3803011	0	0	YES	none
Tb927.10.1550	-	427729	427729	0	0	YES	none
Tb927.10.15500	+	3805073	3805073	0	0	YES	none
Tb927.10.15510	+	3806690	3806537	-153	-153	YES	none
Tb927.10.15520	+	3807791	3807791	0	0	YES	none
Tb927.10.15530	+	3810513	3810513	0	0	YES	none
Tb927.10.15540	+	3814068	3814068	0	0	YES	none
Tb927.10.15550	+	3817209	3817185	-24	0	NO	none
Tb927.10.15560	+	3820919	3820919	0	no data	NA	Internal splice site only
Tb927.10.15570	+	3821563	3821563	0	0	YES	Internal splice site only
Tb927.10.15580	+	3823866	3823866	0	0	YES	none
Tb927.10.15590	+	3824554	3824554	0	0	YES	none
Tb927.10.1560	-	431072	431072	0	0	YES	none
Tb927.10.15600	+	3825719	3825719	0	0	YES	none
Tb927.10.15610	+	3828351	3828351	0	0	YES	none
Tb927.10.15620	+	3831348	3831348	0	no data	NA	none
Tb927.10.15640	+	3833524	3833524	0	0	YES	none
Tb927.10.15650	+	3836569	3836542	-27	-27	YES	none
Tb927.10.15660	+	3839256	3839256	0	0	YES	none
Tb927.10.15670	+	3842996	3842996	0	0	YES	none
Tb927.10.15680	+	3845949	3845949	0	0	YES	none
Tb927.10.15690	+	3853606	3853606	0	0	YES	none
Tb927.10.1570	-	432950	432950	0	0	YES	none
Tb927.10.15700	+	3854999	3854999	0	0	YES	none
Tb927.10.15710	+	3866694	3866694	0	0	YES	none
Tb927.10.15720	+	3869048	3869048	0	0	YES	none
Tb927.10.15730	+	3871247	3871247	0	0	YES	none
Tb927.10.15740	+	3886795	3886795	0	no data	NA	none
Tb927.10.15750	+	3889322	3889322	0	0	YES	none
Tb927.10.15760	+	3895573	3895573	0	0	YES	none
Tb927.10.15770	+	3897950	3897950	0	0	YES	none
Tb927.10.15780	+	3899828	3899828	0	0	YES	none
Tb927.10.15790	+	3902634	3902634	0	0	YES	none
Tb927.10.1580	-	433666	433666	0	0	YES	none
Tb927.10.15800	+	3903839	3903839	0	0	YES	none
Tb927.10.15810	+	3905467	3905467	0	no data	NA	none
Tb927.10.15820	+	3906446	3906446	0	30	NO	none
Tb927.10.15830	+	3907748	3907748	0	0	YES	none
Tb927.10.15840	+	3908775	3908775	0	0	YES	none
Tb927.10.15850	+	3912283	3912283	0	0	YES	none
Tb927.10.15860	+	3914105	3914105	0	0	YES	none
Tb927.10.15870	+	3914983	3914983	0	0	YES	none
Tb927.10.15880	+	3916088	3916088	0	0	YES	none
Tb927.10.15890	+	3919250	3919250	0	0	YES	none
Tb927.10.1590	-	435119	435119	0	0	YES	none
Tb927.10.15900	+	3920871	3920871	0	0	YES	none
Tb927.10.15910	+	3922051	3922051	0	0	YES	none
Tb927.10.15920	+	3925233	3925368	135	0	NO	Internal splice site only
Tb927.10.15930	+	3927048	3927048	0	0	YES	none
Tb927.10.15940	+	3929467	3929152	-315	-315	YES	none
Tb927.10.15950	+	3931134	3931134	0	0	YES	none
Tb927.10.15960	+	3932498	3932498	0	0	YES	none
Tb927.10.15970	+	3933964	3933964	0	no data	NA	none
Tb927.10.160	+	69390	69390	0	0	YES	none
Tb927.10.1600	-	436583	436583	0	57	NO	Internal splice site only
Tb927.10.16000	+	3938604	3938604	0	0	YES	none
Tb927.10.16010	+	3945862	3945862	0	no data	NA	none
Tb927.10.16020	+	3947790	3947670	-120	-120	YES	none
Tb927.10.16030	+	3949002	3948948	-54	0	NO	none
Tb927.10.16040	+	3950298	3950298	0	0	YES	none
Tb927.10.16050	+	3952420	3952420	0	0	YES	none
Tb927.10.16060	+	3953378	3953378	0	0	YES	none
Tb927.10.16070	+	3954052	3954052	0	0	YES	none
Tb927.10.16080	+	3955427	3955427	0	0	YES	none
Tb927.10.16090	+	3956556	3956556	0	0	YES	none
Tb927.10.1610	-	438028	438028	0	0	YES	none
Tb927.10.16100	+	3959421	3959421	0	0	YES	none
Tb927.10.16110	+	3963160	3963160	0	0	YES	none
Tb927.10.16120	+	3965348	3965153	-195	-195	YES	N-terminal extension possible
Tb927.10.16130	+	3968370	3968370	0	no data	NA	none
Tb927.10.16140	+	3968864	3968864	0	0	YES	none
Tb927.10.16150	+	3970140	3970140	0	0	YES	none
Tb927.10.16160	+	3972198	3972198	0	117	NO	Internal splice site only
Tb927.10.16170	+	3973232	3973232	0	0	YES	none
Tb927.10.16180	+	3975648	3975648	0	0	YES	none
Tb927.10.16190	+	3977608	3977608	0	0	YES	none
Tb927.10.1620	-	441854	441854	0	0	YES	none
Tb927.10.16200	+	3988690	3988690	0	no data	NA	none
Tb927.10.16210	+	3992532	3992532	0	no data	NA	none
Tb927.10.16220	-	4006283	4006283	0	no data	NA	none
Tb927.10.16230	-	4009603	4009603	0	no data	NA	none
Tb927.10.16240	-	4012970	4012970	0	no data	NA	none
Tb927.10.16270	+	4027022	4027022	0	no data	NA	none
Tb927.10.1630	-	444566	444566	0	0	YES	none
Tb927.10.16300	+	4033833	4033833	0	no data	NA	none
Tb927.10.16370	+	4063192	4063192	0	no data	NA	none
Tb927.10.1640	-	446212	446212	0	no data	NA	none
Tb927.10.16400	+	4079740	4079740	0	no data	NA	none
Tb927.10.16420	+	4087026	4087026	0	no data	NA	none
Tb927.10.16440	+	4093206	4093206	0	no data	NA	none
Tb927.10.16490	+	4111697	4111697	0	no data	NA	none
Tb927.10.1650	-	446851	446851	0	0	YES	none
Tb927.10.16500	+	4114619	4114619	0	no data	NA	none
Tb927.10.16560	+	4142515	4142515	0	no data	NA	none
Tb927.10.1660	-	447932	447932	0	0	YES	none
Tb927.10.1670	-	448542	448542	0	no data	NA	none
Tb927.10.1680	+	453285	453285	0	0	YES	none
Tb927.10.1690	+	454685	454685	0	0	YES	none
Tb927.10.170	+	70843	70843	0	0	YES	none
Tb927.10.1700	+	455734	455842	108	no data	NA	Internal splice site only
Tb927.10.1710	+	457807	457807	0	0	YES	none
Tb927.10.1720	+	459574	459574	0	0	YES	none
Tb927.10.1730	+	461717	461717	0	0	YES	none
Tb927.10.1740	+	463027	463027	0	0	YES	none
Tb927.10.1750	+	464495	464495	0	105	NO	Internal splice site only
Tb927.10.1760	+	465937	465937	0	no data	NA	none
Tb927.10.1770	-	467907	467907	0	0	YES	none
Tb927.10.1780	-	468468	468468	0	0	YES	none
Tb927.10.180	+	72375	72375	0	0	YES	none
Tb927.10.1800	+	476009	476009	0	0	YES	none
Tb927.10.1810	+	477290	477290	0	0	YES	none
Tb927.10.1820	+	477853	477853	0	108	NO	Internal splice site only
Tb927.10.1830	+	480135	480135	0	0	YES	none
Tb927.10.1840	+	481005	481005	0	no data	NA	none
Tb927.10.1850	+	482620	482620	0	no data	NA	none
Tb927.10.1860	+	484268	484268	0	0	YES	none
Tb927.10.1870	+	486998	487088	90	90	YES	none
Tb927.10.1880	+	487921	487921	0	0	YES	none
Tb927.10.1890	+	489021	489021	0	0	YES	none
Tb927.10.190	+	73558	73558	0	0	YES	none
Tb927.10.1900	+	494359	494359	0	0	YES	none
Tb927.10.1910	+	498499	498499	0	0	YES	none
Tb927.10.1930	+	504445	504445	0	0	YES	none
Tb927.10.1940	+	507302	507302	0	no data	NA	none
Tb927.10.1950	+	508699	508699	0	no data	NA	none
Tb927.10.1960	+	511172	511172	0	no data	NA	none
Tb927.10.1970	+	513794	513794	0	0	YES	none
Tb927.10.1980	+	519240	519240	0	0	YES	none
Tb927.10.1990	+	521750	521750	0	0	YES	none
Tb927.10.20	-	11533	11533	0	no data	NA	none
Tb927.10.200	+	74522	74522	0	0	YES	none
Tb927.10.2010	+	526772	526772	0	0	YES	none
Tb927.10.2020	+	529818	529818	0	0	YES	none
Tb927.10.2030	+	531767	531767	0	no data	NA	none
Tb927.10.2040	+	534252	534252	0	0	YES	none
Tb927.10.2050	+	537989	537989	0	0	YES	none
Tb927.10.2060	+	539658	539658	0	0	YES	none
Tb927.10.2070	+	542894	542894	0	0	YES	none
Tb927.10.2080	+	544144	544144	0	0	YES	none
Tb927.10.2090	+	545361	545058	-303	0	NO	none
Tb927.10.210	+	75527	75527	0	0	YES	none
Tb927.10.2100	+	547234	547234	0	0	YES	none
Tb927.10.2110	+	549417	549417	0	0	YES	none
Tb927.10.2120	+	551321	551321	0	0	YES	none
Tb927.10.2130	+	552066	552270	204	204	YES	Internal splice site only
Tb927.10.2150	+	557250	557250	0	0	YES	none
Tb927.10.2160	+	558737	558737	0	0	YES	none
Tb927.10.2170	+	559890	559890	0	no data	NA	none
Tb927.10.2180	+	560290	560290	0	0	YES	none
Tb927.10.2190	+	562299	562299	0	0	YES	none
Tb927.10.220	+	77130	77130	0	0	YES	none
Tb927.10.2200	+	565746	565746	0	no data	NA	none
Tb927.10.2210	+	567824	567824	0	0	YES	none
Tb927.10.2220	+	571446	571446	0	0	YES	none
Tb927.10.2230	+	575971	575971	0	no data	NA	none
Tb927.10.2240	+	578334	578334	0	0	YES	none
Tb927.10.2250	+	582081	582081	0	0	YES	none
Tb927.10.2260	+	584741	584741	0	0	YES	none
Tb927.10.2270	+	587863	587863	0	0	YES	none
Tb927.10.2280	+	592248	592248	0	0	YES	none
Tb927.10.2290	+	594549	594549	0	0	YES	none
Tb927.10.230	+	77658	77658	0	0	YES	none
Tb927.10.2300	+	597023	597023	0	0	YES	none
Tb927.10.2310	+	597951	597951	0	0	YES	none
Tb927.10.2320	+	599823	599823	0	0	YES	none
Tb927.10.2330	+	601411	601411	0	0	YES	none
Tb927.10.2340	+	603573	603573	0	0	YES	none
Tb927.10.2350	+	604925	604925	0	0	YES	none
Tb927.10.2360	+	606123	606123	0	no data	NA	none
Tb927.10.2370	+	607374	607374	0	0	YES	none
Tb927.10.2380	+	609418	609418	0	423	NO	Internal splice site only
Tb927.10.2390	+	613708	613708	0	0	YES	none
Tb927.10.240	+	78627	78627	0	0	YES	none
Tb927.10.2410	-	622610	622610	0	0	YES	none
Tb927.10.2420	-	624824	624824	0	no data	NA	none
Tb927.10.2430	-	628721	628721	0	0	YES	none
Tb927.10.2440	-	631923	631923	0	0	YES	none
Tb927.10.2460	+	638193	638376	183	0	NO	none
Tb927.10.2470	+	640940	640940	0	0	YES	none
Tb927.10.2480	+	643732	643732	0	0	YES	none
Tb927.10.2490	+	648370	648370	0	0	YES	none
Tb927.10.250	+	79978	79978	0	0	YES	none
Tb927.10.2500	+	651619	651619	0	0	YES	none
Tb927.10.2510	+	653614	653614	0	0	YES	none
Tb927.10.2520	+	655423	655423	0	0	YES	none
Tb927.10.2530	+	658114	658114	0	0	YES	none
Tb927.10.2540	+	660803	660803	0	0	YES	none
Tb927.10.2550	+	661767	661767	0	0	YES	none
Tb927.10.2560	+	663281	663281	0	0	YES	none
Tb927.10.2570	+	664909	664909	0	0	YES	none
Tb927.10.2580	+	668794	668794	0	0	YES	none
Tb927.10.2590	+	669962	669962	0	no data	NA	none
Tb927.10.260	+	82453	82453	0	105	NO	Internal splice site only
Tb927.10.2600	+	672780	672780	0	no data	NA	none
Tb927.10.2610	+	675104	675104	0	0	YES	none
Tb927.10.2620	+	678065	678065	0	0	YES	none
Tb927.10.2630	+	679858	679858	0	0	YES	none
Tb927.10.2640	+	681379	681295	-84	-84	YES	none
Tb927.10.2650	+	684475	684475	0	0	YES	none
Tb927.10.2660	+	689133	689133	0	0	YES	none
Tb927.10.2670	+	690642	690642	0	0	YES	none
Tb927.10.2680	+	691459	691459	0	0	YES	none
Tb927.10.2690	+	693644	693644	0	0	YES	none
Tb927.10.270	+	83385	83385	0	0	YES	none
Tb927.10.2700	+	696024	696024	0	0	YES	none
Tb927.10.2720	+	699526	699010	-516	-516	YES	none
Tb927.10.2730	+	701197	701197	0	0	YES	none
Tb927.10.2750	+	704204	704204	0	0	YES	none
Tb927.10.2760	+	706151	706151	0	0	YES	none
Tb927.10.2770	+	708691	708691	0	0	YES	none
Tb927.10.2780	+	711057	711057	0	0	YES	none
Tb927.10.2790	+	716437	716437	0	0	YES	none
Tb927.10.280	+	84036	84036	0	0	YES	none
Tb927.10.2800	+	720303	720303	0	0	YES	none
Tb927.10.2810	+	721079	721079	0	0	YES	none
Tb927.10.2820	+	723076	723076	0	0	YES	none
Tb927.10.2830	+	725150	725150	0	0	YES	none
Tb927.10.2840	+	726077	726077	0	0	YES	none
Tb927.10.2850	+	726983	726983	0	0	YES	none
Tb927.10.2860	+	729287	729287	0	0	YES	none
Tb927.10.2870	+	732774	732774	0	0	YES	none
Tb927.10.2880	+	737081	737081	0	0	YES	none
Tb927.10.2890	+	746309	746309	0	0	YES	none
Tb927.10.290	+	84898	84898	0	0	YES	none
Tb927.10.2900	+	748683	748683	0	0	YES	none
Tb927.10.2910	+	753993	753993	0	0	YES	none
Tb927.10.2920	+	756519	756519	0	0	YES	none
Tb927.10.2930	+	761087	761087	0	0	YES	none
Tb927.10.2940	+	765576	765576	0	0	YES	none
Tb927.10.2950	+	766784	767024	240	no data	NA	Internal splice site only
Tb927.10.2960	+	772859	772859	0	0	YES	none
Tb927.10.2970	+	776124	776124	0	0	YES	none
Tb927.10.2980	+	778268	778268	0	0	YES	none
Tb927.10.2990	+	779644	779644	0	0	YES	none
Tb927.10.300	+	86045	86045	0	0	YES	none
Tb927.10.3000	+	783016	783016	0	0	YES	none
Tb927.10.3010	+	786335	786335	0	0	YES	none
Tb927.10.3020	+	790369	790369	0	0	YES	none
Tb927.10.3030	+	794511	794511	0	0	YES	none
Tb927.10.3040	+	795837	795837	0	0	YES	none
Tb927.10.3050	-	798445	798445	0	no data	NA	none
Tb927.10.3070	+	802509	802509	0	228	NO	none
Tb927.10.3080	+	806054	806054	0	0	YES	none
Tb927.10.3090	+	807422	807422	0	0	YES	none
Tb927.10.310	+	87477	87477	0	81	NO	Internal splice site only
Tb927.10.3100	+	810345	810345	0	0	YES	none
Tb927.10.3110	+	813169	813169	0	0	YES	none
Tb927.10.3120	+	815505	815505	0	0	YES	none
Tb927.10.3130	+	816824	816824	0	0	YES	none
Tb927.10.3140	+	819673	819673	0	0	YES	none
Tb927.10.3150	+	822204	822204	0	0	YES	none
Tb927.10.3160	+	823231	823231	0	0	YES	none
Tb927.10.3170	+	824089	824089	0	0	YES	none
Tb927.10.3180	+	826573	826573	0	no data	NA	none
Tb927.10.320	+	91927	91927	0	183	NO	Internal splice site only
Tb927.10.3200	+	829453	829453	0	0	YES	none
Tb927.10.3210	+	831505	831505	0	0	YES	none
Tb927.10.3220	+	834565	834565	0	no data	NA	none
Tb927.10.3230	+	837649	837649	0	0	YES	none
Tb927.10.3250	+	839977	839977	0	0	YES	none
Tb927.10.3260	+	841483	841483	0	no data	NA	none
Tb927.10.3270	+	846291	846291	0	0	YES	none
Tb927.10.3280	+	847444	847444	0	0	YES	none
Tb927.10.3290	+	848128	848128	0	195	NO	Internal splice site only
Tb927.10.330	+	92649	92649	0	0	YES	none
Tb927.10.3300	+	849416	849416	0	0	YES	none
Tb927.10.3310	+	852096	852096	0	0	YES	none
Tb927.10.3320	+	855747	855747	0	0	YES	none
Tb927.10.3330	+	857768	857768	0	0	YES	none
Tb927.10.3340	+	859426	859426	0	0	YES	none
Tb927.10.3350	+	864807	864807	0	0	YES	none
Tb927.10.3360	+	868805	868805	0	0	YES	none
Tb927.10.3370	+	873006	873006	0	0	YES	none
Tb927.10.3380	+	873629	873629	0	0	YES	none
Tb927.10.3390	+	874379	874379	0	0	YES	none
Tb927.10.340	+	94250	94250	0	0	YES	none
Tb927.10.3400	+	880233	880233	0	no data	NA	none
Tb927.10.3410	+	882703	882703	0	no data	NA	none
Tb927.10.3420	+	884101	884101	0	no data	NA	none
Tb927.10.3430	+	888226	888226	0	0	YES	none
Tb927.10.3470	+	891235	891235	0	no data	NA	N-terminal extension possible
Tb927.10.3480	+	894248	894248	0	0	YES	none
Tb927.10.3490	+	897136	897136	0	0	YES	none
Tb927.10.350	+	96402	96402	0	0	YES	none
Tb927.10.3500	+	899704	899704	0	0	YES	none
Tb927.10.3510	+	903295	903295	0	no data	NA	none
Tb927.10.3520	+	909983	909983	0	0	YES	none
Tb927.10.3530	+	912844	912844	0	0	YES	none
Tb927.10.3540	+	915333	915333	0	0	YES	none
Tb927.10.3550	+	918007	918007	0	0	YES	none
Tb927.10.3560	+	921972	921972	0	135	NO	Internal splice site only
Tb927.10.3570	+	924539	924539	0	0	YES	none
Tb927.10.3580	+	927654	927654	0	210	NO	Internal splice site only
Tb927.10.3590	+	928905	928905	0	0	YES	none
Tb927.10.360	+	100266	100266	0	0	YES	none
Tb927.10.3600	+	931459	931459	0	no data	NA	none
Tb927.10.3610	+	935083	935083	0	no data	NA	none
Tb927.10.3620	+	937199	937199	0	0	YES	none
Tb927.10.3630	-	941398	941398	0	0	YES	none
Tb927.10.3640	-	944587	944587	0	0	YES	none
Tb927.10.3650	-	950057	950057	0	0	YES	none
Tb927.10.3660	-	954067	954067	0	0	YES	none
Tb927.10.3670	-	956428	956428	0	0	YES	none
Tb927.10.3680	-	959374	959374	0	0	YES	none
Tb927.10.3690	-	961418	961418	0	0	YES	none
Tb927.10.370	+	101719	101719	0	0	YES	none
Tb927.10.3700	-	964852	964852	0	0	YES	none
Tb927.10.3710	-	966784	966784	0	0	YES	none
Tb927.10.3720	-	968919	968919	0	no data	NA	none
Tb927.10.3730	-	971441	971441	0	no data	NA	none
Tb927.10.3740	-	973171	973171	0	0	YES	none
Tb927.10.3750	-	976454	976454	0	no data	NA	none
Tb927.10.3760	-	977793	977793	0	0	YES	none
Tb927.10.3770	-	980534	980534	0	0	YES	none
Tb927.10.3780	-	985106	985106	0	no data	NA	none
Tb927.10.3790	-	997835	997835	0	no data	NA	none
Tb927.10.380	+	102867	102867	0	0	YES	none
Tb927.10.3800	-	1001425	1001425	0	0	YES	none
Tb927.10.3810	-	1003691	1003691	0	no data	NA	none
Tb927.10.3820	-	1010741	1010741	0	0	YES	none
Tb927.10.3840	-	1012223	1012223	0	0	YES	none
Tb927.10.3850	-	1014708	1014708	0	0	YES	none
Tb927.10.3860	-	1016416	1016416	0	0	YES	none
Tb927.10.3870	-	1024385	1024385	0	no data	NA	none
Tb927.10.3880	-	1027176	1027176	0	0	YES	none
Tb927.10.3890	-	1030559	1030559	0	156	NO	none
Tb927.10.390	+	104432	104432	0	0	YES	none
Tb927.10.3900	-	1035124	1035124	0	0	YES	none
Tb927.10.3910	-	1038542	1038542	0	0	YES	none
Tb927.10.3920	-	1042834	1042834	0	no data	NA	none
Tb927.10.3930	-	1043862	1043862	0	0	YES	none
Tb927.10.3940	-	1044943	1044943	0	0	YES	none
Tb927.10.3950	-	1046361	1046814	-453	0	NO	none
Tb927.10.3960	-	1048980	1048980	0	0	YES	none
Tb927.10.3970	-	1052290	1052290	0	0	YES	none
Tb927.10.3980	-	1054714	1054714	0	no data	NA	none
Tb927.10.3990	-	1057502	1057502	0	0	YES	none
Tb927.10.40	+	23060	23060	0	no data	NA	none
Tb927.10.400	+	106605	106605	0	0	YES	none
Tb927.10.4000	-	1058945	1058945	0	0	YES	none
Tb927.10.4010	-	1061501	1061501	0	0	YES	none
Tb927.10.4020	-	1062447	1063367	-920	no data	NA	none	Our reads indicate a frameshift that puts this in frame with Tb927.10.4030. Stop is correct
Tb927.10.4040	-	1064846	1064846	0	0	YES	none
Tb927.10.4050	-	1070796	1070796	0	0	YES	none
Tb927.10.4060	-	1072521	1072521	0	0	YES	none
Tb927.10.4070	-	1073996	1073996	0	0	YES	none
Tb927.10.4080	-	1078140	1078140	0	0	YES	none
Tb927.10.4090	-	1079011	1079011	0	0	YES	none
Tb927.10.410	+	108290	108290	0	0	YES	none
Tb927.10.4100	-	1081748	1081748	0	0	YES	none
Tb927.10.4110	-	1082496	1082496	0	0	YES	none
Tb927.10.4120	-	1083124	1083124	0	27	NO	none
Tb927.10.4130	-	1086105	1086105	0	0	YES	none
Tb927.10.4140	-	1086974	1086974	0	0	YES	none
Tb927.10.4150	-	1087709	1087709	0	no data	NA	none
Tb927.10.4160	-	1089954	1089954	0	0	YES	none
Tb927.10.4170	-	1098057	1098057	0	0	YES	none
Tb927.10.4180	-	1100900	1100900	0	0	YES	none
Tb927.10.4190	+	1104361	1104361	0	no data	NA	none
Tb927.10.420	+	110936	110936	0	0	YES	none
Tb927.10.4200	+	1105375	1105375	0	0	YES	none
Tb927.10.4210	+	1108328	1108328	0	0	YES	none
Tb927.10.4220	+	1109764	1109764	0	0	YES	none
Tb927.10.4230	+	1110970	1110970	0	no data	NA	none
Tb927.10.4240	+	1112059	1112059	0	0	YES	none
Tb927.10.4250	+	1112688	1112688	0	0	YES	none
Tb927.10.4260	+	1113513	1113513	0	0	YES	none
Tb927.10.4270	+	1115425	1115425	0	0	YES	none
Tb927.10.4280	+	1116381	1116381	0	0	YES	none
Tb927.10.4290	+	1117602	1117602	0	0	YES	none
Tb927.10.430	+	114042	114042	0	0	YES	none
Tb927.10.4300	+	1118865	1118865	0	0	YES	none
Tb927.10.4310	+	1121153	1121153	0	0	YES	none
Tb927.10.4320	+	1122487	1122487	0	0	YES	none
Tb927.10.4330	+	1125374	1125374	0	0	YES	none
Tb927.10.4340	+	1127814	1127814	0	no data	NA	none
Tb927.10.4350	-	1129602	1129602	0	no data	NA	none
Tb927.10.4360	+	1132642	1132642	0	no data	NA	none
Tb927.10.4370	-	1134576	1134393	183	no data	NA	none
Tb927.10.4380	-	1135551	1135551	0	no data	NA	none
Tb927.10.4390	-	1136672	1136672	0	no data	NA	none
Tb927.10.440	+	115475	115475	0	0	YES	none
Tb927.10.4400	-	1138421	1138421	0	no data	NA	none
Tb927.10.4410	-	1139682	1139682	0	no data	NA	none
Tb927.10.4420	-	1140584	1140584	0	no data	NA	none
Tb927.10.4430	-	1143061	1143061	0	0	YES	none
Tb927.10.4440	-	1144776	1144776	0	0	YES	none
Tb927.10.4450	-	1146015	1146015	0	0	YES	none
Tb927.10.4460	-	1147235	1147235	0	81	NO	Internal splice site only
Tb927.10.4470	-	1150860	1150860	0	210	NO	Internal splice site only
Tb927.10.4480	-	1152938	1152938	0	0	YES	none
Tb927.10.4490	-	1156270	1156270	0	0	YES	none
Tb927.10.450	+	116855	116687	-168	-168	YES	N-terminal extension possible
Tb927.10.4500	-	1157607	1157607	0	36	NO	Internal splice site only
Tb927.10.4510	-	1159176	1159176	0	0	YES	none
Tb927.10.4520	-	1161038	1161038	0	0	YES	none
Tb927.10.4530	-	1162236	1162236	0	no data	NA	none
Tb927.10.4540	-	1162967	1162967	0	0	YES	none
Tb927.10.4550	-	1163680	1163680	0	0	YES	none
Tb927.10.4560	-	1166547	1166547	0	0	YES	none
Tb927.10.4570	-	1169707	1169707	0	0	YES	none
Tb927.10.4580	-	1171179	1171179	0	no data	NA	none
Tb927.10.4590	-	1172004	1172004	0	0	YES	none
Tb927.10.460	+	119555	119555	0	0	YES	none
Tb927.10.4600	-	1174448	1174475	-27	27	NO	none
Tb927.10.4610	-	1175617	1175617	0	0	YES	none
Tb927.10.4620	-	1176250	1176250	0	0	YES	none
Tb927.10.4630	-	1177436	1177436	0	0	YES	none
Tb927.10.4640	-	1179268	1179268	0	0	YES	none
Tb927.10.4650	-	1181745	1181745	0	0	YES	none
Tb927.10.4660	-	1182636	1182636	0	0	YES	none
Tb927.10.4670	-	1183896	1183896	0	0	YES	none
Tb927.10.4680	-	1185052	1185052	0	0	YES	none
Tb927.10.4690	-	1185949	1185949	0	0	YES	none
Tb927.10.470	+	123321	123321	0	0	YES	none
Tb927.10.4700	-	1187061	1187061	0	0	YES	none
Tb927.10.4710	-	1188215	1188215	0	0	YES	none
Tb927.10.4720	-	1190380	1190380	0	no data	NA	none
Tb927.10.4730	-	1192164	1192164	0	0	YES	none
Tb927.10.4740	-	1192835	1192835	0	0	YES	none
Tb927.10.4750	-	1196217	1196217	0	0	YES	none
Tb927.10.4760	-	1197492	1197492	0	0	YES	none
Tb927.10.4770	-	1199252	1199252	0	0	YES	none
Tb927.10.4780	-	1202284	1202284	0	0	YES	none
Tb927.10.4790	-	1202960	1202960	0	0	YES	none
Tb927.10.480	+	126384	126384	0	0	YES	none
Tb927.10.4800	-	1206731	1206731	0	171	NO	Internal splice site only
Tb927.10.4810	-	1207852	1207852	0	0	YES	none
Tb927.10.4820	-	1209227	1209227	0	0	YES	none
Tb927.10.4830	-	1210107	1210107	0	0	YES	none
Tb927.10.4840	-	1211479	1211479	0	0	YES	none
Tb927.10.4850	-	1213254	1213254	0	0	YES	none
Tb927.10.4860	-	1214898	1214898	0	0	YES	none
Tb927.10.4870	-	1217302	1217302	0	0	YES	none
Tb927.10.4880	-	1218534	1218534	0	0	YES	none
Tb927.10.4890	-	1220439	1220439	0	0	YES	none
Tb927.10.490	+	128201	128201	0	no data	NA	none
Tb927.10.4900	-	1222644	1222644	0	0	YES	none
Tb927.10.4910	-	1225601	1225601	0	0	YES	none
Tb927.10.4920	-	1227398	1227398	0	120	NO	Internal splice site only
Tb927.10.4930	-	1228481	1228481	0	0	YES	none
Tb927.10.4940	-	1230179	1230179	0	99	NO	none
Tb927.10.4950	-	1230829	1230829	0	0	YES	none
Tb927.10.4960	-	1231709	1231709	0	no data	NA	none
Tb927.10.4970	+	1236491	1236491	0	0	YES	none
Tb927.10.4980	+	1237310	1237310	0	0	YES	none
Tb927.10.4990	+	1238533	1238533	0	0	YES	none
Tb927.10.50	+	23913	23913	0	no data	NA	none
Tb927.10.500	+	129221	129221	0	no data	NA	none
Tb927.10.5000	+	1239920	1239920	0	0	YES	none
Tb927.10.5010	+	1240921	1240921	0	0	YES	none
Tb927.10.5020	+	1245422	1245422	0	0	YES	none
Tb927.10.5030	+	1246866	1246866	0	0	YES	none
Tb927.10.5040	+	1247618	1247618	0	0	YES	none
Tb927.10.5050	+	1249171	1249171	0	0	YES	none
Tb927.10.5060	+	1249872	1249872	0	0	YES	none
Tb927.10.5070	+	1250898	1250898	0	0	YES	none
Tb927.10.5080	+	1252551	1252551	0	0	YES	none
Tb927.10.5090	+	1254440	1254440	0	0	YES	none
Tb927.10.510	+	132214	132214	0	0	YES	none
Tb927.10.5100	+	1257107	1257107	0	no data	NA	none
Tb927.10.5110	+	1257678	1257678	0	0	YES	none
Tb927.10.5120	+	1258825	1258825	0	0	YES	none
Tb927.10.5130	+	1259784	1259784	0	0	YES	none
Tb927.10.5140	+	1261399	1261399	0	0	YES	none
Tb927.10.5150	+	1266283	1266283	0	0	YES	none
Tb927.10.5160	+	1269582	1269582	0	no data	NA	none
Tb927.10.5170	+	1275250	1275250	0	0	YES	none
Tb927.10.5180	+	1279428	1279428	0	0	YES	none
Tb927.10.5190	+	1284085	1284085	0	0	YES	none
Tb927.10.520	+	134180	134180	0	0	YES	none
Tb927.10.5200	+	1287816	1287816	0	0	YES	none
Tb927.10.5210	+	1290964	1290964	0	0	YES	none
Tb927.10.5220	+	1292952	1292952	0	0	YES	none
Tb927.10.5230	+	1295187	1295187	0	0	YES	none
Tb927.10.5240	+	1297252	1297252	0	0	YES	none
Tb927.10.5250	+	1305467	1305467	0	0	YES	none
Tb927.10.5260	+	1313983	1313983	0	0	YES	none
Tb927.10.5270	+	1318574	1318574	0	0	YES	none
Tb927.10.5280	+	1320468	1320468	0	0	YES	none
Tb927.10.5290	+	1323559	1323559	0	0	YES	none
Tb927.10.530	+	136380	136380	0	0	YES	none
Tb927.10.5300	+	1324711	1324711	0	0	YES	none
Tb927.10.5310	+	1326114	1326114	0	0	YES	none
Tb927.10.5320	+	1330386	1330386	0	0	YES	none
Tb927.10.5330	+	1333039	1333039	0	0	YES	none
Tb927.10.5340	+	1333758	1333758	0	0	YES	none
Tb927.10.5350	+	1334522	1334522	0	0	YES	none
Tb927.10.5360	+	1348345	1348345	0	141	NO	none
Tb927.10.5370	+	1349780	1349780	0	0	YES	none
Tb927.10.5380	+	1350736	1350736	0	0	YES	none
Tb927.10.5390	+	1355342	1355342	0	0	YES	Internal splice site only
Tb927.10.540	+	140816	140816	0	0	YES	none
Tb927.10.5400	+	1359987	1359987	0	120	NO	Internal splice site only
Tb927.10.5410	+	1362181	1362181	0	no data	NA	none
Tb927.10.5420	+	1362574	1362574	0	0	YES	none
Tb927.10.5430	+	1367462	1367462	0	0	YES	none
Tb927.10.5440	+	1368732	1368732	0	0	YES	none
Tb927.10.5450	+	1370851	1370851	0	0	YES	none
Tb927.10.5460	+	1374618	1374618	0	0	YES	none
Tb927.10.5470	+	1375346	1375346	0	24	NO	none
Tb927.10.5480	+	1377506	1377506	0	0	YES	none
Tb927.10.5490	+	1378325	1378325	0	0	YES	none
Tb927.10.550	+	145039	145039	0	0	YES	none
Tb927.10.5500	+	1380081	1380081	0	0	YES	none
Tb927.10.5510	+	1382211	1382211	0	144	NO	Internal splice site only
Tb927.10.5520	+	1385748	1385748	0	0	YES	none
Tb927.10.5530	+	1388078	1388078	0	0	YES	none
Tb927.10.5540	+	1390380	1390380	0	0	YES	none
Tb927.10.5550	+	1392041	1392041	0	0	YES	none
Tb927.10.5560	+	1392968	1392875	-93	-93	YES	none
Tb927.10.5570	+	1395161	1395161	0	0	YES	none
Tb927.10.5580	+	1396189	1396189	0	0	YES	none
Tb927.10.5590	+	1398180	1398180	0	0	YES	none
Tb927.10.560	+	147113	147113	0	0	YES	none
Tb927.10.5600	+	1400880	1400880	0	no data	NA	none
Tb927.10.5610	+	1403375	1403375	0	0	YES	none
Tb927.10.5620	+	1404259	1404259	0	0	YES	none
Tb927.10.5630	+	1406244	1406244	0	no data	NA	none
Tb927.10.5640	+	1407195	1407195	0	0	YES	none
Tb927.10.5650	+	1409958	1409958	0	0	YES	none
Tb927.10.5660	+	1411256	1411256	0	0	YES	none
Tb927.10.5670	+	1413412	1413412	0	0	YES	none
Tb927.10.5680	+	1416741	1416741	0	0	YES	none
Tb927.10.5690	+	1418036	1418036	0	0	YES	none
Tb927.10.570	+	148241	148241	0	0	YES	none
Tb927.10.5700	+	1420824	1420824	0	no data	NA	none
Tb927.10.5710	+	1422098	1422098	0	0	YES	none
Tb927.10.5720	-	1424011	1424011	0	no data	NA	none
Tb927.10.5730	-	1424934	1424934	0	no data	NA	none
Tb927.10.5740	-	1425888	1425888	0	0	YES	none
Tb927.10.5750	-	1427464	1427464	0	0	YES	none
Tb927.10.5760	-	1429991	1429991	0	0	YES	none
Tb927.10.5770	-	1433139	1433139	0	0	YES	none
Tb927.10.5780	-	1436370	1436370	0	0	YES	none
Tb927.10.5790	-	1438618	1438618	0	0	YES	none
Tb927.10.580	+	153636	153636	0	0	YES	none
Tb927.10.5800	-	1439677	1439677	0	no data	NA	none
Tb927.10.5810	-	1442855	1442855	0	0	YES	none
Tb927.10.5820	-	1446294	1446294	0	0	YES	none
Tb927.10.5830	-	1448423	1448423	0	0	YES	none
Tb927.10.5840	-	1449941	1449941	0	0	YES	none
Tb927.10.5850	-	1465164	1465164	0	0	YES	none
Tb927.10.5860	-	1466433	1466433	0	0	YES	none
Tb927.10.5870	-	1469914	1469914	0	66	NO	Internal splice site only
Tb927.10.5880	-	1474157	1474157	0	0	YES	none
Tb927.10.5890	-	1477290	1477290	0	no data	NA	none
Tb927.10.590	+	154874	154874	0	0	YES	none
Tb927.10.5900	-	1479016	1479016	0	0	YES	none
Tb927.10.5910	-	1482494	1482623	-129	0	NO	none
Tb927.10.5920	-	1485374	1485374	0	0	YES	none
Tb927.10.5930	-	1488402	1488402	0	no data	NA	none
Tb927.10.5940	-	1490872	1490872	0	0	YES	none
Tb927.10.5950	-	1493042	1493042	0	0	YES	none
Tb927.10.5960	-	1497636	1497636	0	0	YES	none
Tb927.10.5970	-	1500544	1500544	0	48	NO	none
Tb927.10.5980	-	1502960	1502960	0	0	YES	none
Tb927.10.5990	-	1505006	1505006	0	0	YES	none
Tb927.10.60	-	28599	28599	0	no data	NA	none
Tb927.10.600	+	157880	157880	0	0	YES	none
Tb927.10.6000	-	1511591	1511591	0	0	YES	none
Tb927.10.6010	-	1516063	1516063	0	0	YES	none
Tb927.10.6020	-	1517216	1517216	0	0	YES	none
Tb927.10.6030	-	1518704	1518704	0	0	YES	none
Tb927.10.6050	-	1526550	1526550	0	0	YES	none
Tb927.10.6060	-	1531467	1531467	0	0	YES	none
Tb927.10.6070	-	1533112	1533112	0	0	YES	none
Tb927.10.6080	-	1534523	1534523	0	0	YES	none
Tb927.10.6090	-	1537109	1537109	0	0	YES	none
Tb927.10.610	+	160415	160415	0	0	YES	none
Tb927.10.6100	-	1539134	1538936	198	198	YES	Internal splice site only
Tb927.10.6110	-	1541823	1541823	0	no data	NA	none
Tb927.10.6120	-	1543018	1543018	0	0	YES	none
Tb927.10.6130	-	1546434	1546434	0	0	YES	none
Tb927.10.6140	-	1548152	1548152	0	no data	NA	none
Tb927.10.6150	-	1558890	1558890	0	no data	NA	none
Tb927.10.6160	-	1561927	1561927	0	0	YES	none
Tb927.10.6170	-	1566708	1566708	0	0	YES	none
Tb927.10.6180	-	1569493	1569493	0	0	YES	none
Tb927.10.6190	-	1571448	1571448	0	180	NO	Internal splice site only
Tb927.10.620	+	164627	164627	0	no data	NA	none
Tb927.10.6200	-	1572867	1572867	0	0	YES	none
Tb927.10.6210	-	1575590	1575590	0	0	YES	none
Tb927.10.6220	-	1578800	1578800	0	0	YES	none
Tb927.10.6230	-	1582002	1582002	0	0	YES	none
Tb927.10.6240	-	1584794	1584794	0	0	YES	none
Tb927.10.6250	-	1586950	1586950	0	0	YES	none
Tb927.10.6260	-	1589729	1589729	0	0	YES	none
Tb927.10.6280	-	1591132	1591132	0	0	YES	none
Tb927.10.6290	-	1593053	1593053	0	0	YES	none
Tb927.10.630	+	167947	167947	0	0	YES	none
Tb927.10.6300	-	1594669	1594669	0	no data	NA	none
Tb927.10.6310	-	1597750	1597750	0	0	YES	none
Tb927.10.6320	-	1600143	1600143	0	0	YES	none
Tb927.10.6330	-	1606171	1606171	0	0	YES	none
Tb927.10.6340	-	1608038	1608038	0	0	YES	none
Tb927.10.6350	-	1610060	1610060	0	0	YES	none
Tb927.10.6360	-	1612042	1612042	0	0	YES	none
Tb927.10.6370	-	1612688	1612688	0	0	YES	none
Tb927.10.6380	-	1614367	1614367	0	0	YES	none
Tb927.10.6390	-	1615681	1615681	0	0	YES	none
Tb927.10.640	+	170420	170420	0	0	YES	none
Tb927.10.6400	-	1619200	1619200	0	0	YES	none
Tb927.10.6410	-	1623215	1623215	0	0	YES	none
Tb927.10.6420	-	1628363	1628363	0	no data	NA	none
Tb927.10.6430	+	1633224	1633224	0	no data	NA	none
Tb927.10.6440	+	1635920	1635920	0	0	YES	none
Tb927.10.6450	+	1637005	1637005	0	0	YES	none
Tb927.10.6460	+	1638171	1638171	0	0	YES	none
Tb927.10.6470	+	1641426	1641426	0	0	YES	none
Tb927.10.6480	+	1642807	1642807	0	0	YES	none
Tb927.10.6490	+	1644685	1644685	0	0	YES	none
Tb927.10.650	+	173390	173390	0	0	YES	none
Tb927.10.6500	+	1645694	1645694	0	0	YES	none
Tb927.10.6510	+	1647814	1647814	0	0	YES	none
Tb927.10.6520	+	1649878	1649878	0	no data	NA	none
Tb927.10.6530	+	1652366	1652366	0	0	YES	none
Tb927.10.6540	+	1654207	1654207	0	0	YES	none
Tb927.10.6550	+	1658030	1658030	0	0	YES	none
Tb927.10.6560	+	1659861	1659861	0	0	YES	none
Tb927.10.6570	+	1661863	1661863	0	0	YES	none
Tb927.10.6580	+	1665051	1665051	0	0	YES	none
Tb927.10.6590	+	1668732	1668732	0	0	YES	none
Tb927.10.660	+	174738	174738	0	0	YES	none
Tb927.10.6600	+	1672288	1672288	0	0	YES	none
Tb927.10.6610	+	1674154	1674154	0	0	YES	none
Tb927.10.6620	+	1675454	1675454	0	0	YES	none
Tb927.10.6630	+	1678676	1678676	0	0	YES	none
Tb927.10.6640	+	1681023	1681023	0	0	YES	none
Tb927.10.6650	+	1683471	1683471	0	0	YES	none
Tb927.10.6670	+	1685431	1685431	0	0	YES	none
Tb927.10.6680	+	1686332	1686332	0	0	YES	none
Tb927.10.6690	+	1689456	1689456	0	0	YES	none
Tb927.10.670	+	176446	176446	0	no data	NA	none
Tb927.10.6700	+	1691255	1691255	0	0	YES	none
Tb927.10.6710	+	1693153	1693153	0	0	YES	none
Tb927.10.6720	+	1694624	1694624	0	0	YES	none
Tb927.10.6730	+	1696774	1696774	0	0	YES	none
Tb927.10.6740	+	1698946	1698946	0	0	YES	none
Tb927.10.6750	+	1701092	1701092	0	0	YES	none
Tb927.10.6760	+	1703283	1703283	0	no data	NA	none
Tb927.10.6770	+	1705474	1705474	0	0	YES	none
Tb927.10.6780	+	1707275	1707275	0	0	YES	none
Tb927.10.6790	+	1709457	1709457	0	no data	NA	none
Tb927.10.680	+	177451	177451	0	0	YES	none
Tb927.10.6800	+	1715104	1715104	0	0	YES	none
Tb927.10.6810	+	1717161	1717161	0	0	YES	none
Tb927.10.6820	+	1718893	1718893	0	0	YES	none
Tb927.10.6830	+	1720306	1720306	0	0	YES	none
Tb927.10.6840	+	1722287	1722287	0	0	YES	none
Tb927.10.6850	+	1724701	1724701	0	0	YES	none
Tb927.10.6860	+	1726372	1726372	0	0	YES	none
Tb927.10.6870	+	1727815	1727815	0	0	YES	none
Tb927.10.6880	+	1730120	1730120	0	0	YES	none
Tb927.10.690	+	178765	178765	0	0	YES	none
Tb927.10.6900	+	1734644	1734644	0	no data	NA	none
Tb927.10.6910	+	1738418	1738418	0	no data	NA	none
Tb927.10.6920	+	1740960	1740960	0	no data	NA	none
Tb927.10.6930	+	1743059	1743059	0	no data	NA	none
Tb927.10.6940	+	1747152	1747152	0	no data	NA	none
Tb927.10.6950	+	1752628	1752628	0	0	YES	none
Tb927.10.6960	+	1755170	1755170	0	0	YES	none
Tb927.10.6970	+	1756887	1756887	0	0	YES	none
Tb927.10.6980	+	1761405	1761405	0	0	YES	none
Tb927.10.6990	+	1762557	1762557	0	0	YES	none
Tb927.10.70	-	40018	40018	0	no data	NA	none
Tb927.10.700	+	180036	180036	0	0	YES	none
Tb927.10.7000	+	1764379	1764379	0	189	NO	Internal splice site only
Tb927.10.7010	+	1765841	1766117	276	276	YES	Internal splice site only
Tb927.10.7020	+	1768266	1768290	24	24	YES	none
Tb927.10.7030	+	1770509	1770509	0	0	YES	none
Tb927.10.7040	+	1772065	1772065	0	33	NO	none
Tb927.10.7050	+	1774688	1774688	0	0	YES	none
Tb927.10.7060	+	1776795	1776795	0	no data	NA	none
Tb927.10.7070	+	1780068	1780068	0	0	YES	none
Tb927.10.7080	+	1781506	1781092	-414	0	NO	none
Tb927.10.7090	+	1783506	1783506	0	0	YES	none
Tb927.10.710	+	181482	181482	0	39	NO	Internal splice site only
Tb927.10.7100	+	1788636	1788636	0	0	YES	none
Tb927.10.7110	+	1790686	1790686	0	0	YES	none
Tb927.10.7120	+	1793875	1793875	0	0	YES	none
Tb927.10.7130	+	1795463	1795463	0	0	YES	none
Tb927.10.7140	+	1798287	1798287	0	0	YES	none
Tb927.10.7150	+	1800307	1800307	0	no data	NA	none
Tb927.10.7160	-	1801842	1801842	0	no data	NA	none
Tb927.10.7170	-	1804089	1804089	0	no data	NA	none
Tb927.10.7180	-	1808878	1808878	0	0	YES	none
Tb927.10.7190	-	1809868	1809868	0	0	YES	none
Tb927.10.720	+	183174	183174	0	0	YES	none
Tb927.10.7200	-	1813250	1813250	0	0	YES	none
Tb927.10.7210	-	1815683	1815683	0	270	NO	Internal splice site only
Tb927.10.7220	-	1817738	1817738	0	0	YES	none
Tb927.10.7230	-	1826378	1826378	0	0	YES	none
Tb927.10.7240	-	1829007	1829007	0	0	YES	none
Tb927.10.7250	-	1830841	1830841	0	0	YES	none
Tb927.10.7270	-	1832939	1832939	0	0	YES	none
Tb927.10.7280	-	1836539	1836539	0	0	YES	none
Tb927.10.7290	-	1841514	1841514	0	0	YES	none
Tb927.10.730	+	187414	187414	0	0	YES	none
Tb927.10.7300	-	1844310	1844310	0	0	YES	none
Tb927.10.7310	-	1848818	1848632	186	186	YES	Internal splice site only
Tb927.10.7320	-	1850168	1850168	0	0	YES	none
Tb927.10.7330	-	1851020	1851020	0	0	YES	none
Tb927.10.7340	-	1851763	1851763	0	0	YES	none
Tb927.10.7350	-	1857527	1857527	0	0	YES	none
Tb927.10.7360	-	1860405	1860405	0	no data	NA	none
Tb927.10.7370	-	1863084	1863084	0	0	YES	none
Tb927.10.7380	-	1865795	1865795	0	0	YES	none
Tb927.10.7390	-	1866494	1866494	0	0	YES	none
Tb927.10.740	+	190483	190483	0	0	YES	none
Tb927.10.7400	-	1868551	1868551	0	0	YES	none
Tb927.10.7410	-	1871182	1871182	0	261	NO	none
Tb927.10.7420	-	1873337	1873337	0	0	YES	none
Tb927.10.7430	-	1875189	1875189	0	0	YES	none
Tb927.10.7440	-	1878351	1878351	0	0	YES	none
Tb927.10.7450	-	1879332	1879332	0	0	YES	none
Tb927.10.7460	-	1879986	1879986	0	no data	NA	none
Tb927.10.7470	-	1880742	1880742	0	0	YES	none
Tb927.10.7480	-	1882070	1882070	0	0	YES	none
Tb927.10.7490	-	1884411	1884411	0	no data	NA	none
Tb927.10.750	+	195904	195904	0	0	YES	none
Tb927.10.7500	-	1885637	1885637	0	0	YES	none
Tb927.10.7510	-	1892083	1892083	0	no data	NA	none
Tb927.10.7520	-	1893839	1893839	0	0	YES	none
Tb927.10.7530	-	1894644	1894644	0	no data	NA	none
Tb927.10.7540	-	1898625	1898625	0	0	YES	none
Tb927.10.7550	-	1901618	1901618	0	48	NO	none
Tb927.10.7560	-	1902648	1902648	0	0	YES	none
Tb927.10.7570	-	1904843	1904843	0	0	YES	none
Tb927.10.7580	-	1908938	1908938	0	0	YES	none
Tb927.10.7590	-	1910130	1910130	0	0	YES	none
Tb927.10.760	+	197518	197284	-234	-234	YES	none
Tb927.10.7600	-	1911920	1911920	0	0	YES	none
Tb927.10.7610	-	1917068	1917068	0	no data	NA	none
Tb927.10.7620	-	1919816	1919816	0	0	YES	none
Tb927.10.7630	-	1923152	1923152	0	0	YES	none
Tb927.10.7660	-	1929491	1929491	0	no data	NA	none
Tb927.10.7670	-	1931413	1931413	0	0	YES	none
Tb927.10.7680	-	1934202	1934202	0	0	YES	none
Tb927.10.7690	-	1936901	1936901	0	0	YES	none
Tb927.10.770	+	199198	199198	0	0	YES	none
Tb927.10.7700	-	1940594	1940594	0	0	YES	none
Tb927.10.7710	-	1941959	1941959	0	0	YES	none
Tb927.10.7720	-	1942867	1942867	0	no data	NA	none
Tb927.10.7730	-	1944362	1944362	0	0	YES	none
Tb927.10.7740	-	1948017	1948017	0	0	YES	none
Tb927.10.7750	-	1949054	1949054	0	0	YES	none
Tb927.10.7760	-	1950014	1950014	0	0	YES	none
Tb927.10.7770	-	1951962	1951962	0	0	YES	none
Tb927.10.7780	-	1953321	1953321	0	0	YES	none
Tb927.10.7790	-	1954503	1954503	0	0	YES	none
Tb927.10.780	+	201676	201676	0	0	YES	none
Tb927.10.7800	-	1956687	1956510	177	177	YES	Internal splice site only
Tb927.10.7810	-	1958965	1958965	0	0	YES	none
Tb927.10.7820	-	1959762	1959762	0	0	YES	none
Tb927.10.7830	-	1961713	1961713	0	0	YES	none
Tb927.10.7840	-	1962832	1962832	0	0	YES	none
Tb927.10.7850	-	1964111	1964111	0	0	YES	none
Tb927.10.7860	-	1966465	1966465	0	0	YES	none
Tb927.10.7870	-	1967774	1967774	0	0	YES	none
Tb927.10.7880	-	1970259	1970259	0	0	YES	none
Tb927.10.7890	-	1975189	1975189	0	0	YES	none
Tb927.10.790	+	203928	203928	0	0	YES	none
Tb927.10.7900	-	1977444	1977444	0	0	YES	none
Tb927.10.7910	-	1978370	1978370	0	0	YES	none
Tb927.10.7920	-	1979697	1979604	93	0	NO	none
Tb927.10.7930	-	1982939	1982939	0	0	YES	none
Tb927.10.7940	-	1984328	1984328	0	0	YES	none
Tb927.10.7960	-	1985570	1985570	0	0	YES	none
Tb927.10.7970	-	1987146	1987146	0	0	YES	none
Tb927.10.7980	-	1988878	1988878	0	0	YES	none
Tb927.10.7990	-	1990845	1990845	0	0	YES	none
Tb927.10.800	+	206189	206189	0	0	YES	none
Tb927.10.8000	-	1995914	1995914	0	0	YES	none
Tb927.10.8010	-	1996911	1996911	0	0	YES	none
Tb927.10.8020	-	1999405	1999405	0	0	YES	none
Tb927.10.8030	-	2001661	2001661	0	0	YES	none
Tb927.10.8040	-	2004319	2004319	0	0	YES	none
Tb927.10.8050	-	2008743	2008743	0	0	YES	none
Tb927.10.8060	-	2010716	2010716	0	0	YES	none
Tb927.10.8070	-	2012760	2012760	0	no data	NA	none
Tb927.10.8080	-	2015275	2015275	0	0	YES	none
Tb927.10.8090	-	2016004	2016004	0	0	YES	none
Tb927.10.810	+	208873	208873	0	0	YES	none
Tb927.10.8100	-	2017542	2017542	0	0	YES	none
Tb927.10.8110	-	2019548	2019548	0	0	YES	none
Tb927.10.8120	-	2023069	2023069	0	0	YES	none
Tb927.10.8130	-	2024493	2024493	0	213	NO	Internal splice site only
Tb927.10.8140	-	2025272	2025272	0	0	YES	none
Tb927.10.8150	-	2026847	2026847	0	0	YES	none
Tb927.10.8160	-	2027470	2027470	0	51	NO	Internal splice site only
Tb927.10.8170	-	2031726	2031726	0	0	YES	none
Tb927.10.8180	-	2035539	2035539	0	0	YES	none
Tb927.10.8190	-	2038138	2038138	0	0	YES	none
Tb927.10.820	+	212506	212506	0	0	YES	none
Tb927.10.8200	-	2039286	2039286	0	0	YES	none
Tb927.10.8210	-	2041279	2041279	0	0	YES	none
Tb927.10.8220	-	2041995	2041863	132	132	YES	none
Tb927.10.8230	-	2044792	2044792	0	0	YES	none
Tb927.10.8240	-	2046581	2046581	0	0	YES	none
Tb927.10.8250	-	2047609	2047609	0	0	YES	none
Tb927.10.8260	-	2048395	2048395	0	0	YES	none
Tb927.10.8270	-	2050832	2050832	0	0	YES	none
Tb927.10.8280	-	2052009	2052009	0	0	YES	none
Tb927.10.8290	-	2054476	2054476	0	0	YES	none
Tb927.10.830	+	215236	215236	0	0	YES	none
Tb927.10.8300	-	2055654	2055654	0	0	YES	none
Tb927.10.8310	-	2056762	2056762	0	0	YES	none
Tb927.10.8320	-	2057584	2057584	0	0	YES	none
Tb927.10.8330	-	2058838	2058838	0	0	YES	none
Tb927.10.8340	-	2061439	2061439	0	no data	NA	none
Tb927.10.8350	+	2064076	2064076	0	no data	NA	none
Tb927.10.8360	+	2064995	2064995	0	0	YES	none
Tb927.10.8370	+	2066938	2066938	0	0	YES	none
Tb927.10.8380	+	2068323	2068386	63	0	NO	none
Tb927.10.8390	+	2069139	2069139	0	no data	NA	none
Tb927.10.840	+	218290	218290	0	0	YES	none
Tb927.10.8400	+	2080717	2080717	0	75	NO	Internal splice site only
Tb927.10.8410	+	2082082	2082082	0	0	YES	none
Tb927.10.8420	+	2083912	2083912	0	0	YES	none
Tb927.10.8430	+	2092016	2092016	0	0	YES	none
Tb927.10.8440	+	2093459	2093459	0	0	YES	none
Tb927.10.8450	+	2095852	2095852	0	0	YES	none
Tb927.10.8460	+	2098241	2098241	0	no data	NA	none
Tb927.10.8470	+	2100630	2100630	0	no data	NA	none
Tb927.10.8480	+	2103019	2103019	0	no data	NA	none
Tb927.10.8490	+	2105581	2105581	0	no data	NA	none
Tb927.10.850	+	225146	225146	0	0	YES	none
Tb927.10.8500	+	2108147	2108147	0	no data	NA	none
Tb927.10.8510	+	2110712	2110712	0	no data	NA	none
Tb927.10.8520	+	2113276	2113276	0	no data	NA	none
Tb927.10.8530	+	2115838	2115838	0	0	YES	none
Tb927.10.8540	+	2118253	2118253	0	0	YES	none
Tb927.10.8550	+	2119597	2119849	252	no data	NA	none
Tb927.10.8560	+	2120113	2120113	0	0	YES	none
Tb927.10.8570	+	2121359	2121359	0	0	YES	none
Tb927.10.8580	+	2123858	2123858	0	0	YES	none
Tb927.10.8590	+	2125600	2125600	0	0	YES	none
Tb927.10.8600	+	2130956	2130956	0	0	YES	none
Tb927.10.8610	+	2134652	2134652	0	0	YES	none
Tb927.10.8620	+	2137688	2137688	0	0	YES	none
Tb927.10.8630	+	2138489	2138489	0	96	NO	Internal splice site only
Tb927.10.8640	+	2139640	2139640	0	0	YES	none
Tb927.10.8650	+	2141183	2141183	0	0	YES	none
Tb927.10.8660	+	2142866	2142866	0	0	YES	none
Tb927.10.8670	+	2144222	2144222	0	0	YES	none
Tb927.10.8680	+	2145395	2145395	0	no data	NA	none
Tb927.10.8690	+	2148363	2148363	0	0	YES	none
Tb927.10.870	+	230685	230685	0	0	YES	none
Tb927.10.8700	+	2150410	2150410	0	0	YES	none
Tb927.10.8710	+	2151778	2151778	0	0	YES	none
Tb927.10.8720	+	2153077	2153077	0	0	YES	none
Tb927.10.8730	+	2156420	2156159	-261	0	NO	none
Tb927.10.8750	+	2159805	2159805	0	0	YES	none
Tb927.10.8760	+	2161204	2161204	0	no data	NA	Internal splice site only
Tb927.10.8770	+	2163164	2163164	0	0	YES	none
Tb927.10.8780	+	2165297	2165297	0	0	YES	none
Tb927.10.8790	+	2172210	2172210	0	0	YES	none
Tb927.10.880	+	235872	235872	0	0	YES	none
Tb927.10.8800	+	2173804	2173804	0	0	YES	none
Tb927.10.8810	+	2176298	2176298	0	no data	NA	none
Tb927.10.8820	+	2179895	2179895	0	0	YES	none
Tb927.10.8830	+	2183969	2183969	0	0	YES	none
Tb927.10.8840	+	2188636	2188636	0	0	YES	none
Tb927.10.8850	+	2190397	2190397	0	0	YES	none
Tb927.10.8860	+	2192783	2192783	0	no data	NA	none
Tb927.10.8870	+	2195915	2195915	0	0	YES	none
Tb927.10.8880	+	2197046	2197289	243	no data	NA	Internal splice site only
Tb927.10.8890	+	2199362	2199362	0	0	YES	none
Tb927.10.890	+	238326	238326	0	0	YES	none
Tb927.10.8900	+	2203527	2203527	0	0	YES	none
Tb927.10.8910	+	2208411	2208411	0	0	YES	none
Tb927.10.8920	+	2213812	2213812	0	0	YES	none
Tb927.10.8930	+	2215938	2215938	0	0	YES	none
Tb927.10.8940	+	2219490	2219490	0	0	YES	none
Tb927.10.8950	+	2223104	2223104	0	180	NO	Internal splice site only
Tb927.10.8960	+	2224863	2224863	0	0	YES	none
Tb927.10.8970	+	2226099	2226099	0	0	YES	none
Tb927.10.8980	+	2227157	2227157	0	0	YES	none
Tb927.10.8990	+	2228391	2228391	0	no data	NA	none
Tb927.10.90	-	47252	47252	0	no data	NA	none
Tb927.10.900	+	248483	248483	0	0	YES	none
Tb927.10.9000	+	2229945	2229945	0	0	YES	none
Tb927.10.9010	+	2235146	2235146	0	0	YES	none
Tb927.10.9020	+	2236072	2236072	0	0	YES	none
Tb927.10.9030	+	2238632	2238632	0	0	YES	none
Tb927.10.9040	+	2239488	2239488	0	0	YES	none
Tb927.10.9050	+	2244457	2244457	0	57	NO	Internal splice site only
Tb927.10.9060	+	2246872	2246872	0	0	YES	none
Tb927.10.9070	+	2248625	2248625	0	0	YES	none
Tb927.10.9080	+	2250745	2250745	0	0	YES	none
Tb927.10.9090	+	2254321	2254321	0	0	YES	none
Tb927.10.910	+	249357	249357	0	no data	NA	none
Tb927.10.9100	+	2256505	2256505	0	0	YES	none
Tb927.10.9110	+	2258991	2258991	0	0	YES	none
Tb927.10.9120	+	2260288	2260288	0	0	YES	none
Tb927.10.9130	+	2262051	2262051	0	0	YES	none
Tb927.10.9140	+	2264622	2264622	0	0	YES	none
Tb927.10.9150	+	2266922	2266922	0	0	YES	none
[truncated: 6,400 more rows]
