# Supplementary material for: Extensive stage-regulation of translation revealed by ribosome profiling of Trypanosoma brucei
Source: BMC Genomics. 2014 Oct 20;15(1):911. doi: 10.1186/1471-2164-15-911 (PMC4210626; doi:10.1186/1471-2164-15-911)
Supplement: Supplementary file 8 — Additional file 8: Genes removed from analyses with rationale and RRSs. (XLSX 70 KB) [file 12864_2014_6600_MOESM8_ESM.xlsx]

## Sheet: Data
Jensen et al. Additional File 8. Genes removed from analysis
GeneID	Chromosome	strand	CDSstart	Rationale	RRS score	CDS Ribo	3' UTR Ribo	CDS mRNA	3' UTR mRNA	ProductName	Comment
Tb11.02.5400	Tb927_11_v5	+	2106718	annotation error	NA	NA	NA	NA	NA	cystathionine beta-synthase, putative
Tb927.1.1070	Tb927_01_v4	+	305147	no SL; no distinct RNA	bkg	30	2	979	451	hypothetical protein, unlikely
Tb927.1.1110	Tb927_01_v4	+	311739	no SL; no distinct RNA	bkg	22	1	431	160	hypothetical protein, unlikely
Tb927.1.1180	Tb927_01_v4	+	322693	internal SL	0.258165	399	432	2236	625	hypothetical protein, unlikely
Tb927.1.1250	Tb927_01_v4	+	332202	no SL; no distinct RNA	bkg	11	81	792	272	hypothetical protein, unlikely
Tb927.1.1260	Tb927_01_v4	-	334180	opposite strand reads	bkg	91	2	301	1	hypothetical protein, unlikely
Tb927.1.1280	Tb927_01_v4	+	336062	no SL; no distinct RNA	10.3871	192	4	744	161	hypothetical protein, unlikely
Tb927.1.1290	Tb927_01_v4	+	337453	no SL; no distinct RNA	bkg	41	1	741	173	hypothetical protein, unlikely
Tb927.1.1320	Tb927_01_v4	+	340881	no SL; no distinct RNA	bkg	11	2	903	171	hypothetical protein, unlikely
Tb927.1.1360	Tb927_01_v4	+	348721	no SL; no distinct RNA	bkg	5	22	463	129	hypothetical protein, unlikely
Tb927.1.1410	Tb927_01_v4	-	360099	opposite strand reads	bkg	11	0	65	1	hypothetical protein, unlikely
Tb927.1.1430	Tb927_01_v4	-	363119	opposite strand reads	bkg	74	0	257	0	hypothetical protein, unlikely
Tb927.1.1440	Tb927_01_v4	-	363521	opposite strand reads	bkg	4	0	2	8	hypothetical protein, unlikely
Tb927.1.1450	Tb927_01_v4	-	364428	opposite strand reads	bkg	1	7	6	23	hypothetical protein, unlikely
Tb927.1.1490	Tb927_01_v4	-	374032	opposite strand reads	bkg	6	5	30	16	hypothetical protein, unlikely
Tb927.1.1510	Tb927_01_v4	-	378501	opposite strand reads	bkg	24	0	179	0	hypothetical protein, unlikely
Tb927.1.1590	Tb927_01_v4	+	404939	no SL; no distinct RNA	bkg	11	0	495	115	hypothetical protein, unlikely
Tb927.1.1780	Tb927_01_v4	+	467566	no SL; no distinct RNA	0.754878	303	39	1163	113	hypothetical protein, unlikely
Tb927.1.1800	Tb927_01_v4	+	468994	no SL; no distinct RNA	bkg	23	4	2915	705	hypothetical protein, unlikely
Tb927.1.1810	Tb927_01_v4	-	470007	opposite strand reads	bkg	1	0	17	0	hypothetical protein, unlikely
Tb927.1.1830	Tb927_01_v4	+	471622	no SL; no distinct RNA	bkg	3	1	726	421	hypothetical protein, unlikely
Tb927.1.1860	Tb927_01_v4	+	481791	no SL; no distinct RNA	bkg	5	2	451	85	hypothetical protein, unlikely
Tb927.1.1870	Tb927_01_v4	+	483761	internal SL; fuse with 5' UTR of downsteam gene	bkg	98	950	229	170	hypothetical protein, unlikely
Tb927.1.1900	Tb927_01_v4	+	493441	internal SL; fuse with 5' UTR of downsteam gene	0.668683	370	222	496	199	hypothetical protein, unlikely
Tb927.1.1950	Tb927_01_v4	+	511996	no SL; no distinct RNA	bkg	44	1	755	296	hypothetical protein, unlikely
Tb927.1.1970	Tb927_01_v4	+	516161	internal SL; fuse with 5' UTR of downsteam gene	bkg	122	914	984	660	hypothetical protein, unlikely
Tb927.1.2010	Tb927_01_v4	+	519284	no SL; no distinct RNA	bkg	2	0	17	13	hypothetical protein, unlikely
Tb927.1.2020	Tb927_01_v4	+	520148	opposite strand reads	bkg	0	0	30	4	hypothetical protein
Tb927.1.2030	Tb927_01_v4	-	520933	no SL; no distinct RNA	bkg	2	0	280	5	hypothetical protein, unlikely
Tb927.1.2050	Tb927_01_v4	-	522889	no SL; no distinct RNA	bkg	3	3	352	45	hypothetical protein, unlikely
Tb927.1.2080	Tb927_01_v4	-	526454	opposite strand reads	bkg	9	0	103	38	hypothetical protein, unlikely
Tb927.1.2090	Tb927_01_v4	+	530093	no SL; no distinct RNA	bkg	12	4	204	48	hypothetical protein, unlikely
Tb927.1.2130	Tb927_01_v4	+	543136	no SL; no distinct RNA	bkg	1	2	181	44	hypothetical protein, unlikely
Tb927.1.2140	Tb927_01_v4	+	545000	no SL; no distinct RNA	bkg	7	3	402	162	hypothetical protein, unlikely
Tb927.1.2170	Tb927_01_v4	-	550412	opposite strand reads	bkg	137	0	413	0	hypothetical protein, unlikely
Tb927.1.2180	Tb927_01_v4	-	552918	opposite strand reads	bkg	61	3	209	64	hypothetical protein, unlikely
Tb927.1.2220	Tb927_01_v4	-	561906	opposite strand reads	bkg	41	0	183	1	hypothetical protein, unlikely
Tb927.1.2240	Tb927_01_v4	+	563641	no SL; no distinct RNA	bkg	100	21	2605	482	hypothetical protein, unlikely
Tb927.1.2250	Tb927_01_v4	+	564132	no SL; no distinct RNA	bkg	40	2	2068	20	hypothetical protein, unlikely
Tb927.1.2270	Tb927_01_v4	+	565576	no SL; no distinct RNA	bkg	7	86	212	451	hypothetical protein, unlikely
Tb927.1.2280	Tb927_01_v4	+	565990	no SL; no distinct RNA	79.9324	1560	1	5328	273	hypothetical protein, unlikely
Tb927.1.2440	Tb927_01_v4	+	593321	no SL; no distinct RNA	bkg	66	7	13001	878	hypothetical protein, unlikely
Tb927.1.2460	Tb927_01_v4	+	594904	no SL; no distinct RNA	bkg	63	6	13007	892	hypothetical protein, unlikely
Tb927.1.2480	Tb927_01_v4	+	596496	no SL; no distinct RNA	bkg	68	11	12042	847	hypothetical protein, unlikely
Tb927.1.2500	Tb927_01_v4	+	598085	no SL; no distinct RNA	bkg	72	8	12927	892	hypothetical protein, unlikely
Tb927.1.2520	Tb927_01_v4	+	599671	no SL; no distinct RNA	bkg	72	13	12816	943	hypothetical protein, unlikely
Tb927.1.2540	Tb927_01_v4	+	601252	no SL; no distinct RNA	bkg	72	10	13160	930	hypothetical protein, unlikely
Tb927.1.2560	Tb927_01_v4	+	602836	no SL; no distinct RNA	bkg	56	6	12225	797	hypothetical protein, unlikely
Tb927.1.2590	Tb927_01_v4	-	609673	opposite strand reads	bkg	8	0	37	0	hypothetical protein, unlikely
Tb927.1.2620	Tb927_01_v4	-	614937	opposite strand reads	1.00775	585	1	1161	2	hypothetical protein, unlikely
Tb927.1.2630	Tb927_01_v4	-	615632	opposite strand reads	bkg	53	1	472	9	hypothetical protein, unlikely
Tb927.1.2650	Tb927_01_v4	+	617733	no SL; no distinct RNA	bkg	47	6	846	315	hypothetical protein, unlikely
Tb927.1.2680	Tb927_01_v4	+	621017	no SL; no distinct RNA	bkg	143	2	1731	392	hypothetical protein, unlikely
Tb927.1.2690	Tb927_01_v4	+	621728	no SL; no distinct RNA	0.099539	447	358	1430	114	hypothetical protein, unlikely
Tb927.1.2720	Tb927_01_v4	+	626895	no SL; no distinct RNA	bkg	6	7	419	42	hypothetical protein, unlikely
Tb927.1.2810	Tb927_01_v4	+	639869	opposite strand reads	bkg	0	0	9	1	hypothetical protein, unlikely
Tb927.1.2830	Tb927_01_v4	+	643319	opposite strand reads	bkg	0	0	4	0	hypothetical protein, unlikely
Tb927.1.2840	Tb927_01_v4	+	643864	opposite strand reads	bkg	1	0	5	4	hypothetical protein, unlikely
Tb927.1.2860	Tb927_01_v4	+	647317	opposite strand reads	bkg	0	0	2	0	hypothetical protein, unlikely
Tb927.1.2870	Tb927_01_v4	+	647862	opposite strand reads	bkg	0	1	17	7	hypothetical protein, unlikely
Tb927.1.2890	Tb927_01_v4	+	651320	opposite strand reads	bkg	0	0	1	0	hypothetical protein, unlikely
Tb927.1.2900	Tb927_01_v4	+	652247	opposite strand reads	bkg	11	0	21	0	hypothetical protein, unlikely
Tb927.1.2910	Tb927_01_v4	+	652719	opposite strand reads	bkg	2	30	5	32	hypothetical protein, unlikely
Tb927.1.2920	Tb927_01_v4	+	653941	opposite strand reads	bkg	3	0	10	0	hypothetical protein, unlikely
Tb927.1.2930	Tb927_01_v4	+	654595	opposite strand reads	bkg	5	0	37	0	hypothetical protein, unlikely
Tb927.1.2940	Tb927_01_v4	+	655066	opposite strand reads	bkg	0	1	57	5	hypothetical protein, unlikely
Tb927.1.3020	Tb927_01_v4	+	670006	no SL; no distinct RNA	bkg	3	286	318	366	hypothetical protein, unlikely
Tb927.1.3060	Tb927_01_v4	+	675081	internal SL; fuse with 5' UTR of downsteam gene	bkg	173	1402	399	415	hypothetical protein, unlikely
Tb927.1.3080	Tb927_01_v4	+	676583	no SL; no distinct RNA	bkg	29	0	1434	212	hypothetical protein, unlikely
Tb927.1.3090	Tb927_01_v4	+	677018	no SL; no distinct RNA	bkg	12	0	611	7	hypothetical protein, unlikely
Tb927.1.3100	Tb927_01_v4	+	677216	no SL; no distinct RNA	bkg	15	5	1398	34	hypothetical protein, unlikely
Tb927.1.3140	Tb927_01_v4	+	684930	no SL; no distinct RNA	bkg	1	1	589	350	hypothetical protein, unlikely
Tb927.1.3160	Tb927_01_v4	+	687105	internal SL; fuse with 5' UTR of downsteam gene	bkg	112	683	472	622	hypothetical protein, unlikely
Tb927.1.3190	Tb927_01_v4	+	689689	no SL; no distinct RNA	bkg	22	287	12100	506	hypothetical protein, unlikely
Tb927.1.3210	Tb927_01_v4	+	691036	no SL; no distinct RNA	bkg	6	13	1642	125	hypothetical protein, unlikely
Tb927.1.3240	Tb927_01_v4	+	696621	no SL; no distinct RNA	bkg	0	5	238	25	hypothetical protein, unlikely
Tb927.1.3340	Tb927_01_v4	+	726707	no SL; no distinct RNA	1.84279	674	1	1463	4	hypothetical protein, unlikely
Tb927.1.3370	Tb927_01_v4	-	729884	no SL; no distinct RNA	bkg	5	0	321	35	hypothetical protein, unlikely
Tb927.1.3380	Tb927_01_v4	+	730441	opposite strand reads	bkg	2	1	4	1	hypothetical protein, unlikely
Tb927.1.3420	Tb927_01_v4	-	736789	no SL; no distinct RNA	bkg	1	3	344	213	hypothetical protein, unlikely
Tb927.1.3430	Tb927_01_v4	-	737368	no SL; no distinct RNA	78.0689	309	2	283	143	hypothetical protein, unlikely
Tb927.1.3440	Tb927_01_v4	-	737678	no SL; no distinct RNA	bkg	145	0	1322	11	hypothetical protein, unlikely
Tb927.1.3480	Tb927_01_v4	-	752156	internal SL; fuse with 5' UTR of downsteam gene	0.569794	569	131	465	61	hypothetical protein, unlikely
Tb927.1.3490	Tb927_01_v4	+	753867	opposite strand reads	3.58268	182	0	254	5	hypothetical protein, unlikely
Tb927.1.3500	Tb927_01_v4	+	754577	opposite strand reads	bkg	1	1	8	0	hypothetical protein, unlikely
Tb927.1.3510	Tb927_01_v4	+	754952	opposite strand reads	bkg	0	0	3	0	hypothetical protein, unlikely
Tb927.1.3520	Tb927_01_v4	+	755215	opposite strand reads	bkg	30	0	105	0	hypothetical protein, unlikely
Tb927.1.3530	Tb927_01_v4	+	755593	opposite strand reads	bkg	36	2	26	3	hypothetical protein, unlikely
Tb927.1.3570	Tb927_01_v4	+	763568	opposite strand reads	bkg	6	5	15	26	hypothetical protein, unlikely
Tb927.1.3600	Tb927_01_v4	-	766087	opposite strand reads	bkg	0	0	1	2	hypothetical protein, unlikely
Tb927.1.3610	Tb927_01_v4	-	766747	opposite strand reads	bkg	6	0	16	0	hypothetical protein
Tb927.1.3630	Tb927_01_v4	-	767968	opposite strand reads	bkg	10	0	9	0	hypothetical protein, unlikely
Tb927.1.3650	Tb927_01_v4	-	769720	opposite strand reads	bkg	2	0	5	0	hypothetical protein, unlikely
Tb927.1.3680	Tb927_01_v4	-	779505	opposite strand reads	bkg	11	0	47	0	hypothetical protein, unlikely
Tb927.1.3710	Tb927_01_v4	-	792345	opposite strand reads	bkg	18	0	30	3	hypothetical protein, unlikely
Tb927.1.3720	Tb927_01_v4	-	792779	opposite strand reads	bkg	0	0	5	0	hypothetical protein, unlikely
Tb927.1.3730	Tb927_01_v4	-	793345	opposite strand reads	bkg	3	0	3	0	hypothetical protein
Tb927.1.3760	Tb927_01_v4	-	806224	opposite strand reads	bkg	0	0	36	3	hypothetical protein, conserved
Tb927.1.3870	Tb927_01_v4	+	826237	no SL; no distinct RNA	bkg	1	0	306	20	hypothetical protein, unlikely
Tb927.1.390	Tb927_01_v4	+	147175	opposite strand reads	bkg	24	1	114	60	hypothetical protein, unlikely
Tb927.1.3900	Tb927_01_v4	+	833504	internal SL; fuse with 5' UTR of downsteam gene	bkg	77	265	163	182	hypothetical protein, unlikely
Tb927.1.3920	Tb927_01_v4	+	836710	no SL; no distinct RNA	bkg	38	0	1022	42	hypothetical protein, unlikely
Tb927.1.3930	Tb927_01_v4	+	837049	internal SL; fuse with 5' UTR of downsteam gene	bkg	49	152	262	118	hypothetical protein, unlikely
Tb927.1.3960	Tb927_01_v4	+	842569	no SL; no distinct RNA	bkg	35	1	510	467	hypothetical protein, unlikely
Tb927.1.3970	Tb927_01_v4	+	842920	no SL; no distinct RNA	bkg	4	4	643	530	hypothetical protein, unlikely
Tb927.1.3980	Tb927_01_v4	+	843225	no SL; no distinct RNA	bkg	4	8	861	173	hypothetical protein, unlikely
Tb927.1.3990	Tb927_01_v4	+	843606	no SL; no distinct RNA	bkg	7	2	775	373	hypothetical protein, unlikely
Tb927.1.4000	Tb927_01_v4	+	843964	no SL; no distinct RNA	bkg	6	0	1428	7	hypothetical protein, unlikely
Tb927.1.4090	Tb927_01_v4	+	861503	internal SL; fuse with 5' UTR of downsteam gene	0.158946	231	1196	401	330	hypothetical protein, unlikely
Tb927.1.4120	Tb927_01_v4	+	863902	no SL; no distinct RNA	bkg	4	0	445	492	hypothetical protein, unlikely
Tb927.1.4130	Tb927_01_v4	+	864453	internal SL; fuse with 5' UTR of downsteam gene	bkg	175	43	1111	300	hypothetical protein, unlikely
Tb927.1.4150	Tb927_01_v4	+	866280	no SL; no distinct RNA	bkg	3	10	1035	519	hypothetical protein, unlikely
Tb927.1.4170	Tb927_01_v4	+	867629	no SL; no distinct RNA	bkg	27	133	155	183	hypothetical protein, unlikely
Tb927.1.4190	Tb927_01_v4	+	870361	no SL; no distinct RNA	bkg	5	2	314	255	hypothetical protein, unlikely
Tb927.1.4200	Tb927_01_v4	+	870824	no SL; no distinct RNA	bkg	9	1	383	199	hypothetical protein, unlikely
Tb927.1.4240	Tb927_01_v4	-	876016	opposite strand reads	bkg	7	0	19	0	hypothetical protein, unlikely
Tb927.1.4260	Tb927_01_v4	+	879128	no SL; no distinct RNA	bkg	1	1	219	204	hypothetical protein, unlikely
Tb927.1.4270	Tb927_01_v4	-	880510	opposite strand reads	bkg	10	1	7	3	hypothetical protein, unlikely
Tb927.1.4290	Tb927_01_v4	+	885763	internal SL; fuse with 5' UTR of downsteam gene	0.99117	220	31	179	25	hypothetical protein, unlikely
Tb927.1.4320	Tb927_01_v4	+	896858	no SL; no distinct RNA	bkg	54	1	416	199	hypothetical protein, unlikely
Tb927.1.4330	Tb927_01_v4	+	897678	annotation error	NA	NA	NA	NA	NA	hypothetical protein, unlikely
Tb927.1.4350	Tb927_01_v4	+	901901	no SL; no distinct RNA	bkg	15	0	1956	185	hypothetical protein, unlikely
Tb927.1.4360	Tb927_01_v4	+	902621	no SL; no distinct RNA	bkg	7	241	175	128	hypothetical protein, unlikely
Tb927.1.4390	Tb927_01_v4	+	907733	no SL; no distinct RNA	bkg	12	341	66	404	hypothetical protein, unlikely
Tb927.1.4430	Tb927_01_v4	+	915270	no SL; no distinct RNA	bkg	2	4	425	224	hypothetical protein, unlikely
Tb927.1.4440	Tb927_01_v4	+	915863	internal SL; no distinct RNA	0.113238	212	162	1329	115	hypothetical protein, conserved
Tb927.1.4460	Tb927_01_v4	+	920894	no SL; no distinct RNA	bkg	0	2	479	30	hypothetical protein, unlikely
Tb927.1.4510	Tb927_01_v4	+	933794	no SL; no distinct RNA	bkg	10	4	2335	826	hypothetical protein, unlikely
Tb927.1.4530	Tb927_01_v4	+	937516	no SL; no distinct RNA	bkg	13	4	176	140	hypothetical protein, unlikely
Tb927.1.460	Tb927_01_v4	+	176376	opposite strand reads	bkg	25	0	61	0	hypothetical protein, unlikely
Tb927.1.4610	Tb927_01_v4	+	950339	no SL; no distinct RNA	bkg	1	1	188	86	hypothetical protein, unlikely
Tb927.1.4640	Tb927_01_v4	+	953468	no SL; no distinct RNA	bkg	1	4	203	102	hypothetical protein, unlikely
Tb927.1.4660	Tb927_01_v4	-	957079	opposite strand reads	bkg	21	26	79	129	hypothetical protein, unlikely
Tb927.1.4670	Tb927_01_v4	-	957612	opposite strand reads	bkg	18	0	87	0	hypothetical protein, unlikely
Tb927.1.4750	Tb927_01_v4	+	975344	no SL; no distinct RNA	bkg	1	2	666	148	hypothetical protein, unlikely
Tb927.1.4770	Tb927_01_v4	+	979335	no SL; no distinct RNA	bkg	25	291	143	145	hypothetical protein, unlikely
Tb927.1.4790	Tb927_01_v4	+	981970	no SL; no distinct RNA	bkg	1	61	835	139	hypothetical protein, unlikely
Tb927.1.4820	Tb927_01_v4	+	986076	no SL; no distinct RNA	bkg	32	2	742	24	hypothetical protein, unlikely
Tb927.1.4840	Tb927_01_v4	-	988168	opposite strand reads	bkg	31	0	38	1	hypothetical protein, unlikely
Tb927.1.4880	Tb927_01_v4	+	991536	no SL; no distinct RNA	bkg	4	0	418	177	hypothetical protein, unlikely
Tb927.1.4940	Tb927_01_v4	+	998941	opposite strand reads	bkg	0	0	6	3	hypothetical protein, unlikely
Tb927.1.4950	Tb927_01_v4	+	999600	opposite strand reads	bkg	1	2	14	4	hypothetical protein, unlikely
Tb927.1.4960	Tb927_01_v4	+	1001301	opposite strand reads	bkg	2	0	235	4	hypothetical protein, unlikely
Tb927.1.4980	Tb927_01_v4	+	1002297	no SL; no distinct RNA	bkg	3	0	107	107	hypothetical protein, unlikely
Tb927.1.4990	Tb927_01_v4	+	1002757	no SL; no distinct RNA	bkg	3	0	152	204	hypothetical protein, unlikely
Tb927.1.5010	Tb927_01_v4	+	1006378	annotation error	NA	NA	NA	NA	NA	hypothetical protein, unlikely
Tb927.1.5040	Tb927_01_v4	+	1010282	no SL; no distinct RNA	bkg	5	3	698	106	hypothetical protein, unlikely
Tb927.1.5130	Tb927_01_v4	+	1021859	no SL; no distinct RNA	bkg	63	207	132	133	hypothetical protein, unlikely
Tb927.1.5140	Tb927_01_v4	-	1025107	opposite strand reads	bkg	1	1	61	2	hypothetical protein, unlikely
Tb927.1.5190	Tb927_11_v5	-	1031293	opposite strand reads	NA	NA	NA	NA	NA	hypothetical protein, unlikely
Tb927.1.5210	Tb927_01_v4	-	1034353	opposite strand reads	bkg	0	0	25	1	hypothetical protein, unlikely
Tb927.1.5230	Tb927_01_v4	-	1036550	opposite strand reads	bkg	2	0	5	1	hypothetical protein, unlikely
Tb927.1.5250	Tb927_01_v4	-	1041436	opposite strand reads	bkg	0	3	2	2	hypothetical protein
Tb927.1.5310	Tb927_01_v4	+	1053081	opposite strand reads	bkg	0	0	6	0	hypothetical protein, unlikely
Tb927.1.590	Tb927_01_v4	-	216042	no SL; no distinct RNA	bkg	22	16	1429	278	hypothetical protein, unlikely
Tb927.1.620	Tb927_01_v4	-	219492	no SL; no distinct RNA	bkg	102	2	1466	12	hypothetical protein, unlikely
Tb927.1.660	Tb927_01_v4	-	227586	no SL; no distinct RNA	bkg	14	0	388	142	hypothetical protein, unlikely
Tb927.1.680	Tb927_01_v4	-	230632	no SL; no distinct RNA	bkg	19	7	1493	307	hypothetical protein, unlikely
Tb927.1.940	Tb927_01_v4	-	286328	opposite strand reads	bkg	29	0	115	1	hypothetical protein, unlikely
Tb927.1.950	Tb927_01_v4	-	286565	opposite strand reads	bkg	0	0	0	0	hypothetical protein, unlikely
Tb927.1.960	Tb927_01_v4	-	287102	opposite strand reads	bkg	2	0	2	1	hypothetical protein, unlikely
Tb927.1.970	Tb927_01_v4	-	287728	opposite strand reads	bkg	3	0	7	0	hypothetical protein, unlikely
Tb927.1.980	Tb927_01_v4	-	288091	opposite strand reads	bkg	1	0	1	0	hypothetical protein, unlikely
Tb927.10.10450	Tb927_10_v5	-	2572069	internal SL; no distinct RNA	0.248556	4923	4357	9560	2103	hypothetical protein
Tb927.10.10660	Tb927_10_v5	+	2592544	opposite strand reads	bkg	2	0	7	0	hypothetical protein, unlikely
Tb927.10.10760	Tb927_10_v5	-	2619448	internal SL; no distinct RNA	3.72507	257	24	2133	742	hypothetical protein
Tb927.10.10860	Tb927_10_v5	+	2643337	opposite strand reads	bkg	4	0	6	0	hypothetical protein, unlikely
Tb927.10.11320	Tb927_10_v5	+	2762635	internal SL; no distinct RNA	104.752	936	0	2350	263	hypothetical protein
Tb927.10.11490	Tb927_10_v5	+	2805930	no SL; no distinct RNA	4.11323	467	26	1393	319	hypothetical protein, unlikely
Tb927.10.11710	Tb927_10_v5	+	2860162	no SL; no distinct RNA	bkg	13	0	4638	521	hypothetical protein
Tb927.10.11740	Tb927_10_v5	-	2867155	opposite strand reads	bkg	0	0	0	0	hypothetical protein, unlikely
Tb927.10.11790	Tb927_10_v5	-	2882592	no SL; no distinct RNA	bkg	2	0	2	8	hypothetical protein, unlikely
Tb927.10.12280	Tb927_10_v5	+	2984097	opposite strand reads	bkg	9	4	246	10	hypothetical protein
Tb927.10.12560	Tb927_10_v5	+	3048059	opposite strand reads	bkg	0	0	7	2	hypothetical protein
Tb927.10.12570	Tb927_10_v5	-	3049722	internal SL; no distinct RNA	bkg	0	0	63	10	hypothetical protein
Tb927.10.12580	Tb927_10_v5	+	3049737	opposite strand reads	bkg	1	0	12	1	hypothetical protein
Tb927.10.13060	Tb927_10_v5	-	3180080	internal SL;opposite strand reads	bkg	12	0	93	21	hypothetical protein
Tb927.10.13080	Tb927_10_v5	-	3185441	internal SL; no distinct RNA	0.827808	261	37	997	117	hypothetical protein
Tb927.10.13340	Tb927_10_v5	-	3257796	internal SL; no distinct RNA	2.34826	2274	190	3425	672	hypothetical protein, conserved
Tb927.10.13410	Tb927_10_v5	-	3276073	no SL	bkg	11	0	808	43	hypothetical protein
Tb927.10.13460	Tb927_10_v5	-	3287435	internal SL; no distinct RNA	1.29538	327	55	358	78	hypothetical protein
Tb927.10.13530	Tb927_10_v5	+	3302977	opposite strand reads	bkg	0	0	0	0	hypothetical protein
Tb927.10.1360	Tb927_10_v5	-	360215	no SL; no distinct RNA	bkg	19	1	2265	133	hypothetical protein, unlikely
Tb927.10.14060	Tb927_10_v5	-	3422816	no SL; no distinct RNA	bkg	3	0	9	3	hypothetical protein
Tb927.10.14290	Tb927_10_v5	-	3473160	no SL; no distinct RNA	bkg	20	2	1070	217	hypothetical protein
Tb927.10.14670	Tb927_10_v5	-	3587080	no SL; no distinct RNA	bkg	69	67	4881	281	hypothetical protein
Tb927.10.14850	Tb927_10_v5	+	3620342	opposite strand reads	bkg	1	0	4	0	hypothetical protein, unlikely
Tb927.10.14940	Tb927_10_v5	-	3653894	opposite strand reads	bkg	6	0	10	0	hypothetical protein
Tb927.10.14960	Tb927_10_v5	+	3656425	internal SL; no distinct RNA	bkg	59	2	2622	501	hypothetical protein
Tb927.10.14970	Tb927_10_v5	+	3658223	internal SL; no distinct RNA	bkg	140	353	1504	418	hypothetical protein
Tb927.10.15030	Tb927_10_v5	+	3676418	internal SL; no distinct RNA	bkg	42	50	2027	52	hypothetical protein
Tb927.10.15050	Tb927_10_v5	+	3679478	internal SL; no distinct RNA	bkg	31	2	506	32	hypothetical protein
Tb927.10.15060	Tb927_10_v5	+	3680645	no SL; no distinct RNA	bkg	27	24	359	93	hypothetical protein
Tb927.10.15070	Tb927_10_v5	+	3681699	no SL; no distinct RNA	bkg	18	1	434	43	hypothetical protein, conserved
Tb927.10.15340	Tb927_10_v5	+	3756896	no SL; no distinct RNA	bkg	52	3	931	23	hypothetical protein
Tb927.10.15630	Tb927_10_v5	-	3833106	opposite strand reads	bkg	41	0	103	0	hypothetical protein, unlikely
Tb927.10.15980	Tb927_10_v5	+	3935836	no SL; no distinct RNA	bkg	5	1	669	95	hypothetical protein
Tb927.10.1790	Tb927_10_v5	-	474624	opposite strand reads	bkg	88	1	59	2	hypothetical protein
Tb927.10.1920	Tb927_10_v5	+	503954	no SL; no distinct RNA;internal SL	bkg	18	241	643	187	hypothetical protein
Tb927.10.2000	Tb927_10_v5	+	524725	annotation error	NA	NA	NA	NA	NA	actin-like protein, putative
Tb927.10.2400	Tb927_10_v5	-	620086	no SL; no distinct RNA	0.146531	1899	6	45359	21	hypothetical protein
Tb927.10.2450	Tb927_10_v5	-	636054	no SL; no distinct RNA	bkg	17	0	34	3	hypothetical protein
Tb927.10.2710	Tb927_10_v5	+	698291	no SL; no distinct RNA	bkg	2	1	461	204	ferredoxin, putative
Tb927.10.2710	Tb927_10_v5	+	698291	no SL; no distinct RNA	bkg	2	1	461	204	ferredoxin, putative	search with the amino acid sequence of this CDS shows no similarity to ferredoxin in the Genbank non-redundant database.
Tb927.10.2740	Tb927_10_v5	+	702227	no SL; no distinct RNA	bkg	9	2	3291	1095	hypothetical protein, unlikely
Tb927.10.3060	Tb927_10_v5	+	800812	internal SL; no distinct RNA	22.5483	326	6	200	83	hypothetical protein
Tb927.10.3190	Tb927_10_v5	+	828141	internal SL; no distinct RNA	bkg	89	0	1080	214	hypothetical protein
Tb927.10.3240	Tb927_10_v5	+	839419	internal SL; no distinct RNA	bkg	84	70	1096	209	hypothetical protein
Tb927.10.3830	Tb927_10_v5	-	1011621	no SL; no distinct RNA	bkg	123	5	45127	35	hypothetical protein
Tb927.10.4030	Tb927_10_v5	-	1063367	our reads fuse this with Tb927.4020	2.21373	381	12	2137	149	hypothetical protein
Tb927.10.6040	Tb927_10_v5	-	1520743	no SL; no distinct RNA	bkg	96	5	5921	513	hypothetical protein
Tb927.10.6270	Tb927_10_v5	-	1590288	no SL; no distinct RNA	bkg	6	1	1824	19	hypothetical protein
Tb927.10.6660	Tb927_10_v5	+	1684274	internal SL	45.0263	649	5	1672	580	hypothetical protein
Tb927.10.6890	Tb927_10_v5	+	1733284	internal SL	1.36595	240	105	2505	1497	hypothetical protein
Tb927.10.7260	Tb927_10_v5	-	1831240	internal SL; no distinct RNA	0.600257	328	242	919	407	hypothetical protein, unlikely
Tb927.10.7640	Tb927_10_v5	+	1923736	no SL;opposite strand reads	bkg	0	0	0	0	hypothetical protein
Tb927.10.7650	Tb927_10_v5	+	1927864	internal SL;opposite strand reads	bkg	3	0	2	1	hypothetical protein
Tb927.10.7950	Tb927_10_v5	+	1984473	no SL;opposite strand reads	bkg	3	0	1	0	hypothetical protein
Tb927.10.860	Tb927_10_v5	+	230020	no SL; no distinct RNA	bkg	10	2	982	311	hypothetical protein, unlikely
Tb927.10.8740	Tb927_10_v5	+	2158259	no SL; no distinct RNA	bkg	5	5	556	116	hypothetical protein
Tb927.10.9340	Tb927_10_v5	+	2313326	no SL; no distinct RNA	0.052251	211	271	1356	91	hypothetical protein
Tb927.10.9460	Tb927_10_v5	-	2339604	opposite strand reads	bkg	0	0	0	0	hypothetical protein, unlikely
Tb927.10.9530	Tb927_10_v5	-	2355677	opposite strand reads	bkg	3	0	3	0	hypothetical protein
Tb927.10.9580	Tb927_10_v5	-	2365196	opposite strand reads	bkg	3	0	7	0	hypothetical protein
Tb927.11.10290	Tb927_11_v5	+	2749083	internal SL; no distinct RNA	0.252969	485	263	1509	207	hypothetical protein, conserved
Tb927.11.10680	Tb927_11_v5	+	2861752	internal SL; no distinct RNA	bkg	29	310	765	422	hypothetical protein
Tb927.11.10830	Tb927_11_v5	+	2896416	no SL; no distinct RNA	bkg	31	4	3324	26	hypothetical protein
Tb927.11.11060	Tb927_11_v5	+	2956538	no SL; no distinct RNA	bkg	4	0	145	15	hypothetical protein
Tb927.11.11070	Tb927_11_v5	+	2958038	no SL; no distinct RNA	bkg	2	0	46	49	hypothetical protein, unlikely
Tb927.11.11190	Tb927_11_v5	+	2991291	no SL; no distinct RNA	bkg	28	0	574	235	hypothetical protein, unlikely
Tb927.11.1130	Tb927_11_v5	+	328773	fused with Tb927.11.1120. TriTrypDb calls it by Tb927.11.1130 though.	2.75412	1751	8	7073	89	hypothetical protein
Tb927.11.11400	Tb927_11_v5	+	3045598	no SL; no distinct RNA	bkg	4	0	139	6	hypothetical protein
Tb927.11.11420	Tb927_11_v5	+	3052645	no SL; no distinct RNA	bkg	0	0	13	9	hypothetical protein
Tb927.11.11890	Tb927_11_v5	+	3184741	no SL; no distinct RNA	209.34	4661	1	11333	509	hypothetical protein, conserved
Tb927.11.11970	Tb927_11_v5	+	3208176	opposite strand reads	bkg	0	0	1	3	hypothetical protein
Tb927.11.11990	Tb927_11_v5	-	3219927	opposite strand reads	bkg	3	0	10	1	hypothetical protein
Tb927.11.12000	Tb927_11_v5	-	3221719	opposite strand reads	bkg	70	0	169	8	hypothetical protein, conserved
Tb927.11.12010	Tb927_11_v5	-	3222371	opposite strand reads	5.45865	484	0	266	3	hypothetical protein
Tb927.11.12130	Tb927_11_v5	+	3245988	no SL; no distinct RNA	bkg	31	0	698	59	hypothetical protein
Tb927.11.12140	Tb927_11_v5	+	3248067	no SL; no distinct RNA	bkg	28	0	399	123	hypothetical protein
Tb927.11.12550	Tb927_11_v5	+	3363838	no SL; no distinct RNA	158.96	6473	1	7737	190	leucine rich protein, putative
Tb927.11.12880	Tb927_11_v5	-	3456344	internal SL; no distinct RNA	0.0583948	428	1172	2489	398	hypothetical protein, conserved
Tb927.11.12990	Tb927_11_v5	-	3475918	internal SL; no distinct RNA	bkg	164	184	1228	217	hypothetical protein
Tb927.11.13160	Tb927_11_v5	+	3528761	no SL; no distinct RNA	bkg	16	0	43	1	hypothetical protein
Tb927.11.13430	Tb927_11_v5	-	3599563	internal SL; no distinct RNA	0.305832	437	340	1286	306	hypothetical protein
Tb927.11.13630	Tb927_11_v5	-	3635362	no SL; no distinct RNA	bkg	33	4	927	94	hypothetical protein, conserved
Tb927.11.13720	Tb927_11_v5	+	3653730	opposite strand reads	bkg	32	229	75	241	hypothetical protein
Tb927.11.14510	Tb927_11_v5	-	3853937	opposite strand reads	bkg	5	0	11	0	hypothetical protein
Tb927.11.15260	Tb927_11_v5	-	4051513	internal SL	6.9021	202	4	2334	319	hypothetical protein
Tb927.11.15380	Tb927_11_v5	-	4081567	internal SL; no distinct RNA	bkg	1	4	611	114	hypothetical protein
Tb927.11.15670	Tb927_11_v5	-	4153250	no distinct RNA	bkg	76	3	5552	134	hypothetical protein
Tb927.11.15720	Tb927_11_v5	-	4164056	internal SL; no distinct RNA	bkg	68	0	877	50	hypothetical protein
Tb927.11.16190	Tb927_11_v5	+	4285613	internal SL; no distinct RNA; opposite strand reads	bkg	37	1	161	8	hypothetical protein
Tb927.11.16780	Tb927_11_v5	-	4466407	no SL; no distinct RNA	bkg	145	20	1558	80	hypothetical protein
Tb927.11.17030	Tb927_11_v5	+	4542059	opposite strand reads	bkg	10	2	16	10	hypothetical protein, unlikely
Tb927.11.17050	Tb927_11_v5	-	4565971	no SL; no RNA	bkg	3	0	46	1	unspecified product
Tb927.11.17050	Tb927_11_v5	-	4565971	no SL; no distinct RNA	bkg	3	0	46	1	unspecified product
Tb927.11.17900	Tb927_11_v5	-	4854434	opposite strand reads	bkg	2	0	2	2	hypothetical protein, conserved
Tb927.11.17910	Tb927_11_v5	-	4855059	opposite strand reads	bkg	1	1	4	2	hypothetical protein
Tb927.11.2390	Tb927_11_v5	+	687498	no SL	66.566	701	0	2896	275	hypothetical protein, conserved
Tb927.11.2450	Tb927_11_v5	-	722220	internal SL	0.216693	203	173	861	159	hypothetical protein
Tb927.11.2850	Tb927_11_v5	-	835612	internal SL;opposite strand reads	14.5659	241	1	910	55	hypothetical protein, conserved
Tb927.11.2870	Tb927_11_v5	-	843061	internal SL; no distinct RNA	0.579148	747	91	652	46	hypothetical protein
Tb927.11.3210	Tb927_11_v5	+	909899	no SL;opposite strand reads	0.734043	368	47	480	45	hypothetical protein
Tb927.11.3560	Tb927_11_v5	+	1052149	no SL; no distinct RNA	bkg	64	6	434	112	hypothetical protein
Tb927.11.3810	Tb927_11_v5	+	1118619	no NT	bkg	81	1	2429	170	hypothetical protein
Tb927.11.4110	Tb927_11_v5	+	1203964	no SL	bkg	7	0	1256	7	hypothetical protein, unlikely
Tb927.11.4310	Tb927_11_v5	-	1254952	no SL; no distinct RNA	bkg	1	1236	1265	5082	hypothetical protein
Tb927.11.4410	Tb927_11_v5	-	1278707	internal SL	269.428	535	0	1110	559	hypothetical protein, unlikely
Tb927.11.4440	Tb927_11_v5	+	1288542	no SL;opposite strand reads	bkg	6	0	5	0	hypothetical protein
Tb927.11.4600	Tb927_11_v5	+	1326281	internal SL; no distinct RNA	0.123219	1109	1608	1181	211	hypothetical protein
Tb927.11.4620	Tb927_11_v5	+	1330244	internal SL; no distinct RNA	6.08716	555	4	2986	131	hypothetical protein, conserved
Tb927.11.4650	Tb927_11_v6	+	1339544	annotation error	NA	NA	NA	NA	NA	hypothetical protein, conserved
Tb927.11.5320	Tb927_11_v5	+	1517632	internal SL; no distinct RNA	bkg	24	0	590	112	hypothetical protein, unlikely
Tb927.11.5930	Tb927_11_v5	+	1682353	reads on both strands, in dSSR	bkg	0	0	44	8	hypothetical protein, unlikely
Tb927.11.6110	Tb927_11_v5	-	1721278	internal SL; no distinct RNA	bkg	88	872	847	372	hypothetical protein
Tb927.11.6730	Tb927_11_v5	-	1898930	no SL; no distinct RNA	bkg	23	0	124	28	hypothetical protein
Tb927.11.6860	Tb927_11_v5	-	1933549	no SL; no distinct RNA	0.643036	311	1	6771	14	hypothetical protein
Tb927.11.6880	Tb927_11_v5	-	1937341	internal SL; no distinct RNA	0.0511794	442	2840	2822	928	hypothetical protein
Tb927.11.6950	Tb927_11_v5	-	1959701	no SL; no distinct RNA	bkg	26	1	3940	270	hypothetical protein
Tb927.11.7000	Tb927_11_v5	-	1973032	no SL; no distinct RNA	0.221764	328	215	1596	232	hypothetical protein, conserved
Tb927.11.7214	Tb927_11_v5	+	2028730	annotation error	NA	NA	NA	NA	NA	unspecified product
Tb927.11.7216.1	Tb927_11_v5	+	2031400	annotation error	NA	NA	NA	NA	NA	unspecified product
Tb927.11.7218	Tb927_11_v5	+	2032952	annotation error	NA	NA	NA	NA	NA	mitochondrial edited mRNA stability factor 1 subunit
Tb927.11.7220	Tb927_11_v7	+	2036051	annotation error	NA	NA	NA	NA	NA	unspecified product
Tb927.11.7220	Tb927_11_v8	+	2036051	annotation error	NA	NA	NA	NA	NA	unspecified product
Tb927.11.7810	Tb927_11_v5	-	2210804	most mRNA one strand, ribosomes on both.	bkg	99	0	998	71	hypothetical protein
Tb927.11.7980	Tb927_11_v5	+	2247552	no SL; no distinct RNA; in dSSR	bkg	24	0	421	12	hypothetical protein
Tb927.11.7990	Tb927_11_v5	+	2250765	no SL; no distinct RNA; in dSSR	bkg	3	1	627	119	hypothetical protein
Tb927.11.820	Tb927_11_v5	+	207893	internal SL;opposite strand reads	bkg	88	0	835	156	hypothetical protein
Tb927.11.8340	Tb927_11_v5	+	2341878	internal SL; no distinct RNA	bkg	58	3	979	107	hypothetical protein
Tb927.11.8360	Tb927_11_v5	+	2344703	no SL; no distinct RNA	bkg	10	28	1057	220	hypothetical protein
Tb927.11.8570	Tb927_11_v9	+	2392430	annotation error	NA	NA	NA	NA	NA	DNA polymerase kappa, putative,DNA polymerase IV, putative
Tb927.11.8580	Tb927_11_v10	+	2392430	identical to Tb927.11.8570	NA	NA	NA	NA	NA	DNA polymerase kappa, putative
Tb927.11.8610	Tb927_11_v11	+	2394951	identical to TB927.11.8620	NA	NA	NA	NA	NA	unspecified product
Tb927.11.8620	Tb927_11_v12	+	2394951	annotation error	NA	NA	NA	NA	NA	unspecified product
Tb927.11.8840	Tb927_11_v5	+	2426291	no SL; no distinct RNA	bkg	2	0	59	5	hypothetical protein
Tb927.11.9380	Tb927_11_v5	-	2574093	opposite strand reads	bkg	34	1	136	14	hypothetical protein
Tb927.2.1460	Tb927_02_v4	+	274787	no SL; no distinct RNA	bkg	4	1	175	21	hypothetical protein, conserved
Tb927.2.1470	Tb927_02_v4	+	276948	no SL; no distinct RNA	bkg	25	0	88	7	hypothetical protein, conserved
Tb927.2.4440	Tb927_02_v4	-	787589	no SL; no distinct RNA	bkg	66	0	2866	223	hypothetical protein
Tb927.2.5700	Tb927_02_v4	+	1025545	no SL; no distinct RNA	bkg	3	0	21	1	small nuclear RNA, U2 snRNA
Tb927.2.650	Tb927_02_v4	+	118830	no SL; no distinct RNA	21.1275	368	3	3472	598	hypothetical protein
Tb927.3.1640	Tb927_03_v4	-	434896	no SL; no distinct RNA	bkg	26	2	879	177	hypothetical protein
Tb927.3.1650	Tb927_03_v4	-	436034	no SL; no distinct RNA	bkg	36	5	924	123	hypothetical protein
Tb927.3.2450	Tb927_03_v4	+	616993	no SL; no distinct RNA	bkg	57	2	1848	301	hypothetical protein, conserved
Tb927.3.3210	Tb927_03_v4	-	829235	no SL; no distinct RNA	1.50199	389	31	1579	189	hypothetical protein
Tb927.3.3430	Tb927_03_v4	-	967896	no SL; no RNA	bkg	26	0	34	0	hypothetical protein, conserved
Tb927.3.3700	Tb927_03_v4	+	1033431	no SL; no distinct RNA	bkg	12	0	2107	21	hypothetical protein
Tb927.3.5760	Tb927_03_v4	-	1608361	no SL	86.6913	1875	6	912	253	hypothetical protein, conserved
Tb927.3.5770	Tb927_03_v4	-	1612137	opposite strand reads	bkg	1	0	11	2	hypothetical protein
Tb927.3.5780	Tb927_03_v4	+	1618404	no SL; no RNA	bkg	37	1	411	47	hypothetical protein
Tb927.4.1010	Tb927_04_v4	-	276230	no SL; no distinct RNA	bkg	4	200	925	285	hypothetical protein
Tb927.4.1390	Tb927_04_v4	-	363218	annotation error	NA	NA	NA	NA	NA	hypothetical protein, conserved
Tb927.4.1400	Tb927_04_v4	-	365202	annotation error	NA	NA	NA	NA	NA	vacuolar transport protein 4A, putative
Tb927.4.1410	Tb927_04_v4	-	367410	annotation error	NA	NA	NA	NA	NA	hypothetical protein, conserved
Tb927.4.2050	Tb927_04_v4	-	514121	no SL; no distinct RNA	bkg	13	3	3117	549	hypothetical protein
Tb927.4.2690	Tb927_04_v4	+	711916	internal SL; no distinct RNA	0.218577	2283	456	7261	317	hypothetical protein
Tb927.4.3050	Tb927_04_v4	+	809336	internal SL	0.239201	1010	2961	2852	2000	hypothetical protein
Tb927.4.3200	Tb927_04_v4	-	848109	no SL; no RNA	bkg	0	1	7	0	hypothetical protein, conserved
Tb927.4.3210	Tb927_04_v4	-	849439	no SL; no RNA	bkg	49	4	29	0	hypothetical protein, conserved,ESAG11-related protein, putative
Tb927.4.3220	Tb927_04_v4	-	850658	no SL; no RNA	bkg	2	0	9	1	hypothetical protein, conserved
Tb927.4.3230	Tb927_04_v4	-	851970	no SL; no RNA	bkg	11	2	10	4	hypothetical protein, conserved,ESAG11-related protein, putative
Tb927.4.3240	Tb927_04_v4	-	853204	no SL; no RNA	bkg	1	0	3	0	hypothetical protein, conserved
Tb927.4.3250	Tb927_04_v4	-	854525	no SL; no RNA	bkg	4	0	9	0	hypothetical protein, conserved,ESAG11-related protein, putative
Tb927.4.3260	Tb927_04_v4	-	855740	no SL; no RNA	bkg	0	0	6	2	hypothetical protein, conserved
Tb927.4.3270	Tb927_04_v4	-	856980	no SL; no RNA	bkg	7	0	25	0	hypothetical protein, conserved,ESAG11-related protein, putative
Tb927.4.3280	Tb927_04_v4	-	858325	no SL; no RNA	bkg	34	0	44	0	expression site-associated gene (ESAG) protein, putative,expression site-associated gene 2 (ESAG2) protein, putative
Tb927.4.3290	Tb927_04_v4	-	859716	no SL; no RNA	bkg	25	0	34	0	hypothetical protein, conserved
Tb927.4.4800	Tb927_04_v4	-	1314662	internal SL; no distinct RNA	0.116415	192	373	1185	268	hypothetical protein, conserved
Tb927.5.1065	Tb927_05_v5	+	402823	internal SL	0.158273	242	248	783	127	hypothetical protein
Tb927.5.294b	Tb927_05_v5	-	114693	opposite strand reads	bkg	5	0	9	1	hypothetical protein
Tb927.5.4000	Tb927_05_v5	+	1295467	opposite strand reads	bkg	8	0	140	3	hypothetical protein
Tb927.5.4640	Tb927_05_v5	-	1440954	opposite strand reads	bkg	4	0	61	0	hypothetical protein, conserved
Tb927.5.880	Tb927_05_v5	+	353502	internal SL; no distinct RNA	422.016	890	1	1820	863	hypothetical protein, conserved
Tb927.6.110	Tb927_06_v4	+	2180	internal SL; no distinct RNA	bkg	17	14	139	87	hypothetical protein
Tb927.6.1150	Tb927_06_v4	-	447028	no SL	bkg	28	1	2986	295	hypothetical protein
Tb927.6.1790	Tb927_06_v4	-	602012	no SL	0.453067	244	57	1370	145	hypothetical protein
Tb927.6.2530	Tb927_06_v4	+	767437	no SL	bkg	37	4	848	24	hypothetical protein
Tb927.6.3400	Tb927_06_v4	-	996401	opposite strand reads	bkg	3	0	35	2	hypothetical protein, conserved
Tb927.6.4110	Tb927_06_v4	-	1190258	internal SL	bkg	177	115	1144	150	hypothetical protein
Tb927.6.420	Tb927_06_v4	+	198743	internal SL	49.0911	874	5	2756	774	hypothetical protein
Tb927.6.4730	Tb927_06_v4	+	1314993	no SL	bkg	40	1	1820	203	hypothetical protein
Tb927.6.5200	Tb927_06_v4	+	1439226	no SL; no distinct RNA	bkg	16	1	185	252	hypothetical protein, conserved
Tb927.6.550	Tb927_06_v4	+	233742	no RNA	bkg	1	0	16	0	hypothetical protein
Tb927.6.810	Tb927_06_v4	-	340666	opposite strand reads	bkg	12	1	79	4	hypothetical protein
Tb927.7.2430	Tb927_07_v4	-	628657	internal SL; no distinct RNA	0.0382277	181	327	1057	73	hypothetical protein
Tb927.7.3720	Tb927_07_v4	+	973881	opposite strand reads	bkg	43	0	131	0	hypothetical protein
Tb927.7.3840	Tb927_07_v4	-	1004699	no SL	bkg	11	0	300	295	kinesin-like protein, fragment, putative
Tb927.7.5860	Tb927_07_v4	+	1578647	no SL; no dist RNA	bkg	28	2	1370	171	hypothetical protein
Tb927.7.6120	Tb927_07_v4	-	1666878	no SL; no dist RNA	bkg	7	64	1742	315	hypothetical protein
Tb927.7.6140	Tb927_07_v4	-	1668379	no SL; no dist RNA	bkg	3	70	1799	340	hypothetical protein
Tb927.7.6160	Tb927_07_v4	-	1669877	no SL; no dist RNA	bkg	5	54	2303	282	hypothetical protein
Tb927.7.7370	Tb927_07_v4	-	2122578	internal SL	bkg	51	342	1424	401	hypothetical protein
Tb927.8.1760	Tb927_08_v4	-	577571	internal SL	0.636785	921	406	1970	553	hypothetical protein
Tb927.8.2320	Tb927_08_v4	+	700426	no SL; no distinct RNA	bkg	26	40	9318	312	hypothetical protein
Tb927.8.3670	Tb927_08_v4	-	1100325	internal SL; no distinct RNA	14.6646	188	2	1923	300	hypothetical protein
Tb927.8.3760	Tb927_08_v4	-	1122890	internal SL; no distinct RNA	bkg	112	83	2305	263	hypothetical protein
Tb927.8.5340	Tb927_08_v4	+	1586878	no SL; no RNA	bkg	12	84348	62	11271	hypothetical protein
Tb927.8.5790	Tb927_08_v4	+	1708629	internal SL; no distinct RNA	bkg	44	1	3480	381	hypothetical protein
Tb927.8.5920	Tb927_08_v4	+	1737667	no RNA	11.1794	1125	2	956	19	hypothetical protein
Tb927.8.5930	Tb927_08_v4	+	1739188	no RNA	bkg	2	1	53	5	hypothetical protein
Tb927.8.740	Tb927_08_v4	-	206538	internal SL	354.657	17633	3	8651	522	nucleolar RNA-binding protein, truncated
Tb927.8.740	Tb927_08_v4	-	206538	no SL; no distinct RNA	354.657	17633	3	8651	522	nucleolar RNA-binding protein, truncated	Ribosome reads all multimapping and stop before end of ORF.
Tb927.9.10020	Tb927_09_v5	+	1585261	opposite strand reads	bkg	7	0	16	0	hypothetical protein, unlikely
Tb927.9.10130	Tb927_09_v5	-	1598210	no SL; no distinct RNA	bkg	7	1	332	319	hypothetical protein, unlikely
Tb927.9.10180	Tb927_09_v5	-	1605308	no SL; no distinct RNA	bkg	76	187	1344	343	hypothetical protein, unlikely
Tb927.9.10270	Tb927_09_v5	+	1616287	opposite strand reads	bkg	11	2	54	11	hypothetical protein, unlikely
Tb927.9.10290	Tb927_09_v5	-	1617629	internal SL	bkg	59	97	141	60	hypothetical protein, unlikely
Tb927.9.10460	Tb927_09_v5	-	1643420	no SL; no distinct RNA	bkg	10	41	2072	59	hypothetical protein, unlikely
Tb927.9.10480	Tb927_09_v5	-	1645142	no SL; no distinct RNA	bkg	10	0	2099	31	hypothetical protein, unlikely
Tb927.9.10540	Tb927_09_v5	-	1657707	no SL; no distinct RNA	bkg	18	5	969	110	hypothetical protein, unlikely
Tb927.9.10590	Tb927_09_v5	+	1665907	opposite strand reads	bkg	13	4	41	15	hypothetical protein, unlikely
Tb927.9.10600	Tb927_09_v5	-	1666967	no SL; no distinct RNA	bkg	28	5	792	210	hypothetical protein, unlikely
Tb927.9.10610	Tb927_09_v5	-	1667610	no SL; no distinct RNA	bkg	5	2	245	162	hypothetical protein, unlikely
Tb927.9.10620	Tb927_09_v5	-	1668024	no SL; no distinct RNA	bkg	4	0	215	162	hypothetical protein, unlikely
Tb927.9.10740	Tb927_09_v5	+	1697950	opposite strand reads	bkg	37	0	60	0	hypothetical protein, unlikely
Tb927.9.10750	Tb927_09_v5	+	1698687	opposite strand reads	NA	293	0	1134	0	hypothetical protein, unlikely
Tb927.9.10760	Tb927_09_v5	+	1699500	opposite strand reads	bkg	1	2	1	25	hypothetical protein, unlikely
Tb927.9.10800	Tb927_09_v5	+	1705597	no SL; no distinct RNA	bkg	0	1	0	8	hypothetical protein, unlikely
Tb927.9.10820	Tb927_09_v5	-	1708397	annotation error	NA	NA	NA	NA	NA	hypothetical protein, conserved
Tb927.9.10860	Tb927_09_v5	+	1712649	opposite strand reads	bkg	154	0	98	0	hypothetical protein, unlikely
Tb927.9.10880	Tb927_09_v5	-	1715346	annotation error	NA	NA	NA	NA	NA	hypothetical protein, conserved
Tb927.9.10940	Tb927_09_v5	-	1723837	no SL; no distinct RNA	bkg	25	12	595	76	hypothetical protein, unlikely
Tb927.9.10990	Tb927_09_v5	-	1731567	internal SL; no distinct RNA	0.412114	218	77	1003	146	hypothetical protein
Tb927.9.11010	Tb927_09_v5	+	1735035	opposite strand reads	1.46805	208	4	673	19	hypothetical protein, unlikely
Tb927.9.11020	Tb927_09_v5	+	1735719	opposite strand reads	bkg	7	0	20	6	hypothetical protein, unlikely
Tb927.9.11060	Tb927_09_v5	-	1745598	no SL; no distinct RNA	bkg	7	1	1008	160	hypothetical protein, unlikely
Tb927.9.11080	Tb927_09_v5	+	1749640	opposite strand reads	bkg	11	0	13	0	hypothetical protein, unlikely
Tb927.9.11160	Tb927_09_v5	+	1770142	opposite strand reads	bkg	2	0	3	0	hypothetical protein, unlikely
Tb927.9.11170	Tb927_09_v5	+	1770600	opposite strand reads	bkg	1	0	1	0	hypothetical protein, unlikely
Tb927.9.11180	Tb927_09_v5	-	1771560	no SL; no distinct RNA	bkg	1	0	26	16	hypothetical protein, unlikely
Tb927.9.11190	Tb927_09_v5	+	1772122	no SL; no distinct RNA	bkg	0	3	6	4	hypothetical protein, unlikely
Tb927.9.11200	Tb927_09_v5	+	1772527	no SL; no distinct RNA	bkg	0	1	1	1	hypothetical protein, unlikely
Tb927.9.11210	Tb927_09_v5	-	1773976	opposite strand reads	bkg	0	0	0	0	hypothetical protein, unlikely
Tb927.9.11530	Tb927_09_v5	+	1800150	no SL; no distinct RNA	bkg	4	470	607	581	hypothetical protein, unlikely
Tb927.9.11550	Tb927_09_v5	+	1802626	internal SL; no distinct RNA	13.3542	181	2	6045	892	hypothetical protein, unlikely
Tb927.9.11710	Tb927_09_v5	+	1821913	internal SL; no distinct RNA	0.817516	458	138	1701	419	hypothetical protein, unlikely
Tb927.9.11730	Tb927_09_v5	+	1823822	internal SL; no distinct RNA	bkg	10	3	679	74	hypothetical protein, unlikely
Tb927.9.11860	Tb927_09_v5	+	1852031	internal SL; no distinct RNA	bkg	24	17	1008	71	hypothetical protein, unlikely
Tb927.9.11910	Tb927_09_v5	+	1862049	no SL; no distinct RNA	bkg	0	83	0	309	hypothetical protein, conserved
Tb927.9.11920	Tb927_09_v5	+	1863643	internal SL; no distinct RNA	bkg	1	69	16	88	hypothetical protein, unlikely
Tb927.9.11950	Tb927_09_v5	-	1867907	opposite strand reads	bkg	27	0	40	0	hypothetical protein, unlikely
Tb927.9.11980	Tb927_09_v5	+	1872688	internal SL; no distinct RNA	bkg	10	36	490	615	hypothetical protein, unlikely
Tb927.9.12060	Tb927_09_v5	-	1879615	opposite strand reads	bkg	0	0	2	0	hypothetical protein, unlikely
Tb927.9.12130	Tb927_09_v5	+	1896560	internal SL; no distinct RNA	bkg	59	24	606	44	hypothetical protein, unlikely
Tb927.9.12190	Tb927_09_v5	-	1907078	opposite strand reads	bkg	10	0	56	3	hypothetical protein, unlikely
Tb927.9.12350	Tb927_09_v5	-	1926961	opposite strand reads	bkg	26	1	148	2	hypothetical protein, unlikely
Tb927.9.12370	Tb927_09_v5	+	1933107	internal SL; no distinct RNA	bkg	46	237	1074	228	hypothetical protein, unlikely
Tb927.9.12460	Tb927_09_v5	+	1947369	no SL; no distinct RNA	bkg	37	0	2244	15	hypothetical protein, unlikely
Tb927.9.12520	Tb927_09_v5	+	1961757	no SL; no distinct RNA	bkg	1	2	1009	428	hypothetical protein, unlikely
Tb927.9.12770	Tb927_09_v5	+	2009518	internal SL; no distinct RNA	127.454	4391	0	19224	558	hypothetical protein, conserved
Tb927.9.12840	Tb927_09_v5	+	2030476	no SL; no distinct RNA	bkg	60	1	937	230	hypothetical protein, unlikely
Tb927.9.1290	Tb927_09_v5	+	329779	opposite strand reads	bkg	0	0	1	0	hypothetical protein, unlikely
Tb927.9.13080	Tb927_09_v5	-	2070008	opposite strand reads	bkg	4	916	37	1461	hypothetical protein, unlikely
Tb927.9.13160	Tb927_09_v5	-	2083729	no SL; no distinct RNA	bkg	1	0	3	0	hypothetical protein
Tb927.9.13170	Tb927_09_v5	-	2084254	no SL; no distinct RNA	bkg	0	0	2	1	hypothetical protein, unlikely
Tb927.9.13180	Tb927_09_v5	-	2085547	no SL; no distinct RNA	bkg	1	0	62	5	hypothetical protein, unlikely
Tb927.9.13190	Tb927_09_v5	+	2085703	internal SL; no distinct RNA	bkg	3	0	27	2	hypothetical protein, unlikely
Tb927.9.1320	Tb927_09_v5	+	332954	opposite strand reads	bkg	2	0	2	0	hypothetical protein, unlikely
Tb927.9.13210	Tb927_09_v5	+	2087032	opposite strand reads	bkg	18	54	13	52	hypothetical protein, unlikely
Tb927.9.13220	Tb927_09_v5	+	2087627	opposite strand reads	4.40428	181800	1	41278	1	hypothetical protein, unlikely
Tb927.9.13230	Tb927_09_v5	+	2088566	opposite strand reads	bkg	8	0	19	0	hypothetical protein, unlikely
Tb927.9.1330	Tb927_09_v5	+	333746	opposite strand reads	bkg	2	4	0	6	hypothetical protein, unlikely
Tb927.9.13370	Tb927_09_v5	-	2118990	no SL; no distinct RNA	bkg	24	83	4062	930	hypothetical protein, unlikely
Tb927.9.13410	Tb927_09_v5	-	2122037	no SL; no distinct RNA	bkg	12	7	484	59	hypothetical protein, unlikely
Tb927.9.13590	Tb927_09_v5	-	2156277	internal SL; no distinct RNA	bkg	6	56	529	402	hypothetical protein, unlikely
Tb927.9.13600	Tb927_09_v5	-	2157201	no SL; no distinct RNA	bkg	8	2	677	201	hypothetical protein, unlikely
Tb927.9.13740	Tb927_09_v5	-	2175947	no SL; no distinct RNA	bkg	16	285	2567	226	ADP-ribosylation factor, putative
Tb927.9.13740	Tb927_09_v5	-	2175947	no SL; no distinct RNA	bkg	16	285	2567	226	ADP-ribosylation factor, putative	TriTrypDB 5.1 has kept this gene ID for slightly overlapping downstream sequence which we call NCDSTb927.9.13745 (ADP ribosylation factor).
Tb927.9.13780	Tb927_09_v5	-	2179107	no SL; no distinct RNA	369.487	56549	25	51075	8343	hypothetical protein, conserved
Tb927.9.13980	Tb927_09_v5	+	2182653	opposite strand reads	bkg	0	0	1	0	hypothetical protein, unlikely
Tb927.9.14060	Tb927_09_v5	-	2196276	no SL; no distinct RNA	bkg	8	39	1096	20	hypothetical protein, unlikely
Tb927.9.14110	Tb927_09_v5	+	2204068	opposite strand reads	bkg	43	36	196	69	hypothetical protein, unlikely
Tb927.9.14210	Tb927_09_v5	-	2225058	internal SL; no distinct RNA	bkg	86	329	1449	158	hypothetical protein, unlikely
Tb927.9.14250	Tb927_09_v5	-	2232415	no SL; no distinct RNA	bkg	1	62	810	178	hypothetical protein, unlikely
Tb927.9.14510	Tb927_09_v5	-	2264461	internal SL; no distinct RNA	1.60571	193	31	632	163	hypothetical protein
Tb927.9.14520	Tb927_09_v5	-	2266753	no SL; no distinct RNA	bkg	57	1	2306	58	hypothetical protein, unlikely,Ingi-like sequence
Tb927.9.14530	Tb927_09_v5	+	2267603	no SL; no distinct RNA	bkg	17	0	851	152	hypothetical protein
Tb927.9.14550	Tb927_09_v5	+	2276398	internal SL; no distinct RNA	bkg	163	90	222	202	unspecified product
Tb927.9.14550	Tb927_09_v5	+	2276398	internal SL; no distinct RNA	bkg	163	90	222	202	unspecified product
Tb927.9.14560	Tb927_09_v5	-	2275512	opposite strand reads	bkg	1	32	4	58	hypothetical protein, unlikely
Tb927.9.14580	Tb927_09_v5	-	2281454	opposite strand reads	bkg	0	3	0	0	hypothetical protein, unlikely
Tb927.9.14590	Tb927_09_v5	-	2282472	opposite strand reads	bkg	0	0	2	0	hypothetical protein, unlikely
Tb927.9.14610	Tb927_09_v5	-	2287267	opposite strand reads	bkg	8	0	10	0	hypothetical protein, unlikely
Tb927.9.14620	Tb927_09_v5	-	2288574	opposite strand reads	bkg	1	17	1	43	hypothetical protein, unlikely
Tb927.9.14660	Tb927_09_v5	+	2293002	no SL; no distinct RNA	bkg	56	23	1337	46	SLACS reverse transcriptase, putative
Tb927.9.14660	Tb927_09_v5	+	2293002	no SL; no distinct RNA, opposite strand reads	bkg	56	23	1337	46	SLACS reverse transcriptase, putative
Tb927.9.14940	Tb927_09_v5	-	2339053	opposite strand reads	bkg	12	3	1067	352	SLACS reverse transcriptase, putative
Tb927.9.14940	Tb927_09_v5	-	2339053	opposite strand reads	bkg	12	3	1067	352	SLACS reverse transcriptase, putative
Tb927.9.14960	Tb927_09_v5	-	2339629	opposite strand reads	bkg	2	2	2	2	hypothetical protein, unlikely
Tb927.9.14970	Tb927_09_v5	-	2340534	opposite strand reads	bkg	1	0	2	0	hypothetical protein, unlikely
Tb927.9.14980	Tb927_09_v5	-	2341193	opposite strand reads	bkg	10	0	18	0	hypothetical protein, unlikely
Tb927.9.15030	Tb927_09_v5	+	2346195	no SL; no distinct RNA	bkg	2	162	39	203	DNA polymerase epsilon subunit b, putative
Tb927.9.15030	Tb927_09_v5	+	2346195	no SL; no distinct RNA	bkg	2	162	39	203	DNA polymerase epsilon subunit b, putative	TritrypDB 5.1 has kept this GeneID for a sequence that starts downstream and we call NCDSTb927.9.1535 (DNA polymerase alpha/epsilon subunit B)
Tb927.9.15210	Tb927_09_v5	+	2362491	no SL	1.95796	6033	1470	18148	8658	ribosomal protein L36, putative
Tb927.9.15210	Tb927_09_v5	+	2362491	no SL	1.95796	6033	1470	18148	8658	ribosomal protein L36, putative.	TriTrypDB has kept this gene ID for downstream sequence in another reading frame which we call NCDSTb927.9.15215. Ribosomal protein L36, putative.
Tb927.9.15240	Tb927_09_v5	+	2365475	no SL; no distinct RNA	bkg	1	394	35	593	hypothetical protein, conserved
Tb927.9.15250	Tb927_09_v5	-	2366947	opposite strand reads	bkg	2	1	2	0	hypothetical protein, unlikely
Tb927.9.15280	Tb927_09_v5	+	2370548	no SL; no distinct RNA	bkg	9	1763	1009	164	hypothetical protein, unlikely
Tb927.9.15300	Tb927_09_v5	+	2375282	no SL; no distinct RNA	bkg	23	7	578	94	hypothetical protein, unlikely
Tb927.9.15310	Tb927_09_v5	-	2376372	opposite strand reads	bkg	124	59	301	222	hypothetical protein, unlikely
Tb927.9.15320	Tb927_09_v5	+	2377089	no SL; no distinct RNA	bkg	5	2	509	55	hypothetical protein, conserved
Tb927.9.15350	Tb927_09_v5	+	2381878	no SL; no distinct RNA	bkg	157	20	518	185	hypothetical protein, conserved
Tb927.9.15390	Tb927_09_v5	-	2388517	opposite strand reads	bkg	2	22	17	38	hypothetical protein, unlikely
Tb927.9.15500	Tb927_09_v5	-	2419971	opposite strand reads	bkg	12	0	55	33	hypothetical protein, unlikely
Tb927.9.15670	Tb927_09_v5	-	2456554	opposite strand reads	bkg	56	17	126	14	hypothetical protein, unlikely
Tb927.9.15700	Tb927_09_v5	+	2461089		bkg	0	226	8	45	variant surface glycoprotein (VSG)-related, putative
Tb927.9.15700	Tb927_09_v5	+	2461089	internal SL; no distinct RNA	bkg	0	226	8	45	variant surface glycoprotein (VSG)-related, putative	TritrypDB 5.1 has kept this GeneID for a sequence that starts downstream and we call NCDSTb927.9.15705 (VSG related)
Tb927.9.15710	Tb927_09_v5	+	2469548		bkg	0	190	10	39	variant surface glycoprotein (VSG)-related, putative
Tb927.9.15710	Tb927_09_v5	+	2469548	internal SL; no distinct RNA	bkg	0	190	10	39	variant surface glycoprotein (VSG)-related, putative	TritrypDB 5.1 has kept this GeneID for a sequence that starts downstream and we call NCDSTb927.9.15715 (VSG related)
Tb927.9.15730	Tb927_09_v5	+	2478001		bkg	0	191	15	50	variant surface glycoprotein (VSG)-related, putative
Tb927.9.15730	Tb927_09_v5	+	2478001	internal SL; no distinct RNA	bkg	0	191	15	50	variant surface glycoprotein (VSG)-related, putative	TritrypDB 5.1 has kept this GeneID for a sequence that starts downstream and we call NCDSTb927.9.15435 (VSG related)
Tb927.9.15740	Tb927_09_v5	-	2480758	opposite strand reads	bkg	1	0	2	1	hypothetical protein, conserved
Tb927.9.15770	Tb927_09_v5	-	2489240	opposite strand reads	bkg	3	0	4	0	hypothetical protein, conserved
Tb927.9.15790	Tb927_09_v5	+	2495006		bkg	164	121	41	93	variant surface glycoprotein (VSG)-related, putative
Tb927.9.15790	Tb927_09_v5	+	2495006	internal SL; no distinct RNA	bkg	164	121	41	93	variant surface glycoprotein (VSG)-related, putative	TritrypDB 5.1 has kept this GeneID for a sequence that starts downstream and we call NCDSTb927.9.15795 (VSG related)
Tb927.9.1580	Tb927_09_v5	-	372431	no SL; no distinct RNA	bkg	32	7	1797	299	hypothetical protein, unlikely
Tb927.9.15800	Tb927_09_v5	-	2497707	opposite strand reads	bkg	2	0	4	0	hypothetical protein, conserved
Tb927.9.15830	Tb927_09_v5	-	2507417	internal SL	0.66867	234	155	1095	485	hypothetical protein, unlikely
Tb927.9.15840	Tb927_09_v5	+	2507715	opposite strand reads	bkg	27	32	33	97	hypothetical protein, unlikely
Tb927.9.15880	Tb927_09_v5	-	2512925	no SL; no distinct RNA	bkg	1	9	699	520	hypothetical protein, unlikely
Tb927.9.15900	Tb927_09_v5	-	2519404	no SL; no distinct RNA	35.3625	362	0	778	76	hypothetical protein, unlikely
Tb927.9.15910	Tb927_09_v5	-	2524445	opposite strand reads	bkg	4	0	4	0	hypothetical protein, unlikely
Tb927.9.15920	Tb927_09_v5	+	2524485	no SL; no distinct RNA	bkg	19	0	551	6	hypothetical protein, unlikely
Tb927.9.15950	Tb927_09_v5	-	2530509	no SL; no RNA	bkg	9	0	16	0	hypothetical protein
Tb927.9.15960	Tb927_09_v5	-	2530952	no SL; no RNA	bkg	24	0	32	0	hypothetical protein, unlikely
Tb927.9.15970	Tb927_09_v5	+	2530998	opposite strand reads	bkg	0	3	11	2	hypothetical protein, unlikely
Tb927.9.16000	Tb927_09_v5	+	2536695	opposite strand reads	bkg	1	0	1	0	hypothetical protein, unlikely
Tb927.9.16020	Tb927_09_v5	-	2539653	no SL; no distinct RNA	bkg	12	7	291	90	hypothetical protein, unlikely
Tb927.9.16030	Tb927_09_v5	+	2541242	opposite strand reads	bkg	4	0	19	0	hypothetical protein, unlikely
Tb927.9.1690	Tb927_09_v5	-	388496	no SL; no distinct RNA	bkg	7	5	1308	221	hypothetical protein, unlikely
Tb927.9.1740	Tb927_09_v5	-	397189	internal SL	bkg	30	78	270	113	hypothetical protein, unlikely
Tb927.9.1760	Tb927_09_v5	+	412389	opposite strand reads	bkg	103	0	11	0	hypothetical protein, unlikely
Tb927.9.1990	Tb927_09_v5	+	451399	opposite strand reads	bkg	3	0	7	1	hypothetical protein, unlikely
Tb927.9.2000	Tb927_09_v5	+	451935	opposite strand reads	bkg	19	1	26	3	hypothetical protein, unlikely
Tb927.9.2040	Tb927_09_v5	-	459275	no SL; no distinct RNA	bkg	3	2	526	252	hypothetical protein, unlikely
Tb927.9.2090	Tb927_09_v5	-	477512	internal SL	0.440217	795	230	424	54	hypothetical protein, unlikely
Tb927.9.2150	Tb927_09_v5	-	490967	internal SL	bkg	23	91	973	109	hypothetical protein
Tb927.9.2190	Tb927_09_v5	+	491635	no SL; no distinct RNA	bkg	5	41	52	23	hypothetical protein, unlikely
Tb927.9.2230	Tb927_09_v5	-	497806	no SL; no distinct RNA	bkg	6	2	549	99	hypothetical protein, unlikely
Tb927.9.2300	Tb927_09_v5	-	510813	no SL; no distinct RNA	bkg	11	109	1362	153	hypothetical protein, unlikely
Tb927.9.2440	Tb927_09_v5	-	524940	no SL; no distinct RNA	bkg	2	2	530	168	hypothetical protein, unlikely
Tb927.9.2460	Tb927_09_v5	-	527769	no SL; no distinct RNA	bkg	39	1	8852	489	hypothetical protein, unlikely
Tb927.9.2480	Tb927_09_v5	+	531183	opposite strand reads	bkg	4	0	7	0	hypothetical protein, unlikely
Tb927.9.2500	Tb927_09_v5	+	533916	opposite strand reads	bkg	2	0	3	0	hypothetical protein, unlikely
Tb927.9.2570	Tb927_09_v5	-	568987	internal SL	0.0945577	194	499	1069	260	hypothetical protein, unlikely
Tb927.9.2640	Tb927_09_v5	+	587637	opposite strand reads	bkg	5	0	9	0	hypothetical protein, unlikely
Tb927.9.2660	Tb927_09_v5	+	590416	opposite strand reads	bkg	3	0	10	2	hypothetical protein, unlikely
Tb927.9.2680	Tb927_09_v5	-	592375	internal SL	bkg	15	5	120	194	hypothetical protein, unlikely
Tb927.9.2690	Tb927_09_v5	-	592728	internal SL	bkg	11	0	587	85	hypothetical protein, unlikely
Tb927.9.2710	Tb927_09_v5	+	595377	opposite strand reads	bkg	15	2	8	1	hypothetical protein, unlikely
Tb927.9.2720	Tb927_09_v5	-	596540	no SL; no distinct RNA	bkg	10	2	1477	215	hypothetical protein, unlikely
Tb927.9.2740	Tb927_09_v5	+	601229	opposite strand reads	bkg	24	0	147	0	hypothetical protein, unlikely
Tb927.9.2750	Tb927_09_v5	-	602820	no SL; no distinct RNA	bkg	14	6	500	166	hypothetical protein, unlikely
Tb927.9.2770	Tb927_09_v5	+	604838	opposite strand reads	bkg	2	0	0	0	hypothetical protein, unlikely
Tb927.9.2790	Tb927_09_v5	+	606766	opposite strand reads	bkg	0	0	0	0	hypothetical protein, unlikely
Tb927.9.2810	Tb927_09_v5	-	627109	internal SL	bkg	31	3	1211	615	hypothetical protein, unlikely
Tb927.9.2820	Tb927_09_v5	-	650017	no SL; no distinct RNA	bkg	0	0	312	137	hypothetical protein, unlikely
Tb927.9.2870	Tb927_09_v5	+	652902	opposite strand reads	bkg	1	0	2	0	hypothetical protein, unlikely
Tb927.9.2880	Tb927_09_v5	+	653165	opposite strand reads	bkg	17	0	96	0	hypothetical protein, unlikely
Tb927.9.2890	Tb927_09_v5	+	653508	opposite strand reads	bkg	1	2	1	1	hypothetical protein
Tb927.9.2920	Tb927_09_v5	-	663844	no SL; no distinct RNA	bkg	15	4	1905	8	hypothetical protein, unlikely
Tb927.9.2930	Tb927_09_v5	-	664279	no SL; no distinct RNA	bkg	10	0	2196	0	hypothetical protein, unlikely
Tb927.9.2950	Tb927_09_v5	+	666821	opposite strand reads	bkg	0	0	5	0	hypothetical protein, unlikely
Tb927.9.2960	Tb927_09_v5	+	667331	opposite strand reads	bkg	0	17	1	18	hypothetical protein, unlikely
Tb927.9.2970	Tb927_09_v5	+	667746	opposite strand reads	bkg	0	2	0	0	hypothetical protein, unlikely
Tb927.9.3020	Tb927_09_v5	-	672386	no SL; no distinct RNA	bkg	1	589	76	441	hypothetical protein, unlikely
Tb927.9.3060	Tb927_09_v5	-	674089	no SL; no distinct RNA	bkg	2	23	486	74	hypothetical protein, unlikely
Tb927.9.3070	Tb927_09_v5	-	674553	no SL; no distinct RNA	bkg	15	0	1507	115	hypothetical protein, unlikely
Tb927.9.3090	Tb927_09_v5	-	676446	no SL; no distinct RNA	bkg	9	7	1042	42	hypothetical protein, unlikely
Tb927.9.3110	Tb927_09_v5	+	677920	opposite strand reads	bkg	25	0	20	0	hypothetical protein, unlikely
Tb927.9.3150	Tb927_09_v5	-	683973	no SL; no distinct RNA	bkg	7	33	301	329	hypothetical protein, unlikely
Tb927.9.3160	Tb927_09_v5	+	684521	opposite strand reads	bkg	1	6	2	14	hypothetical protein, unlikely
Tb927.9.3180	Tb927_09_v5	+	687723	opposite strand reads	bkg	3	0	2	0	hypothetical protein
Tb927.9.3190	Tb927_09_v5	-	688338	no SL; no distinct RNA	bkg	14	1	203	64	hypothetical protein, unlikely
Tb927.9.3200	Tb927_09_v5	-	688633	no SL; no distinct RNA	bkg	4	0	161	0	hypothetical protein, unlikely
Tb927.9.3210	Tb927_09_v5	+	688879	opposite strand reads	bkg	17	0	31	0	hypothetical protein, unlikely
Tb927.9.3220	Tb927_09_v5	+	689435	no SL; no RNA	bkg	0	0	1	1	hypothetical protein, unlikely
Tb927.9.3230	Tb927_09_v5	+	689709	no SL; no RNA	bkg	0	0	4	3	hypothetical protein, unlikely
Tb927.9.3240	Tb927_09_v5	+	690194	no SL; no RNA	bkg	0	0	3	0	hypothetical protein, unlikely
Tb927.9.3250	Tb927_09_v5	+	690405	no SL; no RNA	bkg	0	0	23	6	hypothetical protein, unlikely
Tb927.9.3270	Tb927_09_v5	-	692903	opposite strand reads	bkg	11	925	28	1104	hypothetical protein, unlikely
Tb927.9.3300	Tb927_09_v5	-	695297	opposite strand reads	bkg	0	0	1	1	hypothetical protein, unlikely
Tb927.9.3380	Tb927_09_v5	+	701140	no SL; no distinct RNA	bkg	28	102	778	258	hypothetical protein, unlikely
Tb927.9.3450	Tb927_09_v5	-	709921	opposite strand reads	bkg	10	0	28	0	hypothetical protein, unlikely
Tb927.9.3500	Tb927_09_v5	+	715207	no distinct RNA	bkg	142	14	192	268	hypothetical protein, unlikely
Tb927.9.3520	Tb927_09_v5	+	716681	no SL; no distinct RNA	bkg	8	1	1571	380	hypothetical protein, unlikely
Tb927.9.3570	Tb927_09_v5	+	721057	internal SL; no RNA	bkg	28	5	100	69	hypothetical protein, unlikely
Tb927.9.3660	Tb927_09_v5	+	733067	no SL; no distinct RNA	bkg	0	1	789	38	hypothetical protein, unlikely
Tb927.9.3700	Tb927_09_v5	-	740942	opposite strand reads	bkg	109	0	333	0	hypothetical protein, unlikely
Tb927.9.3740	Tb927_09_v5	+	747222	no SL	bkg	3	0	579	187	hypothetical protein, unlikely
Tb927.9.3790	Tb927_09_v5	-	752366	opposite strand reads	bkg	1	0	0	0	hypothetical protein, unlikely
Tb927.9.3810	Tb927_09_v5	+	754725	no SL; no distinct RNA	bkg	6	515	273	282	hypothetical protein
Tb927.9.3830	Tb927_09_v5	+	755885	no SL; no distinct RNA	bkg	3	95	1608	537	hypothetical protein, unlikely
Tb927.9.3940	Tb927_09_v5	-	765776	opposite strand reads	bkg	0	0	0	0	hypothetical protein, unlikely
Tb927.9.3960	Tb927_09_v5	-	768774	opposite strand reads	bkg	0	0	2	0	hypothetical protein, unlikely
Tb927.9.4010	Tb927_09_v5	-	772263	opposite strand reads	bkg	0	0	0	0	hypothetical protein, unlikely
Tb927.9.4030	Tb927_09_v5	-	775261	opposite strand reads	bkg	1	2	0	0	hypothetical protein, unlikely
Tb927.9.4060	Tb927_09_v5	-	780626	opposite strand reads	bkg	0	0	0	0	hypothetical protein, unlikely
Tb927.9.4070	Tb927_09_v5	-	780828	opposite strand reads	bkg	0	0	0	0	hypothetical protein, unlikely
Tb927.9.4090	Tb927_09_v5	-	785118	opposite strand reads	bkg	3	0	10	1	hypothetical protein, unlikely
Tb927.9.4100	Tb927_09_v5	-	785807	opposite strand reads	bkg	63	4	299	4	hypothetical protein, unlikely
Tb927.9.4110	Tb927_09_v5	+	786064	no SL	bkg	92	6	650	150	hypothetical protein, unlikely
Tb927.9.4120	Tb927_09_v5	+	786599	no SL	bkg	25	2	507	117	hypothetical protein, unlikely
Tb927.9.4130	Tb927_09_v5	+	787126	internal SL	bkg	113	5	1131	121	hypothetical protein, conserved
Tb927.9.4140	Tb927_09_v5	-	788163	opposite strand reads	bkg	13	16	17	20	hypothetical protein, unlikely
Tb927.9.4150	Tb927_09_v5	+	788783	internal SL	bkg	23	32	664	171	hypothetical protein, unlikely
Tb927.9.4160	Tb927_09_v5	+	789542	no SL; no distinct RNA	bkg	2	47	337	163	hypothetical protein, unlikely
Tb927.9.4170	Tb927_09_v5	-	790152	opposite strand reads	bkg	72	2	177	5	hypothetical protein, unlikely
Tb927.9.4180	Tb927_09_v5	+	790221	no SL; no distinct RNA	bkg	2	1	256	112	hypothetical protein, unlikely
Tb927.9.4240	Tb927_09_v5	-	804032	opposite strand reads	bkg	1	1	1	1	hypothetical protein, unlikely
Tb927.9.4270	Tb927_09_v5	+	806172	no SL; no distinct RNA	bkg	4	0	1677	603	hypothetical protein, unlikely
Tb927.9.4280	Tb927_09_v5	+	806581	no SL; no RNA	bkg	1	113	135	371	hypothetical protein, unlikely
Tb927.9.4320	Tb927_09_v5	+	811398	no SL; no distinct RNA	bkg	146	0	362	77	hypothetical protein, unlikely
Tb927.9.4330	Tb927_09_v5	-	812671	no SL; no distinct RNA	bkg	0	0	6	1	hypothetical protein, unlikely
Tb927.9.4380	Tb927_09_v5	+	824124	internal SL	bkg	147	377	137	215	hypothetical protein, unlikely
Tb927.9.4400	Tb927_09_v5	-	825920	opposite strand reads	bkg	0	0	0	2	hypothetical protein, unlikely
Tb927.9.4410	Tb927_09_v5	-	826057	opposite strand reads	bkg	1	0	5	0	hypothetical protein, unlikely
Tb927.9.4430	Tb927_09_v5	-	827856	opposite strand reads	bkg	21	0	36	2	hypothetical protein, unlikely
Tb927.9.4490	Tb927_09_v5	+	833146	internal SL; no distinct RNA	bkg	40	83	1225	168	hypothetical protein, unlikely
Tb927.9.4510	Tb927_09_v5	-	837348	opposite strand reads	bkg	3	10	11	6	hypothetical protein, unlikely
Tb927.9.4540	Tb927_09_v5	-	843115	opposite strand reads	bkg	6	0	1	7	hypothetical protein, unlikely
Tb927.9.4580	Tb927_09_v5	+	849725	no SL; no distinct RNA	bkg	4	0	880	0	hypothetical protein, unlikely
Tb927.9.4590	Tb927_09_v5	+	850032	no SL; no distinct RNA	bkg	0	0	301	234	hypothetical protein, unlikely
Tb927.9.4600	Tb927_09_v5	+	850381	no SL; no distinct RNA	bkg	0	1	55	212	hypothetical protein, unlikely
Tb927.9.4610	Tb927_09_v5	+	850731	internal SL; no distinct RNA	45.3077	434	8	182	152	hypothetical protein, unlikely
Tb927.9.4690	Tb927_09_v5	+	866105	no SL; no distinct RNA	bkg	21	2	2003	1215	hypothetical protein, unlikely
Tb927.9.4710	Tb927_09_v5	+	866389	no SL; no distinct RNA	bkg	9	1	2118	1284	hypothetical protein, unlikely
Tb927.9.4730	Tb927_09_v5	+	866791	no SL; no distinct RNA	bkg	4	4	1225	959	hypothetical protein, unlikely
Tb927.9.4770	Tb927_09_v5	+	870350	internal SL; no distinct RNA	bkg	8	206	68	267	hypothetical protein, unlikely
Tb927.9.4790	Tb927_09_v5	-	870990	opposite strand reads	NA	NA	NA	NA	NA	hypothetical protein, unlikely
Tb927.9.4800	Tb927_09_v5	+	871430	no SL; no distinct RNA	bkg	110	2	661	240	hypothetical protein, unlikely
Tb927.9.4830	Tb927_09_v5	-	876620	opposite strand reads	6.53617	1024	0	470	3	hypothetical protein, unlikely
Tb927.9.4860	Tb927_09_v5	+	880706	opposite strand reads	bkg	0	0	5	4	hypothetical protein, unlikely
Tb927.9.4870	Tb927_09_v5	+	882285	opposite strand reads	bkg	0	0	29	2	hypothetical protein, unlikely
Tb927.9.5010	Tb927_09_v5	-	901580	opposite strand reads	bkg	0	0	1	0	hypothetical protein, unlikely
Tb927.9.5030	Tb927_09_v5	+	903043	no SL; no distinct RNA	bkg	0	0	112	252	hypothetical protein, unlikely
Tb927.9.5060	Tb927_09_v5	+	906500	no SL; no distinct RNA	bkg	111	20	2014	242	hypothetical protein, unlikely
Tb927.9.5070	Tb927_09_v5	+	907392	no SL; no distinct RNA	bkg	9	0	919	71	hypothetical protein, unlikely
Tb927.9.5090	Tb927_09_v5	+	907803	no SL; no distinct RNA	bkg	7	0	1594	228	hypothetical protein, unlikely
Tb927.9.5120	Tb927_09_v5	-	911613	opposite strand reads	bkg	0	0	0	0	hypothetical protein, unlikely
Tb927.9.5130	Tb927_09_v5	+	912329	no SL; no distinct RNA	NA	236	0	1630	0	hypothetical protein, unlikely
Tb927.9.5140	Tb927_09_v5	-	912817	opposite strand reads	bkg	2	0	12	0	hypothetical protein, unlikely
Tb927.9.5160	Tb927_09_v5	-	913519	opposite strand reads	bkg	1	2	1	9	hypothetical protein, unlikely
Tb927.9.5180	Tb927_09_v5	+	916393	internal SL; no distinct RNA	bkg	15	335	579	530	hypothetical protein, unlikely
Tb927.9.5200	Tb927_09_v5	+	918136	no SL; no distinct RNA	bkg	2	17	2300	72	hypothetical protein, unlikely
Tb927.9.5230	Tb927_09_v5	+	921382	no SL; no distinct RNA	bkg	16	29	1339	988	hypothetical protein, unlikely
Tb927.9.5250	Tb927_09_v5	+	925285	internal SL; no distinct RNA	bkg	0	483	222	399	hypothetical protein, unlikely
Tb927.9.5290	Tb927_09_v5	-	927843	opposite strand reads	bkg	0	0	2	4	hypothetical protein, unlikely
Tb927.9.5340	Tb927_09_v5	-	933793	opposite strand reads	bkg	0	0	0	1	hypothetical protein, unlikely
Tb927.9.5400	Tb927_09_v5	+	941749	no SL; no distinct RNA	bkg	2	3	424	381	hypothetical protein, unlikely
Tb927.9.5420	Tb927_09_v5	+	943028	no SL; no distinct RNA	bkg	0	1	17	245	hypothetical protein, unlikely
Tb927.9.5430	Tb927_09_v5	+	943169	no SL; no distinct RNA	bkg	1	1	219	818	hypothetical protein, unlikely
Tb927.9.5450	Tb927_09_v5	-	945394	opposite strand reads	bkg	1	4	3	5	hypothetical protein, unlikely
Tb927.9.5470	Tb927_09_v5	-	949206	opposite strand reads	bkg	11	4	76	14	hypothetical protein, unlikely
Tb927.9.5480	Tb927_09_v5	+	950006	no SL; no distinct RNA	bkg	25	6	795	159	hypothetical protein, unlikely
Tb927.9.5500	Tb927_09_v5	+	953264	no SL; no distinct RNA	136.756	199	0	665	457	hypothetical protein, unlikely
Tb927.9.5510	Tb927_09_v5	+	953554	no SL; no distinct RNA	bkg	1	34	1000	108	hypothetical protein, unlikely
Tb927.9.5530	Tb927_09_v5	+	958456	no SL; no distinct RNA	bkg	4	2	137	206	hypothetical protein, unlikely
Tb927.9.5540	Tb927_09_v5	-	959043	opposite strand reads	bkg	46	0	163	54	hypothetical protein, unlikely
Tb927.9.5550	Tb927_09_v5	-	959207	opposite strand reads	bkg	1	0	0	0	hypothetical protein, unlikely
Tb927.9.5560	Tb927_09_v5	+	959314	no SL; no distinct RNA	bkg	59	34	1265	161	hypothetical protein, unlikely
Tb927.9.5580	Tb927_09_v5	-	960470	opposite strand reads	bkg	7	0	36	2	hypothetical protein, unlikely
Tb927.9.5600	Tb927_09_v5	-	965019	opposite strand reads	bkg	17	1	64	1	hypothetical protein, unlikely
Tb927.9.5610	Tb927_09_v5	+	965453	no SL; no distinct RNA	bkg	13	71	187	147	hypothetical protein, unlikely
Tb927.9.5640	Tb927_09_v5	-	971810	opposite strand reads	bkg	0	0	1	0	hypothetical protein, unlikely
Tb927.9.5660	Tb927_09_v5	-	972722	opposite strand reads	bkg	2	18	5	32	hypothetical protein, unlikely
Tb927.9.5670	Tb927_09_v5	+	972845	internal SL; no distinct RNA	bkg	125	48	574	312	hypothetical protein, unlikely
Tb927.9.5720	Tb927_09_v5	+	985210	internal SL; no distinct RNA	bkg	160	3361	545	1360	hypothetical protein, unlikely
Tb927.9.5790	Tb927_09_v5	+	988813	no SL; no distinct RNA	bkg	50	1547	3234	1064	hypothetical protein, unlikely
Tb927.9.5880	Tb927_09_v5	+	991344	no SL; no distinct RNA	bkg	0	6	1	136	hypothetical protein, conserved
Tb927.9.5930	Tb927_09_v5	-	999571	opposite strand reads	bkg	6	0	23	0	hypothetical protein, unlikely
Tb927.9.5940	Tb927_09_v5	-	1000046	opposite strand reads	bkg	4	0	5	0	hypothetical protein, unlikely
Tb927.9.5950	Tb927_09_v5	-	1000279	opposite strand reads	bkg	2	0	4	0	hypothetical protein, unlikely
Tb927.9.5970	Tb927_09_v5	-	1000613	opposite strand reads	bkg	0	113	2	124	hypothetical protein, unlikely
Tb927.9.5990	Tb927_09_v5	+	1001630	no SL; no distinct RNA	bkg	4	1	1252	384	hypothetical protein, unlikely
Tb927.9.6020	Tb927_09_v5	+	1004304	no SL; no distinct RNA	bkg	1	0	536	352	hypothetical protein, unlikely
Tb927.9.6030	Tb927_09_v5	-	1004689	opposite strand reads	bkg	0	0	0	0	hypothetical protein, unlikely
Tb927.9.6050	Tb927_09_v5	-	1006099	no SL; no distinct RNA	bkg	76	2	121	1	hypothetical protein, unlikely
Tb927.9.6120	Tb927_09_v5	+	1017754	internal SL; no distinct RNA	0.424307	547	690	667	357	hypothetical protein, unlikely
Tb927.9.6140	Tb927_09_v5	+	1018974	no SL; no distinct RNA	bkg	45	32	5508	585	hypothetical protein, unlikely
Tb927.9.6400	Tb927_09_v5	-	1050229	opposite strand reads	bkg	0	0	0	0	hypothetical protein, unlikely
Tb927.9.6490	Tb927_09_v5	-	1067648	opposite strand reads	bkg	6	1	38	1	hypothetical protein, unlikely
Tb927.9.6500	Tb927_09_v5	+	1067988	internal SL; no distinct RNA	bkg	32	2	1452	187	hypothetical protein, unlikely
Tb927.9.6570	Tb927_09_v5	+	1082566	no SL; no distinct RNA	bkg	29	170	1203	385	hypothetical protein, conserved
Tb927.9.660	Tb927_09_v5	-	161764	no SL	98.7201	3006	3	5552	547	expression site-associated gene (ESAG) protein,expression site-associated gene 1 (ESAG1) protein
Tb927.9.660	Tb927_09_v5	-	161764	annotation error	NA	NA	NA	NA	NA	expression site-associated gene (ESAG) protein,expression site-associated gene 1 (ESAG1) protein
Tb927.9.6600	Tb927_09_v5	+	1083989	no SL; no distinct RNA	bkg	7	0	2612	21	hypothetical protein, unlikely
Tb927.9.6680	Tb927_09_v5	+	1100283	internal SL; no distinct RNA	2.02144	444	99	619	279	hypothetical protein, unlikely
Tb927.9.6740	Tb927_09_v5	-	1109711	opposite strand reads	bkg	11	0	13	0	hypothetical protein, unlikely
Tb927.9.6750	Tb927_09_v5	-	1110192	opposite strand reads	bkg	12	0	14	0	hypothetical protein, unlikely
Tb927.9.6790	Tb927_09_v5	+	1115117	no SL; no distinct RNA	bkg	1	0	41	9	hypothetical protein, unlikely
Tb927.9.6800	Tb927_09_v5	+	1118862	opposite strand reads	bkg	4	0	2	0	hypothetical protein, unlikely
Tb927.9.6810	Tb927_09_v5	-	1119765	no SL; no distinct RNA	bkg	2	17	52	43	hypothetical protein, unlikely
Tb927.9.6830	Tb927_09_v5	+	1122621	no SL; no distinct RNA	bkg	4	0	329	41	hypothetical protein
Tb927.9.6840	Tb927_09_v5	+	1123615	internal SL; no distinct RNA	bkg	163	16	720	873	hypothetical protein, unlikely
Tb927.9.6900	Tb927_09_v5	-	1129653	opposite strand reads	bkg	2	1	1	2	hypothetical protein, unlikely
Tb927.9.6980	Tb927_09_v5	+	1136361	no SL; no distinct RNA	bkg	2	2	254	57	hypothetical protein, unlikely
Tb927.9.6990	Tb927_09_v5	+	1136989	no SL; no distinct RNA	bkg	2	0	299	6	hypothetical protein, unlikely
Tb927.9.7050	Tb927_09_v5	+	1146313	no SL; no distinct RNA	bkg	2	0	833	4	hypothetical protein, unlikely
Tb927.9.710	Tb927_09_v5	+	171362	opposite strand reads	bkg	2	0	7	0	hypothetical protein, conserved
Tb927.9.7220	Tb927_09_v5	+	1174387	no SL; no distinct RNA	bkg	13	1743	323	903	hypothetical protein, unlikely
Tb927.9.7280	Tb927_09_v5	+	1181050	no SL; no distinct RNA	bkg	12	1	1155	111	hypothetical protein, unlikely
Tb927.9.730	Tb927_09_v5	+	179941	no SL	96.9544	1057	3	1966	541	hypothetical protein, conserved
Tb927.9.7360	Tb927_09_v5	+	1203628	opposite strand reads	bkg	1	0	0	0	hypothetical protein, unlikely
Tb927.9.7450	Tb927_09_v5	+	1226213	opposite strand reads	bkg	15	123	65	452	hypothetical protein, unlikely
Tb927.9.7460	Tb927_09_v5	-	1227107	no SL; no distinct RNA	bkg	6	6	1073	265	hypothetical protein, unlikely
Tb927.9.7490	Tb927_09_v5	-	1233022	no SL; no distinct RNA	35.8979	268	0	2389	320	hypothetical protein, unlikely
Tb927.9.750	Tb927_09_v5	-	184320	opposite strand reads	bkg	0	0	15	4	hypothetical protein, conserved
Tb927.9.7500	Tb927_09_v5	-	1233836	no SL; no distinct RNA	bkg	93	5	1780	310	hypothetical protein
Tb927.9.7510	Tb927_09_v5	+	1234282	opposite strand reads	bkg	24	16	51	20	hypothetical protein, unlikely
Tb927.9.7530	Tb927_09_v5	-	1238050	internal SL; no distinct RNA	1.06647	426	23	1702	98	hypothetical protein, unlikely
Tb927.9.760	Tb927_09_v5	+	185353	no SL	bkg	8	0	178	83	hypothetical protein
Tb927.9.7660	Tb927_09_v5	+	1250143	opposite strand reads	bkg	0	3	2	8	hypothetical protein, unlikely
Tb927.9.7680	Tb927_09_v5	-	1253035	no SL; no distinct RNA	bkg	34	2	363	153	hypothetical protein, unlikely
Tb927.9.7730	Tb927_09_v5	-	1269233	internal SL; no distinct RNA	0.468665	183	908	126	293	hypothetical protein, unlikely
Tb927.9.7750	Tb927_09_v5	-	1271636	internal SL; no distinct RNA	bkg	45	1216	873	374	hypothetical protein, unlikely
Tb927.9.780	Tb927_09_v5	+	186435	opposite strand reads	bkg	21	0	157	4	hypothetical protein
Tb927.9.7840	Tb927_09_v5	-	1287654	no SL; no distinct RNA	bkg	18	2	119	20	hypothetical protein, unlikely
Tb927.9.790	Tb927_09_v5	+	188075	opposite strand reads	bkg	0	2	2	2	hypothetical protein, conserved
Tb927.9.7970	Tb927_09_v5	+	1322912	opposite strand reads	NA	NA	NA	NA	NA	hypothetical protein, unlikely
Tb927.9.7980	Tb927_09_v5	-	1323459	annotation error	NA	NA	NA	NA	NA	hypothetical protein, conserved
Tb927.9.8010	Tb927_09_v5	-	1325020	internal SL; no distinct RNA	bkg	122	4960	1197	2765	hypothetical protein, unlikely
Tb927.9.8170	Tb927_09_v5	-	1341417	no RNA	bkg	165	359	1086	414	hypothetical protein, unlikely
Tb927.9.8300	Tb927_09_v5	-	1356895	no SL; no distinct RNA	bkg	28	795	861	709	hypothetical protein, unlikely
Tb927.9.8310	Tb927_09_v5	+	1357125	opposite strand reads	bkg	1	0	0	0	hypothetical protein, unlikely
Tb927.9.8320	Tb927_09_v5	-	1358196	no SL; no distinct RNA	NA	566	0	2391	0	hypothetical protein
Tb927.9.8340	Tb927_09_v5	-	1361693	no SL; no distinct RNA	bkg	3	1	1333	179	hypothetical protein, unlikely
Tb927.9.8360	Tb927_09_v5	-	1364841	no SL; no distinct RNA	bkg	5	2	1219	224	hypothetical protein, unlikely
Tb927.9.8390	Tb927_09_v5	+	1367925	opposite strand reads	bkg	0	0	7	0	hypothetical protein, unlikely
Tb927.9.8480	Tb927_09_v5	-	1375711	internal SL; no distinct RNA	0.332239	2066	2011	2616	846	hypothetical protein, unlikely
Tb927.9.8530	Tb927_09_v5	-	1383285	no SL; no distinct RNA	bkg	19	1	947	229	hypothetical protein, unlikely
Tb927.9.8560	Tb927_09_v5	+	1387158	opposite strand reads	bkg	1	1	1	3	hypothetical protein, unlikely
Tb927.9.8660	Tb927_09_v5	-	1399221	no SL; no distinct RNA	61.4746	318	1	2364	457	hypothetical protein, unlikely
Tb927.9.8730	Tb927_09_v5	+	1408709	opposite strand reads	bkg	0	3	25	11	hypothetical protein, unlikely
Tb927.9.8750	Tb927_09_v5	-	1410647	no SL; no distinct RNA	bkg	47	7728	287	1155	hypothetical protein, unlikely
Tb927.9.8790	Tb927_09_v5	+	1419845	opposite strand reads	bkg	0	84	3	69	hypothetical protein, unlikely
Tb927.9.8940	Tb927_09_v5	-	1434818	no RNA	bkg	0	0	3	4	hypothetical protein, unlikely
Tb927.9.9070	Tb927_09_v5	-	1449642	no SL; no distinct RNA	0.0338808	184	3598	2169	1437	hypothetical protein, unlikely
Tb927.9.9110	Tb927_09_v5	-	1453607	no SL; no distinct RNA	bkg	2	1	3616	842	hypothetical protein, unlikely
Tb927.9.9350	Tb927_09_v5	-	1494780	no SL; no distinct RNA	bkg	33	0	143	37	hypothetical protein, unlikely
Tb927.9.9360	Tb927_09_v5	-	1495199	no SL; no distinct RNA	bkg	7	0	105	47	hypothetical protein, unlikely
Tb927.9.9440	Tb927_09_v5	-	1509080	no SL; no distinct RNA	bkg	13	21	940	156	hypothetical protein, unlikely
Tb927.9.9460	Tb927_09_v5	+	1513383	opposite strand reads	bkg	4	9	10	43	hypothetical protein, unlikely
Tb927.9.9470	Tb927_09_v5	-	1514228	no SL; no distinct RNA	bkg	19	0	740	87	hypothetical protein, unlikely
Tb927.9.9480	Tb927_09_v5	+	1515283	opposite strand reads	bkg	16	0	28	1	hypothetical protein, unlikely
Tb927.9.9490	Tb927_09_v5	-	1518428	no SL; no distinct RNA	bkg	5	4	296	132	hypothetical protein, unlikely
Tb927.9.9500	Tb927_09_v5	-	1518846	no SL; no distinct RNA	bkg	15	4	477	177	hypothetical protein, unlikely
Tb927.9.9510	Tb927_09_v5	-	1519253	no SL; no distinct RNA	186.113	6325	7	1272	262	hypothetical protein, unlikely
Tb927.9.9530	Tb927_09_v5	-	1520829	internal SL	0.136198	488	3856	315	339	hypothetical protein, unlikely
Tb927.9.9550	Tb927_09_v5	-	1522740	internal SL; no distinct RNA	106.259	17737	16	12853	1232	hypothetical protein, conserved
Tb927.9.9590	Tb927_09_v5	-	1527081	no SL; no distinct RNA	bkg	28	62	697	226	hypothetical protein, unlikely
Tb927.9.9680	Tb927_09_v5	-	1541669	no SL; no distinct RNA	bkg	2	3	1486	26	hypothetical protein, unlikely
Tb927.9.9770	Tb927_09_v5	-	1555378	internal SL	15.7642	384	7	1900	546	hypothetical protein, unlikely
Tb927.9.9880	Tb927_09_v5	+	1567584	opposite strand reads	bkg	4	0	16	0	hypothetical protein, unlikely
Tb927.9.9890	Tb927_09_v5	-	1568374	no SL; no RNA	bkg	6	0	52	4	hypothetical protein, unlikely
Tb927.9.9900	Tb927_09_v5	-	1569783	no SL; no RNA	bkg	2	0	18	3	hypothetical protein, unlikely
Tb927.9.9910	Tb927_09_v5	-	1570501	no SL; no RNA	bkg	1	0	41	12	hypothetical protein, unlikely
Tb927.9.9920	Tb927_09_v5	+	1570545	opposite strand reads	bkg	8	0	15	1	hypothetical protein, unlikely
Tb927.9.9930	Tb927_09_v5	+	1571160	no SL; no distinct RNA	bkg	0	1	6	0	hypothetical protein, unlikely
Tb927.9.9980	Tb927_09_v5	+	1580449	opposite strand reads	bkg	5	4	16	9	hypothetical protein, unlikely

## Sheet: metadata
RRS score calculation
Raw read counts were summed over the 9 libraries for ribosome profiling and 9 libraries for mRNA. To be counted reads had to be fully contained within the relevant region.
The 3' UTR from TriTrypDB was used; if no information was available the 3' UTR was set to 100 nt or to nt -13 relative to the ATG of the next CDS, whichever was smaller.
The calculation was: (CDS ribosome /3' UTR ribosome)/(CDS mRNA/3' UTR mRNA).
If the 3' UTR ribosome read count = 0, then 1 was used for that value prior to computation.
RRS score of background ("bkg") was given when the sum of CDS ribosome read counts across the 9 libraries was <180.
RRS score of "NA" was given ribosome read counts were >179 but either CDS or 3' UTR mRNA value was zero.
